# Supplementary material for: High-throughput transcriptome sequencing reveals the key stages of cardiovascular development in zebrafish embryos
Source: BMC Genomics. 2022 Aug 13;23:587. doi: 10.1186/s12864-022-08808-x (PMC9375324; doi:10.1186/s12864-022-08808-x)
Supplement: Supplementary file 2 — Additional file 2: Table S1. The primers of validated genes. [file 12864_2022_8808_MOESM2_ESM.zip › Supplementary table 1.xlsx]

## Sheet: Table S1
Table S1 The primers of validated genes
Gene name	Gene ID	forward preimer	reverse primer
cacnb1sa	ENSDARG0000002945	GCATCATAAACGCCACGACC	CCGCAGCCAGAGAGATACTG
acctc1c	ENSDARG00000079111	GGTGTGATGGTGGGTATGGG	TCCCAGTTGGTGATGATGCC
cacnb2	ENSDARG00000099045	AAGGCCTCCTGGATACGACT	GCTGAACCGCCAATGTTGTT
cu1633479	ENSDARG00000114818	GAAAGGCGAGCGAGTCTGTA	GCCCAGGTTAGAATTGGCCT
symhc3	ENSDARG00000114031	CCCAAGAGAGTGTGATGGACC	CATTGCCTGCTCATCTTCAATTT
slc8a1a	ENSDARG00000004931	TTGGGTTGCAGACCGTAGAC	TGCGCCGTCTAAAAACTCCT
myh7	ENSDARG00000079564	GGGAACCCTGGAGGATCAAA	GATGCCAACTTTCCACTGGC
atp2	ENSDARG00000020574	TGGGCTGCACATCTGTCATT	CAAATTGGCCGCACTTGACA
tnn2d	ENSDARG00000002988	CGCAAAGGTGCCAAGAAACA	CTGCCACAGCTCAGTAGCTT
ryr2b	ENSDARG00000003706	GTACCGTCCTTCACCCACTG	GAGCTAACTCGGCGACCTAC
desma	ENSDARG00000058656	GGAAGGAGAGGAGAGCAGGA	CTGGTGCTGTGTGGACTCG
itgb1b2	ENSDARG00000022689	TGATGGAAAACGAGGTGGCA	CTGAGAGAGGCTGGGGTAGT
lama2	ENSDARG00000099390	TAACCTGGACCAAACCGCTC	GCAGTCAGCTCCTCCGTATC
tnnc1a	ENSDARG00000011400	GGCGGAACTCTTCCGTATGT	TGGCTTCACCTGTAGCTTCC
myh7l	ENSDARG00000079782	CAGACTCAGCAACGGGTGAT	TCGCACCAGGAGTCTTTGTC
myl10	ENSDARG00000062592	TCTTCGACCCAGAGGGTACA	CTCCGTGGGTGATGACGTAG
tnnc1b	ENSDARG00000037539	GGCTGCATCAGCACTAAGGA	AGTCTACTGTCCCACTCCCA
tnnc2c	ENSDARG00000032242	GCTTCCTGCAGAAGGTGGAT	GTGGAGCTGATTGAGCCAC
symhc2	ENSDARG00000103969	GGGTTCTTCCTTCCAGACAGT	CAACGCACAAAGTGAGGGTG
ngs	ENSDARG00000054321	GATGCCAACTTTCCACTGGC	CTCTCGGTCATCTCCACAGC
rpl13a	ENSDARG00000116541	TCTGGAGGACTGTAAGAGGTATGC	AGACGCACAATCTTGAGAGCAG
