# Supplementary material for: High-throughput transcriptome sequencing reveals the key stages of cardiovascular development in zebrafish embryos
Source: BMC Genomics. 2022 Aug 13;23:587. doi: 10.1186/s12864-022-08808-x (PMC9375324; doi:10.1186/s12864-022-08808-x)
Supplement: Supplementary file 3 — Additional file 3: Table S2. The probe primers of genes. [file 12864_2022_8808_MOESM3_ESM.zip › Supplementary table 2.xlsx]

## Sheet: Sheet1
Table S2 The probe primers of genes
gene names	Gene ID	forwmard primers	reverse primers
cntn2	ENSDARG00000000472	TTTCCCGCTGAGACATACGC	TGTCCAGTGCTGTTGGCTTT
desma	ENSDARG00000058656	ACCGCTTCGCCAGCTACATC	GCCGCTCCTCCATCTCACTC
lama2	ENSDARG00000099390	TGACGGATACTTCGGAGATGC	GCCCTCCACATTAGCCTTGC
ryr2b	ENSDARG00000003706	GTTTGGTAATGGTTGGGTTC	TTTCAGCCTTGTTAATCTGC
has2	ENSDARG00000036987	AAACGCTCCCTGGAAACACC	AGTGGCGATAAGGAAGAACG
scl8a1a	ENSDARG00000004931	GTGTATTATTTGCTTGGGTTG	AGATAGTCACGGTAGCTGTTG
cmlc2	ENSDARG00000019096	GGCTCTGGGTGTCCATGTAG	AGCAGTTTTCCCCCTCTTGG
fli1	ENSDARG00000054632	CTTGGCACGTTGCCTTAATGA	CTGAGCATGTTTGGTAAGGCG
