# Supplementary material for: High-throughput transcriptome sequencing reveals the key stages of cardiovascular development in zebrafish embryos
Source: BMC Genomics. 2022 Aug 13;23:587. doi: 10.1186/s12864-022-08808-x (PMC9375324; doi:10.1186/s12864-022-08808-x)
Supplement: Supplementary file 4 — Additional file 4: Table S3. The DEGs of T1 VS T2. [file 12864_2022_8808_MOESM4_ESM.zip]

Archive with 1 entries (1 files):
- Supplementary table 3.xls
