# Supplementary material for: High-throughput transcriptome sequencing reveals the key stages of cardiovascular development in zebrafish embryos
Source: BMC Genomics. 2022 Aug 13;23:587. doi: 10.1186/s12864-022-08808-x (PMC9375324; doi:10.1186/s12864-022-08808-x)
Supplement: Supplementary file 4 — Additional file 4: Table S3. The DEGs of T1 VS T2. [file 12864_2022_8808_MOESM4_ESM.zip › Supplementary table 3.xls]

Table S3 The DEGs of T1 VS T2
id	T1-1_count	T1-2_count	T2-1_count	T2-2_count	T1-1_fpkm	T1-2_fpkm	T2-1_fpkm	T2-2_fpkm	T1_mean	T2_mean	log2(fc)	PValue	FDR	Symbol	Description	KEGG_A_class	KEGG_B_class	Pathway	K_ID	GO Component	GO Function	GO Process
MSTRG.1314	6850	8590	56	49	68.01	71.78	0.51	0.4	69.895	0.455	-7.263178899	0	0	Mtrex	superkiller viralicidic activity 2-like 2 [Danio rerio]	Genetic Information Processing	Folding, sorting and degradation	ko03018//RNA degradation	K12598	-	GO:0017111//nucleoside-triphosphatase activity;GO:0032550//purine ribonucleoside binding	GO:0042246//tissue regeneration;GO:0048522//positive regulation of cellular process
MSTRG.3132	91	134	4464	4421	0.53	0.66	23.97	21.24	0.595	22.605	5.247608439	1.30E-188	1.58E-184	Paqr4	PREDICTED: calymmin isoform X1 [Danio rerio]	-	-	-	-	-	-	-
MSTRG.10279	127	137	2379	2760	1.21	1.1	20.87	21.67	1.155	21.27	4.202855277	1.99E-145	1.61E-141	--	collagen alpha-2(IX) chain precursor [Danio rerio]	Organismal Systems;Cellular Processes;Environmental Information Processing;Human Diseases	Signal transduction;Signaling molecules and interaction;Cellular community - eukaryotes;Infectious diseases;Digestive system	ko04151//PI3K-Akt signaling pathway;ko05165//Human papillomavirus infection;ko04510//Focal adhesion;ko04974//Protein digestion and absorption;ko04512//ECM-receptor interaction	K08131	-	-	-
MSTRG.19155	1195	1439	6460	6883	13.67	13.86	68	64.83	13.765	66.415	2.270504505	6.27E-142	3.81E-138	COL14A1	PREDICTED: collagen alpha-1(VII) chain isoform X1 [Danio rerio]	-	-	-	-	-	-	-
ENSDARG00000042245	66	91	1672	1912	1.92	2.23	44.83	45.88	2.075	45.355	4.450078363	2.14E-121	1.04E-117	MYL4	PREDICTED: myosin light chain 1, cardiac muscle-like isoform X1 [Sinocyclocheilus grahami]	Organismal Systems;Environmental Information Processing	Signal transduction;Circulatory system	ko04261//Adrenergic signaling in cardiomyocytes;ko04371//Apelin signaling pathway;ko04260//Cardiac muscle contraction	K12750	-	GO:0046872//metal ion binding	-
ENSDARG00000074745	77	91	1577	1778	0.33	0.33	6.18	6.23	0.33	6.205	4.232893281	8.79E-120	3.56E-116	COL9A1	PREDICTED: collagen alpha-1(XXII) chain-like [Danio rerio]	-	-	-	-	-	-	-
MSTRG.4742	41	42	1927	1917	0.21	0.18	8.89	7.92	0.195	8.405	5.42970179	1.27E-119	4.41E-116	mymx	PREDICTED: uncharacterized protein LOC100149084 isoform X1 [Danio rerio]	-	-	-	-	-	-	-
ENSDARG00000054570	1606	1726	67	73	4.24	3.84	0.16	0.16	4.04	0.16	-4.658211483	6.36E-114	1.93E-110	SMG1	serine/threonine-protein kinase SMG1 [Danio rerio]	Genetic Information Processing	Translation	ko03015//mRNA surveillance pathway	K08873	-	-	-
MSTRG.16299	291	414	3349	3808	1.41	1.69	14.97	15.23	1.55	15.1	3.284208429	1.90E-113	5.14E-110	pks2	PREDICTED: probable polyketide synthase 1 isoform X2 [Danio rerio]	-	-	-	-	-	-	-
MSTRG.9892	1635	2204	108	139	21.35	24.22	1.3	1.49	22.785	1.395	-4.029747343	1.35E-107	3.30E-104	RIMS2	PREDICTED: regulating synaptic membrane exocytosis protein 4-like [Cyprinus carpio]	Organismal Systems	Endocrine system	ko04911//Insulin secretion	K15297	-	-	-
ENSDARG00000045898	22595	24560	2737	2501	857.91	784.83	95.6	78.17	821.37	86.885	-3.240853221	6.37E-106	1.41E-102	--	hypothetical protein cypCar_00044931 [Cyprinus carpio]	-	-	-	-	-	-	-
ENSDARG00000044588	441	556	3549	4492	5.09	5.41	37.71	42.72	5.25	40.215	2.937344392	2.50E-90	5.06E-87	emp2	PREDICTED: epithelial membrane protein 2 isoform X1 [Danio rerio]	-	-	-	-	GO:0005886//plasma membrane;GO:0031090//organelle membrane;GO:0031224//intrinsic component of membrane;GO:0043231//intracellular membrane-bounded organelle	-	GO:0001977//renal system process involved in regulation of blood volume;GO:0042127//regulation of cell proliferation
MSTRG.7614	2058	2086	86	71	13.65	11.65	0.52	0.39	12.65	0.455	-4.797127029	1.06E-87	1.98E-84	XRCC1	DNA repair protein XRCC1 [Danio rerio]	Genetic Information Processing	Replication and repair	ko03410//Base excision repair	K10803	-	-	-
MSTRG.1991	1638	2034	5622	6158	15.25	15.94	48.16	47.21	15.595	47.685	1.612451964	3.44E-82	5.97E-79	COL2A1	collagen, type II, alpha 1b precursor [Danio rerio]	Environmental Information Processing;Organismal Systems;Cellular Processes;Human Diseases	Infectious diseases;Signaling molecules and interaction;Cellular community - eukaryotes;Signal transduction;Digestive system	ko04151//PI3K-Akt signaling pathway;ko05165//Human papillomavirus infection;ko04510//Focal adhesion;ko04974//Protein digestion and absorption;ko04512//ECM-receptor interaction	K19719	-	GO:0005198//structural molecule activity	GO:0033333//fin development
ENSDARG00000007219	400	450	3259	3201	3.38	3.2	25.34	22.27	3.29	23.805	2.85510514	2.39E-81	3.88E-78	Actn1	alpha-actinin-1 [Danio rerio]	Organismal Systems;Cellular Processes;Human Diseases	Cell motility;Cancers;Immune diseases;Infectious diseases;Cellular community - eukaryotes;Immune system	ko04810//Regulation of actin cytoskeleton;ko04510//Focal adhesion;ko04530//Tight junction;ko05203//Viral carcinogenesis;ko04670//Leukocyte transendothelial migration;ko04520//Adherens junction;ko05146//Amoebiasis;ko05322//Systemic lupus erythematosus	K05699	-	GO:0003779//actin binding;GO:0046872//metal ion binding	GO:0007015//actin filament organization
ENSDARG00000003213	2864	3465	709	706	26.19	26.67	5.96	5.31	26.43	5.635	-2.229688909	1.23E-80	1.87E-77	Naa15	N-alpha-acetyltransferase 15, NatA auxiliary subunit [Danio rerio]	-	-	-	-	-	-	-
ENSDARG00000098431	62	63	2403	2025	0.46	0.39	16.47	12.42	0.425	14.445	5.086963552	2.10E-80	3.01E-77	thbs4	cartilage oligomeric matrix protein precursor [Danio rerio]	Human Diseases;Environmental Information Processing;Cellular Processes	Signal transduction;Infectious diseases;Signaling molecules and interaction;Cellular community - eukaryotes;Transport and catabolism	ko04151//PI3K-Akt signaling pathway;ko05165//Human papillomavirus infection;ko04510//Focal adhesion;ko04145//Phagosome;ko04512//ECM-receptor interaction;ko05144//Malaria	K04659	-	-	-
ENSDARG00000037845	452	532	2750	3346	4.69	4.65	26.26	28.59	4.67	27.425	2.553997166	6.50E-79	8.79E-76	COL9A3	collagen alpha-3(IX) chain precursor [Danio rerio]	Human Diseases;Environmental Information Processing;Organismal Systems;Cellular Processes	Signal transduction;Cellular community - eukaryotes;Signaling molecules and interaction;Infectious diseases;Digestive system	ko04151//PI3K-Akt signaling pathway;ko05165//Human papillomavirus infection;ko04510//Focal adhesion;ko04974//Protein digestion and absorption;ko04512//ECM-receptor interaction	K08131	GO:0031012//extracellular matrix	-	-
MSTRG.15720	31	45	1189	1572	0.91	1.11	32.04	37.91	1.01	34.975	5.113896859	6.83E-78	8.75E-75	EDNRA	endothelin receptor type Ab precursor [Danio rerio]	Human Diseases;Environmental Information Processing;Organismal Systems	Circulatory system;Endocrine system;Signal transduction;Cancers;Signaling molecules and interaction	ko05200//Pathways in cancer;ko04080//Neuroactive ligand-receptor interaction;ko04024//cAMP signaling pathway;ko04020//Calcium signaling pathway;ko04022//cGMP - PKG signaling pathway;ko04270//Vascular smooth muscle contraction;ko04924//Renin secretion	K04197	GO:0031224//intrinsic component of membrane	GO:0008528//G-protein coupled peptide receptor activity	GO:0003318//cell migration to the midline involved in heart development;GO:0007166//cell surface receptor signaling pathway;GO:0048598//embryonic morphogenesis;GO:0050880//regulation of blood vessel size
ENSDARG00000058538	49700	61695	27145	30285	521.73	545.08	262.13	261.7	533.405	261.915	-1.026132662	4.34E-77	5.29E-74	alcama	neurolin-like cell adhesion molecule precursor [Danio rerio]	Environmental Information Processing	Signaling molecules and interaction	ko04514//Cell adhesion molecules (CAMs)	K06547	GO:0031224//intrinsic component of membrane;GO:0043005//neuron projection	GO:0005515//protein binding	GO:0007409//axonogenesis;GO:0016477//cell migration
ENSDARG00000069093	2856	2890	20986	20839	15.83	13.48	106.99	95.07	14.655	101.03	2.785318879	1.02E-74	1.18E-71	col2a1	collagen alpha-1(II) chain precursor [Danio rerio]	Human Diseases;Organismal Systems;Cellular Processes;Environmental Information Processing	Infectious diseases;Signaling molecules and interaction;Cellular community - eukaryotes;Signal transduction;Digestive system	ko04151//PI3K-Akt signaling pathway;ko05165//Human papillomavirus infection;ko04510//Focal adhesion;ko04974//Protein digestion and absorption;ko04512//ECM-receptor interaction	K19719	-	GO:0005198//structural molecule activity	GO:0048568//embryonic organ development
MSTRG.5390	4555	5885	25232	32755	97.86	106.41	498.65	579.25	102.135	538.95	2.399674097	6.67E-74	7.38E-71	HNRNPA0	heterogeneous nuclear ribonucleoprotein A0, like [Danio rerio]	-	-	-	-	GO:0043231//intracellular membrane-bounded organelle;GO:0044423//virion part	GO:0036094//small molecule binding;GO:0043169//cation binding;GO:0097159//organic cyclic compound binding	-
ENSDARG00000071586	1967	2370	7141	8485	20.93	21.22	69.89	74.31	21.075	72.1	1.774466628	2.80E-73	2.96E-70	TGFBI	Transforming growth factor, beta-induced [Danio rerio]	-	-	-	-	-	-	-
ENSDARG00000009549	66	86	1469	1352	0.14	0.15	2.78	2.29	0.145	2.535	4.127860942	1.37E-70	1.39E-67	UBR4	PREDICTED: E3 ubiquitin-protein ligase UBR4 isoform X10 [Danio rerio]	Human Diseases	Infectious diseases;Cancers	ko05165//Human papillomavirus infection;ko05203//Viral carcinogenesis	K10691	-	-	-
ENSDARG00000037960	108	128	1136	1349	1.13	1.12	10.9	11.59	1.125	11.245	3.321286755	6.61E-70	6.44E-67	LRRC17	PREDICTED: leucine-rich repeat-containing protein 17 isoform X1 [Danio rerio]	-	-	-	-	-	-	-
ENSDARG00000041065	92625	108095	28388	35078	3861.74	3793	1088.75	1203.85	3827.37	1146.3	-1.739368713	5.75E-69	5.38E-66	HSPB1	heat shock protein beta-1 [Danio rerio]	Environmental Information Processing;Human Diseases	Signal transduction;Infectious diseases	ko04010//MAPK signaling pathway;ko05169//Epstein-Barr virus infection;ko05146//Amoebiasis;ko04370//VEGF signaling pathway	K04455	GO:0043232//intracellular non-membrane-bounded organelle	-	GO:0006950//response to stress;GO:0014743//regulation of muscle hypertrophy;GO:0042221//response to chemical
ENSDARG00000070835	158	171	1625	1621	4.19	3.82	39.64	35.38	4.005	37.51	3.227401115	1.61E-68	1.45E-65	TNNC2	troponin C type 2 (fast) [Danio rerio]	Environmental Information Processing	Signal transduction	ko04020//Calcium signaling pathway	K12042	-	GO:0046872//metal ion binding	GO:0050896//response to stimulus
ENSDARG00000104431	524	713	4478	4243	9.12	10.44	71.69	60.79	9.78	66.24	2.759796303	3.59E-67	3.12E-64	SLC1A3	excitatory amino acid transporter 1 [Danio rerio]	Organismal Systems	Nervous system	ko04724//Glutamatergic synapse	K05614	GO:0031224//intrinsic component of membrane	GO:0005310//dicarboxylic acid transmembrane transporter activity;GO:0015291//secondary active transmembrane transporter activity	GO:0046942//carboxylic acid transport
ENSDARG00000044803	3829	4761	1549	1640	74.89	78.37	27.87	26.4	76.63	27.135	-1.497754397	1.03E-65	8.60E-63	Dhrs3	dehydrogenase/reductase (SDR family) member 3b [Danio rerio]	Metabolism	Global and overview maps;Metabolism of cofactors and vitamins	ko01100//Metabolic pathways;ko00830//Retinol metabolism	K11146	-	GO:0016616//oxidoreductase activity, acting on the CH-OH group of donors, NAD or NADP as acceptor	GO:0001503//ossification;GO:0009653//anatomical structure morphogenesis;GO:0009968//negative regulation of signal transduction;GO:0044710//single-organism metabolic process
ENSDARG00000098315	927	899	12804	19685	14.28	11.66	181.44	249.62	12.97	215.53	4.05463831	2.04E-65	1.66E-62	cyp1a1	cytochrome P450 1A1 [Danio rerio]	Human Diseases;Organismal Systems;Metabolism	Lipid metabolism;Endocrine system;Xenobiotics biodegradation and metabolism;Global and overview maps;Metabolism of cofactors and vitamins;Cancers;Amino acid metabolism	ko01100//Metabolic pathways;ko05204//Chemical carcinogenesis;ko00830//Retinol metabolism;ko04913//Ovarian Steroidogenesis;ko00980//Metabolism of xenobiotics by cytochrome P450;ko00140//Steroid hormone biosynthesis;ko00380//Tryptophan metabolism	K07408	GO:0031090//organelle membrane;GO:0043231//intracellular membrane-bounded organelle	GO:0016712//oxidoreductase activity, acting on paired donors, with incorporation or reduction of molecular oxygen, reduced flavin or flavoprotein as one donor, and incorporation of one atom of oxygen;GO:0046906//tetrapyrrole binding;GO:0046914//transition metal ion binding	GO:0009410//response to xenobiotic stimulus;GO:0014070//response to organic cyclic compound;GO:0044237//cellular metabolic process;GO:0044710//single-organism metabolic process
ENSDARG00000026296	3055	3051	283	247	56.21	47.25	4.79	3.74	51.73	4.265	-3.600383545	5.41E-65	4.25E-62	--	PREDICTED: breast carcinoma-amplified sequence 1 isoform X1 [Danio rerio]	-	-	-	-	-	-	-
ENSDARG00000099729	639	806	2654	3059	11.4	12.1	43.55	44.92	11.75	44.235	1.912527566	1.03E-62	7.85E-60	PCDH10	protocadherin-10 precursor [Danio rerio]	-	-	-	-	GO:0016020//membrane	GO:0046872//metal ion binding	GO:0098742//cell-cell adhesion via plasma-membrane adhesion molecules
MSTRG.25049	740	842	59	67	15.58	14.92	1.14	1.16	15.25	1.15	-3.729103476	2.44E-62	1.80E-59	Vgll3	PREDICTED: transcription cofactor vestigial-like protein 3 [Danio rerio]	-	-	-	-	-	-	-
ENSDARG00000005574	14	27	876	933	0.26	0.43	15.14	14.43	0.345	14.785	5.421394071	4.80E-62	3.44E-59	vsx2	visual system homeobox 2 [Danio rerio]	-	-	-	-	GO:0043231//intracellular membrane-bounded organelle	GO:0003677//DNA binding	GO:0006357//regulation of transcription from RNA polymerase II promoter;GO:0050953//sensory perception of light stimulus
MSTRG.21950	9	9	1794	1413	0.03	0.03	6.19	4.36	0.03	5.275	7.458064783	5.11E-62	3.55E-59	COL7A1	PREDICTED: collagen alpha-1(VII) chain isoform X2 [Danio rerio]	-	-	-	-	-	-	-
ENSDARG00000023111	385	515	2234	2347	6.72	7.56	35.84	33.7	7.14	34.77	2.283847088	3.48E-61	2.35E-58	PLG	plasminogen precursor [Danio rerio]	Environmental Information Processing;Organismal Systems;Human Diseases	Signaling molecules and interaction;Infectious diseases;Immune system	ko04080//Neuroactive ligand-receptor interaction;ko05164//Influenza A;ko05150//Staphylococcus aureus infection;ko04610//Complement and coagulation cascades	K01315	-	GO:0004175//endopeptidase activity	-
ENSDARG00000052893	2300	2470	431	431	52.67	47.6	9.08	8.12	50.135	8.6	-2.543409557	6.21E-61	4.09E-58	rx3	Rx3 protein [Danio rerio]	-	-	-	-	GO:0043231//intracellular membrane-bounded organelle	GO:0003677//DNA binding	GO:0001667//ameboidal-type cell migration;GO:0009888//tissue development;GO:0010468//regulation of gene expression;GO:0034645//cellular macromolecule biosynthetic process;GO:0043010//camera-type eye development;GO:0060581//cell fate commitment involved in pattern specification
ENSDARG00000044261	36	35	789	965	0.96	0.78	19.32	21.15	0.87	20.235	4.539693638	4.70E-59	3.01E-56	krt18	PREDICTED: keratin, type I cytoskeletal 18-like [Sinocyclocheilus rhinocerous]	-	-	-	-	GO:0043234//protein complex	-	-
ENSDARG00000068910	122	128	1828	1637	0.83	0.73	11.38	9.12	0.78	10.25	3.716005976	6.39E-59	3.99E-56	Nos1	PREDICTED: nitric oxide synthase, brain isoform X1 [Danio rerio]	Organismal Systems;Environmental Information Processing;Cellular Processes;Metabolism;Human Diseases	Neurodegenerative diseases;Global and overview maps;Signal transduction;Amino acid metabolism;Endocrine system;Environmental adaptation;Digestive system;Nervous system;Transport and catabolism	ko01100//Metabolic pathways;ko04020//Calcium signaling pathway;ko05010//Alzheimer disease;ko04145//Phagosome;ko04371//Apelin signaling pathway;ko04926//Relaxin signaling pathway;ko04713//Circadian entrainment;ko04970//Salivary secretion;ko04730//Long-term depression;ko05014//Amyotrophic lateral sclerosis (ALS);ko00330//Arginine and proline metabolism;ko00220//Arginine biosynthesis	K13240	-	-	-
ENSDARG00000054196	19	33	804	828	0.32	0.47	12.55	11.57	0.395	12.06	4.932233444	1.05E-56	6.39E-54	Slc38a2	PREDICTED: putative sodium-coupled neutral amino acid transporter 8 [Danio rerio]	-	-	-	-	-	-	-
ENSDARG00000040620	4	9	1022	1334	0.11	0.21	26.6	31.07	0.16	28.835	7.493605307	2.79E-56	1.66E-53	psmg1	proteasome assembly chaperone 1 [Danio rerio]	-	-	-	-	GO:0043231//intracellular membrane-bounded organelle	-	GO:0043623//cellular protein complex assembly
ENSDARG00000095896	271	281	1984	1997	2.7	2.35	18.16	16.35	2.525	17.255	2.772659181	9.55E-55	5.41E-52	pou3f3b	POU domain, class 3, transcription factor 3-B isoform 2 [Danio rerio]	-	-	-	-	GO:0043231//intracellular membrane-bounded organelle	GO:0001071//nucleic acid binding transcription factor activity;GO:0003677//DNA binding	GO:0006355//regulation of transcription, DNA-templated;GO:0007417//central nervous system development
ENSDARG00000016363	359	440	2126	2099	4.3	4.44	23.43	20.7	4.37	22.065	2.336054562	2.32E-54	1.28E-51	HES6	transcription cofactor HES-6 [Danio rerio]	Human Diseases	Infectious diseases	ko05165//Human papillomavirus infection	K09087	GO:0043231//intracellular membrane-bounded organelle	GO:0003676//nucleic acid binding;GO:0005515//protein binding	GO:0010468//regulation of gene expression;GO:0022008//neurogenesis;GO:0034645//cellular macromolecule biosynthetic process
ENSDARG00000074677	492	617	2739	2684	1.62	1.71	8.3	7.28	1.665	7.79	2.226101151	4.63E-54	2.51E-51	FREM2	FRAS1-related extracellular matrix protein 3 precursor [Danio rerio]	-	-	-	-	GO:0031224//intrinsic component of membrane	-	GO:0044763//single-organism cellular process
MSTRG.1263	1267	1716	207	187	9.44	10.76	1.42	1.15	10.1	1.285	-2.974515028	4.23E-53	2.24E-50	Tln1	talin-1 [Danio rerio]	Organismal Systems;Environmental Information Processing;Cellular Processes;Human Diseases	Immune system;Cellular community - eukaryotes;Infectious diseases;Signal transduction	ko05166//HTLV-I infection;ko04510//Focal adhesion;ko04015//Rap1 signaling pathway;ko04611//Platelet activation	K06271	GO:0005924//cell-substrate adherens junction;GO:0031252//cell leading edge;GO:0043232//intracellular non-membrane-bounded organelle	GO:0003779//actin binding;GO:0005102//receptor binding;GO:0005198//structural molecule activity	GO:0007010//cytoskeleton organization;GO:0022610//biological adhesion
ENSDARG00000070494	1386	1732	4371	5103	8.93	9.39	25.9	27.06	9.16	26.48	1.531483619	8.67E-53	4.49E-50	pdgfra	PREDICTED: platelet-derived growth factor receptor alpha [Sinocyclocheilus rhinocerous]	Environmental Information Processing;Cellular Processes;Human Diseases	Cellular community - eukaryotes;Infectious diseases;Cancers;Signal transduction;Cell motility;Transport and catabolism;Drug resistance	ko05200//Pathways in cancer;ko04151//PI3K-Akt signaling pathway;ko04010//MAPK signaling pathway;ko04144//Endocytosis;ko04810//Regulation of actin cytoskeleton;ko05166//HTLV-I infection;ko04510//Focal adhesion;ko05163//Human cytomegalovirus infection;ko04015//Rap1 signaling pathway;ko04020//Calcium signaling pathway;ko04014//Ras signaling pathway;ko05206//MicroRNAs in cancer;ko04072//Phospholipase…	K04363	GO:0031224//intrinsic component of membrane	GO:0005017//platelet-derived growth factor-activated receptor activity;GO:0032550//purine ribonucleoside binding	GO:0006464//cellular protein modification process;GO:0006796//phosphate-containing compound metabolic process;GO:0007169//transmembrane receptor protein tyrosine kinase signaling pathway;GO:0042221//response to chemical;GO:0048704//embryonic skeletal system morphogenesis
MSTRG.12983	226	287	2966	4720	2.15	2.3	25.95	36.96	2.225	31.455	3.821412121	3.04E-52	1.54E-49	thbs4b	thrombospondin-4-B precursor [Danio rerio]	Cellular Processes;Environmental Information Processing;Human Diseases	Signal transduction;Signaling molecules and interaction;Cellular community - eukaryotes;Infectious diseases;Transport and catabolism	ko04151//PI3K-Akt signaling pathway;ko05165//Human papillomavirus infection;ko04510//Focal adhesion;ko04145//Phagosome;ko04512//ECM-receptor interaction;ko05144//Malaria	K04659	GO:0005783//endoplasmic reticulum;GO:0031012//extracellular matrix;GO:0044421//extracellular region part	GO:0005102//receptor binding;GO:0046872//metal ion binding	GO:0022610//biological adhesion;GO:0035966//response to topologically incorrect protein;GO:0048522//positive regulation of cellular process;GO:0061448//connective tissue development
ENSDARG00000028213	141	113	2989	2627	0.11	0.07	2.09	1.64	0.09	1.865	4.373106819	6.28E-52	3.12E-49	Ttn	PREDICTED: titin [Danio rerio]	Human Diseases	Cardiovascular diseases	ko05414//Dilated cardiomyopathy (DCM);ko05410//Hypertrophic cardiomyopathy (HCM)	K12567	-	-	GO:0006996//organelle organization;GO:0032989//cellular component morphogenesis
ENSDARG00000030449	2096	2708	696	811	19.16	20.83	5.85	6.1	19.995	5.975	-1.742628663	1.56E-51	7.58E-49	crabp2	cellular retinoic acid-binding protein 2 [Danio rerio]	-	-	-	-	-	-	-
ENSDARG00000019920	639	847	77	87	14.95	16.68	1.66	1.68	15.815	1.67	-3.243373548	4.29E-51	2.05E-48	LEFTY2	signaling molecule lefty1 [Danio rerio]	Environmental Information Processing;Cellular Processes	Signal transduction;Cellular community - eukaryotes	ko04550//Signaling pathways regulating pluripotency of stem cells;ko04350//TGF-beta signaling pathway	K04668	-	-	-
ENSDARG00000103747	353	420	1661	1978	4.22	4.22	18.24	19.44	4.22	18.84	2.158484061	8.20E-51	3.84E-48	cav1	caveolin-1 isoform a [Danio rerio]	Human Diseases;Cellular Processes	Cardiovascular diseases;Transport and catabolism;Cellular community - eukaryotes;Infectious diseases;Cancers	ko04144//Endocytosis;ko04510//Focal adhesion;ko05205//Proteoglycans in cancer;ko05418//Fluid shear stress and atherosclerosis;ko05100//Bacterial invasion of epithelial cells;ko05416//Viral myocarditis	K06278	GO:0031090//organelle membrane;GO:0043231//intracellular membrane-bounded organelle;GO:0044459//plasma membrane part;GO:0098589//membrane region	GO:0005515//protein binding	GO:0001959//regulation of cytokine-mediated signaling pathway;GO:0002697//regulation of immune effector process;GO:0007033//vacuole organization;GO:0007423//sensory organ development;GO:0009952//anterior/posterior pattern specification;GO:0030301//cholesterol transport;GO:0031294//lymphocyte costimulation
ENSDARG00000014420	447	529	1800	2023	6.18	6.16	22.9	23.03	6.17	22.965	1.896094389	1.17E-50	5.36E-48	ELAVL3	PREDICTED: ELAV-like protein 3 isoform X3 [Danio rerio]	-	-	-	-	GO:0032991//macromolecular complex;GO:0044423//virion part	GO:0003676//nucleic acid binding	GO:0051960//regulation of nervous system development
ENSDARG00000036036	2413	2372	12336	13274	76.47	63.27	359.62	346.27	69.87	352.945	2.336698338	1.34E-50	6.04E-48	mdk-a	midkine precursor [Danio rerio]	-	-	-	-	-	GO:0005102//receptor binding	GO:0001838//embryonic epithelial tube formation
ENSDARG00000102004	12	19	868	1377	0.42	0.56	27.95	39.68	0.49	33.815	6.108737794	2.41E-50	1.07E-47	apoeb	apolipoprotein E precursor [Danio rerio]	Human Diseases;Organismal Systems	Digestive system;Neurodegenerative diseases	ko05010//Alzheimer disease;ko04979//Cholesterol metabolism	K04524	GO:0034358//plasma lipoprotein particle	GO:0008289//lipid binding;GO:0070325//lipoprotein particle receptor binding	GO:0008203//cholesterol metabolic process;GO:0009058//biosynthetic process;GO:0009893//positive regulation of metabolic process;GO:0019216//regulation of lipid metabolic process;GO:0019538//protein metabolic process;GO:0030301//cholesterol transport;GO:0044255//cellular lipid metabolic process;GO:0044767//single-organism developmental process;GO:0050794//regulation of cellular process;GO:0051239/…
ENSDARG00000098294	254	317	2598	2269	1.21	1.28	11.42	8.93	1.245	10.175	3.030811147	2.53E-50	1.10E-47	COL11A1	collagen alpha-3(V) chain precursor [Danio rerio]	Organismal Systems	Digestive system	ko04974//Protein digestion and absorption	K19721	-	-	-
MSTRG.22776	29	17	1069	1301	0.08	0.04	2.79	3.04	0.06	2.915	5.602389572	1.47E-49	6.27E-47	Svep1	PREDICTED: sushi, von Willebrand factor type A, EGF and pentraxin domain-containing protein 1 isoform X1 [Danio rerio]	-	-	-	-	-	-	-
ENSDARG00000053468	227	186	3646	3310	1.4	0.96	20.63	16.76	1.18	18.695	3.985793706	1.76E-49	7.40E-47	ADAM10	PREDICTED: disintegrin and metalloproteinase domain-containing protein 10 isoform X1 [Danio rerio]	Human Diseases	Neurodegenerative diseases;Infectious diseases	ko05010//Alzheimer disease;ko05120//Epithelial cell signaling in Helicobacter pylori infection	K06704	-	GO:0004175//endopeptidase activity;GO:0046914//transition metal ion binding	-
ENSDARG00000076928	724	823	2582	2871	3.34	3.2	10.96	10.9	3.27	10.93	1.74093086	1.89E-49	7.78E-47	TET2	PREDICTED: methylcytosine dioxygenase TET2 [Danio rerio]	-	-	-	-	-	-	GO:0030218//erythrocyte differentiation;GO:0055114//oxidation-reduction process
ENSDARG00000101508	9343	12360	3220	3979	194.01	216.02	61.51	68.01	205.015	64.76	-1.662554578	4.67E-49	1.89E-46	nr6a1a	nuclear receptor subfamily 6 group A member 1-A [Danio rerio]	-	-	-	-	-	-	-
ENSDARG00000088002	8	27	1217	1464	0.09	0.25	12.51	13.47	0.17	12.99	6.255722874	6.57E-49	2.62E-46	ECM2	PREDICTED: podocan-like protein 1 [Danio rerio]	-	-	-	-	-	-	-
ENSDARG00000076933	18	21	601	610	0.26	0.25	7.92	7.19	0.255	7.555	4.888862603	1.48E-48	5.79E-46	Aldh1a3	aldehyde dehydrogenase family 1 member A3 [Danio rerio]	Metabolism;Human Diseases	Amino acid metabolism;Global and overview maps;Xenobiotics biodegradation and metabolism;Carbohydrate metabolism;Cancers;Metabolism of other amino acids	ko01100//Metabolic pathways;ko00010//Glycolysis / Gluconeogenesis;ko05204//Chemical carcinogenesis;ko00980//Metabolism of xenobiotics by cytochrome P450;ko00982//Drug metabolism - cytochrome P450;ko00410//beta-Alanine metabolism;ko00350//Tyrosine metabolism;ko00340//Histidine metabolism;ko00360//Phenylalanine metabolism	K00129	-	GO:0016620//oxidoreductase activity, acting on the aldehyde or oxo group of donors, NAD or NADP as acceptor	GO:0044710//single-organism metabolic process
ENSDARG00000089769	416	440	2351	2975	3.88	3.46	20.19	22.86	3.67	21.525	2.552161269	2.85E-48	1.10E-45	HAPLN1	hyaluronan and proteoglycan link protein 1 isoform 1 precursor [Danio rerio]	-	-	-	-	-	-	-
MSTRG.22061	267	306	1545	1555	3.3	3.19	17.58	15.83	3.245	16.705	2.363989599	1.24E-47	4.72E-45	PADI2	PREDICTED: protein-arginine deiminase type-2 isoform X1 [Danio rerio]	-	-	-	-	GO:0044424//intracellular part	GO:0016813//hydrolase activity, acting on carbon-nitrogen (but not peptide) bonds, in linear amidines;GO:0046872//metal ion binding	GO:0018195//peptidyl-arginine modification
MSTRG.18996	820	1078	145	140	9.34	10.33	1.52	1.31	9.835	1.415	-2.797122999	2.71E-47	1.01E-44	IPO8	PREDICTED: importin-8 isoform X1 [Danio rerio]	-	-	-	-	-	-	GO:0015031//protein transport
ENSDARG00000042032	134	130	1351	1321	1.51	1.23	14.01	12.26	1.37	13.135	3.261168402	4.64E-47	1.71E-44	pou3f3a	PREDICTED: POU domain, class 3, transcription factor 3-A-like isoform X1 [Sinocyclocheilus rhinocerous]	-	-	-	-	GO:0043231//intracellular membrane-bounded organelle	GO:0001071//nucleic acid binding transcription factor activity;GO:0003677//DNA binding	GO:0006355//regulation of transcription, DNA-templated;GO:0007417//central nervous system development
ENSDARG00000039399	267	324	2140	1942	2.72	2.78	20.07	16.3	2.75	18.185	2.725245402	1.90E-46	6.89E-44	NT5C2	cytosolic purine 5'-nucleotidase [Danio rerio]	Metabolism	Nucleotide metabolism;Metabolism of cofactors and vitamins;Global and overview maps	ko01100//Metabolic pathways;ko00230//Purine metabolism;ko00240//Pyrimidine metabolism;ko00760//Nicotinate and nicotinamide metabolism	K01081	-	GO:0043169//cation binding	-
ENSDARG00000076321	173	155	1706	1756	1.19	0.9	10.79	9.94	1.045	10.365	3.310145269	2.78E-46	9.95E-44	COL28A1	collagen type XXVIII alpha 1 a precursor [Danio rerio]	-	-	-	-	-	-	-
ENSDARG00000053666	222	298	1678	1606	2.66	3	18.47	15.81	2.83	17.14	2.598493151	5.43E-45	1.92E-42	MYB	transcriptional activator Myb isoform 1 [Danio rerio]	Environmental Information Processing;Human Diseases	Signal transduction;Infectious diseases	ko04151//PI3K-Akt signaling pathway;ko05166//HTLV-I infection	K09420	-	-	-
ENSDARG00000018383	837	1142	89	126	9.03	10.37	0.88	1.12	9.7	1	-3.277984747	1.25E-44	4.35E-42	FRZB	secreted frizzled-related protein 3 precursor [Danio rerio]	-	-	-	-	GO:0005576//extracellular region	GO:0004888//transmembrane signaling receptor activity	GO:0016055//Wnt signaling pathway;GO:0044707//single-multicellular organism process
ENSDARG00000069966	4687	5125	918	779	45.44	41.82	8.19	6.22	43.63	7.205	-2.598250138	3.45E-44	1.18E-41	ALOX5	PREDICTED: arachidonate 5-lipoxygenase [Danio rerio]	Human Diseases;Organismal Systems;Metabolism	Lipid metabolism;Endocrine system;Immune system;Global and overview maps;Nervous system;Infectious diseases	ko01100//Metabolic pathways;ko05145//Toxoplasmosis;ko04726//Serotonergic synapse;ko04664//Fc epsilon RI signaling pathway;ko04913//Ovarian Steroidogenesis;ko00590//Arachidonic acid metabolism	K00461	-	GO:0016491//oxidoreductase activity;GO:0046914//transition metal ion binding	GO:0044710//single-organism metabolic process
MSTRG.16252	2209	2624	10472	9671	11.89	11.89	51.85	42.85	11.89	47.35	1.993615711	4.83E-44	1.63E-41	Col11a1	PREDICTED: collagen alpha-1(XI) chain isoform X1 [Danio rerio]	Organismal Systems	Digestive system	ko04974//Protein digestion and absorption	K19721	-	-	-
ENSDARG00000005185	2415	3106	1043	1104	42.25	45.73	16.78	15.9	43.99	16.34	-1.428767618	9.41E-43	3.14E-40	CPN1	Carboxypeptidase N, polypeptide 1 [Danio rerio]	-	-	-	-	GO:0044421//extracellular region part	GO:0008235//metalloexopeptidase activity;GO:0046914//transition metal ion binding	GO:0019538//protein metabolic process;GO:0043627//response to estrogen
ENSDARG00000014358	269	273	1558	1659	6.09	5.2	32.45	30.92	5.645	31.685	2.488754529	1.39E-42	4.58E-40	Epyc	opticin precursor [Danio rerio]	-	-	-	-	-	-	-
ENSDARG00000077403	2026	1923	10114	11220	29.02	23.18	133.25	132.28	26.1	132.765	2.346753156	5.01E-42	1.63E-39	COL8A1	collagen alpha-1(VIII) chain precursor [Danio rerio]	-	-	-	-	-	-	GO:0048562//embryonic organ morphogenesis
MSTRG.237	790	850	3617	3572	12.37	11.2	52.09	46.03	11.785	49.06	2.057595475	5.77E-42	1.85E-39	fip1l1	PREDICTED: pre-mRNA 3'-end-processing factor FIP1 isoform X2 [Danio rerio]	Genetic Information Processing	Translation	ko03015//mRNA surveillance pathway	K14405	GO:0043231//intracellular membrane-bounded organelle	-	-
ENSDARG00000093496	2219	2517	761	883	63.59	60.71	20.06	20.83	62.15	20.445	-1.604006328	8.24E-42	2.61E-39	--	PREDICTED: BEN domain-containing protein 2-like [Cyprinus carpio]	-	-	-	-	-	-	-
ENSDARG00000100446	297	298	1671	2007	2.99	2.52	15.46	16.61	2.755	16.035	2.54110013	3.53E-41	1.10E-38	--	PREDICTED: hematopoietic progenitor cell antigen CD34 [Esox lucius]	Environmental Information Processing;Organismal Systems	Signaling molecules and interaction;Immune system	ko04514//Cell adhesion molecules (CAMs);ko04640//Hematopoietic cell lineage	K06474	-	-	-
MSTRG.25472	1239	1786	237	215	0.48	0.58	0.08	0.07	0.53	0.075	-2.821029859	4.57E-41	1.41E-38	Ttn	PREDICTED: titin [Danio rerio]	Human Diseases	Cardiovascular diseases	ko05414//Dilated cardiomyopathy (DCM);ko05410//Hypertrophic cardiomyopathy (HCM)	K12567	-	-	GO:0006996//organelle organization;GO:0032989//cellular component morphogenesis
ENSDARG00000038569	3105	4134	1161	1389	39.91	44.72	13.73	14.7	42.315	14.215	-1.573755068	1.28E-40	3.91E-38	fzd8	frizzled class receptor 8b precursor [Danio rerio]	Human Diseases;Organismal Systems;Cellular Processes;Environmental Information Processing	Infectious diseases;Cellular community - eukaryotes;Signal transduction;Cancers;Endocrine and metabolic diseases;Endocrine system	ko05200//Pathways in cancer;ko05165//Human papillomavirus infection;ko05166//HTLV-I infection;ko05205//Proteoglycans in cancer;ko05225//Hepatocellular carcinoma;ko04934//Cushing syndrome;ko04310//Wnt signaling pathway;ko04150//mTOR signaling pathway;ko04390//Hippo signaling pathway;ko05226//Gastric cancer;ko05224//Breast cancer;ko04550//Signaling pathways regulating pluripotency of stem cells;ko0…	K02375	-	-	-
ENSDARG00000018534	192	209	1040	1183	1.91	1.75	9.52	9.69	1.83	9.605	2.391941965	1.62E-40	4.87E-38	Slc6a9	PREDICTED: sodium- and chloride-dependent glycine transporter 1 isoform X1 [Danio rerio]	-	-	-	-	GO:0016021//integral component of membrane	GO:0005326//neurotransmitter transporter activity;GO:0005343//organic acid:sodium symporter activity	GO:0003333//amino acid transmembrane transport;GO:0006812//cation transport;GO:0050804//modulation of synaptic transmission;GO:0060078//regulation of postsynaptic membrane potential
ENSDARG00000040298	2141	2981	9178	11697	47.42	55.56	186.98	213.23	51.49	200.105	1.958393041	7.75E-40	2.30E-37	--	Apolipoprotein A-IV, partial [Danio rerio]	-	-	-	-	-	-	-
ENSDARG00000037429	1712	2273	634	667	12.85	14.36	4.38	4.12	13.605	4.25	-1.67860221	1.09E-39	3.19E-37	tll1	dorsal-ventral patterning tolloid-like protein 1 precursor [Danio rerio]	-	-	-	-	-	GO:0004175//endopeptidase activity;GO:0046914//transition metal ion binding	GO:0001704//formation of primary germ layer;GO:0001944//vasculature development;GO:0002064//epithelial cell development;GO:0009953//dorsal/ventral pattern formation;GO:0019538//protein metabolic process;GO:0030097//hemopoiesis;GO:0030510//regulation of BMP signaling pathway;GO:0035122//embryonic medial fin morphogenesis
MSTRG.12029	9	13	564	522	0.08	0.1	4.64	3.84	0.09	4.24	5.557995453	1.33E-39	3.86E-37	PTK2B	protein-tyrosine kinase 2-beta [Danio rerio]	Organismal Systems;Environmental Information Processing;Human Diseases	Signal transduction;Infectious diseases;Endocrine system;Immune system	ko05163//Human cytomegalovirus infection;ko04020//Calcium signaling pathway;ko04062//Chemokine signaling pathway;ko04072//Phospholipase D signaling pathway;ko05161//Hepatitis B;ko04670//Leukocyte transendothelial migration;ko04912//GnRH signaling pathway;ko04650//Natural killer cell mediated cytotoxicity	K05871	GO:0005924//cell-substrate adherens junction;GO:0043232//intracellular non-membrane-bounded organelle	GO:0004672//protein kinase activity;GO:0032550//purine ribonucleoside binding;GO:0060089//molecular transducer activity	GO:0006464//cellular protein modification process;GO:0009966//regulation of signal transduction;GO:0016310//phosphorylation
ENSDARG00000075467	108	115	794	851	0.84	0.75	5.67	5.44	0.795	5.555	2.804760146	1.40E-39	4.01E-37	SHISA3	protein shisa-3 homolog precursor [Danio rerio]	-	-	-	-	-	-	-
ENSDARG00000002235	233	280	1105	1185	2.15	2.17	9.36	8.98	2.16	9.17	2.085890421	1.60E-39	4.53E-37	MMP14	matrix metalloproteinase-14 precursor [Danio rerio]	Organismal Systems;Environmental Information Processing	Signal transduction;Endocrine system	ko04928//Parathyroid hormone synthesis, secretion and action;ko04912//GnRH signaling pathway;ko04668//TNF signaling pathway	K07763	-	GO:0004175//endopeptidase activity;GO:0046914//transition metal ion binding	GO:0001558//regulation of cell growth;GO:0001667//ameboidal-type cell migration;GO:0002009//morphogenesis of an epithelium;GO:0003407//neural retina development;GO:0006950//response to stress;GO:0007163//establishment or maintenance of cell polarity;GO:0007411//axon guidance;GO:0009798//axis specification;GO:0019538//protein metabolic process;GO:0030334//regulation of cell migration;GO:0048704//e…
MSTRG.6109	468	825	15	15	6.49	9.63	0.19	0.17	8.06	0.18	-5.484711027	7.25E-39	2.03E-36	lhx1a	LIM/homeobox protein Lhx1 [Danio rerio]	-	-	-	-	GO:0032991//macromolecular complex;GO:0043231//intracellular membrane-bounded organelle	GO:0001071//nucleic acid binding transcription factor activity;GO:0003677//DNA binding;GO:0003712//transcription cofactor activity;GO:0046914//transition metal ion binding	GO:0001704//formation of primary germ layer;GO:0002009//morphogenesis of an epithelium;GO:0003002//regionalization;GO:0003006//developmental process involved in reproduction;GO:0003407//neural retina development;GO:0006355//regulation of transcription, DNA-templated;GO:0007267//cell-cell signaling;GO:0007411//axon guidance;GO:0021515//cell differentiation in spinal cord;GO:0021533//cell different…
MSTRG.20542	21	22	484	495	0.13	0.12	2.78	2.55	0.125	2.665	4.414135533	7.61E-39	2.11E-36	Arhgef28	PREDICTED: rho guanine nucleotide exchange factor 28 isoform X6 [Danio rerio]	-	-	-	-	-	GO:0005088//Ras guanyl-nucleotide exchange factor activity;GO:0043169//cation binding	GO:0046578//regulation of Ras protein signal transduction
ENSDARG00000029179	149	140	1464	1361	2.69	2.13	24.3	20.21	2.41	22.255	3.207024449	9.96E-39	2.72E-36	foxd1	forkhead box protein D1 [Danio rerio]	-	-	-	-	-	-	-
ENSDARG00000058656	277	307	1262	1487	4.94	4.61	20.71	21.84	4.775	21.275	2.155586494	1.07E-38	2.88E-36	des	desmin isoform 2 [Danio rerio]	Human Diseases	Cardiovascular diseases	ko05414//Dilated cardiomyopathy (DCM);ko05410//Hypertrophic cardiomyopathy (HCM);ko05412//Arrhythmogenic right ventricular cardiomyopathy (ARVC)	K07610	GO:0043234//protein complex	-	GO:0003012//muscle system process;GO:0007517//muscle organ development;GO:0031032//actomyosin structure organization
ENSDARG00000036161	95360	112498	49113	49184	2051.41	2036.83	971.9	870.95	2044.12	921.425	-1.149541246	2.27E-38	6.07E-36	HNRNPA0	heterogeneous nuclear ribonucleoprotein A0, like [Danio rerio]	-	-	-	-	GO:0043231//intracellular membrane-bounded organelle	GO:0043169//cation binding;GO:0097159//organic cyclic compound binding	-
ENSDARG00000088493	501	711	61	60	4.54	5.42	0.51	0.45	4.98	0.48	-3.375039431	2.96E-38	7.83E-36	Pol	LINE-1 reverse transcriptase [Larimichthys crocea]	-	-	-	-	-	-	-
ENSDARG00000112644	473	496	16	25	2.6	2.3	0.08	0.11	2.45	0.095	-4.688710426	4.01E-38	1.05E-35	ST6GALNAC2	PREDICTED: alpha-N-acetylgalactosaminide alpha-2,6-sialyltransferase 2 [Danio rerio]	-	-	-	-	GO:0031224//intrinsic component of membrane	GO:0016757//transferase activity, transferring glycosyl groups	GO:0006464//cellular protein modification process
ENSDARG00000040002	2361	3197	962	1057	14.08	16.05	5.28	5.19	15.065	5.235	-1.524939231	1.35E-37	3.46E-35	Pnpla7	PREDICTED: patatin-like phospholipase domain-containing protein 7 isoform X2 [Danio rerio]	Metabolism	Lipid metabolism	ko00564//Glycerophospholipid metabolism	K14676	-	-	-
ENSDARG00000103969	133	151	1214	1090	0.73	0.7	6.12	4.92	0.715	5.52	2.94865312	1.58E-37	4.01E-35	Myh7	slow myosin heavy chain 2 [Danio rerio]	Human Diseases;Organismal Systems;Environmental Information Processing	Cardiovascular diseases;Endocrine system;Circulatory system;Signal transduction	ko04022//cGMP - PKG signaling pathway;ko04261//Adrenergic signaling in cardiomyocytes;ko04919//Thyroid hormone signaling pathway;ko05414//Dilated cardiomyopathy (DCM);ko05410//Hypertrophic cardiomyopathy (HCM);ko04260//Cardiac muscle contraction;ko05416//Viral myocarditis	K17751	GO:0015629//actin cytoskeleton	GO:0008092//cytoskeletal protein binding;GO:0017111//nucleoside-triphosphatase activity;GO:0032550//purine ribonucleoside binding	GO:0007015//actin filament organization;GO:0014721//twitch skeletal muscle contraction
ENSDARG00000031548	3269	3920	1663	1752	24.44	24.66	11.44	10.78	24.55	11.11	-1.143864208	1.73E-37	4.34E-35	EPHB3	ephrin type-B receptor 3 precursor [Danio rerio]	Organismal Systems	Development	ko04360//Axon guidance	K05112	GO:0016021//integral component of membrane;GO:0043005//neuron projection	GO:0004714//transmembrane receptor protein tyrosine kinase activity;GO:0032550//purine ribonucleoside binding	GO:0006468//protein phosphorylation;GO:0007169//transmembrane receptor protein tyrosine kinase signaling pathway;GO:0008038//neuron recognition;GO:0010769//regulation of cell morphogenesis involved in differentiation;GO:0030155//regulation of cell adhesion;GO:0044089//positive regulation of cellular component biogenesis;GO:0048812//neuron projection morphogenesis;GO:0048870//cell motility
ENSDARG00000002601	3107	3696	1338	1591	84.58	84.68	33.5	35.65	84.63	34.575	-1.291439915	2.35E-37	5.83E-35	IRX1	iroquois homeobox 7 [Danio rerio]	-	-	-	-	GO:0043231//intracellular membrane-bounded organelle	GO:0003677//DNA binding	GO:0003407//neural retina development;GO:0007420//brain development;GO:0010468//regulation of gene expression;GO:0048598//embryonic morphogenesis
ENSDARG00000101701	18	22	423	456	0.26	0.27	5.71	5.51	0.265	5.61	4.403936506	8.97E-37	2.21E-34	BMP5	bone morphogenetic protein 5 precursor [Danio rerio]	Environmental Information Processing	Signaling molecules and interaction;Signal transduction	ko04060//Cytokine-cytokine receptor interaction;ko04390//Hippo signaling pathway;ko04350//TGF-beta signaling pathway	K04663	-	GO:0005102//receptor binding	GO:0007178//transmembrane receptor protein serine/threonine kinase signaling pathway;GO:0031323//regulation of cellular metabolic process
ENSDARG00000035958	483	505	2021	2402	18.77	16.51	72.23	76.82	17.64	74.525	2.078873909	1.04E-36	2.53E-34	TNNI2	troponin I, skeletal, fast 2b.1 isoform 1 [Danio rerio]	-	-	-	-	GO:0043234//protein complex	-	GO:0010927//cellular component assembly involved in morphogenesis
ENSDARG00000038235	859	946	187	208	8.65	8.02	1.73	1.73	8.335	1.73	-2.268410161	1.11E-36	2.67E-34	PKDCC	PREDICTED: extracellular tyrosine-protein kinase PKDCC [Danio rerio]	-	-	-	-	-	-	-
MSTRG.14073	8403	8008	2	0	214.47	172.02	0.05	0	193.245	0.025	-12.91621537	1.17E-36	2.79E-34	DNASE1L3	PREDICTED: deoxyribonuclease I-like 3 isoform X1 [Danio rerio]	-	-	-	-	-	-	-
ENSDARG00000004378	84	98	726	965	1.21	1.19	9.61	11.43	1.2	10.52	3.132028394	1.32E-36	3.13E-34	YRK	Yrk protein [Danio rerio]	-	-	-	-	-	-	-
ENSDARG00000059950	3574	3922	1369	1553	42.55	39.3	14.99	15.22	40.925	15.105	-1.437956233	2.51E-36	5.88E-34	plxdc2	plexin domain-containing protein 2 precursor [Danio rerio]	-	-	-	-	GO:0031224//intrinsic component of membrane	-	-
MSTRG.16584	151	199	860	953	1.09	1.21	5.73	5.68	1.15	5.705	2.310593025	4.33E-36	9.99E-34	Myo9a	PREDICTED: LOW QUALITY PROTEIN: unconventional myosin-IXa [Danio rerio]	-	-	-	-	-	-	-
MSTRG.422	3084	3642	1413	1650	19.76	19.64	8.33	8.7	19.7	8.515	-1.210117195	4.35E-36	9.99E-34	pds5a	PREDICTED: sister chromatid cohesion protein PDS5 homolog A isoform X1 [Danio rerio]	-	-	-	-	-	-	GO:0000280//nuclear division;GO:0006275//regulation of DNA replication;GO:0044763//single-organism cellular process
MSTRG.8020	188	259	1199	1199	1.41	1.63	8.25	7.38	1.52	7.815	2.36217455	5.85E-36	1.33E-33	ACTN2	Actn2 [Danio rerio]	Human Diseases	Cardiovascular diseases	ko05412//Arrhythmogenic right ventricular cardiomyopathy (ARVC)	K21073	-	GO:0003779//actin binding;GO:0046872//metal ion binding	GO:0007043//cell-cell junction assembly;GO:0007423//sensory organ development;GO:0010927//cellular component assembly involved in morphogenesis;GO:0014904//myotube cell development;GO:0031032//actomyosin structure organization;GO:1902414//protein localization to cell junction
MSTRG.8726	772	940	185	178	31.58	32.36	6.96	5.99	31.97	6.475	-2.303766646	1.01E-35	2.28E-33	--	PREDICTED: uncharacterized protein LOC100001846 isoform X1 [Danio rerio]	-	-	-	-	-	-	-
ENSDARG00000070431	4905	5939	2151	2079	49.65	50.6	20.03	17.32	50.125	18.675	-1.424422089	3.48E-35	7.78E-33	fip1l1	pre-mRNA 3'-end-processing factor FIP1 [Danio rerio]	Genetic Information Processing	Translation	ko03015//mRNA surveillance pathway	K14405	GO:0043231//intracellular membrane-bounded organelle	-	-
ENSDARG00000002937	749	973	2337	2563	18.68	20.42	53.61	52.61	19.55	53.11	1.441814922	3.70E-35	8.19E-33	MEIS1	homeobox protein Meis1 [Danio rerio]	Cellular Processes;Human Diseases	Cellular community - eukaryotes;Cancers	ko05202//Transcriptional misregulation in cancers;ko04550//Signaling pathways regulating pluripotency of stem cells	K15613	GO:0044424//intracellular part	GO:0003676//nucleic acid binding	GO:0001525//angiogenesis;GO:0002573//myeloid leukocyte differentiation;GO:0003158//endothelium development;GO:0007417//central nervous system development;GO:0010468//regulation of gene expression;GO:0048562//embryonic organ morphogenesis;GO:0060562//epithelial tube morphogenesis;GO:0060840//artery development;GO:0065008//regulation of biological quality
ENSDARG00000075463	91	94	705	884	1.75	1.52	12.44	13.96	1.635	13.2	3.013175389	7.60E-35	1.67E-32	--	PREDICTED: putative protein MSS51 homolog, mitochondrial [Danio rerio]	-	-	-	-	-	-	-
ENSDARG00000104267	136	235	1481	1762	1.69	2.46	16.93	18.03	2.075	17.48	3.074521943	8.60E-35	1.87E-32	Postn	PREDICTED: periostin isoform X1 [Danio rerio]	-	-	-	-	-	-	-
ENSDARG00000112959	31	25	523	562	0.18	0.12	2.79	2.68	0.15	2.735	4.188506427	2.89E-34	6.18E-32	Srl	PREDICTED: sarcalumenin, partial [Danio rerio]	-	-	-	-	-	-	-
ENSDARG00000077938	65	102	693	798	1.05	1.38	10.26	10.58	1.215	10.42	3.100327059	3.14E-34	6.64E-32	CD248	PREDICTED: endosialin-like isoform X1 [Danio rerio]	-	-	-	-	GO:0016021//integral component of membrane	GO:0038023//signaling receptor activity;GO:0046872//metal ion binding	-
MSTRG.22564	7	18	504	534	0.05	0.11	3.46	3.28	0.08	3.37	5.396604781	3.34E-34	7.00E-32	Pdcd7	programmed cell death protein 7 [Danio rerio]	-	-	-	-	-	-	-
ENSDARG00000019747	7006	9036	2596	3332	172.34	187.08	58.74	67.47	179.71	63.105	-1.509844466	4.57E-34	9.50E-32	HSD3B	3 beta-hydroxysteroid dehydrogenase 1 [Danio rerio]	Organismal Systems;Metabolism;Human Diseases	Global and overview maps;Endocrine and metabolic diseases;Lipid metabolism;Endocrine system	ko01100//Metabolic pathways;ko04934//Cushing syndrome;ko04925//Aldosterone synthesis and secretion;ko04927//Cortisol synthesis and secretion;ko04913//Ovarian Steroidogenesis;ko00140//Steroid hormone biosynthesis	K00070	-	GO:0016614//oxidoreductase activity, acting on CH-OH group of donors	GO:0008202//steroid metabolic process
ENSDARG00000100133	25	31	403	461	0.49	0.51	7.24	7.41	0.5	7.325	3.87282876	7.68E-34	1.58E-31	cnmd	PREDICTED: leukocyte cell-derived chemotaxin 1 isoform X1 [Danio rerio]	-	-	-	-	GO:0031012//extracellular matrix;GO:0031224//intrinsic component of membrane	-	GO:0048513//animal organ development;GO:0048869//cellular developmental process
ENSDARG00000088805	474	585	2291	2153	1.83	1.9	8.13	6.84	1.865	7.485	2.004826686	7.86E-34	1.61E-31	nes	PREDICTED: nestin [Danio rerio]	-	-	-	-	-	-	GO:0007417//central nervous system development;GO:0042981//regulation of apoptotic process;GO:0043010//camera-type eye development
ENSDARG00000053773	26	23	606	993	0.54	0.4	11.61	17.03	0.47	14.32	4.929226926	1.19E-33	2.41E-31	Vgll2	vestigial-like family member 2b [Danio rerio]	-	-	-	-	GO:0043231//intracellular membrane-bounded organelle	-	-
ENSDARG00000069912	305	351	1351	1718	6.96	6.75	28.38	32.29	6.855	30.335	2.14575474	1.65E-33	3.32E-31	--	high mobility group protein HMGI-C [Danio rerio]	Human Diseases	Cancers	ko05206//MicroRNAs in cancer;ko05202//Transcriptional misregulation in cancers	K09283	-	-	-
MSTRG.12620	47	66	822	695	0.17	0.2	2.75	2.08	0.185	2.415	3.706426013	2.33E-33	4.65E-31	Col12a1	PREDICTED: collagen alpha-1(XII) chain isoform X2 [Danio rerio]	Organismal Systems	Digestive system	ko04974//Protein digestion and absorption	K08132	-	-	-
MSTRG.15368	912	1226	3067	3236	15.05	17.03	46.57	43.97	16.04	45.27	1.496881165	3.43E-33	6.78E-31	Myt1	PREDICTED: myelin transcription factor 1 [Danio rerio]	-	-	-	-	GO:0043231//intracellular membrane-bounded organelle	GO:0001071//nucleic acid binding transcription factor activity;GO:0046914//transition metal ion binding	-
MSTRG.14286	1619	1909	15822	30889	66.81	66.3	600.61	1049.25	66.555	824.93	3.631652745	4.94E-33	9.70E-31	hcea	hatching enzyme 1a precursor [Danio rerio]	-	-	-	-	-	GO:0004175//endopeptidase activity;GO:0046914//transition metal ion binding	GO:0019538//protein metabolic process
MSTRG.25469	620	551	8247	6019	3.27	2.45	40.01	26.13	2.86	33.07	3.531435993	6.75E-33	1.31E-30	Col5a2	collagen alpha-2(V) chain precursor [Danio rerio]	Organismal Systems	Digestive system	ko04974//Protein digestion and absorption	K19721	-	-	-
ENSDARG00000036080	10635	12173	26254	31871	88.25	85.01	200.4	217.69	86.63	209.045	1.270874915	8.11E-33	1.57E-30	CD81	CD81 antigen [Danio rerio]	Organismal Systems;Human Diseases	Infectious diseases;Immune system	ko05160//Hepatitis C;ko04662//B cell receptor signaling pathway;ko05144//Malaria	K06508	-	-	-
ENSDARG00000103732	194	160	1822	1769	1.26	0.88	10.91	9.48	1.07	10.195	3.252179074	1.05E-32	2.01E-30	plp	myelin proteolipid protein [Danio rerio]	-	-	-	-	GO:0031224//intrinsic component of membrane	-	GO:0008366//axon ensheathment
MSTRG.1248	1326	1419	244	205	34.34	30.93	5.81	4.37	32.635	5.09	-2.680682478	1.14E-32	2.15E-30	Hnrnpd	PREDICTED: heterogeneous nuclear ribonucleoprotein D0 isoform X2 [Danio rerio]	-	-	-	-	-	GO:0036094//small molecule binding	-
ENSDARG00000001870	33	25	752	653	0.33	0.21	6.89	5.35	0.27	6.12	4.502500341	1.33E-32	2.48E-30	atp1a1	ATPase, Na+/K+ transporting, alpha 1a polypeptide, tandem duplicate 4 [Danio rerio]	Metabolism;Organismal Systems;Environmental Information Processing	Digestive system;Circulatory system;Endocrine system;Energy metabolism;Excretory system;Signal transduction	ko04024//cAMP signaling pathway;ko04022//cGMP - PKG signaling pathway;ko04261//Adrenergic signaling in cardiomyocytes;ko04919//Thyroid hormone signaling pathway;ko04925//Aldosterone synthesis and secretion;ko04972//Pancreatic secretion;ko04911//Insulin secretion;ko04974//Protein digestion and absorption;ko04260//Cardiac muscle contraction;ko04976//Bile secretion;ko00190//Oxidative phosphorylation…	K01539	GO:0031224//intrinsic component of membrane	GO:0008556//potassium-transporting ATPase activity;GO:0032550//purine ribonucleoside binding;GO:0043169//cation binding	GO:0030001//metal ion transport
MSTRG.7667	648	524	4781	5064	14.8	10.07	100.43	95.19	12.435	97.81	2.975575465	2.38E-32	4.42E-30	acta1	actin, alpha cardiac muscle 1-like [Scleropages formosus]	Organismal Systems;Human Diseases	Circulatory system;Cardiovascular diseases	ko04261//Adrenergic signaling in cardiomyocytes;ko05414//Dilated cardiomyopathy (DCM);ko05410//Hypertrophic cardiomyopathy (HCM);ko04260//Cardiac muscle contraction	K12314	GO:0043232//intracellular non-membrane-bounded organelle	GO:0032550//purine ribonucleoside binding	-
ENSDARG00000099200	190	250	1465	2234	4.68	5.18	33.16	45.25	4.93	39.205	2.991378108	8.92E-32	1.64E-29	--	26-29kD-proteinase protein, partial [Danio rerio]	-	-	-	-	-	GO:0070011//peptidase activity, acting on L-amino acid peptides	-
ENSDARG00000096546	504	617	1577	1717	5.73	5.9	16.48	16.06	5.815	16.27	1.484363154	9.38E-32	1.72E-29	Nrp2	Neuropilin 2a [Danio rerio]	-	-	-	-	-	GO:0004888//transmembrane signaling receptor activity;GO:0043169//cation binding	GO:0001667//ameboidal-type cell migration;GO:0007169//transmembrane receptor protein tyrosine kinase signaling pathway;GO:0009966//regulation of signal transduction;GO:0048646//anatomical structure formation involved in morphogenesis;GO:0097485//neuron projection guidance
ENSDARG00000012405	26	64	1020	1107	0.14	0.3	5.23	5.08	0.22	5.155	4.550396999	9.89E-32	1.80E-29	COL1A1	Collagen, type I, alpha 1 [Danio rerio]	Human Diseases;Organismal Systems;Environmental Information Processing;Cellular Processes	Signal transduction;Digestive system;Endocrine system;Immune system;Cancers;Infectious diseases;Cellular community - eukaryotes;Signaling molecules and interaction;Endocrine and metabolic diseases	ko04151//PI3K-Akt signaling pathway;ko05165//Human papillomavirus infection;ko04510//Focal adhesion;ko05205//Proteoglycans in cancer;ko04611//Platelet activation;ko04926//Relaxin signaling pathway;ko04933//AGE-RAGE signaling pathway in diabetic complications;ko05146//Amoebiasis;ko04974//Protein digestion and absorption;ko04512//ECM-receptor interaction	K06236	GO:0044424//intracellular part	GO:0005198//structural molecule activity	GO:0001503//ossification;GO:0033333//fin development;GO:0042246//tissue regeneration
ENSDARG00000019353	1057	1294	3378	4298	27.45	28.29	80.71	91.89	27.87	86.3	1.630647557	2.39E-31	4.28E-29	SPARC	SPARC [Danio rerio]	-	-	-	-	GO:0031012//extracellular matrix;GO:0044421//extracellular region part	GO:0046872//metal ion binding	GO:0042472//inner ear morphogenesis;GO:0048646//anatomical structure formation involved in morphogenesis;GO:0050794//regulation of cellular process
ENSDARG00000070107	1462	1591	264	211	11.57	10.6	1.92	1.37	11.085	1.645	-2.752449281	2.97E-31	5.28E-29	SIX3	SIX homeobox 7 [Danio rerio]	-	-	-	-	GO:0043231//intracellular membrane-bounded organelle	-	GO:0048048//embryonic eye morphogenesis
MSTRG.13419	3236	3544	1260	1468	54.01	49.78	19.34	20.17	51.895	19.755	-1.393377698	3.82E-31	6.74E-29	SLC3A2	solute carrier family 3 (amino acid transporter heavy chain), member 2b [Danio rerio]	Cellular Processes;Environmental Information Processing;Organismal Systems	Digestive system;Cell growth and death;Signal transduction	ko04150//mTOR signaling pathway;ko04974//Protein digestion and absorption;ko04216//Ferroptosis	K06519	-	GO:0043167//ion binding	GO:0044238//primary metabolic process
ENSDARG00000045758	591	882	58	40	4.22	5.3	0.38	0.24	4.76	0.31	-3.940621453	7.55E-31	1.32E-28	Cracr2a	PREDICTED: ras and EF-hand domain-containing protein [Danio rerio]	-	-	-	-	-	GO:0036094//small molecule binding;GO:0046872//metal ion binding	GO:0008104//protein localization;GO:0035556//intracellular signal transduction
MSTRG.20306	550	481	3081	3554	2.52	1.86	13	13.42	2.19	13.21	2.592627692	1.10E-30	1.91E-28	Pnpla7	PREDICTED: patatin-like phospholipase domain-containing protein 7 isoform X2 [Danio rerio]	Metabolism	Lipid metabolism	ko00564//Glycerophospholipid metabolism	K14676	-	-	-
MSTRG.21669	7	16	411	422	0.05	0.09	2.6	2.39	0.07	2.495	5.155541083	3.64E-30	6.28E-28	Obscn	PREDICTED: obscurin-like protein 1 isoform X1 [Danio rerio]	-	-	-	-	-	-	-
ENSDARG00000086647	29	32	449	426	0.37	0.35	5.3	4.5	0.36	4.9	3.766712938	9.57E-30	1.64E-27	CHRNG	cholinergic receptor, nicotinic, gamma precursor [Danio rerio]	Environmental Information Processing	Signaling molecules and interaction	ko04080//Neuroactive ligand-receptor interaction	K04818	GO:0034702//ion channel complex;GO:0097060//synaptic membrane	GO:0005231//excitatory extracellular ligand-gated ion channel activity	GO:0007268//synaptic transmission;GO:0044765//single-organism transport
ENSDARG00000071498	53	57	467	505	1.43	1.3	11.61	11.23	1.365	11.42	3.064589794	1.40E-29	2.38E-27	Fhl1	four and a half LIM domains protein 1 [Danio rerio]	-	-	-	-	-	GO:0046914//transition metal ion binding	GO:0003206//cardiac chamber morphogenesis
MSTRG.1853	661	891	166	198	4.37	4.96	1.01	1.08	4.665	1.045	-2.158374139	1.57E-29	2.65E-27	GIT2	PREDICTED: G protein-coupled receptor kinase interacting ArfGAP 2 isoform X3 [Danio rerio]	Cellular Processes	Transport and catabolism	ko04144//Endocytosis	K12487	-	GO:0008047//enzyme activator activity;GO:0043169//cation binding	-
ENSDARG00000059259	214	301	1121	1160	2.15	2.55	10.37	9.61	2.35	9.99	2.087823921	2.34E-29	3.92E-27	PABPC4	polyadenylate-binding protein 4 [Danio rerio]	Genetic Information Processing	Folding, sorting and degradation;Translation	ko03013//RNA transport;ko03015//mRNA surveillance pathway;ko03018//RNA degradation	K13126	GO:0044424//intracellular part	GO:0036094//small molecule binding;GO:0097159//organic cyclic compound binding	-
MSTRG.5565	18552	37963	0	0	577.5	994.59	0	0	786.045	0.001	-19.58425238	2.97E-29	4.95E-27	apoa1	apolipoprotein A-I precursor [Danio rerio]	Organismal Systems;Human Diseases	Infectious diseases;Digestive system;Endocrine system	ko03320//PPAR signaling pathway;ko04979//Cholesterol metabolism;ko05143//African trypanosomiasis;ko04975//Fat digestion and absorption;ko04977//Vitamin digestion and absorption	K08757	-	-	-
ENSDARG00000100729	1519	1970	5954	5556	5.89	6.43	21.23	17.72	6.16	19.475	1.660621072	4.76E-29	7.88E-27	TLN1	PREDICTED: talin-1 isoform X2 [Danio rerio]	Environmental Information Processing;Organismal Systems;Cellular Processes;Human Diseases	Signal transduction;Infectious diseases;Cellular community - eukaryotes;Immune system	ko05166//HTLV-I infection;ko04510//Focal adhesion;ko04015//Rap1 signaling pathway;ko04611//Platelet activation	K06271	GO:0005924//cell-substrate adherens junction;GO:0031252//cell leading edge;GO:0043232//intracellular non-membrane-bounded organelle	GO:0003779//actin binding;GO:0005102//receptor binding;GO:0005198//structural molecule activity	GO:0007010//cytoskeleton organization;GO:0022610//biological adhesion
MSTRG.3387	10497	21050	0	0	184.13	310.77	0	0	247.45	0.001	-17.91677752	5.39E-29	8.87E-27	Calm2	Calmodulin [Myotis brandtii]	Human Diseases;Environmental Information Processing;Cellular Processes;Organismal Systems	Neurodegenerative diseases;Signal transduction;Endocrine system;Cell growth and death;Digestive system;Environmental adaptation;Immune system;Sensory system;Cancers;Substance dependence;Nervous system;Infectious diseases;Circulatory system;Cardiovascular diseases	ko05200//Pathways in cancer;ko04024//cAMP signaling pathway;ko05163//Human cytomegalovirus infection;ko04015//Rap1 signaling pathway;ko04020//Calcium signaling pathway;ko04014//Ras signaling pathway;ko04022//cGMP - PKG signaling pathway;ko04921//Oxytocin signaling pathway;ko04261//Adrenergic signaling in cardiomyocytes;ko05152//Tuberculosis;ko05167//Kaposi sarcoma-associated herpesvirus infection…	K02183	-	-	-
ENSDARG00000109337	355	416	1323	1354	4.73	4.66	16.21	14.84	4.695	15.525	1.725396205	6.39E-29	1.04E-26	nanos1	nanos homolog 1 [Danio rerio]	-	-	-	-	-	GO:0046914//transition metal ion binding	-
ENSDARG00000021004	322	397	1655	2368	2.03	2.11	9.62	12.31	2.07	10.965	2.405203139	8.12E-29	1.31E-26	C5	PREDICTED: complement C5 [Danio rerio]	Organismal Systems;Human Diseases	Immune system;Immune diseases;Infectious diseases;Neurodegenerative diseases	ko05168//Herpes simplex infection;ko05322//Systemic lupus erythematosus;ko05133//Pertussis;ko05150//Staphylococcus aureus infection;ko04610//Complement and coagulation cascades;ko05020//Prion diseases	K03994	GO:0044421//extracellular region part	-	-
ENSDARG00000032242	62	32	1383	1830	1.05	0.46	21.53	25.5	0.755	23.515	4.960960878	1.10E-28	1.75E-26	TNNT2	troponin T2c, cardiac [Danio rerio]	Human Diseases;Organismal Systems	Cardiovascular diseases;Circulatory system	ko04261//Adrenergic signaling in cardiomyocytes;ko05414//Dilated cardiomyopathy (DCM);ko05410//Hypertrophic cardiomyopathy (HCM);ko04260//Cardiac muscle contraction	K12045	GO:0043234//protein complex	-	-
ENSDARG00000043271	113	123	736	998	2.41	2.21	14.44	17.52	2.31	15.98	2.790302652	1.28E-28	2.04E-26	Morc3	PREDICTED: MORC family CW-type zinc finger protein 3-like [Sinocyclocheilus grahami]	-	-	-	-	-	-	-
ENSDARG00000101160	96	126	1089	1909	3.52	3.89	36.73	57.61	3.705	47.17	3.670324153	1.65E-28	2.60E-26	--	PREDICTED: apolipoprotein A-IV isoform X1 [Danio rerio]	-	-	-	-	GO:0005615//extracellular space	GO:0008289//lipid binding	GO:0016043//cellular component organization;GO:0019538//protein metabolic process;GO:0030301//cholesterol transport;GO:0031323//regulation of cellular metabolic process;GO:0044255//cellular lipid metabolic process;GO:0044281//small molecule metabolic process;GO:0044707//single-multicellular organism process;GO:0045834//positive regulation of lipid metabolic process
ENSDARG00000019362	8632	10504	1673	2612	72.35	74.1	12.9	18.02	73.225	15.46	-2.243795969	5.76E-28	9.04E-26	PTBP1	polypyrimidine tract binding protein 1a [Danio rerio]	-	-	-	-	GO:0043231//intracellular membrane-bounded organelle;GO:0044444//cytoplasmic part	GO:0003676//nucleic acid binding;GO:0036094//small molecule binding	GO:0003002//regionalization;GO:0006396//RNA processing;GO:0008593//regulation of Notch signaling pathway;GO:0030277//maintenance of gastrointestinal epithelium
ENSDARG00000059073	385	619	20	34	10.24	13.86	0.49	0.74	12.05	0.615	-4.292302926	7.70E-28	1.20E-25	gsc	homeobox protein goosecoid [Danio rerio]	-	-	-	-	GO:0043231//intracellular membrane-bounded organelle	GO:0003677//DNA binding	GO:0007417//central nervous system development;GO:0009798//axis specification;GO:0009952//anterior/posterior pattern specification;GO:0010468//regulation of gene expression
ENSDARG00000103479	77	77	789	689	0.35	0.29	3.26	2.55	0.32	2.905	3.182394353	1.40E-27	2.15E-25	ptprf	receptor-type tyrosine-protein phosphatase F precursor [Danio rerio]	Human Diseases;Cellular Processes;Environmental Information Processing;Organismal Systems	Endocrine system;Endocrine and metabolic diseases;Cellular community - eukaryotes;Signaling molecules and interaction	ko04514//Cell adhesion molecules (CAMs);ko04910//Insulin signaling pathway;ko04931//Insulin resistance;ko04520//Adherens junction	K05695	-	-	-
MSTRG.4259	139	207	853	957	0.79	0.99	4.47	4.48	0.89	4.475	2.330010441	1.41E-27	2.15E-25	SORBS1	PREDICTED: sorbin and SH3 domain-containing protein 1 isoform X2 [Danio rerio]	Cellular Processes;Organismal Systems	Cellular community - eukaryotes;Endocrine system	ko04910//Insulin signaling pathway;ko04520//Adherens junction;ko03320//PPAR signaling pathway	K06086	-	-	-
ENSDARG00000089893	1133	1134	163	229	7.44	6.26	0.98	1.24	6.85	1.11	-2.625544311	1.51E-27	2.30E-25	FAM208A	PREDICTED: protein TASOR [Danio rerio]	-	-	-	-	-	-	-
ENSDARG00000045123	581	687	1623	1792	4.68	4.66	12.03	11.89	4.67	11.96	1.356722934	1.99E-27	3.01E-25	Oplah	5-oxoprolinase [Danio rerio]	Metabolism	Metabolism of other amino acids;Global and overview maps	ko01100//Metabolic pathways;ko00480//Glutathione metabolism	K01469	-	GO:0003824//catalytic activity	-
ENSDARG00000102415	355	426	1605	1511	4.04	4.08	16.82	14.17	4.06	15.495	1.932251122	2.18E-27	3.28E-25	GSN	scinderin like a [Danio rerio]	Organismal Systems;Cellular Processes;Human Diseases	Immune system;Cancers;Cell motility	ko04810//Regulation of actin cytoskeleton;ko05203//Viral carcinogenesis;ko04666//Fc gamma R-mediated phagocytosis	K05768	-	GO:0008092//cytoskeletal protein binding	GO:0007417//central nervous system development;GO:0007423//sensory organ development
MSTRG.19323	38	63	673	591	0.66	0.92	10.7	8.4	0.79	9.55	3.595576175	2.36E-27	3.52E-25	celf2	PREDICTED: CUGBP Elav-like family member 2 isoform X4 [Danio rerio]	-	-	-	-	GO:0043231//intracellular membrane-bounded organelle	GO:0003676//nucleic acid binding;GO:0036094//small molecule binding	GO:0006396//RNA processing
ENSDARG00000013457	1030	806	7056	7136	9.99	6.58	62.92	56.95	8.285	59.935	2.854825131	2.87E-27	4.26E-25	MTREX	superkiller viralicidic activity 2-like 2 [Danio rerio]	Genetic Information Processing	Folding, sorting and degradation	ko03018//RNA degradation	K12598	-	GO:0017111//nucleoside-triphosphatase activity;GO:0032550//purine ribonucleoside binding	GO:0042246//tissue regeneration;GO:0048522//positive regulation of cellular process
MSTRG.15735	98	78	853	1034	1.89	1.26	15.1	16.38	1.575	15.74	3.321011807	3.50E-27	5.16E-25	fbxl5	F-box/LRR-repeat protein 5 [Danio rerio]	-	-	-	-	GO:0031461//cullin-RING ubiquitin ligase complex;GO:0044444//cytoplasmic part	GO:0046914//transition metal ion binding	GO:0032446//protein modification by small protein conjugation;GO:0055076//transition metal ion homeostasis
MSTRG.5893	9446	15266	3049	3639	495.48	673.94	147.12	157.12	584.71	152.12	-1.942511421	4.10E-27	6.02E-25	--	-	-	-	-	-	-	-	-
ENSDARG00000099959	1177	1937	12504	9802	6.31	8.75	61.71	43.29	7.53	52.5	2.801595653	7.02E-27	1.02E-24	Myh6	PREDICTED: slow myosin heavy chain 1 isoform X1 [Danio rerio]	Cellular Processes;Organismal Systems;Human Diseases	Cell motility;Cellular community - eukaryotes;Infectious diseases;Circulatory system	ko04810//Regulation of actin cytoskeleton;ko04530//Tight junction;ko04270//Vascular smooth muscle contraction;ko05132//Salmonella infection	K10352	GO:0015629//actin cytoskeleton	GO:0008092//cytoskeletal protein binding;GO:0017111//nucleoside-triphosphatase activity;GO:0032550//purine ribonucleoside binding	GO:0007015//actin filament organization;GO:0014721//twitch skeletal muscle contraction
ENSDARG00000033683	563	570	2026	2403	20.64	17.59	68.32	72.51	19.115	70.415	1.881177588	9.03E-27	1.31E-24	--	tropomyosin alpha-1 chain [Danio rerio]	-	-	-	-	GO:0044424//intracellular part	GO:0008092//cytoskeletal protein binding	-
ENSDARG00000062592	1482	1648	4322	4345	43.26	40.48	116.05	104.4	41.87	110.225	1.396462654	1.23E-26	1.76E-24	MYL2	PREDICTED: myosin regulatory light chain 2B, cardiac muscle isoform-like [Sinocyclocheilus rhinocerous]	Environmental Information Processing;Cellular Processes;Organismal Systems;Human Diseases	Cardiovascular diseases;Immune system;Circulatory system;Cellular community - eukaryotes;Signal transduction;Cell motility	ko04810//Regulation of actin cytoskeleton;ko04510//Focal adhesion;ko04530//Tight junction;ko04261//Adrenergic signaling in cardiomyocytes;ko04371//Apelin signaling pathway;ko04670//Leukocyte transendothelial migration;ko05414//Dilated cardiomyopathy (DCM);ko05410//Hypertrophic cardiomyopathy (HCM);ko04260//Cardiac muscle contraction	K10351	-	-	-
MSTRG.2155	661	1038	139	153	12.95	17.12	2.51	2.47	15.035	2.49	-2.594107221	1.34E-26	1.90E-24	babam1	BRISC and BRCA1-A complex member 1 [Danio rerio]	Genetic Information Processing	Replication and repair	ko03440//Homologous recombination	K20776	GO:0043231//intracellular membrane-bounded organelle;GO:0043234//protein complex	-	GO:0006282//regulation of DNA repair;GO:0006325//chromatin organization;GO:0016579//protein deubiquitination
ENSDARG00000057317	306	413	1291	1315	3.48	3.95	13.5	12.31	3.715	12.905	1.796496026	1.35E-26	1.91E-24	NEXN	nexilin [Danio rerio]	-	-	-	-	GO:0031674//I band	-	GO:0048747//muscle fiber development
MSTRG.19910	104	138	697	681	0.88	0.98	5.41	4.73	0.93	5.07	2.446683126	1.68E-26	2.35E-24	ANGPTL2	angiopoietin-like 2b precursor [Danio rerio]	-	-	-	-	-	-	-
MSTRG.4105	7310	7598	0	0	49.63	43.42	0	0	46.525	0.001	-15.50571853	1.99E-26	2.75E-24	Mgea5	protein O-GlcNAcase [Danio rerio]	-	-	-	-	-	-	-
ENSDARG00000074149	331	343	16	10	1.42	1.24	0.06	0.04	1.33	0.05	-4.733354341	3.26E-26	4.49E-24	Itpr1	PREDICTED: inositol 1,4,5-trisphosphate receptor type 1 isoform X3 [Danio rerio]	Cellular Processes;Organismal Systems;Environmental Information Processing;Human Diseases	Nervous system;Cellular community - eukaryotes;Infectious diseases;Cancers;Endocrine and metabolic diseases;Transport and catabolism;Circulatory system;Neurodegenerative diseases;Signal transduction;Immune system;Sensory system;Endocrine system;Cell growth and death;Environmental adaptation;Digestive system	ko05205//Proteoglycans in cancer;ko05163//Human cytomegalovirus infection;ko04020//Calcium signaling pathway;ko04022//cGMP - PKG signaling pathway;ko04921//Oxytocin signaling pathway;ko04621//NOD-like receptor signaling pathway;ko05167//Kaposi sarcoma-associated herpesvirus infection;ko05010//Alzheimer disease;ko05016//Huntington disease;ko04218//Cellular senescence;ko04934//Cushing syndrome;ko04…	K04958	-	-	-
ENSDARG00000104587	52	34	788	784	0.29	0.16	4.07	3.63	0.225	3.85	4.096861539	5.14E-26	7.03E-24	Srl	sarcalumenin precursor [Danio rerio]	-	-	-	-	-	GO:0032550//purine ribonucleoside binding	-
ENSDARG00000039914	411	543	1355	1509	9.5	10.57	28.82	28.72	10.035	28.77	1.519524604	5.45E-26	7.41E-24	gapdh-2	glyceraldehyde-3-phosphate dehydrogenase 2 [Danio rerio]	Metabolism	Carbohydrate metabolism;Global and overview maps	ko01100//Metabolic pathways;ko00010//Glycolysis / Gluconeogenesis	K10705	GO:0044424//intracellular part	GO:0000166//nucleotide binding;GO:0016903//oxidoreductase activity, acting on the aldehyde or oxo group of donors	GO:0006090//pyruvate metabolic process;GO:0019318//hexose metabolic process
ENSDARG00000009438	85	55	1090	1203	0.8	0.43	9.41	9.3	0.615	9.355	3.927079338	5.88E-26	7.95E-24	MYOG	myogenin [Danio rerio]	-	-	-	-	-	-	-
ENSDARG00000056175	47	52	414	433	0.57	0.53	4.62	4.33	0.55	4.475	3.024384159	6.01E-26	8.08E-24	Scrt1	Zgc:162551 [Danio rerio]	-	-	-	-	GO:0043231//intracellular membrane-bounded organelle	GO:0043169//cation binding	GO:0006357//regulation of transcription from RNA polymerase II promoter;GO:0042127//regulation of cell proliferation;GO:0042981//regulation of apoptotic process;GO:1901796//regulation of signal transduction by p53 class mediator
ENSDARG00000098240	675	912	2064	2322	12.05	13.7	33.88	34.11	12.875	33.995	1.400750137	6.58E-26	8.80E-24	Meis2	homeobox protein Meis2 [Danio rerio]	-	-	-	-	GO:0043231//intracellular membrane-bounded organelle	-	GO:0010468//regulation of gene expression;GO:0048598//embryonic morphogenesis
MSTRG.11007	0	0	7551	7570	0	0	61.41	55.09	0.001	58.25	15.82997043	9.93E-26	1.32E-23	PTBP1	polypyrimidine tract binding protein 1a [Danio rerio]	-	-	-	-	GO:0043231//intracellular membrane-bounded organelle;GO:0044444//cytoplasmic part	GO:0003676//nucleic acid binding;GO:0036094//small molecule binding	GO:0003002//regionalization;GO:0006396//RNA processing;GO:0008593//regulation of Notch signaling pathway;GO:0030277//maintenance of gastrointestinal epithelium
MSTRG.8038	186	288	1092	1265	1.48	1.92	7.97	8.27	1.7	8.12	2.255944981	1.31E-25	1.73E-23	Ank3	PREDICTED: ankyrin-3 isoform X22 [Danio rerio]	Organismal Systems;Human Diseases	Cancers;Immune system	ko05205//Proteoglycans in cancer;ko04624//Toll and Imd signaling pathway	K10380	-	-	-
ENSDARG00000042791	4	1	530	491	0.02	0	2.81	2.33	0.01	2.57	8.005624549	2.01E-25	2.65E-23	GIT2	G protein-coupled receptor kinase interacting ArfGAP 2 [Danio rerio]	Cellular Processes	Transport and catabolism	ko04144//Endocytosis	K12487	-	GO:0008047//enzyme activator activity;GO:0043169//cation binding	-
MSTRG.13652	2383	3111	1318	1400	30.77	33.81	15.66	14.88	32.29	15.27	-1.080387379	2.64E-25	3.45E-23	srsf1b	Sfrs1 protein [Danio rerio]	Organismal Systems;Human Diseases;Genetic Information Processing	Transcription;Immune system;Infectious diseases	ko05168//Herpes simplex infection;ko03040//Spliceosome;ko04657//IL-17 signaling pathway	K12890	GO:0043231//intracellular membrane-bounded organelle	GO:0036094//small molecule binding;GO:0044822//poly(A) RNA binding	GO:0043484//regulation of RNA splicing;GO:0043487//regulation of RNA stability
ENSDARG00000006757	154	255	1219	1236	1.17	1.63	8.52	7.73	1.4	8.125	2.536940986	4.92E-25	6.40E-23	klhl41b	RecName: Full=Kelch-like protein 41b; AltName: Full=Kelch repeat and BTB domain-containing protein 10b	-	-	-	-	GO:0005789//endoplasmic reticulum membrane;GO:0043232//intracellular non-membrane-bounded organelle	-	GO:0014904//myotube cell development;GO:0031032//actomyosin structure organization
ENSDARG00000075549	6	2	361	497	0.03	0.01	1.58	1.95	0.02	1.765	6.463524373	7.83E-25	1.01E-22	CDH5	cadherin-5 precursor [Danio rerio]	Environmental Information Processing;Organismal Systems;Human Diseases	Immune system;Cardiovascular diseases;Signaling molecules and interaction	ko04514//Cell adhesion molecules (CAMs);ko05418//Fluid shear stress and atherosclerosis;ko04670//Leukocyte transendothelial migration	K06533	GO:0031224//intrinsic component of membrane	GO:0046872//metal ion binding	GO:0000902//cell morphogenesis;GO:0045765//regulation of angiogenesis;GO:0097497//blood vessel endothelial cell delamination;GO:0097498//endothelial tube lumen extension;GO:0098742//cell-cell adhesion via plasma-membrane adhesion molecules
MSTRG.5881	573	719	180	199	7.59	8.02	2.19	2.17	7.805	2.18	-1.840070497	1.18E-24	1.51E-22	DHX40	PREDICTED: probable ATP-dependent RNA helicase DHX40 [Danio rerio]	-	-	-	-	-	GO:0004386//helicase activity;GO:0032550//purine ribonucleoside binding;GO:0042623//ATPase activity, coupled	-
ENSDARG00000013477	76	110	586	589	1.48	1.81	10.51	9.45	1.645	9.98	2.600952232	1.32E-24	1.68E-22	gata2	GATA-binding protein 1 [Danio rerio]	-	-	-	-	GO:0043231//intracellular membrane-bounded organelle	GO:0001071//nucleic acid binding transcription factor activity;GO:0043566//structure-specific DNA binding;GO:0046914//transition metal ion binding	GO:0002573//myeloid leukocyte differentiation;GO:0006357//regulation of transcription from RNA polymerase II promoter;GO:0009792//embryo development ending in birth or egg hatching;GO:0035162//embryonic hemopoiesis;GO:0042981//regulation of apoptotic process;GO:0045595//regulation of cell differentiation;GO:0061515//myeloid cell development
ENSDARG00000011235	2219	2611	1089	1083	40.62	40.22	18.34	16.32	40.42	17.33	-1.221797667	1.34E-24	1.70E-22	otx2	homeobox protein OTX2 [Danio rerio]	-	-	-	-	GO:0032991//macromolecular complex;GO:0043005//neuron projection;GO:0043231//intracellular membrane-bounded organelle	GO:0000982//transcription factor activity, RNA polymerase II core promoter proximal region sequence-specific binding;GO:0003677//DNA binding;GO:0046983//protein dimerization activity	GO:0000578//embryonic axis specification;GO:0001709//cell fate determination;GO:0001754//eye photoreceptor cell differentiation;GO:0003002//regionalization;GO:0006357//regulation of transcription from RNA polymerase II promoter;GO:0007420//brain development;GO:0048598//embryonic morphogenesis;GO:0048646//anatomical structure formation involved in morphogenesis;GO:0060041//retina development in ca…
MSTRG.22592	859	1707	43	18	9.86	16.5	0.45	0.17	13.18	0.31	-5.409938345	1.76E-24	2.21E-22	ZDHHC13	palmitoyltransferase ZDHHC13 [Danio rerio]	-	-	-	-	GO:0031224//intrinsic component of membrane	GO:0016409//palmitoyltransferase activity;GO:0046873//metal ion transmembrane transporter activity;GO:0046914//transition metal ion binding	GO:0070838//divalent metal ion transport
ENSDARG00000032617	1254	1452	2881	3153	12.94	12.61	27.34	26.78	12.775	27.06	1.082838548	2.17E-24	2.71E-22	FGFRL1	fibroblast growth factor receptor-like 1 precursor [Danio rerio]	-	-	-	-	GO:0031224//intrinsic component of membrane	GO:0005488//binding	GO:0001667//ameboidal-type cell migration;GO:0009887//organ morphogenesis;GO:0035295//tube development
ENSDARG00000061231	89	126	587	611	1.63	1.95	9.92	9.24	1.79	9.58	2.420066068	2.82E-24	3.49E-22	Tinagl1	tubulointerstitial nephritis antigen-like precursor [Danio rerio]	-	-	-	-	-	-	-
ENSDARG00000042210	65	112	917	793	0.8	1.15	10.33	8	0.975	9.165	3.232660757	4.02E-24	4.94E-22	sema3ab	Semaphorin 3ab [Danio rerio]	-	-	-	-	-	-	GO:0001763//morphogenesis of a branching structure;GO:0007411//axon guidance
ENSDARG00000005112	332	344	1854	1625	3.3	2.88	16.97	13.31	3.09	15.14	2.292686462	4.79E-24	5.86E-22	CDH17	Cadherin 17, LI cadherin (liver-intestine) [Danio rerio]	Human Diseases	Cancers	ko05226//Gastric cancer	K06811	GO:0031224//intrinsic component of membrane	GO:0046872//metal ion binding	GO:0001822//kidney development;GO:0098742//cell-cell adhesion via plasma-membrane adhesion molecules
ENSDARG00000023188	7105	7329	2668	2543	100.56	87.3	34.74	29.63	93.93	32.185	-1.54519754	6.03E-24	7.34E-22	lcp1	plastin-2 [Danio rerio]	-	-	-	-	GO:0044424//intracellular part	GO:0008092//cytoskeletal protein binding;GO:0043169//cation binding	-
ENSDARG00000030110	426	460	1435	1491	7.77	7.06	24.07	22.38	7.415	23.225	1.647159999	7.28E-24	8.81E-22	myod1	myoblast determination protein 1 homolog [Danio rerio]	-	-	-	-	-	-	-
ENSDARG00000113599	116	161	675	882	6.43	7.51	34.41	40.24	6.97	37.325	2.420911699	1.07E-23	1.28E-21	hbb1	hemoglobin beta embryonic-1.1 [Danio rerio]	-	-	-	-	GO:0043234//protein complex	GO:0022892//substrate-specific transporter activity;GO:0046906//tetrapyrrole binding;GO:0046914//transition metal ion binding	GO:0015669//gas transport
MSTRG.2594	0	4	469	556	0	0.01	1.52	1.61	0.005	1.565	8.290018847	1.25E-23	1.50E-21	Itpr1	PREDICTED: inositol 1,4,5-trisphosphate receptor type 1 isoform X12 [Danio rerio]	Cellular Processes;Organismal Systems;Environmental Information Processing;Human Diseases	Digestive system;Environmental adaptation;Endocrine system;Cell growth and death;Sensory system;Immune system;Signal transduction;Neurodegenerative diseases;Circulatory system;Endocrine and metabolic diseases;Transport and catabolism;Cancers;Infectious diseases;Nervous system;Cellular community - eukaryotes	ko05205//Proteoglycans in cancer;ko05163//Human cytomegalovirus infection;ko04020//Calcium signaling pathway;ko04022//cGMP - PKG signaling pathway;ko04921//Oxytocin signaling pathway;ko04621//NOD-like receptor signaling pathway;ko05167//Kaposi sarcoma-associated herpesvirus infection;ko05010//Alzheimer disease;ko05016//Huntington disease;ko04218//Cellular senescence;ko04934//Cushing syndrome;ko04…	K04958	-	-	-
ENSDARG00000037178	13401	14712	7181	7466	192.62	177.97	94.95	88.33	185.295	91.64	-1.015774588	1.27E-23	1.52E-21	ZIC2	zic family member 2b [Danio rerio]	-	-	-	-	-	GO:0043169//cation binding;GO:0097159//organic cyclic compound binding	GO:0009966//regulation of signal transduction;GO:0014031//mesenchymal cell development;GO:0048598//embryonic morphogenesis
ENSDARG00000045748	92	115	507	619	0.5	0.53	2.55	2.78	0.515	2.665	2.371491196	1.61E-23	1.91E-21	STAB2	PREDICTED: stabilin-2 isoform X1 [Danio rerio]	-	-	-	-	-	GO:0005539//glycosaminoglycan binding	GO:0001944//vasculature development;GO:0022610//biological adhesion;GO:0045446//endothelial cell differentiation
ENSDARG00000102300	403	547	86	104	13.17	15.04	2.58	2.8	14.105	2.69	-2.390528588	3.55E-23	4.18E-21	Ca9	PREDICTED: carbonic anhydrase 14 isoform X2 [Danio rerio]	Metabolism	Energy metabolism	ko00910//Nitrogen metabolism	K01672	-	GO:0016836//hydro-lyase activity;GO:0046914//transition metal ion binding	-
ENSDARG00000001014	2085	2176	5539	6550	8.26	7.25	20.17	21.35	7.755	20.76	1.420607757	3.60E-23	4.21E-21	MYH9	PREDICTED: myosin-9 isoform X1 [Danio rerio]	Cellular Processes;Organismal Systems;Human Diseases	Circulatory system;Cellular community - eukaryotes;Infectious diseases;Cell motility	ko04810//Regulation of actin cytoskeleton;ko04530//Tight junction;ko04270//Vascular smooth muscle contraction;ko05132//Salmonella infection	K10352	GO:0015629//actin cytoskeleton	GO:0008092//cytoskeletal protein binding;GO:0017111//nucleoside-triphosphatase activity;GO:0032550//purine ribonucleoside binding	GO:0022604//regulation of cell morphogenesis;GO:0061572//actin filament bundle organization
ENSDARG00000095580	248	347	1026	1102	1.91	2.25	7.28	7	2.08	7.14	1.779340546	4.40E-23	5.12E-21	--	PREDICTED: uncharacterized protein si:ch211-67e16.11 [Danio rerio]	-	-	-	-	-	-	-
ENSDARG00000015016	817	935	2190	2684	3.2	3.08	7.9	8.66	3.14	8.28	1.398866209	4.53E-23	5.25E-21	Kif26a	PREDICTED: kinesin-like protein KIF26A isoform X2 [Danio rerio]	-	-	-	-	GO:0005875//microtubule associated complex	GO:0003774//motor activity;GO:0015631//tubulin binding;GO:0032550//purine ribonucleoside binding	GO:0007017//microtubule-based process
ENSDARG00000101322	61	61	449	464	0.74	0.63	5.03	4.65	0.685	4.84	2.820831154	5.62E-23	6.45E-21	TFRC	transferrin receptor protein 1 [Danio rerio]	Organismal Systems;Cellular Processes;Environmental Information Processing	Transport and catabolism;Immune system;Cell growth and death;Signal transduction	ko04144//Endocytosis;ko04145//Phagosome;ko04066//HIF-1 signaling pathway;ko04640//Hematopoietic cell lineage;ko04216//Ferroptosis	K06503	-	GO:0038024//cargo receptor activity	GO:0006897//endocytosis;GO:0015031//protein transport;GO:0020027//hemoglobin metabolic process;GO:0030099//myeloid cell differentiation;GO:0046916//cellular transition metal ion homeostasis
MSTRG.18420	124	135	1000	825	1.5	1.38	11.14	8.23	1.44	9.685	2.749683237	7.64E-23	8.69E-21	Dnm2	PREDICTED: dynamin-2 isoform X3 [Danio rerio]	Human Diseases;Organismal Systems;Environmental Information Processing;Cellular Processes	Immune system;Transport and catabolism;Excretory system;Nervous system;Infectious diseases;Signal transduction	ko04144//Endocytosis;ko04072//Phospholipase D signaling pathway;ko04666//Fc gamma R-mediated phagocytosis;ko05100//Bacterial invasion of epithelial cells;ko04721//Synaptic vesicle cycle;ko04961//Endocrine and other factor-regulated calcium reabsorption	K01528	GO:0015630//microtubule cytoskeleton	GO:0032550//purine ribonucleoside binding	GO:0002009//morphogenesis of an epithelium;GO:0009792//embryo development ending in birth or egg hatching;GO:0016192//vesicle-mediated transport
ENSDARG00000037760	418	411	1707	1712	7.1	5.88	26.68	23.94	6.49	25.31	1.963417124	9.26E-23	1.04E-20	uncx	homeobox protein unc-4 homolog [Danio rerio]	-	-	-	-	GO:0043231//intracellular membrane-bounded organelle	GO:0003677//DNA binding	GO:0010468//regulation of gene expression;GO:0034645//cellular macromolecule biosynthetic process;GO:0048731//system development;GO:0048869//cellular developmental process
ENSDARG00000094380	127	193	1686	1232	0.59	0.75	7.19	4.7	0.67	5.945	3.149443809	9.86E-23	1.11E-20	ZZEF1	PREDICTED: zinc finger ZZ-type and EF-hand domain-containing protein 1 [Danio rerio]	-	-	-	-	-	GO:0046872//metal ion binding	-
ENSDARG00000053483	817	1085	2227	2603	11.31	12.64	28.36	29.66	11.975	29.01	1.27652464	1.18E-22	1.32E-20	SOU2	PREDICTED: 2,4-dienoyl-CoA reductase, mitochondrial-like [Sinocyclocheilus grahami]	-	-	-	-	-	GO:0008168//methyltransferase activity	-
ENSDARG00000070360	195	239	728	845	3.36	3.46	11.53	11.98	3.41	11.755	1.785430895	1.56E-22	1.74E-20	fam212aa	RecName: Full=PAK4-inhibitor inka1; AltName: Full=Induced in neural crest by AP2-alpha protein 1; Short=zinca1	-	-	-	-	-	-	GO:0048705//skeletal system morphogenesis
ENSDARG00000027930	434	532	1225	1419	6.96	7.18	18.08	18.74	7.07	18.41	1.380707507	2.37E-22	2.62E-20	naprt	nicotinate phosphoribosyltransferase [Danio rerio]	Metabolism	Metabolism of cofactors and vitamins;Global and overview maps	ko01100//Metabolic pathways;ko00760//Nicotinate and nicotinamide metabolism	K00763	GO:0044444//cytoplasmic part	GO:0016763//transferase activity, transferring pentosyl groups	GO:0019357//nicotinate nucleotide biosynthetic process;GO:0019359//nicotinamide nucleotide biosynthetic process
ENSDARG00000058159	247	276	947	961	2.33	2.19	8.23	7.47	2.26	7.85	1.796369881	2.42E-22	2.67E-20	IPO8	novel protein similar to vertebrate importin 8 (IPO8) [Danio rerio]	-	-	-	-	-	-	GO:0015031//protein transport
ENSDARG00000012694	2503	3190	6697	8698	15.95	17.11	39.27	45.64	16.53	42.455	1.360847748	3.41E-22	3.72E-20	c3	complement component c3a precursor [Danio rerio]	Human Diseases;Organismal Systems;Cellular Processes	Immune system;Transport and catabolism;Cancers;Infectious diseases;Immune diseases	ko05203//Viral carcinogenesis;ko05152//Tuberculosis;ko05167//Kaposi sarcoma-associated herpesvirus infection;ko05168//Herpes simplex infection;ko04145//Phagosome;ko05142//Chagas disease (American trypanosomiasis);ko05322//Systemic lupus erythematosus;ko05140//Leishmaniasis;ko05133//Pertussis;ko05134//Legionellosis;ko05150//Staphylococcus aureus infection;ko04610//Complement and coagulation cascad…	K03990	GO:0044421//extracellular region part	GO:0061135//endopeptidase regulator activity	GO:0009792//embryo development ending in birth or egg hatching
ENSDARG00000024537	88	116	556	766	0.82	0.91	4.78	5.9	0.865	5.34	2.626067704	3.78E-22	4.11E-20	Emilin1	PREDICTED: EMILIN-1 isoform X1 [Danio rerio]	-	-	-	-	-	-	GO:0048534//hematopoietic or lymphoid organ development
ENSDARG00000038976	537	676	41	78	7.18	7.61	0.5	0.86	7.395	0.68	-3.442943496	4.02E-22	4.34E-20	Pdcd7	programmed cell death protein 7 [Danio rerio]	-	-	-	-	-	-	-
ENSDARG00000026166	285	472	2197	1988	2.44	3.41	17.34	14.04	2.925	15.69	2.423336822	5.15E-22	5.55E-20	Emilin1	PREDICTED: EMILIN-1-like isoform X2 [Sinocyclocheilus anshuiensis]	-	-	-	-	-	-	-
ENSDARG00000071347	542	489	35	20	9.52	7.23	0.57	0.29	8.375	0.43	-4.283680626	7.29E-22	7.78E-20	AFTPH	PREDICTED: aftiphilin isoform X1 [Danio rerio]	-	-	-	-	-	-	-
ENSDARG00000101481	335	338	1274	1629	4.59	3.9	16.06	18.37	4.245	17.215	2.019829722	8.85E-22	9.40E-20	Rbp1	retinol binding protein 1a, cellular [Danio rerio]	-	-	-	-	-	GO:0005488//binding	GO:0051234//establishment of localization
MSTRG.15129	2803	3127	9116	8380	10.71	10.06	32.04	26.36	10.385	29.2	1.491467153	8.89E-22	9.40E-20	FLNA	PREDICTED: filamin-A isoform X3 [Danio rerio]	Environmental Information Processing;Cellular Processes;Human Diseases	Cancers;Signal transduction;Cellular community - eukaryotes;Infectious diseases	ko04010//MAPK signaling pathway;ko04510//Focal adhesion;ko05205//Proteoglycans in cancer;ko05132//Salmonella infection	K04437	-	-	-
MSTRG.8548	5096	6545	2533	3177	21.63	23.39	9.89	11.1	22.51	10.495	-1.10086389	9.64E-22	1.02E-19	Kif26a	PREDICTED: kinesin-like protein KIF26A isoform X3 [Danio rerio]	-	-	-	-	GO:0005875//microtubule associated complex	GO:0003774//motor activity;GO:0015631//tubulin binding;GO:0032550//purine ribonucleoside binding	GO:0007017//microtubule-based process
ENSDARG00000056627	88	118	537	721	1.64	1.85	9.22	11.07	1.745	10.145	2.539469924	1.11E-21	1.17E-19	Cxcl14	Cxcl14 protein, partial [Danio rerio]	Environmental Information Processing;Organismal Systems	Signaling molecules and interaction;Immune system	ko04062//Chemokine signaling pathway;ko04060//Cytokine-cytokine receptor interaction	K10033	-	GO:0005125//cytokine activity	GO:0002376//immune system process;GO:0006935//chemotaxis
ENSDARG00000075954	2017	2730	5984	7788	17.05	19.42	46.52	54.18	18.235	50.35	1.465281579	1.14E-21	1.19E-19	SERPINH1	serpin H1 precursor [Danio rerio]	-	-	-	-	-	-	-
ENSDARG00000059263	34	45	378	356	0.81	0.9	8.31	7	0.855	7.655	3.162406053	1.20E-21	1.24E-19	hoxd12a	homeobox protein Hox-D12a [Danio rerio]	-	-	-	-	GO:0043231//intracellular membrane-bounded organelle	GO:0003677//DNA binding	GO:0010468//regulation of gene expression;GO:0034645//cellular macromolecule biosynthetic process;GO:0044707//single-multicellular organism process
MSTRG.24201	0	0	2694	3405	0	0	45.8	51.8	0.001	48.8	15.57459353	1.33E-21	1.38E-19	Arih2	PREDICTED: E3 ubiquitin-protein ligase ARIH2-like [Sinocyclocheilus grahami]	-	-	-	-	-	GO:0046872//metal ion binding	-
MSTRG.3924	252	294	1067	1015	1.52	1.49	5.91	5.03	1.505	5.47	1.861777346	1.35E-21	1.39E-19	DST	PREDICTED: dystonin [Danio rerio]	-	-	-	-	-	-	-
ENSDARG00000012066	19	24	301	286	0.32	0.34	4.72	4.02	0.33	4.37	3.72709535	1.52E-21	1.56E-19	DCN	dcn, partial [Danio rerio]	Human Diseases;Environmental Information Processing	Cancers;Signal transduction	ko05205//Proteoglycans in cancer;ko04350//TGF-beta signaling pathway	K04660	-	GO:0032403//protein complex binding	GO:0003401//axis elongation;GO:0048513//animal organ development
MSTRG.9205	1	11	462	546	0.03	0.26	11.8	12.48	0.145	12.14	6.387571711	2.18E-21	2.21E-19	TSPAN3	tetraspanin-3 [Danio rerio]	-	-	-	-	GO:0031224//intrinsic component of membrane	-	-
MSTRG.1491	590	505	2617	3156	5.72	4.12	23.33	25.18	4.92	24.255	2.301551959	2.18E-21	2.21E-19	NT5C2	PREDICTED: 5'-nucleotidase, cytosolic II, like 1 isoform X1 [Danio rerio]	Metabolism	Global and overview maps;Metabolism of cofactors and vitamins;Nucleotide metabolism	ko01100//Metabolic pathways;ko00230//Purine metabolism;ko00240//Pyrimidine metabolism;ko00760//Nicotinate and nicotinamide metabolism	K01081	-	-	-
ENSDARG00000040100	422	545	67	48	2.87	3.11	0.42	0.27	2.99	0.345	-3.115477217	3.22E-21	3.25E-19	--	PREDICTED: stonustoxin subunit beta [Danio rerio]	-	-	-	-	-	-	-
ENSDARG00000097483	3	6	330	270	0.1	0.17	10.22	7.48	0.135	8.85	6.034646143	5.45E-21	5.48E-19	--	PREDICTED: colorectal cancer-associated protein 2 isoform X2 [Danio rerio]	-	-	-	-	-	-	-
ENSDARG00000104576	781	970	322	374	8.89	9.29	3.37	3.5	9.09	3.435	-1.403970195	7.39E-21	7.40E-19	Ppp1r3g	PREDICTED: protein phosphatase 1 regulatory subunit 3G [Danio rerio]	-	-	-	-	-	-	-
ENSDARG00000057633	1905	2498	1089	1155	43	47.45	22.61	21.46	45.225	22.035	-1.037323606	7.88E-21	7.86E-19	cxcr4-b	Cxcr4A [Danio rerio]	Organismal Systems;Cellular Processes;Environmental Information Processing;Human Diseases	Immune system;Cell motility;Signal transduction;Development;Transport and catabolism;Infectious diseases;Signaling molecules and interaction;Cancers	ko05200//Pathways in cancer;ko04144//Endocytosis;ko04810//Regulation of actin cytoskeleton;ko05163//Human cytomegalovirus infection;ko04020//Calcium signaling pathway;ko04360//Axon guidance;ko04062//Chemokine signaling pathway;ko04060//Cytokine-cytokine receptor interaction;ko04670//Leukocyte transendothelial migration;ko04672//Intestinal immune network for IgA production	K04189	GO:0031224//intrinsic component of membrane	GO:0004950//chemokine receptor activity	GO:0001525//angiogenesis;GO:0007166//cell surface receptor signaling pathway;GO:0010927//cellular component assembly involved in morphogenesis;GO:0036230//granulocyte activation;GO:0042221//response to chemical;GO:0043534//blood vessel endothelial cell migration;GO:0051146//striated muscle cell differentiation
ENSDARG00000077686	416	463	12	31	4.64	4.34	0.12	0.28	4.49	0.2	-4.48864354	9.81E-21	9.74E-19	Aak1	PREDICTED: AP2-associated protein kinase 1 isoform X1 [Danio rerio]	-	-	-	-	-	-	-
MSTRG.25248	381	371	1649	2365	7.87	6.45	31.32	40.19	7.16	35.755	2.320113511	1.14E-20	1.12E-18	Col8a1	PREDICTED: collagen alpha-1(VIII) chain-like [Sinocyclocheilus rhinocerous]	-	-	-	-	-	-	-
ENSDARG00000034268	1148	1321	2863	3575	6.04	5.85	13.85	15.47	5.945	14.66	1.302136388	1.31E-20	1.29E-18	SLIT3	slit homolog 3 protein precursor [Danio rerio]	Organismal Systems	Development	ko04360//Axon guidance	K06850	-	GO:0046872//metal ion binding	GO:0021955//central nervous system neuron axonogenesis;GO:0030308//negative regulation of cell growth
ENSDARG00000011600	39	82	693	672	0.38	0.67	6.22	5.4	0.525	5.81	3.468148836	1.54E-20	1.51E-18	epha3	PREDICTED: eph receptor A4b isoform X1 [Danio rerio]	Organismal Systems	Development	ko04360//Axon guidance	K05105	GO:0016021//integral component of membrane	GO:0004714//transmembrane receptor protein tyrosine kinase activity;GO:0032550//purine ribonucleoside binding	GO:0006468//protein phosphorylation;GO:0007169//transmembrane receptor protein tyrosine kinase signaling pathway;GO:0030308//negative regulation of cell growth
ENSDARG00000045129	397	427	1322	1712	8.68	7.86	26.6	30.83	8.27	28.715	1.795845327	2.23E-20	2.18E-18	Fkbp10	peptidyl-prolyl cis-trans isomerase FKBP10 [Danio rerio]	-	-	-	-	-	-	-
ENSDARG00000056561	1263	1427	586	649	28.34	26.95	12.1	11.99	27.645	12.045	-1.198584178	3.13E-20	3.03E-18	ASB11	ankyrin repeat and SOCS box protein 9 [Danio rerio]	-	-	-	-	-	-	GO:0008593//regulation of Notch signaling pathway;GO:0032446//protein modification by small protein conjugation;GO:0045944//positive regulation of transcription from RNA polymerase II promoter
ENSDARG00000033307	200	229	711	852	1.91	1.84	6.24	6.69	1.875	6.465	1.785759774	3.29E-20	3.16E-18	igf2	insulin-like growth factor 2b precursor [Danio rerio]	Human Diseases;Environmental Information Processing	Cancers;Signal transduction	ko05200//Pathways in cancer;ko04151//PI3K-Akt signaling pathway;ko04010//MAPK signaling pathway;ko05205//Proteoglycans in cancer;ko04014//Ras signaling pathway;ko05225//Hepatocellular carcinoma	K13769	GO:0044421//extracellular region part	GO:0005102//receptor binding	GO:0001822//kidney development;GO:0009952//anterior/posterior pattern specification;GO:0042246//tissue regeneration;GO:0048568//embryonic organ development
MSTRG.12112	37	105	1149	1477	0.61	1.45	17.33	19.93	1.03	18.63	4.176911432	3.39E-20	3.25E-18	CTGF	connective tissue growth factor precursor [Danio rerio]	Environmental Information Processing	Signal transduction	ko04390//Hippo signaling pathway;ko04371//Apelin signaling pathway	K06827	-	GO:0019838//growth factor binding	GO:0009792//embryo development ending in birth or egg hatching;GO:0016049//cell growth
MSTRG.10280	419	523	1324	1330	2.05	2.15	5.95	5.35	2.1	5.65	1.42786154	3.98E-20	3.80E-18	COL16A1	PREDICTED: collagen alpha-1(XVI) chain isoform X3 [Danio rerio]	-	-	-	-	-	-	-
ENSDARG00000040926	861	1120	2806	2679	13.44	14.71	40.29	34.42	14.075	37.355	1.40816644	4.34E-20	4.12E-18	NR2F2	Nr2f2 protein [Danio rerio]	-	-	-	-	GO:0043231//intracellular membrane-bounded organelle	GO:0000981//RNA polymerase II transcription factor activity, sequence-specific DNA binding;GO:0003677//DNA binding;GO:0038023//signaling receptor activity;GO:0046914//transition metal ion binding	GO:0001568//blood vessel development;GO:0009755//hormone-mediated signaling pathway;GO:0060839//endothelial cell fate commitment;GO:0060850//regulation of transcription involved in cell fate commitment
ENSDARG00000004658	61	123	769	861	0.92	1.57	10.71	10.73	1.245	10.72	3.106087258	4.79E-20	4.53E-18	actr2-b	actin-related protein 2 [Danio rerio]	Cellular Processes	Cellular community - eukaryotes	ko04530//Tight junction	K17260	GO:0043232//intracellular non-membrane-bounded organelle;GO:0043234//protein complex	-	GO:0045010//actin nucleation
MSTRG.24928	527	612	2036	1846	2.79	2.73	9.92	8.05	2.76	8.985	1.702850237	5.18E-20	4.89E-18	Col4a2	PREDICTED: collagen alpha-2(IV) chain [Danio rerio]	Human Diseases;Cellular Processes;Organismal Systems;Environmental Information Processing	Infectious diseases;Signaling molecules and interaction;Cellular community - eukaryotes;Cancers;Endocrine and metabolic diseases;Signal transduction;Digestive system;Endocrine system	ko05200//Pathways in cancer;ko04151//PI3K-Akt signaling pathway;ko05165//Human papillomavirus infection;ko04510//Focal adhesion;ko04926//Relaxin signaling pathway;ko04933//AGE-RAGE signaling pathway in diabetic complications;ko05146//Amoebiasis;ko05222//Small cell lung cancer;ko04974//Protein digestion and absorption;ko04512//ECM-receptor interaction	K06237	-	-	-
ENSDARG00000102626	127	178	660	667	0.43	0.5	2.04	1.84	0.465	1.94	2.060754031	5.71E-20	5.37E-18	FREM2	Fras1 related extracellular matrix protein 2b precursor [Danio rerio]	-	-	-	-	GO:0031224//intrinsic component of membrane	GO:0046872//metal ion binding	GO:0044763//single-organism cellular process
ENSDARG00000074686	187	517	4573	5068	1.2	2.8	27.1	26.88	2	26.99	3.754353072	6.36E-20	5.95E-18	Mgea5	PREDICTED: protein O-GlcNAcase isoform X1 [Danio rerio]	-	-	-	-	-	-	-
ENSDARG00000024141	13	12	227	312	0.41	0.32	6.63	8.16	0.365	7.395	4.340581778	6.86E-20	6.39E-18	CAV3	caveolin-3 [Danio rerio]	Cellular Processes;Human Diseases	Infectious diseases;Cellular community - eukaryotes;Cancers;Cardiovascular diseases;Transport and catabolism	ko04144//Endocytosis;ko04510//Focal adhesion;ko05205//Proteoglycans in cancer;ko05418//Fluid shear stress and atherosclerosis;ko05100//Bacterial invasion of epithelial cells	K12959	GO:0031090//organelle membrane;GO:0043231//intracellular membrane-bounded organelle;GO:0044459//plasma membrane part	-	GO:0000768//syncytium formation by plasma membrane fusion;GO:0031032//actomyosin structure organization;GO:0048468//cell development
ENSDARG00000091756	95	135	550	565	1.7	2.03	9.03	8.3	1.865	8.665	2.216024119	6.94E-20	6.45E-18	insm1a	insulinoma-associated protein 1a [Danio rerio]	-	-	-	-	GO:0043231//intracellular membrane-bounded organelle;GO:0043234//protein complex	GO:0001071//nucleic acid binding transcription factor activity;GO:0003682//chromatin binding;GO:0043169//cation binding;GO:0044212//transcription regulatory region DNA binding	GO:0006357//regulation of transcription from RNA polymerase II promoter;GO:0035883//enteroendocrine cell differentiation;GO:0043696//dedifferentiation;GO:0051726//regulation of cell cycle;GO:0060219//camera-type eye photoreceptor cell differentiation;GO:1990399//epithelium regeneration
ENSDARG00000052470	82	108	524	760	1.52	1.68	8.91	11.56	1.6	10.235	2.677367292	8.55E-20	7.91E-18	igfbp2a	insulin-like growth factor-binding protein 2-A precursor [Danio rerio]	-	-	-	-	-	-	-
MSTRG.16642	1432	1786	0	0	44.38	46.59	0	0	45.485	0.001	-15.47310323	8.94E-20	8.24E-18	GOLT1B	Golgi transport 1 homolog B [Danio rerio]	-	-	-	-	-	-	GO:0006810//transport
ENSDARG00000102746	1527	1653	593	714	46.54	42.4	16.62	17.91	44.47	17.265	-1.36498207	9.20E-20	8.45E-18	tmem39a	transmembrane protein 39A [Danio rerio]	-	-	-	-	GO:0031224//intrinsic component of membrane	-	-
ENSDARG00000068710	147	201	624	723	0.96	1.11	3.77	3.9	1.035	3.835	1.88959581	1.82E-19	1.66E-17	NID1	PREDICTED: nidogen-1 [Danio rerio]	-	-	-	-	-	-	-
ENSDARG00000045066	2649	3190	1064	1411	54.55	55.29	20.16	23.92	54.92	22.04	-1.317207402	1.88E-19	1.71E-17	ENTPD1	PREDICTED: ectonucleoside triphosphate diphosphohydrolase 1 isoform X1 [Danio rerio]	Human Diseases;Metabolism	Infectious diseases;Nucleotide metabolism	ko05169//Epstein-Barr virus infection;ko00230//Purine metabolism;ko00240//Pyrimidine metabolism	K01510	-	GO:0003824//catalytic activity	GO:0010038//response to metal ion;GO:0033986//response to methanol
ENSDARG00000104283	68	116	708	643	0.65	0.93	6.2	5.04	0.79	5.62	2.830645572	1.97E-19	1.79E-17	Cdc42bpa	PREDICTED: serine/threonine-protein kinase MRCK alpha [Danio rerio]	-	-	-	-	-	-	-
ENSDARG00000031126	1561	2260	693	680	22.46	27.36	9.17	8.05	24.91	8.61	-1.532639879	2.09E-19	1.89E-17	notum1a	palmitoleoyl-protein carboxylesterase notum1a precursor [Danio rerio]	Environmental Information Processing	Signal transduction	ko04310//Wnt signaling pathway	K19882	-	-	GO:0003002//regionalization;GO:0030178//negative regulation of Wnt signaling pathway
ENSDARG00000073799	40	95	767	917	1.01	2.03	17.88	19.13	1.52	18.505	3.605771907	3.39E-19	3.04E-17	--	PREDICTED: uncharacterized protein LOC794982 isoform X1 [Danio rerio]	-	-	-	-	-	-	-
MSTRG.23309	127	210	903	892	2.43	3.39	15.91	14.06	2.91	14.985	2.364428026	3.45E-19	3.09E-17	camk2d1	PREDICTED: calcium/calmodulin-dependent protein kinase type II delta 1 chain isoform X4 [Danio rerio]	Human Diseases;Cellular Processes;Environmental Information Processing;Organismal Systems	Development;Signal transduction;Sensory system;Endocrine system;Cell growth and death;Digestive system;Environmental adaptation;Substance dependence;Nervous system;Infectious diseases;Cancers;Endocrine and metabolic diseases;Circulatory system	ko05200//Pathways in cancer;ko05205//Proteoglycans in cancer;ko04024//cAMP signaling pathway;ko04020//Calcium signaling pathway;ko04921//Oxytocin signaling pathway;ko04360//Axon guidance;ko04261//Adrenergic signaling in cardiomyocytes;ko05152//Tuberculosis;ko04934//Cushing syndrome;ko04217//Necroptosis;ko04310//Wnt signaling pathway;ko04728//Dopaminergic synapse;ko04725//Cholinergic synapse;ko047…	K04515	-	GO:0004674//protein serine/threonine kinase activity;GO:0005515//protein binding;GO:0032550//purine ribonucleoside binding	GO:0006464//cellular protein modification process;GO:0006796//phosphate-containing compound metabolic process
ENSDARG00000036541	471	518	1321	1600	7.01	6.49	18.09	19.61	6.75	18.85	1.481605116	3.48E-19	3.10E-17	rhbdf1	inactive rhomboid protein 1 [Danio rerio]	-	-	-	-	-	-	-
ENSDARG00000020960	638	823	263	271	7.1	7.7	2.69	2.48	7.4	2.585	-1.51736099	5.54E-19	4.92E-17	HGS	hepatocyte growth factor-regulated tyrosine kinase substrate [Danio rerio]	Cellular Processes	Transport and catabolism	ko04144//Endocytosis;ko04145//Phagosome	K12182	-	GO:0016772//transferase activity, transferring phosphorus-containing groups;GO:0043169//cation binding	GO:0015031//protein transport
ENSDARG00000009418	112	136	500	627	0.87	0.89	3.59	4.03	0.88	3.81	2.114215569	5.57E-19	4.92E-17	MEF2C	PREDICTED: myocyte-specific enhancer factor 2C isoform X1 [Danio rerio]	Environmental Information Processing;Organismal Systems;Human Diseases	Signal transduction;Cancers;Endocrine system;Cardiovascular diseases	ko04010//MAPK signaling pathway;ko04022//cGMP - PKG signaling pathway;ko05202//Transcriptional misregulation in cancers;ko04921//Oxytocin signaling pathway;ko04928//Parathyroid hormone synthesis, secretion and action;ko04371//Apelin signaling pathway;ko05418//Fluid shear stress and atherosclerosis	K04454	GO:0043231//intracellular membrane-bounded organelle	GO:0003676//nucleic acid binding;GO:0005515//protein binding	GO:0010468//regulation of gene expression;GO:0034645//cellular macromolecule biosynthetic process;GO:0035051//cardiocyte differentiation;GO:0048645//organ formation;GO:0055002//striated muscle cell development
ENSDARG00000068888	16	16	250	242	0.22	0.19	3.21	2.78	0.205	2.995	3.868860188	5.58E-19	4.92E-17	klhl41a	PREDICTED: kelch-like protein 41a [Danio rerio]	-	-	-	-	GO:0005789//endoplasmic reticulum membrane;GO:0043232//intracellular non-membrane-bounded organelle	-	GO:0014904//myotube cell development;GO:0031032//actomyosin structure organization
ENSDARG00000039098	81	140	658	875	1.7	2.48	12.72	15.13	2.09	13.925	2.73610248	6.02E-19	5.29E-17	CA8	carbonic anhydrase-related protein [Danio rerio]	Metabolism	Energy metabolism	ko00910//Nitrogen metabolism	K01672	-	GO:0016836//hydro-lyase activity;GO:0046914//transition metal ion binding	GO:0007626//locomotory behavior;GO:0009792//embryo development ending in birth or egg hatching;GO:0044237//cellular metabolic process
ENSDARG00000035682	164	218	5	4	0.97	1.08	0.03	0.02	1.025	0.025	-5.357552005	7.23E-19	6.33E-17	LTBP3	latent-transforming growth factor beta-binding protein 3 precursor [Danio rerio]	-	-	-	-	-	GO:0046872//metal ion binding	GO:0003206//cardiac chamber morphogenesis
ENSDARG00000034470	96	88	516	593	1.94	1.5	9.61	9.88	1.72	9.745	2.502253621	7.30E-19	6.37E-17	Aldoa	aldolase a, fructose-bisphosphate, b [Danio rerio]	Metabolism;Environmental Information Processing	Carbohydrate metabolism;Global and overview maps;Signal transduction	ko01100//Metabolic pathways;ko04066//HIF-1 signaling pathway;ko01200//Carbon metabolism;ko01230//Biosynthesis of amino acids;ko00010//Glycolysis / Gluconeogenesis;ko00051//Fructose and mannose metabolism;ko00030//Pentose phosphate pathway	K01623	-	GO:0016832//aldehyde-lyase activity	GO:0006090//pyruvate metabolic process;GO:0007417//central nervous system development;GO:0009952//anterior/posterior pattern specification;GO:0042330//taxis;GO:0048812//neuron projection morphogenesis
ENSDARG00000040565	6	2	274	268	0.13	0.04	5.33	4.67	0.085	5	5.878321443	8.97E-19	7.80E-17	CKM	PREDICTED: creatine kinase M-type isoform X1 [Danio rerio]	Metabolism	Global and overview maps;Amino acid metabolism	ko01100//Metabolic pathways;ko00330//Arginine and proline metabolism	K00933	-	GO:0016740//transferase activity;GO:0032550//purine ribonucleoside binding	GO:0006796//phosphate-containing compound metabolic process
MSTRG.5246	7	2	349	773	0.07	0.02	3	5.94	0.045	4.47	6.63420602	9.53E-19	8.26E-17	ATL3	PREDICTED: atlastin-3 isoform X1 [Danio rerio]	-	-	-	-	-	GO:0017111//nucleoside-triphosphatase activity;GO:0036094//small molecule binding	-
ENSDARG00000061603	207	271	812	1072	1.79	1.98	6.47	7.65	1.885	7.06	1.90510366	1.18E-18	1.02E-16	Sorbs2	PREDICTED: sorbin and SH3 domain-containing protein 2 isoform X5 [Danio rerio]	-	-	-	-	-	-	GO:0022610//biological adhesion;GO:0048870//cell motility
ENSDARG00000020785	252	267	897	922	1.31	1.17	4.29	3.94	1.24	4.115	1.73055231	1.21E-18	1.04E-16	LAMA4	laminin subunit alpha-4 precursor [Danio rerio]	Human Diseases;Cellular Processes;Environmental Information Processing	Signal transduction;Cancers;Infectious diseases;Signaling molecules and interaction;Cellular community - eukaryotes	ko05200//Pathways in cancer;ko04151//PI3K-Akt signaling pathway;ko05165//Human papillomavirus infection;ko04510//Focal adhesion;ko05145//Toxoplasmosis;ko05146//Amoebiasis;ko05222//Small cell lung cancer;ko04512//ECM-receptor interaction;ko05143//African trypanosomiasis	K06241	-	GO:0005515//protein binding	GO:0001568//blood vessel development;GO:0007155//cell adhesion;GO:0016477//cell migration;GO:2000026//regulation of multicellular organismal development
ENSDARG00000057911	464	533	1994	1728	9.55	9.23	37.75	29.27	9.39	33.51	1.835394624	1.60E-18	1.37E-16	ACTC1	cardiac muscle alpha actin 1 [Danio rerio]	Organismal Systems;Human Diseases	Circulatory system;Cardiovascular diseases	ko04261//Adrenergic signaling in cardiomyocytes;ko05414//Dilated cardiomyopathy (DCM);ko05410//Hypertrophic cardiomyopathy (HCM);ko04260//Cardiac muscle contraction	K12314	GO:0005884//actin filament;GO:0005924//cell-substrate adherens junction;GO:0031988//membrane-bounded vesicle;GO:0044421//extracellular region part;GO:0044449//contractile fiber part	GO:0008092//cytoskeletal protein binding;GO:0017111//nucleoside-triphosphatase activity;GO:0032550//purine ribonucleoside binding	GO:0003015//heart process;GO:0006941//striated muscle contraction;GO:0007015//actin filament organization;GO:0030239//myofibril assembly;GO:0033275//actin-myosin filament sliding;GO:0042981//regulation of apoptotic process;GO:0060415//muscle tissue morphogenesis;GO:0097305//response to alcohol
ENSDARG00000015866	9975	11429	23860	31882	463.08	446.56	1018.95	1218.36	454.82	1118.655	1.298397568	1.80E-18	1.54E-16	--	14 kDa apolipoprotein [Hemibarbus mylodon]	-	-	-	-	-	-	GO:0009792//embryo development ending in birth or egg hatching;GO:0048598//embryonic morphogenesis
MSTRG.14527	665	953	2055	2341	7.66	9.23	21.76	22.18	8.445	21.97	1.379365542	1.99E-18	1.69E-16	c3	PREDICTED: complement component c3b, tandem duplicate 1 isoform X2 [Danio rerio]	Human Diseases;Cellular Processes;Organismal Systems	Immune diseases;Infectious diseases;Cancers;Immune system;Transport and catabolism	ko05203//Viral carcinogenesis;ko05152//Tuberculosis;ko05167//Kaposi sarcoma-associated herpesvirus infection;ko05168//Herpes simplex infection;ko04145//Phagosome;ko05142//Chagas disease (American trypanosomiasis);ko05322//Systemic lupus erythematosus;ko05140//Leishmaniasis;ko05133//Pertussis;ko05134//Legionellosis;ko05150//Staphylococcus aureus infection;ko04610//Complement and coagulation cascad…	K03990	GO:0044421//extracellular region part	GO:0061135//endopeptidase regulator activity	-
ENSDARG00000007009	147	162	575	619	2.53	2.35	9.1	8.77	2.44	8.935	1.872586581	2.29E-18	1.94E-16	hoxa11b	homeobox protein Hox-A11b [Danio rerio]	Human Diseases	Cancers	ko05202//Transcriptional misregulation in cancers	K21951	-	GO:0003677//DNA binding	GO:0010468//regulation of gene expression;GO:0034645//cellular macromolecule biosynthetic process;GO:0044707//single-multicellular organism process
ENSDARG00000079564	4	2	246	442	0.02	0.01	0.92	1.47	0.015	1.195	6.315904307	2.72E-18	2.29E-16	Myh6	ventricular myosin heavy chain [Danio rerio]	Human Diseases;Environmental Information Processing;Organismal Systems	Cardiovascular diseases;Endocrine system;Circulatory system;Signal transduction	ko04022//cGMP - PKG signaling pathway;ko04261//Adrenergic signaling in cardiomyocytes;ko04919//Thyroid hormone signaling pathway;ko05414//Dilated cardiomyopathy (DCM);ko05410//Hypertrophic cardiomyopathy (HCM);ko04260//Cardiac muscle contraction;ko05416//Viral myocarditis	K17751	GO:0015629//actin cytoskeleton	GO:0008092//cytoskeletal protein binding;GO:0017111//nucleoside-triphosphatase activity;GO:0032550//purine ribonucleoside binding	GO:0009790//embryo development
ENSDARG00000009823	334	323	1380	1321	3.76	3.06	14.29	12.24	3.41	13.265	1.959781031	4.20E-18	3.51E-16	pou3f1	POU domain, class 3, transcription factor 1 [Danio rerio]	-	-	-	-	GO:0043231//intracellular membrane-bounded organelle	GO:0001071//nucleic acid binding transcription factor activity;GO:0003677//DNA binding	GO:0006355//regulation of transcription, DNA-templated;GO:0007417//central nervous system development;GO:0048869//cellular developmental process
ENSDARG00000091124	0	0	1133	1388	0	0	15.96	17.5	0.001	16.73	14.03014982	5.44E-18	4.52E-16	RPS19BP1	PREDICTED: active regulator of SIRT1 [Danio rerio]	-	-	-	-	-	-	-
ENSDARG00000000767	27	34	246	302	0.45	0.47	3.73	4.1	0.46	3.915	3.089306541	6.61E-18	5.47E-16	Spi1	transcription factor PU.1 isoform 1 [Danio rerio]	Human Diseases;Organismal Systems	Cancers;Development;Infectious diseases	ko05200//Pathways in cancer;ko05166//HTLV-I infection;ko05202//Transcriptional misregulation in cancers;ko05169//Epstein-Barr virus infection;ko04380//Osteoclast differentiation;ko05221//Acute myeloid leukemia	K09438	-	-	-
ENSDARG00000015059	801	1137	266	344	7	8.36	2.14	2.47	7.68	2.305	-1.73633956	7.93E-18	6.55E-16	daam1-a	PREDICTED: disheveled-associated activator of morphogenesis 1 isoform X2 [Danio rerio]	Environmental Information Processing	Signal transduction	ko04310//Wnt signaling pathway	K04512	-	-	-
MSTRG.22206	0	0	1021	2169	0	0	41.51	78.92	0.001	60.215	15.8778353	1.16E-17	9.51E-16	ube2c	ubiquitin-conjugating enzyme E2 C [Danio rerio]	Genetic Information Processing	Folding, sorting and degradation	ko04120//Ubiquitin mediated proteolysis	K06688	-	GO:0003824//catalytic activity	GO:0044267//cellular protein metabolic process
ENSDARG00000087196	472	469	1581	2110	5.04	4.22	15.54	18.56	4.63	17.05	1.880687641	1.19E-17	9.64E-16	fibin	fin bud initiation factor precursor [Danio rerio]	-	-	-	-	GO:0043231//intracellular membrane-bounded organelle	-	GO:0035113//embryonic appendage morphogenesis
ENSDARG00000036893	297	407	960	1088	2.77	3.19	8.23	8.35	2.98	8.29	1.476059771	1.24E-17	9.99E-16	F13a1	coagulation factor XIII A chain [Danio rerio]	-	-	-	-	-	GO:0016755//transferase activity, transferring amino-acyl groups;GO:0043169//cation binding	GO:0006464//cellular protein modification process
ENSDARG00000088816	70	76	394	539	0.97	0.89	5.03	6.16	0.93	5.595	2.58883551	1.30E-17	1.05E-15	trabd2b	metalloprotease TIKI2 precursor [Danio rerio]	-	-	-	-	-	-	-
ENSDARG00000006588	668	651	2042	2193	19.8	16.24	55.68	53.51	18.02	54.595	1.599169819	1.65E-17	1.32E-15	--	PREDICTED: cell wall protein DAN4 [Danio rerio]	-	-	-	-	-	-	-
MSTRG.14542	4	4	183	259	0.2	0.17	8.41	10.65	0.185	9.53	5.686879038	1.83E-17	1.46E-15	--	PREDICTED: probable inactive protein kinase DDB_G0270444 [Danio rerio]	-	-	-	-	-	-	-
ENSDARG00000074050	2308	2845	1186	1091	54.67	56.72	25.84	21.27	55.695	23.555	-1.241514484	2.52E-17	2.00E-15	efnb2a	ephrin-B2b precursor [Danio rerio]	Organismal Systems	Development	ko04360//Axon guidance	K05463	-	-	-
ENSDARG00000018971	558	591	130	171	7.84	6.99	1.68	1.98	7.415	1.83	-2.018603044	2.53E-17	2.00E-15	b3gnt5a	lactosylceramide 1,3-N-acetyl-beta-D-glucosaminyltransferase A precursor [Danio rerio]	Metabolism	Glycan biosynthesis and metabolism;Global and overview maps	ko01100//Metabolic pathways;ko00601//Glycosphingolipid biosynthesis - lacto and neolacto series	K03766	GO:0031090//organelle membrane;GO:0031224//intrinsic component of membrane;GO:0043231//intracellular membrane-bounded organelle	GO:0008375//acetylglucosaminyltransferase activity	GO:0006464//cellular protein modification process
ENSDARG00000077881	181	183	696	736	1.03	0.87	3.63	3.44	0.95	3.535	1.895710796	2.60E-17	2.05E-15	Chl1	neural cell adhesion molecule L1-like protein precursor [Danio rerio]	-	-	-	-	-	-	-
ENSDARG00000069503	121	185	751	1132	2.93	3.77	16.72	22.55	3.35	19.635	2.551194597	2.65E-17	2.08E-15	CLDN3	Claudin h [Danio rerio]	Cellular Processes;Organismal Systems;Environmental Information Processing;Human Diseases	Immune system;Infectious diseases;Signaling molecules and interaction;Cellular community - eukaryotes	ko04530//Tight junction;ko04514//Cell adhesion molecules (CAMs);ko04670//Leukocyte transendothelial migration;ko05160//Hepatitis C;ko05130//Pathogenic Escherichia coli infection	K06087	GO:0031224//intrinsic component of membrane	-	-
ENSDARG00000042667	911	1083	387	360	13.5	13.51	5.28	4.39	13.505	4.835	-1.481905845	2.68E-17	2.10E-15	Klf2	Krueppel-like factor 2 [Danio rerio]	Human Diseases;Environmental Information Processing	Signal transduction;Cardiovascular diseases	ko04371//Apelin signaling pathway;ko05418//Fluid shear stress and atherosclerosis;ko04068//FoxO signaling pathway	K17845	-	GO:0000975//regulatory region DNA binding;GO:0043169//cation binding	GO:0003170//heart valve development;GO:0009996//negative regulation of cell fate specification;GO:0010470//regulation of gastrulation;GO:0044271//cellular nitrogen compound biosynthetic process;GO:0048646//anatomical structure formation involved in morphogenesis
ENSDARG00000103533	5	9	208	382	0.09	0.14	3.59	5.9	0.115	4.745	5.366702321	2.70E-17	2.11E-15	--	C-type lectin domain family 14 member A precursor [Danio rerio]	-	-	-	-	-	GO:0046872//metal ion binding	-
ENSDARG00000015123	2571	3854	9356	13280	83.91	105.87	280.9	356.78	94.89	318.84	1.748504672	2.75E-17	2.14E-15	DNASE1L3	PREDICTED: deoxyribonuclease I-like 3 isoform X1 [Danio rerio]	-	-	-	-	-	-	-
ENSDARG00000076994	12	21	216	282	0.09	0.14	1.55	1.81	0.115	1.68	3.868755467	2.85E-17	2.21E-15	adgra2	RecName: Full=Adhesion G protein-coupled receptor A2; AltName: Full=G-protein coupled receptor 124; Flags: Precursor	-	-	-	-	-	-	-
ENSDARG00000052731	460	583	154	185	8.39	8.95	2.58	2.78	8.67	2.68	-1.693798993	3.12E-17	2.41E-15	--	ankyrin repeat domain 31 [Danio rerio]	-	-	-	-	-	-	-
MSTRG.4890	1347	1442	3102	3376	10.81	9.74	22.89	22.29	10.275	22.59	1.136545877	3.98E-17	3.06E-15	PCDHGC5	PREDICTED: protocadherin gamma-C5-like isoform X2 [Sinocyclocheilus grahami]	-	-	-	-	-	-	-
ENSDARG00000037589	2619	3203	1183	1548	29.69	30.56	12.34	14.45	30.125	13.395	-1.16926666	3.99E-17	3.07E-15	gid8	PREDICTED: glucose-induced degradation protein 8 homolog [Danio rerio]	-	-	-	-	-	-	-
ENSDARG00000073909	5	14	294	253	0.03	0.08	1.89	1.45	0.055	1.67	4.924272674	4.11E-17	3.14E-15	PPIP5K1	PREDICTED: inositol hexakisphosphate and diphosphoinositol-pentakisphosphate kinase 1 isoform X2 [Danio rerio]	Environmental Information Processing	Signal transduction	ko04070//Phosphatidylinositol signaling system	K13024	GO:0044444//cytoplasmic part	GO:0000828//inositol hexakisphosphate kinase activity;GO:0016791//phosphatase activity	GO:0019751//polyol metabolic process
MSTRG.4088	270	239	1285	1224	1.57	1.17	6.86	5.85	1.37	6.355	2.213716232	4.15E-17	3.17E-15	CEP170	PREDICTED: centrosomal protein of 170 kDa isoform X6 [Danio rerio]	-	-	-	-	-	-	-
ENSDARG00000001721	1716	1839	3794	4249	37.35	33.68	75.96	76.12	35.515	76.04	1.098330047	4.49E-17	3.42E-15	OC90	otoconin-90 precursor [Danio rerio]	-	-	-	-	-	GO:0046872//metal ion binding	GO:0006629//lipid metabolic process;GO:0044767//single-organism developmental process
ENSDARG00000088801	19	22	208	254	0.07	0.07	0.69	0.76	0.07	0.725	3.372554168	4.51E-17	3.42E-15	FGD5	PREDICTED: FYVE, RhoGEF and PH domain-containing protein 5 isoform X1 [Danio rerio]	-	-	-	-	-	-	-
ENSDARG00000042690	214	218	785	814	2.94	2.52	9.92	9.21	2.73	9.565	1.808864017	5.39E-17	4.06E-15	s1pr1	sphingosine 1-phosphate receptor 1 [Danio rerio]	Environmental Information Processing	Signaling molecules and interaction;Signal transduction	ko04080//Neuroactive ligand-receptor interaction;ko04071//Sphingolipid signaling pathway;ko04068//FoxO signaling pathway	K04288	GO:0031224//intrinsic component of membrane	GO:0045125//bioactive lipid receptor activity	GO:0001667//ameboidal-type cell migration;GO:0007166//cell surface receptor signaling pathway;GO:0030334//regulation of cell migration;GO:0042221//response to chemical;GO:0045765//regulation of angiogenesis
ENSDARG00000069904	51	62	372	347	0.5	0.51	3.32	2.77	0.505	3.045	2.592086935	5.59E-17	4.19E-15	col27a1b	PREDICTED: collagen alpha-1(XXIV) chain-like [Danio rerio]	Organismal Systems	Digestive system	ko04974//Protein digestion and absorption	K19721	-	-	-
MSTRG.11548	200	177	7	8	4.75	3.54	0.15	0.16	4.145	0.155	-4.741031981	6.09E-17	4.54E-15	--	Im:7138239 protein, partial [Danio rerio]	-	-	-	-	-	-	-
MSTRG.19829	0	0	842	1096	0	0	33.41	38.92	0.001	36.165	15.14230653	7.27E-17	5.39E-15	surf2	surfeit locus protein 2 [Danio rerio]	-	-	-	-	-	-	-
ENSDARG00000016319	67	78	400	386	0.95	0.93	5.24	4.52	0.94	4.88	2.376148486	7.33E-17	5.42E-15	c9	complement component C9 precursor [Danio rerio]	-	-	-	-	GO:0005887//integral component of plasma membrane	-	GO:0006955//immune response;GO:0043627//response to estrogen
MSTRG.5338	1801	2415	687	935	18.37	20.74	6.45	7.85	19.555	7.15	-1.451522389	7.44E-17	5.49E-15	wnt8a	protein Wnt-8a ORF1 precursor [Danio rerio]	Environmental Information Processing;Organismal Systems;Cellular Processes;Human Diseases	Endocrine system;Endocrine and metabolic diseases;Signal transduction;Cancers;Infectious diseases;Cellular community - eukaryotes	ko05200//Pathways in cancer;ko05165//Human papillomavirus infection;ko05166//HTLV-I infection;ko05205//Proteoglycans in cancer;ko05225//Hepatocellular carcinoma;ko04934//Cushing syndrome;ko04310//Wnt signaling pathway;ko04150//mTOR signaling pathway;ko04390//Hippo signaling pathway;ko05226//Gastric cancer;ko05224//Breast cancer;ko04550//Signaling pathways regulating pluripotency of stem cells;ko0…	K00714	GO:0005576//extracellular region;GO:0031012//extracellular matrix	GO:0005515//protein binding;GO:0043169//cation binding	GO:0001667//ameboidal-type cell migration;GO:0007420//brain development;GO:0007423//sensory organ development;GO:0009888//tissue development;GO:0009952//anterior/posterior pattern specification;GO:0009953//dorsal/ventral pattern formation;GO:0010467//gene expression;GO:0030177//positive regulation of Wnt signaling pathway;GO:0030178//negative regulation of Wnt signaling pathway;GO:0035282//segmen…
ENSDARG00000078322	1885	1933	4481	5093	8.94	7.72	19.56	19.89	8.33	19.725	1.2436369	7.62E-17	5.60E-15	Col12a1	PREDICTED: collagen alpha-1(XII) chain isoform X3 [Danio rerio]	Organismal Systems	Digestive system	ko04974//Protein digestion and absorption	K08132	-	-	-
MSTRG.14394	0	0	843	1037	0	0	11.45	12.6	0.001	12.025	13.55374927	7.99E-17	5.85E-15	Rgmb	PREDICTED: RGM domain family member B-like [Sinocyclocheilus rhinocerous]	-	-	-	-	-	-	-
ENSDARG00000054804	40458	43448	17118	22524	801.75	724.65	312.05	367.42	763.2	339.735	-1.167651317	9.15E-17	6.69E-15	anp32e	acidic leucine-rich nuclear phosphoprotein 32 family member E [Danio rerio]	-	-	-	-	GO:0044454//nuclear chromosome part	-	GO:0034728//nucleosome organization
MSTRG.18952	107	131	440	506	2.5	2.57	9.45	9.72	2.535	9.585	1.918792685	1.00E-16	7.28E-15	CALD1	non-muscle caldesmon [Danio rerio]	Organismal Systems	Circulatory system	ko04270//Vascular smooth muscle contraction	K12327	-	GO:0017022//myosin binding	GO:0003012//muscle system process;GO:0003143//embryonic heart tube morphogenesis;GO:0030154//cell differentiation;GO:0043542//endothelial cell migration;GO:0048646//anatomical structure formation involved in morphogenesis
ENSDARG00000068763	956	1236	513	553	8.68	9.45	4.29	4.14	9.065	4.215	-1.104774389	1.08E-16	7.80E-15	PLCG2	1-phosphatidylinositol 4,5-bisphosphate phosphodiesterase gamma-2 [Danio rerio]	Environmental Information Processing;Organismal Systems;Metabolism;Human Diseases	Infectious diseases;Nervous system;Cancers;Endocrine and metabolic diseases;Drug resistance;Global and overview maps;Signal transduction;Carbohydrate metabolism;Development;Sensory system;Immune system;Endocrine system	ko01100//Metabolic pathways;ko05200//Pathways in cancer;ko05205//Proteoglycans in cancer;ko04020//Calcium signaling pathway;ko04014//Ras signaling pathway;ko05206//MicroRNAs in cancer;ko05169//Epstein-Barr virus infection;ko04360//Axon guidance;ko04072//Phospholipase D signaling pathway;ko05167//Kaposi sarcoma-associated herpesvirus infection;ko05225//Hepatocellular carcinoma;ko04919//Thyroid hor…	K05859	-	GO:0004629//phospholipase C activity;GO:0060089//molecular transducer activity	GO:0006644//phospholipid metabolic process;GO:0007165//signal transduction
MSTRG.16067	3771	6361	1329	1708	49.67	70.52	16.1	18.52	60.095	17.31	-1.795639237	1.14E-16	8.20E-15	--	PREDICTED: 6-phosphofructo-2-kinase/fructose-2,6-bisphosphatase 2-like [Sinocyclocheilus rhinocerous]	Metabolism;Environmental Information Processing;Organismal Systems	Carbohydrate metabolism;Signal transduction;Endocrine system	ko04919//Thyroid hormone signaling pathway;ko04152//AMPK signaling pathway;ko00051//Fructose and mannose metabolism	K19029	-	-	-
MSTRG.11044	234	365	0	3	1.8	2.37	0	0.02	2.085	0.01	-7.703903573	1.16E-16	8.34E-15	RNF31	PREDICTED: E3 ubiquitin-protein ligase RNF31 [Danio rerio]	Organismal Systems;Cellular Processes	Immune system;Cell growth and death	ko04621//NOD-like receptor signaling pathway;ko04217//Necroptosis	K11974	-	-	-
MSTRG.3324	253	248	870	1046	0.66	0.55	2.09	2.25	0.605	2.17	1.842687995	1.38E-16	9.86E-15	Pkd1	PREDICTED: polycystin-1 [Danio rerio]	-	-	-	-	-	-	-
ENSDARG00000034138	2614	2875	1142	1443	76.23	70.56	30.64	34.64	73.395	32.64	-1.169040726	1.43E-16	1.02E-14	shisa1	protein shisa-2 homolog precursor [Danio rerio]	-	-	-	-	-	-	-
MSTRG.10648	145	162	547	696	1.77	1.67	6.15	7	1.72	6.575	1.934582329	1.61E-16	1.14E-14	Ptchd3	PREDICTED: patched domain-containing protein 3-like [Danio rerio]	-	-	-	-	-	-	-
ENSDARG00000087574	933	1075	458	481	9.73	9.44	4.39	4.13	9.585	4.26	-1.169925001	1.76E-16	1.24E-14	CYBB	PREDICTED: NADPH oxidase 1 isoform X1 [Danio rerio]	Human Diseases;Organismal Systems	Development;Cardiovascular diseases;Endocrine and metabolic diseases	ko05418//Fluid shear stress and atherosclerosis;ko04933//AGE-RAGE signaling pathway in diabetic complications;ko04380//Osteoclast differentiation	K08008	GO:0031224//intrinsic component of membrane	-	GO:0044710//single-organism metabolic process
ENSDARG00000018611	56	61	424	371	1.12	1.02	7.78	6.09	1.07	6.935	2.696285086	1.90E-16	1.33E-14	lbx1	ladybird homeobox 1b [Danio rerio]	-	-	-	-	GO:0043231//intracellular membrane-bounded organelle	GO:0003677//DNA binding	GO:0010468//regulation of gene expression
ENSDARG00000021539	173	209	646	648	0.99	1	3.39	3.05	0.995	3.22	1.694292258	2.07E-16	1.45E-14	Ephb2	eph receptor B2b precursor [Danio rerio]	Organismal Systems	Development	ko04360//Axon guidance	K05111	-	-	-
ENSDARG00000101199	312	375	1784	3546	12.46	12.61	65.55	116.58	12.535	91.065	2.860934678	2.29E-16	1.60E-14	rbp4a	retinol-binding protein 4 precursor [Danio rerio]	-	-	-	-	GO:0044421//extracellular region part;GO:0044444//cytoplasmic part	GO:0019840//isoprenoid binding	GO:0001101//response to acid chemical;GO:0051234//establishment of localization
MSTRG.24759	400	529	1266	1258	7.58	8.44	22.07	19.62	8.01	20.845	1.379827224	2.82E-16	1.96E-14	DIP2A	PREDICTED: disco-interacting protein 2 homolog A isoform X1 [Danio rerio]	-	-	-	-	GO:0043231//intracellular membrane-bounded organelle	GO:0005515//protein binding	-
ENSDARG00000100506	298	379	1466	1226	2.07	2.21	9.36	7.01	2.14	8.185	1.93537162	2.89E-16	2.00E-14	Crb1	protein crumbs homolog 1 [Danio rerio]	-	-	-	-	-	GO:0046872//metal ion binding	GO:0035088//establishment or maintenance of apical/basal cell polarity
MSTRG.24033	16	13	220	352	0.2	0.14	2.52	3.6	0.17	3.06	4.169925001	2.90E-16	2.00E-14	cpt2	RecName: Full=Carnitine O-palmitoyltransferase 2, mitochondrial; AltName: Full=Carnitine palmitoyltransferase II; Short=CPT II; Flags: Precursor	Organismal Systems;Metabolism	Endocrine system;Lipid metabolism;Environmental adaptation;Global and overview maps	ko04714//Thermogenesis;ko03320//PPAR signaling pathway;ko01212//Fatty acid metabolism;ko00071//Fatty acid degradation	K08766	GO:0019866//organelle inner membrane;GO:0043231//intracellular membrane-bounded organelle	GO:0016406//carnitine O-acyltransferase activity	GO:0032787//monocarboxylic acid metabolic process;GO:0044238//primary metabolic process;GO:0051234//establishment of localization
MSTRG.496	195	297	30	30	15.37	19.7	2.17	1.95	17.535	2.06	-3.089521188	2.99E-16	2.06E-14	--	-	-	-	-	-	-	-	-
ENSDARG00000001994	20	37	342	302	0.3	0.47	4.71	3.73	0.385	4.22	3.454312648	3.01E-16	2.07E-14	Stxbp1	PREDICTED: syntaxin-binding protein 1 isoform X1 [Danio rerio]	Organismal Systems	Nervous system	ko04721//Synaptic vesicle cycle	K15292	-	-	GO:0048278//vesicle docking
ENSDARG00000044774	889	945	157	251	11.6	10.38	1.88	2.7	10.99	2.29	-2.262771883	3.15E-16	2.16E-14	pou5f1	POU domain, class 5, transcription factor 1 [Danio rerio]	-	-	-	-	GO:0043231//intracellular membrane-bounded organelle	GO:0001071//nucleic acid binding transcription factor activity;GO:0003677//DNA binding;GO:0046983//protein dimerization activity	GO:0001714//endodermal cell fate specification;GO:0002011//morphogenesis of an epithelial sheet;GO:0006355//regulation of transcription, DNA-templated;GO:0007420//brain development;GO:0035282//segmentation;GO:0042246//tissue regeneration;GO:0051052//regulation of DNA metabolic process
MSTRG.24657	85	101	461	435	1.29	1.29	6.42	5.42	1.29	5.92	2.19822611	3.53E-16	2.41E-14	ADGRD2	PREDICTED: adhesion G-protein coupled receptor D2 isoform X1 [Danio rerio]	-	-	-	-	-	-	-
ENSDARG00000029372	60	107	497	654	0.39	0.59	2.98	3.51	0.49	3.245	2.727364824	3.54E-16	2.41E-14	Rasa4	PREDICTED: ras GTPase-activating protein 4 isoform X1 [Danio rerio]	-	-	-	-	-	-	-
ENSDARG00000018881	106	142	457	552	2.47	2.78	9.78	10.57	2.625	10.175	1.954639467	3.73E-16	2.53E-14	APOBEC2	apolipoprotein B mRNA editing enzyme, catalytic polypeptide-like 2a [Danio rerio]	-	-	-	-	-	GO:0016810//hydrolase activity, acting on carbon-nitrogen (but not peptide) bonds;GO:0046914//transition metal ion binding	GO:0003143//embryonic heart tube morphogenesis;GO:0007517//muscle organ development;GO:0051099//positive regulation of binding;GO:1990399//epithelium regeneration
MSTRG.19192	0	0	761	779	0	0	15.19	13.91	0.001	14.55	13.82873153	4.27E-16	2.89E-14	parpbp	PCNA-interacting partner [Danio rerio]	-	-	-	-	GO:0032991//macromolecular complex;GO:0043231//intracellular membrane-bounded organelle	-	GO:0000724//double-strand break repair via homologous recombination
ENSDARG00000023053	8	17	203	274	0.08	0.14	1.79	2.17	0.11	1.98	4.169925001	4.41E-16	2.98E-14	Fam129a	PREDICTED: protein Niban-like [Danio rerio]	-	-	-	-	-	-	-
ENSDARG00000024047	48	32	469	459	1.11	0.62	9.99	8.75	0.865	9.37	3.43727701	4.47E-16	3.01E-14	tmem38a	trimeric intracellular cation channel type A [Danio rerio]	-	-	-	-	GO:0005789//endoplasmic reticulum membrane;GO:0031224//intrinsic component of membrane	GO:0005261//cation channel activity	GO:0030001//metal ion transport;GO:0034220//ion transmembrane transport
MSTRG.19278	272	326	918	893	1.59	1.6	4.93	4.29	1.595	4.61	1.531210327	5.08E-16	3.42E-14	nav3	PREDICTED: neuron navigator 3 isoform X3 [Danio rerio]	-	-	-	-	GO:0031965//nuclear membrane;GO:0042995//cell projection	GO:0008092//cytoskeletal protein binding;GO:0032550//purine ribonucleoside binding	GO:0009887//organ morphogenesis
ENSDARG00000089207	25	36	255	382	0.35	0.43	3.32	4.45	0.39	3.885	3.31636857	5.25E-16	3.52E-14	Ankrd27	PREDICTED: ankyrin repeat domain-containing protein 27 isoform X2 [Danio rerio]	-	-	-	-	-	-	-
MSTRG.22940	0	6	255	343	0	0.04	2	2.4	0.02	2.2	6.781359714	5.50E-16	3.68E-14	Cilp	cartilage intermediate layer protein 1 precursor [Danio rerio]	-	-	-	-	-	-	-
MSTRG.24909	44	21	595	684	0.76	0.31	9.48	9.75	0.535	9.615	4.167676061	6.00E-16	3.99E-14	Ptprn	PREDICTED: protein tyrosine phosphatase, receptor type, Na isoform X1 [Danio rerio]	Human Diseases	Endocrine and metabolic diseases	ko04940//Type I diabetes mellitus	K07817	-	GO:0004721//phosphoprotein phosphatase activity	GO:0006470//protein dephosphorylation
MSTRG.11363	67	118	508	585	0.82	1.21	5.71	5.89	1.015	5.8	2.514573173	7.42E-16	4.91E-14	ITGB1	PREDICTED: integrin, beta 1b.1 isoform X1 [Danio rerio]	Human Diseases;Organismal Systems;Environmental Information Processing;Cellular Processes	Cell motility;Signal transduction;Development;Immune system;Infectious diseases;Signaling molecules and interaction;Cellular community - eukaryotes;Cancers;Cardiovascular diseases;Transport and catabolism	ko05200//Pathways in cancer;ko04151//PI3K-Akt signaling pathway;ko05165//Human papillomavirus infection;ko04810//Regulation of actin cytoskeleton;ko04510//Focal adhesion;ko05205//Proteoglycans in cancer;ko04015//Rap1 signaling pathway;ko04530//Tight junction;ko04360//Axon guidance;ko04145//Phagosome;ko04514//Cell adhesion molecules (CAMs);ko04611//Platelet activation;ko04670//Leukocyte transendot…	K05719	GO:0005887//integral component of plasma membrane	GO:0046983//protein dimerization activity;GO:0060089//molecular transducer activity	GO:0001667//ameboidal-type cell migration;GO:0007166//cell surface receptor signaling pathway;GO:0031589//cell-substrate adhesion;GO:0044767//single-organism developmental process
ENSDARG00000071692	477	592	1315	1319	2.54	2.65	6.44	5.78	2.595	6.11	1.235437841	1.09E-15	7.19E-14	PREX2	PREDICTED: phosphatidylinositol 3,4,5-trisphosphate-dependent Rac exchanger 2 protein [Danio rerio]	-	-	-	-	-	GO:0005088//Ras guanyl-nucleotide exchange factor activity	GO:0043087//regulation of GTPase activity
MSTRG.1607	7	8	179	172	0.07	0.07	1.59	1.37	0.07	1.48	4.402098444	1.13E-15	7.40E-14	GRIK1	PREDICTED: glutamate receptor ionotropic, kainate 1 isoform X4 [Danio rerio]	Environmental Information Processing;Organismal Systems	Nervous system;Signaling molecules and interaction	ko04080//Neuroactive ligand-receptor interaction;ko04724//Glutamatergic synapse	K05201	-	-	-
ENSDARG00000115868	2541	3371	1525	1485	39.86	44.5	22	19.17	42.18	20.585	-1.034965646	1.25E-15	8.14E-14	Sp5	Sp5 transcription factor-like [Danio rerio]	-	-	-	-	-	GO:0043169//cation binding;GO:0097159//organic cyclic compound binding	GO:0001704//formation of primary germ layer;GO:0003002//regionalization;GO:0007166//cell surface receptor signaling pathway;GO:0007420//brain development;GO:0048568//embryonic organ development;GO:0048729//tissue morphogenesis
MSTRG.20395	0	0	993	665	0	0	5.01	3	0.001	4.005	11.96758653	1.25E-15	8.14E-14	TNC	PREDICTED: tenascin isoform X3 [Danio rerio]	Human Diseases;Environmental Information Processing;Cellular Processes	Signal transduction;Cancers;Infectious diseases;Cellular community - eukaryotes;Signaling molecules and interaction	ko04151//PI3K-Akt signaling pathway;ko05165//Human papillomavirus infection;ko04510//Focal adhesion;ko05206//MicroRNAs in cancer;ko04512//ECM-receptor interaction	K06252	-	-	-
ENSDARG00000020574	17	26	285	601	0.28	0.36	4.34	8.19	0.32	6.265	4.291170699	1.26E-15	8.17E-14	atp2a1	Atp2a1 protein [Danio rerio]	Human Diseases;Organismal Systems;Environmental Information Processing	Neurodegenerative diseases;Signal transduction;Endocrine system;Circulatory system;Digestive system;Cardiovascular diseases	ko04024//cAMP signaling pathway;ko04020//Calcium signaling pathway;ko04022//cGMP - PKG signaling pathway;ko04261//Adrenergic signaling in cardiomyocytes;ko05010//Alzheimer disease;ko04919//Thyroid hormone signaling pathway;ko05414//Dilated cardiomyopathy (DCM);ko05410//Hypertrophic cardiomyopathy (HCM);ko04972//Pancreatic secretion;ko05412//Arrhythmogenic right ventricular cardiomyopathy (ARVC);k…	K05853	GO:0005789//endoplasmic reticulum membrane;GO:0031224//intrinsic component of membrane;GO:0031672//A band	GO:0019829//cation-transporting ATPase activity;GO:0032550//purine ribonucleoside binding;GO:0046872//metal ion binding	GO:0006816//calcium ion transport;GO:0006875//cellular metal ion homeostasis;GO:0009605//response to external stimulus;GO:0031446//regulation of fast-twitch skeletal muscle fiber contraction
ENSDARG00000010347	917	939	232	320	24.94	21.49	5.8	7.16	23.215	6.48	-1.840991563	1.28E-15	8.29E-14	acer1	PREDICTED: alkaline ceramidase 1 isoform X1 [Danio rerio]	Environmental Information Processing;Metabolism	Lipid metabolism;Global and overview maps;Signal transduction	ko01100//Metabolic pathways;ko04071//Sphingolipid signaling pathway;ko00600//Sphingolipid metabolism	K01441	GO:0031090//organelle membrane;GO:0043231//intracellular membrane-bounded organelle	GO:0016811//hydrolase activity, acting on carbon-nitrogen (but not peptide) bonds, in linear amides	GO:0006665//sphingolipid metabolic process
ENSDARG00000033655	12	34	407	388	0.23	0.55	7.17	6.12	0.39	6.645	4.09072317	1.44E-15	9.30E-14	STMN4	stathmin 1b [Danio rerio]	Human Diseases;Environmental Information Processing	Signal transduction;Cancers	ko04010//MAPK signaling pathway;ko05206//MicroRNAs in cancer	K04381	GO:0044464//cell part	-	GO:0031109//microtubule polymerization or depolymerization;GO:0033043//regulation of organelle organization
ENSDARG00000013343	28	57	358	436	0.1	0.17	1.19	1.3	0.135	1.245	3.20511443	1.57E-15	1.01E-13	KIF26B	PREDICTED: kinesin-like protein KIF26B isoform X1 [Danio rerio]	-	-	-	-	-	-	-
ENSDARG00000099446	77	69	423	444	0.69	0.52	3.51	3.29	0.605	3.4	2.490527699	1.59E-15	1.02E-13	Slit1	slit homolog 1b precursor [Danio rerio]	Organismal Systems	Development	ko04360//Axon guidance	K06838	-	GO:0046872//metal ion binding	-
ENSDARG00000093931	102	134	428	511	2.23	2.47	8.62	9.21	2.35	8.915	1.923574041	1.73E-15	1.10E-13	Rflnb	PREDICTED: filamin-interacting protein FAM101B [Danio rerio]	-	-	-	-	-	-	-
ENSDARG00000101457	508	667	201	192	8.7	9.62	3.17	2.71	9.16	2.94	-1.639531443	1.78E-15	1.13E-13	CDC42EP4	CDC42 effector protein (Rho GTPase binding) 4a [Danio rerio]	-	-	-	-	GO:0044464//cell part	-	GO:0022607//cellular component assembly;GO:0044087//regulation of cellular component biogenesis;GO:0044763//single-organism cellular process;GO:0051128//regulation of cellular component organization;GO:0065008//regulation of biological quality
MSTRG.9859	801	898	309	280	9.62	9.07	3.41	2.77	9.345	3.09	-1.596587826	1.88E-15	1.19E-13	ARHGEF2	PREDICTED: rho guanine nucleotide exchange factor 2-like isoform X1 [Sinocyclocheilus anshuiensis]	Cellular Processes;Human Diseases	Infectious diseases;Cellular community - eukaryotes;Cardiovascular diseases	ko04530//Tight junction;ko05418//Fluid shear stress and atherosclerosis;ko05130//Pathogenic Escherichia coli infection	K12791	-	GO:0005088//Ras guanyl-nucleotide exchange factor activity;GO:0043169//cation binding	GO:0046578//regulation of Ras protein signal transduction
ENSDARG00000074390	113	112	566	875	1.85	1.54	8.53	11.8	1.695	10.165	2.584253037	2.16E-15	1.36E-13	--	transmembrane protein 176l.4 isoform 1 [Danio rerio]	-	-	-	-	-	-	-
MSTRG.22921	3505	4208	472	203	26.49	26.76	3.28	1.26	26.625	2.27	-3.552017323	2.25E-15	1.42E-13	ADAM10	PREDICTED: disintegrin and metalloproteinase domain-containing protein 10 isoform X1 [Danio rerio]	Human Diseases	Infectious diseases;Neurodegenerative diseases	ko05010//Alzheimer disease;ko05120//Epithelial cell signaling in Helicobacter pylori infection	K06704	-	GO:0004175//endopeptidase activity;GO:0046914//transition metal ion binding	-
ENSDARG00000011870	956	1193	2725	2563	12.89	13.54	33.81	28.46	13.215	31.135	1.236360854	2.34E-15	1.47E-13	sp8b	sp8 transcription factor a [Danio rerio]	-	-	-	-	-	GO:0043566//structure-specific DNA binding	GO:0009967//positive regulation of signal transduction;GO:0010467//gene expression;GO:0034645//cellular macromolecule biosynthetic process;GO:0035108//limb morphogenesis;GO:0035113//embryonic appendage morphogenesis
ENSDARG00000019702	194	239	702	965	2.57	2.66	8.54	10.51	2.615	9.525	1.864908146	2.37E-15	1.49E-13	aldocb	fructose-bisphosphate aldolase C-B [Danio rerio]	Metabolism;Environmental Information Processing	Carbohydrate metabolism;Signal transduction;Global and overview maps	ko01100//Metabolic pathways;ko04066//HIF-1 signaling pathway;ko01200//Carbon metabolism;ko01230//Biosynthesis of amino acids;ko00010//Glycolysis / Gluconeogenesis;ko00051//Fructose and mannose metabolism;ko00030//Pentose phosphate pathway	K01623	-	GO:0016832//aldehyde-lyase activity	GO:0006090//pyruvate metabolic process
ENSDARG00000044074	145	141	730	1201	0.97	0.8	4.51	6.65	0.885	5.58	2.656515762	2.52E-15	1.57E-13	loxl2b	lysyl oxidase homolog 2 precursor [Danio rerio]	-	-	-	-	GO:0043231//intracellular membrane-bounded organelle;GO:0043232//intracellular non-membrane-bounded organelle;GO:0044420//extracellular matrix component	GO:0016641//oxidoreductase activity, acting on the CH-NH2 group of donors, oxygen as acceptor;GO:0038024//cargo receptor activity;GO:0046914//transition metal ion binding	GO:0000904//cell morphogenesis involved in differentiation;GO:0001525//angiogenesis;GO:0006325//chromatin organization;GO:0006355//regulation of transcription, DNA-templated;GO:0010631//epithelial cell migration;GO:0030198//extracellular matrix organization;GO:0032330//regulation of chondrocyte differentiation;GO:0044710//single-organism metabolic process;GO:0050673//epithelial cell proliferation
ENSDARG00000021494	850	1031	424	496	10.78	11.01	4.95	5.18	10.895	5.065	-1.105032022	2.62E-15	1.63E-13	hnf4a	PREDICTED: hepatocyte nuclear factor 4-alpha isoform X1 [Danio rerio]	Environmental Information Processing;Human Diseases	Signal transduction;Endocrine and metabolic diseases	ko04152//AMPK signaling pathway;ko04950//Maturity onset diabetes of the young	K07292	-	GO:0000981//RNA polymerase II transcription factor activity, sequence-specific DNA binding;GO:0003677//DNA binding;GO:0038023//signaling receptor activity;GO:0046914//transition metal ion binding	GO:0009755//hormone-mediated signaling pathway;GO:0010468//regulation of gene expression;GO:0034645//cellular macromolecule biosynthetic process
ENSDARG00000030176	270	320	754	826	4.81	4.79	12.35	12.1	4.8	12.225	1.348728154	2.85E-15	1.77E-13	CHORDC1	PREDICTED: cysteine and histidine-rich domain-containing protein 1-like isoform X1 [Cyprinus carpio]	-	-	-	-	-	-	-
ENSDARG00000062590	568	852	2107	2920	1.5	1.89	5.1	6.33	1.695	5.715	1.753468225	3.02E-15	1.87E-13	Plec	plectin [Danio rerio]	-	-	-	-	GO:0043232//intracellular non-membrane-bounded organelle	-	-
ENSDARG00000039429	1621	1823	3565	4512	29.74	28.15	60.16	68.14	28.945	64.15	1.148135109	3.27E-15	2.01E-13	ADK	adenosine kinase isoform 1 [Danio rerio]	Metabolism	Nucleotide metabolism;Global and overview maps	ko01100//Metabolic pathways;ko00230//Purine metabolism	K00856	-	GO:0019206//nucleoside kinase activity	GO:0043101//purine-containing compound salvage
MSTRG.14585	363	434	928	1013	3.08	3.1	7.25	7.08	3.09	7.165	1.213359866	3.31E-15	2.03E-13	RBM20	PREDICTED: RNA-binding protein 20 isoform X1 [Danio rerio]	-	-	-	-	-	-	-
ENSDARG00000089749	4	0	246	271	0.13	0	7.33	7.22	0.065	7.275	6.80636372	3.37E-15	2.06E-13	Aqp8	aquaporin 8b [Danio rerio]	Organismal Systems	Digestive system	ko04976//Bile secretion	K09869	GO:0016021//integral component of membrane	GO:0005372//water transmembrane transporter activity	GO:0044763//single-organism cellular process;GO:0044765//single-organism transport
ENSDARG00000004904	64	119	536	598	0.85	1.33	6.55	6.54	1.09	6.545	2.586065057	3.83E-15	2.33E-13	Gys2	glycogen [starch] synthase, liver [Danio rerio]	Human Diseases;Metabolism;Organismal Systems;Environmental Information Processing	Endocrine system;Endocrine and metabolic diseases;Carbohydrate metabolism;Global and overview maps;Signal transduction	ko01100//Metabolic pathways;ko04151//PI3K-Akt signaling pathway;ko04910//Insulin signaling pathway;ko04152//AMPK signaling pathway;ko04922//Glucagon signaling pathway;ko04931//Insulin resistance;ko00500//Starch and sucrose metabolism	K00693	GO:0030863//cortical cytoskeleton	GO:0035251//UDP-glucosyltransferase activity	GO:0005977//glycogen metabolic process;GO:0009746//response to hexose
ENSDARG00000063518	273	283	942	923	4.7	4.1	14.93	13.09	4.4	14.01	1.670881527	3.84E-15	2.33E-13	--	carboxypeptidase N subunit 2 precursor [Danio rerio]	-	-	-	-	-	-	-
ENSDARG00000018566	321	444	1098	1095	1.18	1.38	3.72	3.32	1.28	3.52	1.459431619	3.96E-15	2.40E-13	Flnc	PREDICTED: filamin-C isoform X2 [Danio rerio]	Human Diseases;Cellular Processes;Environmental Information Processing	Cellular community - eukaryotes;Infectious diseases;Cancers;Signal transduction	ko04010//MAPK signaling pathway;ko04510//Focal adhesion;ko05205//Proteoglycans in cancer;ko05132//Salmonella infection	K04437	-	GO:0003779//actin binding	GO:0019725//cellular homeostasis
ENSDARG00000029443	1671	2253	935	1109	37.01	41.99	19.05	20.22	39.5	19.635	-1.008425055	4.02E-15	2.43E-13	SH2D4A	PREDICTED: SH2 domain-containing protein 4A-like [Sinocyclocheilus anshuiensis]	-	-	-	-	-	-	-
ENSDARG00000078853	297	417	963	1034	4.35	5.14	12.98	12.47	4.745	12.725	1.423185664	4.04E-15	2.44E-13	ARHGEF19	PREDICTED: rho guanine nucleotide exchange factor 19 [Danio rerio]	-	-	-	-	-	-	GO:0035023//regulation of Rho protein signal transduction
ENSDARG00000073810	7	8	152	219	0.06	0.05	1.14	1.47	0.055	1.305	4.568474378	4.32E-15	2.59E-13	THBS2	PREDICTED: thrombospondin-2 [Danio rerio]	Cellular Processes;Environmental Information Processing;Human Diseases	Transport and catabolism;Signal transduction;Cellular community - eukaryotes;Signaling molecules and interaction;Infectious diseases	ko04151//PI3K-Akt signaling pathway;ko05165//Human papillomavirus infection;ko04510//Focal adhesion;ko04145//Phagosome;ko04512//ECM-receptor interaction;ko05144//Malaria	K04659	-	-	-
ENSDARG00000022853	443	548	0	0	7.18	7.48	0	0	7.33	0.001	-12.83959748	4.46E-15	2.67E-13	EOGT	PREDICTED: EGF domain-specific O-linked N-acetylglucosamine transferase isoform X1 [Danio rerio]	Metabolism	Glycan biosynthesis and metabolism	ko00514//Other types of O-glycan biosynthesis	K18134	-	-	-
ENSDARG00000055075	95	110	445	641	0.75	0.73	3.21	4.14	0.74	3.675	2.312147074	4.56E-15	2.72E-13	SVIL	supervillin [Danio rerio]	-	-	-	-	-	GO:0008092//cytoskeletal protein binding	GO:0006996//organelle organization
MSTRG.1489	0	0	523	1142	0	0	4.36	8.51	0.001	6.435	12.65172443	4.58E-15	2.72E-13	SPPL3	signal peptide peptidase-like 3 [Danio rerio]	-	-	-	-	GO:0000139//Golgi membrane;GO:0030176//integral component of endoplasmic reticulum membrane	GO:0004190//aspartic-type endopeptidase activity;GO:0046983//protein dimerization activity	GO:0033619//membrane protein proteolysis;GO:0042981//regulation of apoptotic process
MSTRG.2327	0	0	536	651	0	0	8.86	9.62	0.001	9.24	13.17367714	4.60E-15	2.72E-13	EOGT	PREDICTED: EGF domain-specific O-linked N-acetylglucosamine transferase isoform X1 [Danio rerio]	Metabolism	Glycan biosynthesis and metabolism	ko00514//Other types of O-glycan biosynthesis	K18134	-	GO:0016740//transferase activity	-
ENSDARG00000004964	13	16	169	201	0.23	0.24	2.78	2.95	0.235	2.865	3.607802477	5.77E-15	3.40E-13	Cyp4b1	PREDICTED: cytochrome P450, family 4, subfamily T, polypeptide 8 isoform X1 [Danio rerio]	-	-	-	-	-	GO:0016491//oxidoreductase activity;GO:0046906//tetrapyrrole binding;GO:0046914//transition metal ion binding	GO:0044710//single-organism metabolic process
ENSDARG00000017772	1181	1288	2511	2808	40.21	36.91	78.65	78.7	38.56	78.675	1.028800222	5.83E-15	3.43E-13	MDH1	malate dehydrogenase, cytoplasmic isoform 2 precursor [Danio rerio]	Metabolism;Organismal Systems	Amino acid metabolism;Excretory system;Global and overview maps;Carbohydrate metabolism	ko01100//Metabolic pathways;ko01200//Carbon metabolism;ko00270//Cysteine and methionine metabolism;ko00620//Pyruvate metabolism;ko04964//Proximal tubule bicarbonate reclamation;ko00630//Glyoxylate and dicarboxylate metabolism;ko00020//Citrate cycle (TCA cycle)	K00025	-	GO:0016615//malate dehydrogenase activity	GO:0006101//citrate metabolic process;GO:0043648//dicarboxylic acid metabolic process;GO:0044238//primary metabolic process
ENSDARG00000105071	334	399	858	988	4.46	4.48	10.53	10.85	4.47	10.69	1.257915117	6.06E-15	3.55E-13	NOS1AP	PREDICTED: carboxyl-terminal PDZ ligand of neuronal nitric oxide synthase protein-like [Sinocyclocheilus grahami]	Organismal Systems	Environmental adaptation	ko04713//Circadian entrainment	K16513	-	-	-
MSTRG.22617	437	515	0	0	8.77	8.7	0	0	8.735	0.001	-13.09259199	6.32E-15	3.70E-13	ecsit	evolutionarily conserved signaling intermediate in Toll pathway, mitochondrial [Danio rerio]	Environmental Information Processing	Signal transduction	ko04010//MAPK signaling pathway	K04405	GO:0043231//intracellular membrane-bounded organelle	-	GO:0006952//defense response;GO:0050790//regulation of catalytic activity
ENSDARG00000070351	56	57	298	348	1.04	0.89	5.11	5.34	0.965	5.225	2.43683019	6.71E-15	3.92E-13	hoxc11a	homeobox protein Hox-C11a [Danio rerio]	-	-	-	-	GO:0043231//intracellular membrane-bounded organelle	GO:0003677//DNA binding	GO:0010468//regulation of gene expression;GO:0034645//cellular macromolecule biosynthetic process;GO:0044707//single-multicellular organism process
ENSDARG00000003495	68	105	404	526	0.62	0.8	3.37	3.93	0.71	3.65	2.362005534	6.75E-15	3.93E-13	MADD	PREDICTED: MAP kinase-activating death domain protein isoform X4 [Danio rerio]	-	-	-	-	-	-	-
ENSDARG00000105215	200	282	748	974	1.12	1.32	3.84	4.47	1.22	4.155	1.767967329	7.17E-15	4.16E-13	kdrl	vascular endothelial growth factor receptor kdr-like precursor [Danio rerio]	Cellular Processes;Environmental Information Processing;Human Diseases	Immune diseases;Cellular community - eukaryotes;Signal transduction;Cancers	ko04151//PI3K-Akt signaling pathway;ko04010//MAPK signaling pathway;ko04510//Focal adhesion;ko04015//Rap1 signaling pathway;ko04014//Ras signaling pathway;ko05202//Transcriptional misregulation in cancers;ko04066//HIF-1 signaling pathway;ko05323//Rheumatoid arthritis	K05096	GO:0031224//intrinsic component of membrane	GO:0004713//protein tyrosine kinase activity;GO:0032550//purine ribonucleoside binding	GO:0001525//angiogenesis;GO:0006464//cellular protein modification process;GO:0006796//phosphate-containing compound metabolic process;GO:0007167//enzyme linked receptor protein signaling pathway;GO:0035270//endocrine system development;GO:0048869//cellular developmental process
ENSDARG00000056499	30	26	319	271	0.41	0.3	3.98	3.02	0.355	3.5	3.301463992	7.53E-15	4.36E-13	CA6	PREDICTED: carbonic anhydrase 6 isoform X2 [Danio rerio]	Metabolism	Energy metabolism	ko00910//Nitrogen metabolism	K01672	-	-	-
ENSDARG00000103785	277	359	836	870	8.58	9.36	23.82	22.19	8.97	23.005	1.358767566	7.61E-15	4.39E-13	Sult2b1	Sult2st2 protein [Danio rerio]	Metabolism	Lipid metabolism	ko00140//Steroid hormone biosynthesis	K01015	-	GO:0004027//alcohol sulfotransferase activity;GO:0019111//phenanthrol sulfotransferase activity;GO:0034483//heparan sulfate sulfotransferase activity	-
ENSDARG00000103900	153	185	567	768	2.24	2.28	7.64	9.26	2.26	8.45	1.902628569	8.87E-15	5.09E-13	9-Sep	septin 9b isoform a [Danio rerio]	Human Diseases	Infectious diseases	ko05100//Bacterial invasion of epithelial cells	K16938	-	-	-
ENSDARG00000039579	7	28	819	480	0.25	0.85	27.05	14.19	0.55	20.62	5.228468904	9.22E-15	5.27E-13	CFD	complement factor D precursor [Danio rerio]	Organismal Systems;Human Diseases	Immune system;Infectious diseases	ko05150//Staphylococcus aureus infection;ko04610//Complement and coagulation cascades	K01334	-	GO:0070011//peptidase activity, acting on L-amino acid peptides	GO:0019538//protein metabolic process
ENSDARG00000098745	15	29	224	284	0.34	0.56	4.72	5.36	0.45	5.04	3.485426827	9.32E-15	5.31E-13	TFEC	transcription factor EC [Danio rerio]	-	-	-	-	-	-	GO:0010468//regulation of gene expression
MSTRG.9343	6	21	396	317	0.06	0.17	3.44	2.46	0.115	2.95	4.681009188	9.44E-15	5.37E-13	VWA7	PREDICTED: von Willebrand factor A domain-containing protein 7 isoform X1 [Danio rerio]	-	-	-	-	-	-	-
ENSDARG00000074908	38	51	322	289	0.22	0.25	1.7	1.36	0.235	1.53	2.702798991	9.47E-15	5.37E-13	Col6a1	PREDICTED: collagen alpha-1(VI) chain [Danio rerio]	Human Diseases;Organismal Systems;Cellular Processes;Environmental Information Processing	Signaling molecules and interaction;Cellular community - eukaryotes;Infectious diseases;Signal transduction;Digestive system	ko04151//PI3K-Akt signaling pathway;ko05165//Human papillomavirus infection;ko04510//Focal adhesion;ko04974//Protein digestion and absorption;ko04512//ECM-receptor interaction	K06238	-	-	GO:0007610//behavior;GO:0044767//single-organism developmental process
ENSDARG00000040253	395	537	1115	1200	5.36	6.13	13.92	13.41	5.745	13.665	1.250106662	1.01E-14	5.69E-13	ONECUT1	PREDICTED: one cut domain, family member, like isoform X1 [Danio rerio]	-	-	-	-	-	-	-
ENSDARG00000102389	2096	3510	764	610	66.2	93.31	22.2	15.86	79.755	19.03	-2.067299406	1.04E-14	5.85E-13	vex1	ventrally expressed dharma/bozozok antagonist [Danio rerio]	-	-	-	-	GO:0043231//intracellular membrane-bounded organelle	GO:0003676//nucleic acid binding	GO:0001714//endodermal cell fate specification;GO:0003002//regionalization;GO:0010470//regulation of gastrulation
ENSDARG00000053190	322	347	894	962	3.89	3.53	9.93	9.56	3.71	9.745	1.393242999	1.10E-14	6.20E-13	Galnt16	PREDICTED: polypeptide N-acetylgalactosaminyltransferase 16 [Danio rerio]	Metabolism	Glycan biosynthesis and metabolism;Global and overview maps	ko01100//Metabolic pathways;ko00512//Mucin type O-glycan biosynthesis	K00710	GO:0031224//intrinsic component of membrane;GO:0043231//intracellular membrane-bounded organelle	GO:0005488//binding;GO:0016740//transferase activity	GO:0006464//cellular protein modification process
ENSDARG00000058008	273	290	795	862	4.67	4.17	12.51	12.14	4.42	12.325	1.479469372	1.42E-14	7.93E-13	SIX3	PREDICTED: homeobox protein SIX3 [Sinocyclocheilus rhinocerous]	-	-	-	-	GO:0043231//intracellular membrane-bounded organelle	GO:0001071//nucleic acid binding transcription factor activity;GO:0001221//transcription cofactor binding;GO:0003712//transcription cofactor activity	GO:0002088//lens development in camera-type eye;GO:0006355//regulation of transcription, DNA-templated;GO:0006886//intracellular protein transport;GO:0007417//central nervous system development;GO:0009798//axis specification;GO:0009953//dorsal/ventral pattern formation;GO:0010564//regulation of cell cycle process;GO:0016477//cell migration;GO:0042127//regulation of cell proliferation;GO:0045596//…
MSTRG.23997	399	469	0	0	11.88	11.75	0	0	11.815	0.001	-13.52833201	1.43E-14	7.97E-13	npl	N-acetylneuraminate lyase [Danio rerio]	Metabolism	Carbohydrate metabolism	ko00520//Amino sugar and nucleotide sugar metabolism	K01639	GO:0044424//intracellular part	GO:0016833//oxo-acid-lyase activity	GO:0006054//N-acetylneuraminate metabolic process;GO:0044238//primary metabolic process
ENSDARG00000037961	949	1033	2230	2831	20.17	18.48	43.59	49.52	19.325	46.555	1.268467707	1.59E-14	8.88E-13	RCN1	reticulocalbin-3 precursor [Danio rerio]	-	-	-	-	-	-	-
ENSDARG00000056618	392	513	149	151	7.63	8.41	2.67	2.42	8.02	2.545	-1.65593658	1.63E-14	9.06E-13	XK	membrane transport protein XK [Danio rerio]	-	-	-	-	GO:0031224//intrinsic component of membrane	-	-
ENSDARG00000032630	220	214	728	853	1.44	1.18	4.39	4.6	1.31	4.495	1.778754304	2.04E-14	1.12E-12	NEB	novel protein similar to vertebrate nebulin (NEB), partial [Danio rerio]	-	-	-	-	-	GO:0008092//cytoskeletal protein binding	-
ENSDARG00000076290	1132	1410	2633	3419	14.55	15.26	31.14	36.19	14.905	33.665	1.175453089	2.27E-14	1.25E-12	CALR	calreticulin precursor [Danio rerio]	Human Diseases;Genetic Information Processing;Cellular Processes;Organismal Systems	Infectious diseases;Immune system;Transport and catabolism;Folding, sorting and degradation	ko05166//HTLV-I infection;ko05163//Human cytomegalovirus infection;ko04145//Phagosome;ko04141//Protein processing in endoplasmic reticulum;ko05142//Chagas disease (American trypanosomiasis);ko04612//Antigen processing and presentation	K08057	GO:0043231//intracellular membrane-bounded organelle	GO:0005515//protein binding	GO:0044267//cellular protein metabolic process
ENSDARG00000006128	579	618	171	143	3.86	3.47	1.05	0.79	3.665	0.92	-1.994107432	2.32E-14	1.27E-12	CEP170	PREDICTED: centrosomal protein of 170 kDa isoform X6 [Danio rerio]	-	-	-	-	-	-	-
MSTRG.19793	343	677	0	0	19.08	31.69	0	0	25.385	0.001	-14.63168864	2.36E-14	1.29E-12	TERF2	PREDICTED: inhibitor of nuclear factor kappa-B kinase-interacting protein isoform X10 [Danio rerio]	-	-	-	-	-	-	-
ENSDARG00000100162	15	20	189	305	0.29	0.33	3.39	4.89	0.31	4.14	3.739290647	2.41E-14	1.32E-12	--	PREDICTED: bicaudal D-related protein 2-like [Danio rerio]	-	-	-	-	-	-	-
ENSDARG00000008287	662	824	1730	2317	14.29	14.97	34.35	41.17	14.63	37.76	1.367928995	2.47E-14	1.35E-12	Fam114a1	PREDICTED: protein NOXP20 isoform X1 [Danio rerio]	-	-	-	-	-	-	-
ENSDARG00000042484	838	1076	462	512	7.24	7.83	3.67	3.64	7.535	3.655	-1.043736106	2.58E-14	1.41E-12	esg1	transducin-like enhancer of split 2 [Danio rerio]	-	-	-	-	-	-	GO:0010468//regulation of gene expression
ENSDARG00000000241	348	338	1122	1516	2.97	2.43	8.82	10.67	2.7	9.745	1.851702778	2.73E-14	1.48E-12	slc40a1	Solute carrier family 40 (iron-regulated transporter), member 1 [Danio rerio]	Cellular Processes;Organismal Systems	Cell growth and death;Digestive system	ko04978//Mineral absorption;ko04216//Ferroptosis	K14685	GO:0031224//intrinsic component of membrane	GO:0046915//transition metal ion transmembrane transporter activity	GO:0006826//iron ion transport;GO:0010038//response to metal ion;GO:0020027//hemoglobin metabolic process;GO:0043249//erythrocyte maturation;GO:0055076//transition metal ion homeostasis
ENSDARG00000053254	5	11	186	380	0.12	0.22	3.98	7.28	0.17	5.63	5.049528271	2.98E-14	1.61E-12	MYLPF	myosin regulatory light chain 2, skeletal muscle isoform [Danio rerio]	Cellular Processes;Organismal Systems	Cell motility;Cellular community - eukaryotes;Immune system	ko04810//Regulation of actin cytoskeleton;ko04510//Focal adhesion;ko04670//Leukocyte transendothelial migration	K12758	-	-	-
MSTRG.24808	249	267	715	815	4.42	3.99	11.68	11.91	4.205	11.795	1.487997713	2.99E-14	1.62E-12	hoxd3a	homeobox protein Hox-D3a [Danio rerio]	-	-	-	-	GO:0043231//intracellular membrane-bounded organelle	GO:0001071//nucleic acid binding transcription factor activity;GO:0003677//DNA binding	GO:0010468//regulation of gene expression;GO:0034645//cellular macromolecule biosynthetic process;GO:0044707//single-multicellular organism process
ENSDARG00000002707	549	636	228	223	15.21	14.83	5.81	5.09	15.02	5.45	-1.462556678	3.22E-14	1.73E-12	Hes7	hairy-related 11 [Danio rerio]	-	-	-	-	-	GO:0046983//protein dimerization activity	GO:0010721//negative regulation of cell development
MSTRG.2188	0	0	421	1238	0	0	4.16	10.95	0.001	7.555	12.88321604	3.35E-14	1.80E-12	thbs4	PREDICTED: cartilage oligomeric matrix protein isoform X1 [Danio rerio]	Human Diseases;Environmental Information Processing;Cellular Processes	Transport and catabolism;Signal transduction;Cellular community - eukaryotes;Signaling molecules and interaction;Infectious diseases	ko04151//PI3K-Akt signaling pathway;ko05165//Human papillomavirus infection;ko04510//Focal adhesion;ko04145//Phagosome;ko04512//ECM-receptor interaction;ko05144//Malaria	K04659	-	-	-
ENSDARG00000062892	85	126	416	472	1.66	2.07	7.48	7.6	1.865	7.54	2.015388893	3.58E-14	1.91E-12	foxe4	forkhead box protein E3 [Danio rerio]	-	-	-	-	-	GO:0001071//nucleic acid binding transcription factor activity;GO:0003677//DNA binding	GO:0007423//sensory organ development;GO:0009653//anatomical structure morphogenesis;GO:0010468//regulation of gene expression;GO:0034645//cellular macromolecule biosynthetic process
ENSDARG00000055527	30	11	507	994	0.42	0.13	6.58	11.54	0.275	9.06	5.042007527	3.93E-14	2.09E-12	--	calymmin precursor [Danio rerio]	-	-	-	-	-	-	-
ENSDARG00000091699	825	1092	2342	3273	5.4	6.02	14.11	17.64	5.71	15.875	1.475193941	4.20E-14	2.23E-12	CAPN2	calpain 2, (m/II) large subunit a [Danio rerio]	Genetic Information Processing;Human Diseases;Cellular Processes	Neurodegenerative diseases;Cellular community - eukaryotes;Folding, sorting and degradation;Cell growth and death	ko04510//Focal adhesion;ko05010//Alzheimer disease;ko04218//Cellular senescence;ko04210//Apoptosis;ko04217//Necroptosis;ko04141//Protein processing in endoplasmic reticulum	K03853	GO:0044464//cell part	GO:0004197//cysteine-type endopeptidase activity;GO:0046872//metal ion binding	GO:0019538//protein metabolic process;GO:0033043//regulation of organelle organization
ENSDARG00000086150	318	507	1305	1696	5.05	6.78	19.07	22.18	5.915	20.625	1.801944046	4.54E-14	2.40E-12	Wrap53	telomerase Cajal body protein 1 [Danio rerio]	-	-	-	-	-	-	-
ENSDARG00000044132	31	23	281	279	0.66	0.41	5.5	4.89	0.535	5.195	3.279512953	4.76E-14	2.51E-12	OGN	mimecan precursor [Danio rerio]	-	-	-	-	-	-	-
ENSDARG00000030490	14	41	384	450	0.06	0.15	1.52	1.6	0.105	1.56	3.893084796	5.01E-14	2.63E-12	Sptbn1	PREDICTED: spectrin beta chain, erythrocyte isoform X2 [Danio rerio]	-	-	-	-	GO:0044430//cytoskeletal part	GO:0005198//structural molecule activity;GO:0008289//lipid binding	GO:0061515//myeloid cell development
ENSDARG00000060610	103	90	496	701	0.85	0.63	3.78	4.77	0.74	4.275	2.530327244	5.34E-14	2.79E-12	PCDH7	PREDICTED: protocadherin-7-like isoform X1 [Sinocyclocheilus grahami]	-	-	-	-	-	-	-
ENSDARG00000055618	94	66	719	1485	2.23	1.31	15.66	28.94	1.77	22.3	3.655222445	5.49E-14	2.85E-12	act2	actin, alpha skeletal muscle 2-like [Clupea harengus]	-	-	-	-	GO:0043232//intracellular non-membrane-bounded organelle	GO:0032550//purine ribonucleoside binding	-
ENSDARG00000027582	164	362	1544	1898	3.26	6.05	28.22	31.05	4.655	29.635	2.670448985	5.52E-14	2.86E-12	ANGPTL7	angiopoietin-related protein 7 precursor [Danio rerio]	-	-	-	-	-	-	-
ENSDARG00000023290	742	782	2309	3554	35.52	31.51	101.67	140.04	33.515	120.855	1.850398322	5.90E-14	3.05E-12	fabp3	fatty acid-binding protein, heart [Danio rerio]	Organismal Systems	Endocrine system	ko03320//PPAR signaling pathway	K08752	-	GO:0005488//binding	GO:0003143//embryonic heart tube morphogenesis;GO:0009792//embryo development ending in birth or egg hatching;GO:0051234//establishment of localization
MSTRG.15458	0	0	477	430	0	0	2.45	1.97	0.001	2.21	11.10983065	6.00E-14	3.09E-12	PLXNA1	PREDICTED: plexin-A1 isoform X1 [Danio rerio]	-	-	-	-	-	-	-
ENSDARG00000039757	193	284	714	852	1.93	2.38	6.55	7	2.155	6.775	1.652533077	6.01E-14	3.09E-12	MCFD2	multiple coagulation factor deficiency protein 2 precursor [Danio rerio]	-	-	-	-	-	-	-
ENSDARG00000036041	223	256	730	1009	4.4	4.25	13.24	16.38	4.325	14.81	1.775799603	6.20E-14	3.19E-12	F2	PREDICTED: prothrombin isoform X1 [Danio rerio]	Organismal Systems;Environmental Information Processing;Cellular Processes	Immune system;Cell motility;Signaling molecules and interaction	ko04080//Neuroactive ligand-receptor interaction;ko04810//Regulation of actin cytoskeleton;ko04610//Complement and coagulation cascades	K01313	-	GO:0004175//endopeptidase activity;GO:0046872//metal ion binding	GO:0007599//hemostasis;GO:0019538//protein metabolic process
ENSDARG00000068036	301	314	888	1151	6.34	5.57	17.22	19.97	5.955	18.595	1.642741335	6.32E-14	3.24E-12	Tmem119	transmembrane protein 119b precursor [Danio rerio]	-	-	-	-	-	-	-
ENSDARG00000079071	72	76	362	532	2.3	2.04	10.63	13.98	2.17	12.305	2.50347771	6.70E-14	3.43E-12	JAM2	junctional adhesion molecule 2 precursor [Danio rerio]	Environmental Information Processing;Organismal Systems;Cellular Processes;Human Diseases	Infectious diseases;Cellular community - eukaryotes;Signaling molecules and interaction;Immune system	ko04530//Tight junction;ko04514//Cell adhesion molecules (CAMs);ko04670//Leukocyte transendothelial migration;ko05120//Epithelial cell signaling in Helicobacter pylori infection	K06735	GO:0031224//intrinsic component of membrane	-	-
MSTRG.1858	0	0	505	419	0	0	4.09	3.04	0.001	3.565	11.79968636	6.94E-14	3.54E-12	AAK1	PREDICTED: AP2-associated protein kinase 1 isoform X3 [Danio rerio]	-	-	-	-	-	-	-
ENSDARG00000010472	15	32	348	276	0.12	0.22	2.66	1.89	0.17	2.275	3.742259894	7.48E-14	3.80E-12	ATP1A2	ATPase, Na+/K+ transporting, alpha 2a polypeptide [Danio rerio]	Metabolism;Organismal Systems;Environmental Information Processing	Endocrine system;Digestive system;Circulatory system;Excretory system;Energy metabolism;Signal transduction	ko04024//cAMP signaling pathway;ko04022//cGMP - PKG signaling pathway;ko04261//Adrenergic signaling in cardiomyocytes;ko04919//Thyroid hormone signaling pathway;ko04925//Aldosterone synthesis and secretion;ko04972//Pancreatic secretion;ko04911//Insulin secretion;ko04974//Protein digestion and absorption;ko04260//Cardiac muscle contraction;ko04976//Bile secretion;ko00190//Oxidative phosphorylation…	K01539	GO:0031224//intrinsic component of membrane;GO:0044444//cytoplasmic part	GO:0008556//potassium-transporting ATPase activity;GO:0032550//purine ribonucleoside binding;GO:0043169//cation binding	GO:0003015//heart process;GO:0003143//embryonic heart tube morphogenesis;GO:0006814//sodium ion transport;GO:0006874//cellular calcium ion homeostasis;GO:0007368//determination of left/right symmetry;GO:0014706//striated muscle tissue development;GO:0042330//taxis;GO:0065001//specification of axis polarity
ENSDARG00000023963	2603	3181	7149	10867	50.37	51.81	127.25	173.09	51.09	150.17	1.555483788	8.11E-14	4.09E-12	--	PREDICTED: tropomyosin alpha-4 chain isoform X1 [Danio rerio]	-	-	-	-	-	-	-
ENSDARG00000078864	542	508	1574	1769	4.74	3.74	12.67	12.75	4.24	12.71	1.58382786	8.12E-14	4.09E-12	LATS2	PREDICTED: serine/threonine-protein kinase LATS2 isoform X1 [Danio rerio]	Cellular Processes;Environmental Information Processing	Signal transduction;Cell growth and death	ko04390//Hippo signaling pathway;ko04391//Hippo signaling pathway -fly;ko04214//Apoptosis - fly;ko04392//Hippo signaling pathway - multiple species	K08791	-	GO:0004672//protein kinase activity;GO:0032550//purine ribonucleoside binding	GO:0000280//nuclear division;GO:0006464//cellular protein modification process;GO:0006796//phosphate-containing compound metabolic process;GO:0035556//intracellular signal transduction;GO:0048598//embryonic morphogenesis
ENSDARG00000030932	18	23	175	225	0.27	0.29	2.37	2.73	0.28	2.55	3.186998515	8.55E-14	4.29E-12	FGF10	fibroblast growth factor 10 precursor [Danio rerio]	Human Diseases;Environmental Information Processing;Cellular Processes	Cancers;Signal transduction;Cell motility	ko05200//Pathways in cancer;ko04151//PI3K-Akt signaling pathway;ko04010//MAPK signaling pathway;ko04810//Regulation of actin cytoskeleton;ko04015//Rap1 signaling pathway;ko04014//Ras signaling pathway;ko05226//Gastric cancer;ko05224//Breast cancer;ko05218//Melanoma	K04358	-	GO:0070851//growth factor receptor binding	GO:0007169//transmembrane receptor protein tyrosine kinase signaling pathway;GO:0048883//neuromast primordium migration;GO:0048884//neuromast development
MSTRG.8318	2	2	286	181	0.01	0.01	1.88	1.06	0.01	1.47	7.199672345	8.60E-14	4.31E-12	BAHD1	PREDICTED: bromo adjacent homology domain-containing 1 protein [Danio rerio]	-	-	-	-	GO:0032991//macromolecular complex;GO:0044428//nuclear part	GO:0005488//binding	GO:0009987//cellular process
ENSDARG00000061747	4	4	132	177	0.09	0.08	2.86	3.44	0.085	3.15	5.211745177	9.79E-14	4.88E-12	CXorf36	PREDICTED: deleted in autism-related protein 1 isoform X2 [Danio rerio]	-	-	-	-	-	-	-
ENSDARG00000062054	358	440	892	1065	2.64	2.73	6.05	6.46	2.685	6.255	1.220087796	1.19E-13	5.94E-12	CPT1A	PREDICTED: carnitine O-palmitoyltransferase 1, liver isoform isoform X1 [Danio rerio]	Metabolism;Organismal Systems;Environmental Information Processing;Human Diseases	Signal transduction;Global and overview maps;Lipid metabolism;Endocrine system;Environmental adaptation;Endocrine and metabolic diseases	ko04714//Thermogenesis;ko04152//AMPK signaling pathway;ko04922//Glucagon signaling pathway;ko04931//Insulin resistance;ko04920//Adipocytokine signaling pathway;ko03320//PPAR signaling pathway;ko01212//Fatty acid metabolism;ko00071//Fatty acid degradation	K08765	-	-	-
ENSDARG00000086057	76	73	365	381	2.06	1.66	9.09	8.49	1.86	8.79	2.240560544	1.29E-13	6.40E-12	PLXND1	plexin-D1 precursor [Danio rerio]	-	-	-	-	GO:0031224//intrinsic component of membrane	-	GO:0001525//angiogenesis;GO:0007389//pattern specification process;GO:0016477//cell migration;GO:0048562//embryonic organ morphogenesis;GO:0050794//regulation of cellular process
ENSDARG00000094977	1197	1397	655	637	19.82	19.47	9.98	8.68	19.645	9.33	-1.074213182	1.34E-13	6.65E-12	--	PREDICTED: tastin [Pygocentrus nattereri]	-	-	-	-	-	-	-
ENSDARG00000102178	116	209	869	803	2.07	3.14	14.26	11.79	2.605	13.025	2.321928095	1.35E-13	6.70E-12	Emilin2	PREDICTED: EMILIN-2 [Danio rerio]	-	-	-	-	-	-	-
MSTRG.21846	739	957	402	425	19.97	21.76	9.99	9.45	20.865	9.72	-1.102056702	1.39E-13	6.86E-12	--	interleukin 23 receptor [Danio rerio]	Environmental Information Processing;Organismal Systems;Human Diseases	Signaling molecules and interaction;Immune diseases;Cancers;Signal transduction;Immune system	ko05200//Pathways in cancer;ko04060//Cytokine-cytokine receptor interaction;ko04630//Jak-STAT signaling pathway;ko04658//Th1 and Th2 cell differentiation;ko05321//Inflammatiory bowel disease (IBD)	K05064	-	-	-
ENSDARG00000060977	5240	8081	2987	3201	39.86	51.73	20.9	20.04	45.795	20.47	-1.161678988	1.39E-13	6.86E-12	tmem179	PREDICTED: transmembrane protein 179-like [Sinocyclocheilus grahami]	-	-	-	-	-	-	-
ENSDARG00000075557	256	392	946	1126	2.57	3.31	8.72	9.29	2.94	9.005	1.614910121	1.49E-13	7.32E-12	APCDD1L	PREDICTED: protein APCDD1-like [Danio rerio]	-	-	-	-	-	-	-
MSTRG.21164	3	12	195	277	0.03	0.11	1.93	2.45	0.07	2.19	4.967432138	1.55E-13	7.62E-12	ANK1	PREDICTED: ankyrin 1, erythrocytic a isoform X3 [Danio rerio]	Human Diseases;Organismal Systems	Immune system;Cancers	ko05205//Proteoglycans in cancer;ko04624//Toll and Imd signaling pathway	K10380	-	-	-
ENSDARG00000019128	300	407	964	960	5.42	6.19	16.02	14.28	5.805	15.15	1.383949821	1.62E-13	7.91E-12	--	PREDICTED: tropomyosin alpha-4 chain isoform X2 [Danio rerio]	Organismal Systems;Human Diseases	Cancers;Cardiovascular diseases;Circulatory system	ko05206//MicroRNAs in cancer;ko04261//Adrenergic signaling in cardiomyocytes;ko05414//Dilated cardiomyopathy (DCM);ko05410//Hypertrophic cardiomyopathy (HCM);ko04260//Cardiac muscle contraction	K10373	-	-	-
ENSDARG00000068275	23	38	221	291	0.34	0.48	3.04	3.58	0.41	3.31	3.013135402	1.62E-13	7.91E-12	PTX3	PREDICTED: pentraxin-related protein PTX3 [Danio rerio]	-	-	-	-	-	-	-
ENSDARG00000053113	283	381	0	0	1.47	1.67	0	0	1.57	0.001	-10.61654884	1.70E-13	8.27E-12	LY75	PREDICTED: lymphocyte antigen 75 [Danio rerio]	-	-	-	-	-	-	-
ENSDARG00000089806	3885	4650	13952	26253	109.16	109.96	360.61	607.18	109.56	483.895	2.142972861	1.75E-13	8.48E-12	CTSL	PREDICTED: cathepsin L1-like [Danio rerio]	Human Diseases;Cellular Processes;Organismal Systems	Cell growth and death;Cardiovascular diseases;Immune system;Transport and catabolism;Cancers;Immune diseases	ko05205//Proteoglycans in cancer;ko04145//Phagosome;ko04210//Apoptosis;ko05418//Fluid shear stress and atherosclerosis;ko04140//Autophagy - animal;ko04142//Lysosome;ko05323//Rheumatoid arthritis;ko04612//Antigen processing and presentation	K01365	-	GO:0070011//peptidase activity, acting on L-amino acid peptides	GO:0019538//protein metabolic process
ENSDARG00000101697	40	45	234	263	0.5	0.47	2.7	2.71	0.485	2.705	2.479571942	2.18E-13	1.05E-11	VWDE	PREDICTED: von Willebrand factor D and EGF domain-containing protein [Danio rerio]	-	-	-	-	-	-	-
MSTRG.5346	0	0	329	494	0	0	2.16	2.9	0.001	2.53	11.30492167	2.31E-13	1.11E-11	SH3TC2	PREDICTED: SH3 domain and tetratricopeptide repeat-containing protein 2 isoform X2 [Danio rerio]	-	-	-	-	-	-	-
ENSDARG00000034768	1780	1927	952	962	18.38	16.75	9.04	8.18	17.565	8.61	-1.028618434	2.44E-13	1.17E-11	PHF3	PREDICTED: PHD finger protein 3 isoform X1 [Danio rerio]	-	-	-	-	GO:0043231//intracellular membrane-bounded organelle	GO:0046914//transition metal ion binding	-
ENSDARG00000099156	1357	1805	753	703	20.78	23.26	10.61	8.86	22.02	9.735	-1.177561585	2.75E-13	1.31E-11	katnal1	katanin p60 ATPase-containing subunit A-like 1 [Danio rerio]	-	-	-	-	GO:0005815//microtubule organizing center;GO:0005819//spindle	GO:0015631//tubulin binding;GO:0032550//purine ribonucleoside binding;GO:0042623//ATPase activity, coupled	GO:0000280//nuclear division;GO:0007017//microtubule-based process
ENSDARG00000012914	291	327	765	928	2.52	2.38	6.09	6.61	2.45	6.35	1.373974843	3.03E-13	1.45E-11	ARHGEF4	PREDICTED: rho guanine nucleotide exchange factor 4 isoform X2 [Danio rerio]	Cellular Processes	Cell motility	ko04810//Regulation of actin cytoskeleton	K05769	-	-	GO:0046578//regulation of Ras protein signal transduction
ENSDARG00000011876	363	492	139	154	7.92	9.04	2.79	2.77	8.48	2.78	-1.608979382	3.15E-13	1.50E-11	EDNRA	endothelin-1 receptor precursor [Danio rerio]	Organismal Systems;Environmental Information Processing;Human Diseases	Endocrine system;Circulatory system;Cancers;Signal transduction;Signaling molecules and interaction	ko05200//Pathways in cancer;ko04080//Neuroactive ligand-receptor interaction;ko04024//cAMP signaling pathway;ko04020//Calcium signaling pathway;ko04022//cGMP - PKG signaling pathway;ko04270//Vascular smooth muscle contraction;ko04924//Renin secretion	K04197	GO:0031224//intrinsic component of membrane	GO:0008528//G-protein coupled peptide receptor activity	GO:0007166//cell surface receptor signaling pathway;GO:0043269//regulation of ion transport;GO:0048731//system development;GO:0050880//regulation of blood vessel size
MSTRG.903	0	0	846	350	0	0	35.02	12.97	0.001	23.995	14.55044619	3.58E-13	1.69E-11	ZNF330	PREDICTED: zinc finger protein 330 isoform X1 [Danio rerio]	-	-	-	-	-	GO:0046914//transition metal ion binding	-
MSTRG.25604	335	360	917	950	10.59	9.58	26.67	24.72	10.085	25.695	1.349276568	3.72E-13	1.76E-11	NPNT	PREDICTED: epidermal growth factor-like protein 6 isoform X2 [Danio rerio]	-	-	-	-	-	-	-
ENSDARG00000068934	258	320	1155	2124	3.44	3.59	14.17	23.32	3.515	18.745	2.414909231	3.82E-13	1.80E-11	CYP1B1	cytochrome P450 1B1 isoform 3 [Danio rerio]	Organismal Systems;Metabolism;Human Diseases	Cancers;Xenobiotics biodegradation and metabolism;Amino acid metabolism;Endocrine system;Lipid metabolism	ko05206//MicroRNAs in cancer;ko05204//Chemical carcinogenesis;ko04913//Ovarian Steroidogenesis;ko00980//Metabolism of xenobiotics by cytochrome P450;ko00140//Steroid hormone biosynthesis;ko00380//Tryptophan metabolism	K07410	GO:0031090//organelle membrane;GO:0043231//intracellular membrane-bounded organelle	GO:0016712//oxidoreductase activity, acting on paired donors, with incorporation or reduction of molecular oxygen, reduced flavin or flavoprotein as one donor, and incorporation of one atom of oxygen;GO:0046906//tetrapyrrole binding;GO:0046914//transition metal ion binding	GO:0044710//single-organism metabolic process
MSTRG.3234	778	789	2626	4439	31.9	27.23	99.05	149.83	29.565	124.44	2.073488118	4.34E-13	2.04E-11	OCM	parvalbumin 9 [Danio rerio]	-	-	-	-	-	GO:0046872//metal ion binding	-
ENSDARG00000088711	128	140	509	755	4.76	4.39	17.43	23.13	4.575	20.28	2.148214004	4.85E-13	2.27E-11	LGALS1	lectin, galactoside-binding, soluble, 1 (galectin 1)-like 1 [Danio rerio]	-	-	-	-	-	GO:0005515//protein binding;GO:0097367//carbohydrate derivative binding	GO:0001525//angiogenesis;GO:0010720//positive regulation of cell development;GO:0014904//myotube cell development;GO:0061041//regulation of wound healing
ENSDARG00000019122	519	621	2474	5359	17.11	17.23	75.04	145.44	17.17	110.24	2.682685849	4.87E-13	2.27E-11	hcea	hatching enzyme 1b precursor [Danio rerio]	-	-	-	-	-	GO:0004175//endopeptidase activity;GO:0046914//transition metal ion binding	GO:0019538//protein metabolic process
ENSDARG00000079305	97	91	449	442	5.06	3.99	21.53	18.96	4.525	20.245	2.161575946	4.99E-13	2.33E-11	hbaa	hemoglobin alpha embryonic-3 [Danio rerio]	-	-	-	-	GO:0043234//protein complex	GO:0022892//substrate-specific transporter activity;GO:0046906//tetrapyrrole binding;GO:0046914//transition metal ion binding	GO:0015669//gas transport
ENSDARG00000006169	264	312	0	0	0.93	0.93	0	0	0.93	0.001	-9.861086906	5.10E-13	2.37E-11	LRRK2	leucine-rich repeat serine/threonine-protein kinase 2 [Danio rerio]	Human Diseases	Neurodegenerative diseases	ko05012//Parkinson disease	K08844	-	GO:0016772//transferase activity, transferring phosphorus-containing groups;GO:0032550//purine ribonucleoside binding	GO:0006464//cellular protein modification process;GO:0006796//phosphate-containing compound metabolic process;GO:0035556//intracellular signal transduction
ENSDARG00000089223	27	34	213	214	0.44	0.47	3.21	2.88	0.455	3.045	2.742503778	5.33E-13	2.47E-11	NGFR	nerve growth factor receptor b precursor [Danio rerio]	Cellular Processes;Organismal Systems;Environmental Information Processing;Human Diseases	Signaling molecules and interaction;Nervous system;Cancers;Signal transduction;Cell growth and death	ko04151//PI3K-Akt signaling pathway;ko04010//MAPK signaling pathway;ko04015//Rap1 signaling pathway;ko04014//Ras signaling pathway;ko05202//Transcriptional misregulation in cancers;ko04060//Cytokine-cytokine receptor interaction;ko04722//Neurotrophin signaling pathway;ko04215//Apoptosis - multiple species	K02583	-	-	GO:0048885//neuromast deposition
ENSDARG00000102047	56	40	389	397	0.8	0.48	5.11	4.67	0.64	4.89	2.933690655	5.73E-13	2.65E-11	mab21l2	cell fate determining protein MAB21L2 [Danio rerio]	-	-	-	-	-	-	GO:0044707//single-multicellular organism process
MSTRG.18726	148	224	24	25	8.4	10.71	1.25	1.17	9.555	1.21	-2.981248826	5.82E-13	2.69E-11	Eps8	PREDICTED: epidermal growth factor receptor kinase substrate 8 isoform X14 [Danio rerio]	-	-	-	-	-	GO:0008092//cytoskeletal protein binding;GO:0060090//binding, bridging	GO:0051693//actin filament capping
MSTRG.5105	0	0	315	352	0	0	5.79	5.79	0.001	5.79	12.49934763	6.01E-13	2.77E-11	--	PREDICTED: transmembrane protein 109 isoform X2 [Sinocyclocheilus rhinocerous]	-	-	-	-	-	-	-
ENSDARG00000104716	2491	2313	897	1045	17.37	13.58	5.75	6	15.475	5.875	-1.397278653	6.29E-13	2.89E-11	Igsf3	PREDICTED: immunoglobulin superfamily member 2-like isoform X4 [Danio rerio]	-	-	-	-	-	-	-
ENSDARG00000051824	18	20	164	223	0.31	0.29	2.56	3.11	0.3	2.835	3.240314329	6.47E-13	2.97E-11	TMEFF2	tomoregulin-2 [Danio rerio]	-	-	-	-	-	-	-
ENSDARG00000025131	1037	1458	538	639	10.54	12.47	5.03	5.34	11.505	5.185	-1.149845089	6.89E-13	3.16E-11	lbx1	transcription factor LBX2 [Danio rerio]	-	-	-	-	GO:0043231//intracellular membrane-bounded organelle	GO:0003677//DNA binding	GO:0010468//regulation of gene expression
ENSDARG00000008388	401	376	1195	1294	2.9	2.29	7.94	7.69	2.595	7.815	1.590511335	7.21E-13	3.30E-11	MMP14	PREDICTED: matrix metalloproteinase-14 isoform X1 [Danio rerio]	Environmental Information Processing;Organismal Systems	Endocrine system;Signal transduction	ko04928//Parathyroid hormone synthesis, secretion and action;ko04912//GnRH signaling pathway;ko04668//TNF signaling pathway	K07763	-	GO:0004175//endopeptidase activity;GO:0046914//transition metal ion binding	GO:0001558//regulation of cell growth;GO:0001667//ameboidal-type cell migration;GO:0002009//morphogenesis of an epithelium;GO:0007163//establishment or maintenance of cell polarity;GO:0019538//protein metabolic process;GO:0030334//regulation of cell migration;GO:0048513//animal organ development;GO:0048598//embryonic morphogenesis
ENSDARG00000098769	109	197	689	738	0.91	1.38	5.26	5.05	1.145	5.155	2.170624829	7.45E-13	3.40E-11	Slitrk6	SLIT and NTRK-like protein 6 precursor [Danio rerio]	-	-	-	-	-	-	-
ENSDARG00000077618	15	8	195	283	0.08	0.04	1	1.3	0.06	1.15	4.26052755	7.75E-13	3.53E-11	Rin3	PREDICTED: ras and Rab interactor 3 [Danio rerio]	-	-	-	-	-	-	-
ENSDARG00000038147	0	0	283	390	0	0	16.02	19.76	0.001	17.89	14.12686577	8.86E-13	4.02E-11	hbb2	hemoglobin beta embryonic-3 [Danio rerio]	-	-	-	-	GO:0043234//protein complex	GO:0022892//substrate-specific transporter activity;GO:0046906//tetrapyrrole binding;GO:0046914//transition metal ion binding	GO:0015669//gas transport
ENSDARG00000033029	0	0	277	470	0	0	0.71	1.07	0.001	0.89	9.797661526	9.48E-13	4.30E-11	Pkd1	PREDICTED: polycystin-1 [Danio rerio]	-	-	-	-	-	-	-
MSTRG.3931	118	107	530	515	0.87	0.67	3.61	3.14	0.77	3.375	2.131957151	1.07E-12	4.86E-11	klhl31	kelch-like protein 31 [Danio rerio]	-	-	-	-	-	-	-
ENSDARG00000054451	203	205	633	806	1.54	1.31	4.43	5.05	1.425	4.74	1.73392514	1.08E-12	4.86E-11	LOXL1	lysyl oxidase homolog 1 precursor [Danio rerio]	-	-	-	-	-	GO:0016638//oxidoreductase activity, acting on the CH-NH2 group of donors;GO:0046914//transition metal ion binding	GO:0044710//single-organism metabolic process;GO:0048568//embryonic organ development
ENSDARG00000026726	9742	11995	5453	4617	293.36	304	151.05	114.45	298.68	132.75	-1.169888775	1.13E-12	5.08E-11	ANXA1	annexin A1 [Danio rerio]	-	-	-	-	-	GO:0005543//phospholipid binding;GO:0046872//metal ion binding;GO:0055102//lipase inhibitor activity	GO:0009892//negative regulation of metabolic process
ENSDARG00000010767	57	79	328	318	0.22	0.25	1.15	0.99	0.235	1.07	2.186878135	1.17E-12	5.25E-11	EPHA4	PREDICTED: ephrin type-A receptor 4 [Danio rerio]	Organismal Systems	Development	ko04360//Axon guidance	K05105	GO:0016021//integral component of membrane	GO:0004714//transmembrane receptor protein tyrosine kinase activity;GO:0032550//purine ribonucleoside binding	GO:0006464//cellular protein modification process;GO:0006796//phosphate-containing compound metabolic process;GO:0007169//transmembrane receptor protein tyrosine kinase signaling pathway
MSTRG.12747	148	161	19	20	6.35	5.81	0.75	0.71	6.08	0.73	-3.058102955	1.17E-12	5.25E-11	ZP4	zona pellucida glycoprotein 2, tandem duplicate 1 precursor [Danio rerio]	-	-	-	-	GO:0036338//viral membrane	-	-
MSTRG.1231	30	54	327	296	0.32	0.48	3.2	2.59	0.4	2.895	2.855491443	1.18E-12	5.27E-11	TTC28	PREDICTED: tetratricopeptide repeat protein 28 [Danio rerio]	-	-	-	-	-	-	-
MSTRG.2553	15	28	194	279	0.13	0.2	1.5	1.93	0.165	1.715	3.377670647	1.31E-12	5.84E-11	DIAPH3	PREDICTED: protein diaphanous homolog 3-like, partial [Sinocyclocheilus rhinocerous]	Cellular Processes	Cell motility	ko04810//Regulation of actin cytoskeleton	K05745	-	-	-
ENSDARG00000039052	108	149	571	500	1.38	1.6	6.71	5.26	1.49	5.985	2.006038916	1.41E-12	6.26E-11	klhl40a	RecName: Full=Kelch-like protein 40a; AltName: Full=Kelch repeat and BTB domain-containing protein 5a	-	-	-	-	GO:0044449//contractile fiber part	-	GO:0014904//myotube cell development;GO:0040011//locomotion;GO:0044707//single-multicellular organism process
ENSDARG00000021720	51	86	377	369	0.24	0.34	1.62	1.42	0.29	1.52	2.389946518	1.42E-12	6.27E-11	COL7A1	PREDICTED: collagen alpha-1(VII) chain isoform X1 [Danio rerio]	-	-	-	-	-	-	-
MSTRG.25192	3	3	136	135	0.03	0.02	1.05	0.93	0.025	0.99	5.307428525	1.44E-12	6.38E-11	ZEB2	PREDICTED: zinc finger E-box-binding homeobox 2 isoform X1 [Danio rerio]	Human Diseases	Cancers	ko05206//MicroRNAs in cancer;ko05202//Transcriptional misregulation in cancers;ko05215//Prostate cancer	K09299	-	GO:0043169//cation binding;GO:0097159//organic cyclic compound binding	GO:0001837//epithelial to mesenchymal transition;GO:0003401//axis elongation;GO:0008543//fibroblast growth factor receptor signaling pathway;GO:0009952//anterior/posterior pattern specification;GO:0009968//negative regulation of signal transduction;GO:0042074//cell migration involved in gastrulation
ENSDARG00000042545	50	57	261	273	0.6	0.58	2.9	2.72	0.59	2.81	2.251783271	1.47E-12	6.49E-11	SEMA3F	PREDICTED: sema domain, immunoglobulin domain (Ig), short basic domain, secreted, (semaphorin) 3Ga isoform X1 [Danio rerio]	-	-	-	-	-	-	GO:0001667//ameboidal-type cell migration;GO:0044707//single-multicellular organism process
MSTRG.15632	0	0	327	295	0	0	1.83	1.48	0.001	1.655	10.6926155	1.47E-12	6.49E-11	PLEKHG4B	PREDICTED: pleckstrin homology domain-containing family G member 4B-like isoform X1 [Sinocyclocheilus rhinocerous]	-	-	-	-	-	GO:0005088//Ras guanyl-nucleotide exchange factor activity	-
ENSDARG00000033971	404	469	1087	1491	6.84	6.68	16.93	20.78	6.76	18.855	1.479851999	1.67E-12	7.30E-11	Prrx1	paired related homeobox 1a [Danio rerio]	-	-	-	-	GO:0043231//intracellular membrane-bounded organelle	GO:0003677//DNA binding	GO:0010468//regulation of gene expression;GO:0044707//single-multicellular organism process
ENSDARG00000014670	47	86	399	395	0.81	1.24	6.31	5.59	1.025	5.95	2.537265759	1.67E-12	7.31E-11	Colgalt2	procollagen galactosyltransferase 2 precursor [Danio rerio]	Metabolism	Amino acid metabolism;Glycan biosynthesis and metabolism	ko00310//Lysine degradation;ko00514//Other types of O-glycan biosynthesis	K11703	-	-	-
MSTRG.21667	0	0	631	285	0	0	4.31	1.74	0.001	3.025	11.56271943	1.88E-12	8.19E-11	STK11IP	PREDICTED: serine/threonine-protein kinase 11-interacting protein isoform X1 [Danio rerio]	-	-	-	-	-	-	-
ENSDARG00000039173	7759	8556	18012	26231	192.92	179.05	411.98	536.88	185.985	474.43	1.35100897	1.92E-12	8.37E-11	CTSL	PREDICTED: cathepsin Lb isoform X1 [Danio rerio]	Human Diseases;Cellular Processes;Organismal Systems	Cell growth and death;Cardiovascular diseases;Immune system;Transport and catabolism;Cancers;Immune diseases	ko05205//Proteoglycans in cancer;ko04145//Phagosome;ko04210//Apoptosis;ko05418//Fluid shear stress and atherosclerosis;ko04140//Autophagy - animal;ko04142//Lysosome;ko05323//Rheumatoid arthritis;ko04612//Antigen processing and presentation	K01365	-	GO:0070011//peptidase activity, acting on L-amino acid peptides	GO:0019538//protein metabolic process
ENSDARG00000068191	12	34	307	317	0.15	0.35	3.45	3.19	0.25	3.32	3.731183242	2.05E-12	8.91E-11	CDH15	cadherin-15 precursor [Danio rerio]	Environmental Information Processing	Signaling molecules and interaction	ko04514//Cell adhesion molecules (CAMs)	K06809	GO:0031224//intrinsic component of membrane	GO:0046872//metal ion binding	GO:0098742//cell-cell adhesion via plasma-membrane adhesion molecules
ENSDARG00000090338	10	26	226	355	0.13	0.28	2.66	3.74	0.205	3.2	3.96437609	2.09E-12	9.07E-11	Fam20c	PREDICTED: extracellular serine/threonine protein kinase FAM20C [Danio rerio]	-	-	-	-	-	-	-
ENSDARG00000030104	50	67	259	295	0.56	0.63	2.67	2.72	0.595	2.695	2.179323699	2.21E-12	9.54E-11	sh3bp4	SH3-domain binding protein 4 [Danio rerio]	-	-	-	-	-	-	-
ENSDARG00000011141	249	273	899	808	2.28	2.1	7.57	6.09	2.19	6.83	1.640954709	2.23E-12	9.62E-11	DPYSL5	dihydropyrimidinase-related protein 5 [Danio rerio]	-	-	-	-	GO:0044424//intracellular part	GO:0016810//hydrolase activity, acting on carbon-nitrogen (but not peptide) bonds	GO:0006206//pyrimidine nucleobase metabolic process
MSTRG.9936	1	4	138	265	0.01	0.04	1.38	2.37	0.025	1.875	6.22881869	2.41E-12	1.03E-10	thrb	PREDICTED: thyroid hormone receptor beta isoform X5 [Danio rerio]	Organismal Systems;Environmental Information Processing	Endocrine system;Signaling molecules and interaction	ko04080//Neuroactive ligand-receptor interaction;ko04919//Thyroid hormone signaling pathway	K08362	GO:0043231//intracellular membrane-bounded organelle	GO:0000989//transcription factor activity, transcription factor binding;GO:0003677//DNA binding;GO:0004879//RNA polymerase II transcription factor activity, ligand-activated sequence-specific DNA binding;GO:0038023//signaling receptor activity;GO:0042562//hormone binding;GO:0046914//transition metal ion binding	GO:0006355//regulation of transcription, DNA-templated;GO:0009755//hormone-mediated signaling pathway;GO:0042462//eye photoreceptor cell development
MSTRG.21258	1128	1749	373	541	32.46	42.37	9.88	12.82	37.415	11.35	-1.720924478	2.53E-12	1.08E-10	Pax8	PREDICTED: paired box protein Pax-8 isoform X1 [Danio rerio]	Organismal Systems;Human Diseases	Cancers;Endocrine system	ko05200//Pathways in cancer;ko05202//Transcriptional misregulation in cancers;ko04918//Thyroid hormone synthesis;ko05216//Thyroid cancer	K09293	GO:0043231//intracellular membrane-bounded organelle	GO:0003676//nucleic acid binding	GO:0007399//nervous system development;GO:0010468//regulation of gene expression;GO:0034645//cellular macromolecule biosynthetic process;GO:0060788//ectodermal placode formation
ENSDARG00000002084	149	150	504	540	0.88	0.75	2.74	2.63	0.815	2.685	1.720050124	2.54E-12	1.09E-10	Lamb2	laminin subunit beta-2 precursor [Danio rerio]	Cellular Processes;Environmental Information Processing;Human Diseases	Infectious diseases;Cellular community - eukaryotes;Signaling molecules and interaction;Signal transduction;Cancers	ko05200//Pathways in cancer;ko04151//PI3K-Akt signaling pathway;ko05165//Human papillomavirus infection;ko04510//Focal adhesion;ko05145//Toxoplasmosis;ko05146//Amoebiasis;ko05222//Small cell lung cancer;ko04512//ECM-receptor interaction	K06243	-	-	GO:0044707//single-multicellular organism process;GO:0048856//anatomical structure development
ENSDARG00000114554	1235	1836	532	427	9.87	12.35	3.91	2.81	11.11	3.36	-1.725325679	2.68E-12	1.14E-10	CDX1	caudal type homeobox 1a [Danio rerio]	-	-	-	-	-	-	-
ENSDARG00000079508	2	10	691	246	0.04	0.17	12.98	4.14	0.105	8.56	6.349149564	2.78E-12	1.18E-10	FAM114A2	PREDICTED: protein FAM114A2 [Danio rerio]	-	-	-	-	-	-	-
ENSDARG00000007179	2305	2956	1384	1263	28.93	31.23	15.98	13.05	30.08	14.515	-1.051259995	2.83E-12	1.20E-10	SASH1	SAM and SH3 domain-containing protein 1 [Danio rerio]	-	-	-	-	-	-	-
MSTRG.25366	0	0	255	306	0	0	4.56	4.89	0.001	4.725	12.20609861	2.83E-12	1.20E-10	PPP2R3B	PREDICTED: serine/threonine-protein phosphatase 2A regulatory subunit B'' subunit beta isoform X1 [Danio rerio]	Human Diseases;Genetic Information Processing;Environmental Information Processing;Organismal Systems	Circulatory system;Signal transduction;Translation;Infectious diseases;Nervous system	ko04151//PI3K-Akt signaling pathway;ko05165//Human papillomavirus infection;ko04261//Adrenergic signaling in cardiomyocytes;ko04728//Dopaminergic synapse;ko04071//Sphingolipid signaling pathway;ko04152//AMPK signaling pathway;ko03015//mRNA surveillance pathway	K11583	-	GO:0046872//metal ion binding	-
ENSDARG00000013526	194	388	0	0	0.53	0.9	0	0	0.715	0.001	-9.481799432	2.95E-12	1.25E-10	Svep1	PREDICTED: sushi, von Willebrand factor type A, EGF and pentraxin domain-containing protein 1 isoform X1 [Danio rerio]	-	-	-	-	-	-	-
ENSDARG00000100003	5520	5437	11759	13818	134.04	111.11	262.66	276.19	122.575	269.425	1.136218963	2.95E-12	1.25E-10	GLUL	glutamine synthetase [Danio rerio]	Organismal Systems;Cellular Processes;Metabolism	Carbohydrate metabolism;Global and overview maps;Nervous system;Amino acid metabolism;Energy metabolism;Cell growth and death	ko01100//Metabolic pathways;ko04217//Necroptosis;ko04724//Glutamatergic synapse;ko04727//GABAergic synapse;ko01230//Biosynthesis of amino acids;ko00250//Alanine, aspartate and glutamate metabolism;ko00630//Glyoxylate and dicarboxylate metabolism;ko00220//Arginine biosynthesis;ko00910//Nitrogen metabolism	K01915	-	GO:0016211//ammonia ligase activity;GO:0032550//purine ribonucleoside binding	GO:0006541//glutamine metabolic process
ENSDARG00000100524	444	238	0	0	2.8	1.26	0	0	2.03	0.001	-10.98726401	3.12E-12	1.31E-10	ABCA3	PREDICTED: ATP-binding cassette sub-family A member 3 [Danio rerio]	Environmental Information Processing	Membrane transport	ko02010//ABC transporters	K05643	GO:0031224//intrinsic component of membrane	GO:0017111//nucleoside-triphosphatase activity;GO:0032550//purine ribonucleoside binding	GO:0051234//establishment of localization
ENSDARG00000028336	232	285	639	796	6.01	6.22	15.23	16.98	6.115	16.105	1.397084257	3.12E-12	1.31E-10	dhdh	dihydrodiol dehydrogenase (dimeric), like [Danio rerio]	Metabolism	Carbohydrate metabolism;Xenobiotics biodegradation and metabolism	ko00980//Metabolism of xenobiotics by cytochrome P450;ko00040//Pentose and glucuronate interconversions	K00078	-	-	GO:0044710//single-organism metabolic process
MSTRG.6214	0	0	290	272	0	0	9.87	8.29	0.001	9.08	13.14847658	3.12E-12	1.31E-10	--	von Willebrand factor D and EGF domains precursor [Danio rerio]	-	-	-	-	-	-	-
MSTRG.19031	61	103	368	449	1.12	1.6	6.24	6.81	1.36	6.525	2.26237125	3.74E-12	1.56E-10	WNT16	protein Wnt-16 precursor [Danio rerio]	Organismal Systems;Environmental Information Processing;Cellular Processes;Human Diseases	Endocrine system;Endocrine and metabolic diseases;Cancers;Signal transduction;Cellular community - eukaryotes;Infectious diseases	ko05200//Pathways in cancer;ko05165//Human papillomavirus infection;ko05166//HTLV-I infection;ko05205//Proteoglycans in cancer;ko05202//Transcriptional misregulation in cancers;ko05225//Hepatocellular carcinoma;ko04934//Cushing syndrome;ko04310//Wnt signaling pathway;ko04150//mTOR signaling pathway;ko04390//Hippo signaling pathway;ko05226//Gastric cancer;ko05224//Breast cancer;ko04550//Signaling …	K01558	GO:0005576//extracellular region;GO:0031012//extracellular matrix	GO:0005515//protein binding	GO:0002244//hematopoietic progenitor cell differentiation;GO:0007166//cell surface receptor signaling pathway
MSTRG.25429	131	143	546	496	2.04	1.87	7.81	6.35	1.955	7.08	1.856580753	4.02E-12	1.68E-10	Map2	PREDICTED: microtubule-associated protein 2 isoform X6 [Danio rerio]	-	-	-	-	GO:0015630//microtubule cytoskeleton	GO:0008092//cytoskeletal protein binding	-
MSTRG.8291	177	209	514	626	1.92	1.91	5.12	5.58	1.915	5.35	1.482194499	4.11E-12	1.71E-10	PTPRE	PREDICTED: protein tyrosine phosphatase, receptor type, E, b isoform X2 [Danio rerio]	-	-	-	-	-	GO:0004721//phosphoprotein phosphatase activity	GO:0006470//protein dephosphorylation
ENSDARG00000094422	6	4	123	151	0.17	0.1	3.23	3.55	0.135	3.39	4.650253961	4.17E-12	1.73E-10	--	PREDICTED: uncharacterized protein si:dkey-12l12.1 [Danio rerio]	-	-	-	-	-	-	-
MSTRG.1748	0	4	244	174	0	0.02	1.61	1.02	0.01	1.315	7.038918989	4.95E-12	2.05E-10	NBEA	PREDICTED: neurobeachin isoform X5 [Danio rerio]	-	-	-	-	-	-	-
ENSDARG00000069989	17	22	185	358	0.08	0.09	0.83	1.44	0.085	1.135	3.739085646	5.31E-12	2.20E-10	BNC2	zinc finger protein basonuclin-2 isoform 1 [Danio rerio]	-	-	-	-	-	-	-
ENSDARG00000021404	57	53	327	564	1.94	1.51	10.21	15.76	1.725	12.985	2.912177747	5.60E-12	2.31E-10	NFU1	NFU1 iron-sulfur cluster scaffold homolog [Danio rerio]	-	-	-	-	GO:0044424//intracellular part	GO:0046914//transition metal ion binding;GO:0051540//metal cluster binding	GO:0009058//biosynthetic process
ENSDARG00000086288	346	397	828	1001	4.72	4.56	10.4	11.25	4.64	10.825	1.222170314	5.63E-12	2.31E-10	scg3	RecName: Full=Secretogranin-3; AltName: Full=Secretogranin III; Short=SgIII; Flags: Precursor	-	-	-	-	GO:0030659//cytoplasmic vesicle membrane	-	-
ENSDARG00000070538	734	1018	1853	1929	7.14	8.33	16.58	15.44	7.735	16.01	1.049500111	6.15E-12	2.51E-10	hey1	hairy/enhancer-of-split related with YRPW motif protein 1 [Danio rerio]	Human Diseases	Infectious diseases;Cancers	ko05200//Pathways in cancer;ko05165//Human papillomavirus infection;ko05224//Breast cancer	K09091	-	GO:0003676//nucleic acid binding;GO:0005515//protein binding	GO:0007166//cell surface receptor signaling pathway;GO:0010468//regulation of gene expression;GO:0034645//cellular macromolecule biosynthetic process;GO:0044707//single-multicellular organism process
ENSDARG00000103443	43	30	285	355	1.52	0.9	9.29	10.36	1.21	9.825	3.02145036	6.47E-12	2.64E-10	--	von Willebrand factor D and EGF domains precursor [Danio rerio]	-	-	-	-	-	-	-
ENSDARG00000004392	162	155	704	623	3.39	2.73	13.55	10.73	3.06	12.14	1.988164864	6.51E-12	2.65E-10	Tnfrsf26	PREDICTED: hematopoietic death receptor isoform X1 [Danio rerio]	Organismal Systems;Environmental Information Processing;Cellular Processes;Human Diseases	Infectious diseases;Signaling molecules and interaction;Immune system;Cell growth and death	ko04060//Cytokine-cytokine receptor interaction;ko04210//Apoptosis;ko04217//Necroptosis;ko05164//Influenza A;ko05162//Measles;ko04650//Natural killer cell mediated cytotoxicity;ko04115//p53 signaling pathway	K04722	-	-	GO:0043065//positive regulation of apoptotic process
ENSDARG00000100657	46	54	253	382	1.12	1.1	5.65	7.64	1.11	6.645	2.581709523	6.63E-12	2.70E-10	Egfl7	epidermal growth factor-like protein 7 precursor [Danio rerio]	-	-	-	-	-	-	GO:0030154//cell differentiation
MSTRG.20753	0	0	415	241	0	0	4.18	2.17	0.001	3.175	11.63254088	6.87E-12	2.79E-10	DAB2	PREDICTED: disabled homolog 2 [Danio rerio]	Cellular Processes	Transport and catabolism	ko04144//Endocytosis	K12475	-	-	-
ENSDARG00000074002	117	72	763	1485	1.49	0.77	8.95	15.59	1.13	12.27	3.440740571	6.94E-12	2.81E-10	SLC6A13	solute carrier family 6 (neurotransmitter transporter), member 11a [Danio rerio]	Organismal Systems	Nervous system	ko04727//GABAergic synapse	K05039	GO:0031224//intrinsic component of membrane	GO:0005326//neurotransmitter transporter activity;GO:0015291//secondary active transmembrane transporter activity	GO:0044763//single-organism cellular process;GO:0044765//single-organism transport
ENSDARG00000103125	0	0	534	241	0	0	2.82	1.14	0.001	1.98	10.95128471	7.28E-12	2.94E-10	TSC2	tuberin [Danio rerio]	Cellular Processes;Organismal Systems;Environmental Information Processing;Human Diseases	Signal transduction;Environmental adaptation;Endocrine system;Cell growth and death;Infectious diseases;Cancers;Aging;Transport and catabolism	ko04151//PI3K-Akt signaling pathway;ko05165//Human papillomavirus infection;ko05163//Human cytomegalovirus infection;ko04714//Thermogenesis;ko04072//Phospholipase D signaling pathway;ko04218//Cellular senescence;ko04150//mTOR signaling pathway;ko04919//Thyroid hormone signaling pathway;ko04910//Insulin signaling pathway;ko04140//Autophagy - animal;ko04152//AMPK signaling pathway;ko05231//Choline …	K07207	-	-	GO:0009968//negative regulation of signal transduction;GO:0032006//regulation of TOR signaling;GO:0043087//regulation of GTPase activity
ENSDARG00000024189	342	403	83	57	8.77	8.7	1.96	1.2	8.735	1.58	-2.466883145	7.42E-12	3.00E-10	--	prepronociceptin precursor [Danio rerio]	-	-	-	-	-	-	GO:0007186//G-protein coupled receptor signaling pathway;GO:0044767//single-organism developmental process
ENSDARG00000115457	499	564	219	245	9.97	9.48	4.02	4.03	9.725	4.025	-1.272709467	8.18E-12	3.30E-10	ZP3	zona pellucida glycoprotein 3, tandem duplicate 2 precursor [Danio rerio]	-	-	-	-	-	-	-
MSTRG.9402	4026	3735	1685	1790	37.39	29.2	14.4	13.68	33.295	14.04	-1.245762605	8.22E-12	3.31E-10	large2	LARGE xylosyl- and glucuronyltransferase 2 [Danio rerio]	Metabolism	Global and overview maps;Glycan biosynthesis and metabolism	ko01100//Metabolic pathways;ko00515//Mannose type O-glycan biosyntheis	K09668	GO:0031090//organelle membrane;GO:0031224//intrinsic component of membrane;GO:0043231//intracellular membrane-bounded organelle	GO:0000009//alpha-1,6-mannosyltransferase activity;GO:0008417//fucosyltransferase activity;GO:0015020//glucuronosyltransferase activity;GO:0016763//transferase activity, transferring pentosyl groups;GO:0019112//phenanthrol glycosyltransferase activity;GO:0033931//endogalactosaminidase activity;GO:0035250//UDP-galactosyltransferase activity;GO:0035251//UDP-glucosyltransferase activity;GO:0043169//…	GO:0006493//protein O-linked glycosylation
MSTRG.16956	184	234	0	0	1.48	1.58	0	0	1.53	0.001	-10.57931594	8.35E-12	3.35E-10	PPIP5K1	PREDICTED: inositol hexakisphosphate and diphosphoinositol-pentakisphosphate kinase 2 isoform X5 [Danio rerio]	Environmental Information Processing	Signal transduction	ko04070//Phosphatidylinositol signaling system	K13024	GO:0044444//cytoplasmic part	GO:0000828//inositol hexakisphosphate kinase activity;GO:0016791//phosphatase activity	GO:0019751//polyol metabolic process
ENSDARG00000000212	21544	21287	10130	12400	463.15	385.15	200.33	219.43	424.15	209.88	-1.015009867	8.36E-12	3.35E-10	Krt17	keratin 97 [Danio rerio]	Organismal Systems;Human Diseases	Infectious diseases;Endocrine system	ko04915//Estrogen signaling pathway;ko05130//Pathogenic Escherichia coli infection;ko05150//Staphylococcus aureus infection	K07604	GO:0043234//protein complex	-	-
MSTRG.16076	239	285	695	949	1.72	1.72	4.59	5.61	1.72	5.1	1.568088682	8.68E-12	3.48E-10	xirp1	PREDICTED: xin actin-binding repeat-containing protein 1-like isoform X1 [Danio rerio]	-	-	-	-	-	-	-
ENSDARG00000017329	220	296	691	928	4.71	5.33	13.6	16.35	5.02	14.975	1.576796734	8.80E-12	3.52E-10	cdkl1	cyclin-dependent kinase-like 1 [Danio rerio]	-	-	-	-	GO:0043231//intracellular membrane-bounded organelle	GO:0004674//protein serine/threonine kinase activity;GO:0032550//purine ribonucleoside binding	GO:0006464//cellular protein modification process;GO:0006796//phosphate-containing compound metabolic process
ENSDARG00000070155	51	15	792	997	1.06	0.26	15.13	17.04	0.66	16.085	4.607106101	8.88E-12	3.54E-10	TUBA1A	tubulin, alpha 8 like 3 [Danio rerio]	Cellular Processes;Human Diseases	Infectious diseases;Cellular community - eukaryotes;Transport and catabolism;Cell growth and death	ko04530//Tight junction;ko04145//Phagosome;ko04210//Apoptosis;ko05130//Pathogenic Escherichia coli infection;ko04540//Gap junction	K07374	GO:0015630//microtubule cytoskeleton;GO:0032991//macromolecular complex	GO:0005198//structural molecule activity;GO:0017111//nucleoside-triphosphatase activity;GO:0032550//purine ribonucleoside binding	GO:0008366//axon ensheathment;GO:0010001//glial cell differentiation;GO:0043623//cellular protein complex assembly
ENSDARG00000006253	441	545	206	208	8.93	9.29	3.84	3.47	9.11	3.655	-1.317579648	9.38E-12	3.73E-10	MIER3	mesoderm induction early response protein 3 [Danio rerio]	-	-	-	-	GO:0043231//intracellular membrane-bounded organelle	GO:0005488//binding	-
ENSDARG00000051957	268	300	680	755	10.05	9.46	23.45	23.3	9.755	23.375	1.260752587	9.40E-12	3.73E-10	Selenom	selenoprotein M precursor [Danio rerio]	-	-	-	-	-	-	-
ENSDARG00000003469	324	393	891	878	5.32	5.43	13.46	11.87	5.375	12.665	1.236510417	9.66E-12	3.83E-10	NEUROD4	neurogenic differentiation factor 4 [Danio rerio]	-	-	-	-	GO:0043231//intracellular membrane-bounded organelle	GO:0003676//nucleic acid binding;GO:0005515//protein binding	GO:0001840//neural plate development;GO:0010468//regulation of gene expression;GO:0010720//positive regulation of cell development;GO:0034645//cellular macromolecule biosynthetic process;GO:0048731//system development
MSTRG.18057	263	447	1646	1350	3.02	4.32	17.38	12.76	3.67	15.07	2.037827449	9.89E-12	3.91E-10	MYLK	PREDICTED: myosin light chain kinase, smooth muscle isoform X3 [Danio rerio]	Environmental Information Processing;Organismal Systems;Cellular Processes	Digestive system;Circulatory system;Endocrine system;Immune system;Signal transduction;Cell motility;Cellular community - eukaryotes	ko04810//Regulation of actin cytoskeleton;ko04510//Focal adhesion;ko04020//Calcium signaling pathway;ko04022//cGMP - PKG signaling pathway;ko04921//Oxytocin signaling pathway;ko04270//Vascular smooth muscle contraction;ko04371//Apelin signaling pathway;ko04611//Platelet activation;ko04971//Gastric acid secretion	K00907	-	GO:0004672//protein kinase activity;GO:0032550//purine ribonucleoside binding	GO:0006796//phosphate-containing compound metabolic process
ENSDARG00000056196	633	670	1721	2548	7.33	6.53	18.32	24.27	6.93	21.295	1.619587472	1.00E-11	3.94E-10	SLC2A2	solute carrier family 2, facilitated glucose transporter member 2 [Danio rerio]	Organismal Systems;Human Diseases	Endocrine and metabolic diseases;Digestive system;Endocrine system;Cancers	ko04922//Glucagon signaling pathway;ko04931//Insulin resistance;ko04911//Insulin secretion;ko04917//Prolactin signaling pathway;ko05230//Central carbon metabolism in cancer;ko04973//Carbohydrate digestion and absorption;ko04930//Type II diabetes mellitus;ko04950//Maturity onset diabetes of the young	K07593	GO:0031224//intrinsic component of membrane	GO:0005355//glucose transmembrane transporter activity	GO:0008645//hexose transport;GO:0044763//single-organism cellular process;GO:0044767//single-organism developmental process
MSTRG.2481	5	0	292	229	0.02	0	1.32	0.92	0.01	1.12	6.807354922	1.02E-11	4.00E-10	IQSEC1	PREDICTED: IQ motif and SEC7 domain-containing protein 1 isoform X4 [Danio rerio]	Cellular Processes	Transport and catabolism	ko04144//Endocytosis	K12495	-	-	-
ENSDARG00000044619	1077	1225	2503	2425	16.01	15.33	34.23	29.67	15.67	31.95	1.027810751	1.06E-11	4.16E-10	BIRC2	baculoviral IAP repeat-containing 3 [Danio rerio]	Genetic Information Processing;Human Diseases;Organismal Systems;Environmental Information Processing;Cellular Processes	Infectious diseases;Cellular community - eukaryotes;Cancers;Drug resistance;Signal transduction;Immune system;Cell growth and death;Folding, sorting and degradation	ko05200//Pathways in cancer;ko04510//Focal adhesion;ko05202//Transcriptional misregulation in cancers;ko04621//NOD-like receptor signaling pathway;ko04210//Apoptosis;ko04217//Necroptosis;ko04390//Hippo signaling pathway;ko04120//Ubiquitin mediated proteolysis;ko05145//Toxoplasmosis;ko04668//TNF signaling pathway;ko05222//Small cell lung cancer;ko04064//NF-kappa B signaling pathway;ko01524//Platin…	K16060	-	-	-
ENSDARG00000055592	916	1038	2134	2934	12.06	11.5	25.85	31.8	11.78	28.825	1.290981069	1.07E-11	4.19E-10	CAPN2	Capn2b protein [Danio rerio]	Cellular Processes;Genetic Information Processing;Human Diseases	Cellular community - eukaryotes;Neurodegenerative diseases;Cell growth and death;Folding, sorting and degradation	ko04510//Focal adhesion;ko05010//Alzheimer disease;ko04218//Cellular senescence;ko04210//Apoptosis;ko04217//Necroptosis;ko04141//Protein processing in endoplasmic reticulum	K03853	-	-	-
ENSDARG00000074815	8	12	147	320	0.06	0.07	0.93	1.81	0.065	1.37	4.397592365	1.08E-11	4.21E-10	MXRA5	PREDICTED: matrix-remodeling-associated protein 5 [Danio rerio]	-	-	-	-	-	-	-
ENSDARG00000045580	2	6	122	208	0.02	0.05	1.13	1.72	0.035	1.425	5.347463187	1.09E-11	4.26E-10	LUM	lumican precursor [Danio rerio]	Human Diseases	Cancers	ko05205//Proteoglycans in cancer	K08122	-	-	GO:0030198//extracellular matrix organization;GO:0048048//embryonic eye morphogenesis;GO:0050953//sensory perception of light stimulus
ENSDARG00000005220	66	79	290	401	1.67	1.68	6.74	8.35	1.675	7.545	2.171359805	1.23E-11	4.76E-10	PDCD6	programmed cell death protein 6 [Danio rerio]	-	-	-	-	-	GO:0046872//metal ion binding	-
ENSDARG00000052154	123	204	654	637	5.66	7.9	27.69	24.13	6.78	25.91	1.934151837	1.24E-11	4.81E-10	LIX1	protein limb expression 1 homolog [Danio rerio]	-	-	-	-	-	-	-
ENSDARG00000040118	0	1	487	453	0	0.01	5.94	4.95	0.005	5.445	10.08878824	1.46E-11	5.65E-10	--	PREDICTED: collagen alpha-1(II) chain-like [Sinocyclocheilus anshuiensis]	Organismal Systems	Digestive system	ko04974//Protein digestion and absorption	K19721	-	-	-
MSTRG.13746	13	21	182	385	0.39	0.52	4.97	9.4	0.455	7.185	3.981049706	1.48E-11	5.71E-10	slc22a6-a	PREDICTED: solute carrier family 22 member 6-A [Danio rerio]	-	-	-	-	GO:0031224//intrinsic component of membrane	GO:0022891//substrate-specific transmembrane transporter activity	GO:0044763//single-organism cellular process
ENSDARG00000014465	249	397	989	1375	4.99	6.7	18.24	22.7	5.845	20.47	1.808236172	1.48E-11	5.71E-10	Trio	PREDICTED: rho guanine nucleotide exchange factor 25 isoform X1 [Danio rerio]	-	-	-	-	-	GO:0004672//protein kinase activity;GO:0005088//Ras guanyl-nucleotide exchange factor activity	-
MSTRG.9033	68	106	369	376	0.73	0.96	3.64	3.32	0.845	3.48	2.04206406	1.49E-11	5.74E-10	Ampd3	PREDICTED: AMP deaminase 3 isoform X1 [Danio rerio]	Metabolism	Nucleotide metabolism;Global and overview maps	ko01100//Metabolic pathways;ko00230//Purine metabolism	K01490	-	GO:0047623//adenosine-phosphate deaminase activity	GO:0006188//IMP biosynthetic process
ENSDARG00000039256	3	4	107	176	0.01	0.01	0.34	0.5	0.01	0.42	5.392317423	1.53E-11	5.87E-10	speg	striated muscle preferentially expressed protein kinase [Danio rerio]	-	-	-	-	GO:0031674//I band;GO:0043231//intracellular membrane-bounded organelle	GO:0004674//protein serine/threonine kinase activity;GO:0032550//purine ribonucleoside binding	GO:0006464//cellular protein modification process;GO:0006796//phosphate-containing compound metabolic process;GO:0048513//animal organ development
ENSDARG00000070434	1651	1709	802	932	27.6	24.04	12.33	12.82	25.82	12.575	-1.037930601	1.59E-11	6.10E-10	Rhov	rho-related GTP-binding protein RhoV [Danio rerio]	-	-	-	-	GO:0044464//cell part	GO:0032550//purine ribonucleoside binding	GO:0035556//intracellular signal transduction;GO:1902414//protein localization to cell junction
ENSDARG00000045262	1057	1526	2681	2874	13.74	16.69	32.05	30.75	15.215	31.4	1.045270225	1.68E-11	6.41E-10	GSN	PREDICTED: gelsolin isoform X1 [Danio rerio]	Human Diseases;Cellular Processes;Organismal Systems	Cell motility;Cancers;Immune system	ko04810//Regulation of actin cytoskeleton;ko05203//Viral carcinogenesis;ko04666//Fc gamma R-mediated phagocytosis	K05768	-	GO:0008092//cytoskeletal protein binding;GO:0046872//metal ion binding	GO:0051693//actin filament capping
ENSDARG00000076627	105	70	578	651	1.76	0.99	8.9	8.97	1.375	8.935	2.700036111	1.81E-11	6.90E-10	smg9	PREDICTED: protein SMG9 [Danio rerio]	-	-	-	-	-	-	-
ENSDARG00000025495	114	143	411	420	1.57	1.66	5.22	4.77	1.615	4.995	1.628950513	1.82E-11	6.96E-10	Nhlh1	helix-loop-helix protein 2 [Danio rerio]	-	-	-	-	-	-	-
ENSDARG00000020929	174	177	778	649	4.08	3.49	16.78	12.52	3.785	14.65	1.952535459	1.88E-11	7.15E-10	FAM49B	PREDICTED: protein FAM49B-like [Sinocyclocheilus rhinocerous]	-	-	-	-	-	-	-
MSTRG.25026	31	27	220	215	0.24	0.18	1.59	1.39	0.21	1.49	2.826851098	1.98E-11	7.51E-10	EPHA3	PREDICTED: ephrin type-A receptor 3 isoform X1 [Danio rerio]	Organismal Systems	Development	ko04360//Axon guidance	K05104	-	-	-
MSTRG.22864	0	0	207	233	0	0	1.25	1.26	0.001	1.255	10.29347165	2.06E-11	7.76E-10	SOX6	transcription factor SOX-6 [Danio rerio]	-	-	-	-	-	-	GO:0010468//regulation of gene expression;GO:0044707//single-multicellular organism process
ENSDARG00000060457	2154	2481	971	1324	36.22	35.11	15.02	18.33	35.665	16.675	-1.096822212	2.11E-11	7.95E-10	Pmp22	peripheral myelin protein 22 [Danio rerio]	-	-	-	-	-	-	-
ENSDARG00000071684	49	30	1218	500	0.45	0.23	10.32	3.79	0.34	7.055	4.375039431	2.13E-11	8.01E-10	rx1	retinal homeobox protein Rx1 [Danio rerio]	-	-	-	-	-	-	-
ENSDARG00000103713	47	53	258	415	0.5	0.47	2.52	3.62	0.485	3.07	2.662182003	2.20E-11	8.24E-10	CD248	CD248 molecule, endosialin a precursor [Danio rerio]	-	-	-	-	-	-	-
ENSDARG00000053774	207	188	0	0	2.21	1.69	0	0	1.95	0.001	-10.92925841	2.20E-11	8.25E-10	ALPI	PREDICTED: intestinal-type alkaline phosphatase isoform X1 [Danio rerio]	Metabolism	Global and overview maps;Metabolism of cofactors and vitamins	ko01100//Metabolic pathways;ko00790//Folate biosynthesis;ko00730//Thiamine metabolism	K01077	-	GO:0042578//phosphoric ester hydrolase activity	-
ENSDARG00000040045	31	34	212	203	1.58	1.46	9.95	8.53	1.52	9.24	2.603821528	2.25E-11	8.43E-10	CLDN1	claudin-1 precursor [Danio rerio]	Organismal Systems;Environmental Information Processing;Cellular Processes;Human Diseases	Immune system;Signaling molecules and interaction;Cellular community - eukaryotes;Infectious diseases	ko04530//Tight junction;ko04514//Cell adhesion molecules (CAMs);ko04670//Leukocyte transendothelial migration;ko05160//Hepatitis C;ko05130//Pathogenic Escherichia coli infection	K06087	GO:0031224//intrinsic component of membrane	-	-
ENSDARG00000010144	902	944	1949	2100	7.63	6.72	15.16	14.62	7.175	14.89	1.053293017	2.34E-11	8.70E-10	Plppr3	phospholipid phosphatase related 3a [Danio rerio]	-	-	-	-	-	-	-
ENSDARG00000040917	249	282	665	861	5.63	5.36	13.83	16.02	5.495	14.925	1.441539545	2.53E-11	9.41E-10	Cbfb	PREDICTED: core-binding factor subunit beta isoform X1 [Danio rerio]	-	-	-	-	GO:0031674//I band;GO:0090575//RNA polymerase II transcription factor complex	GO:0003676//nucleic acid binding;GO:0003712//transcription cofactor activity;GO:0046983//protein dimerization activity	GO:0003015//heart process;GO:0031032//actomyosin structure organization
MSTRG.23050	108	132	483	831	1.93	1.99	7.96	12.25	1.96	10.105	2.366143762	2.61E-11	9.67E-10	F2	prothrombin precursor [Danio rerio]	Cellular Processes;Organismal Systems;Environmental Information Processing	Immune system;Signaling molecules and interaction;Cell motility	ko04080//Neuroactive ligand-receptor interaction;ko04810//Regulation of actin cytoskeleton;ko04610//Complement and coagulation cascades	K01313	-	GO:0004175//endopeptidase activity;GO:0046872//metal ion binding	GO:0007599//hemostasis;GO:0019538//protein metabolic process
MSTRG.8909	108	81	597	548	1.57	0.99	7.99	6.56	1.28	7.275	2.506803438	2.62E-11	9.72E-10	sema3d	semaphorin-3D precursor [Danio rerio]	-	-	-	-	-	-	GO:0001667//ameboidal-type cell migration;GO:0007049//cell cycle;GO:0007411//axon guidance;GO:0008038//neuron recognition;GO:0014031//mesenchymal cell development;GO:0035051//cardiocyte differentiation;GO:0042246//tissue regeneration;GO:0048534//hematopoietic or lymphoid organ development;GO:0048638//regulation of developmental growth;GO:0048704//embryonic skeletal system morphogenesis;GO:0061351…
ENSDARG00000044098	108	145	382	453	2.28	2.58	7.42	7.87	2.43	7.645	1.653560188	2.67E-11	9.88E-10	egr2b	early growth response 2a isoform 1 [Danio rerio]	Human Diseases;Organismal Systems	Immune system;Infectious diseases;Cancers	ko05166//HTLV-I infection;ko05203//Viral carcinogenesis;ko05161//Hepatitis B;ko04625//C-type lectin receptor signaling pathway	K12496	-	-	-
MSTRG.18709	494	612	211	183	13.32	13.89	5.24	4.06	13.605	4.65	-1.548834335	2.74E-11	1.01E-09	SOX9	transcription factor SOX-8 [Danio rerio]	-	-	-	-	-	-	GO:0003343//septum transversum development;GO:0010467//gene expression;GO:0034645//cellular macromolecule biosynthetic process;GO:0035113//embryonic appendage morphogenesis;GO:0043583//ear development;GO:0050931//pigment cell differentiation;GO:0060788//ectodermal placode formation
ENSDARG00000063612	499	612	1115	1390	3.99	4.12	8.2	9.15	4.055	8.675	1.097161843	2.86E-11	1.05E-09	ANTXR1	PREDICTED: anthrax toxin receptor-like isoform X2 [Danio rerio]	Organismal Systems	Immune system	ko04621//NOD-like receptor signaling pathway	K20909	-	GO:0060089//molecular transducer activity	-
MSTRG.7444	13	12	132	190	0.34	0.26	3.14	4.05	0.3	3.595	3.582957365	2.87E-11	1.06E-09	--	PREDICTED: rapunzel isoform X1 [Danio rerio]	-	-	-	-	-	-	-
ENSDARG00000090764	71	97	309	333	0.66	0.76	2.65	2.56	0.71	2.605	1.875392443	2.99E-11	1.10E-09	Bcas3	breast carcinoma-amplified sequence 3 [Danio rerio]	-	-	-	-	-	-	-
ENSDARG00000044155	23	7	384	413	0.19	0.05	2.88	2.77	0.12	2.825	4.557144557	3.09E-11	1.13E-09	mafa	transcription factor MafA [Danio rerio]	Human Diseases	Endocrine and metabolic diseases	ko04930//Type II diabetes mellitus;ko04950//Maturity onset diabetes of the young	K07595	-	GO:0001071//nucleic acid binding transcription factor activity;GO:0003677//DNA binding	GO:0010468//regulation of gene expression;GO:0034645//cellular macromolecule biosynthetic process
MSTRG.24352	5	4	106	145	0.17	0.11	3.26	4	0.14	3.63	4.696470816	3.12E-11	1.14E-09	--	-	-	-	-	-	-	-	-
ENSDARG00000036456	325	537	1264	1379	7.77	10.81	27.81	27.15	9.29	27.48	1.564631502	3.23E-11	1.17E-09	ANXA4	annexin A4 [Danio rerio]	-	-	-	-	-	GO:0005543//phospholipid binding	GO:0050818//regulation of coagulation
ENSDARG00000100483	627	878	335	351	6.21	7.32	3.05	2.86	6.765	2.955	-1.194931804	3.25E-11	1.18E-09	pv.1	homeobox protein VENTX [Danio rerio]	-	-	-	-	GO:0043231//intracellular membrane-bounded organelle	GO:0003677//DNA binding	GO:0001714//endodermal cell fate specification;GO:0010468//regulation of gene expression;GO:0010470//regulation of gastrulation
ENSDARG00000075113	244	272	72	76	2.66	2.5	0.72	0.68	2.58	0.7	-1.881944238	3.30E-11	1.20E-09	NANOG	nanog homeobox [Danio rerio]	-	-	-	-	GO:0043231//intracellular membrane-bounded organelle	GO:0003677//DNA binding	GO:0001704//formation of primary germ layer;GO:0010468//regulation of gene expression
ENSDARG00000005789	326	399	896	875	4.39	4.53	11.11	9.71	4.46	10.41	1.222854453	3.31E-11	1.20E-09	ENPP1	PREDICTED: ectonucleotide pyrophosphatase/phosphodiesterase family member 1 isoform X1 [Danio rerio]	Metabolism	Carbohydrate metabolism;Metabolism of cofactors and vitamins;Global and overview maps;Nucleotide metabolism	ko01100//Metabolic pathways;ko00230//Purine metabolism;ko00240//Pyrimidine metabolism;ko00760//Nicotinate and nicotinamide metabolism;ko00500//Starch and sucrose metabolism;ko00770//Pantothenate and CoA biosynthesis;ko00740//Riboflavin metabolism	K01513	GO:0016020//membrane	GO:0004527//exonuclease activity;GO:0016462//pyrophosphatase activity;GO:0038024//cargo receptor activity;GO:0043169//cation binding;GO:0097159//organic cyclic compound binding	GO:0002376//immune system process;GO:0030278//regulation of ossification;GO:0072505//divalent inorganic anion homeostasis
ENSDARG00000029944	897	1164	343	489	10.21	11.16	3.59	4.58	10.685	4.085	-1.387178925	3.32E-11	1.20E-09	parpbp	PCNA-interacting partner [Danio rerio]	-	-	-	-	GO:0032991//macromolecular complex;GO:0043231//intracellular membrane-bounded organelle	-	GO:0000724//double-strand break repair via homologous recombination
MSTRG.22571	19	10	213	224	0.65	0.29	6.66	6.27	0.47	6.465	3.781917708	3.39E-11	1.23E-09	--	-	-	-	-	-	-	-	-
MSTRG.20509	158	190	0	0	2.13	2.16	0	0	2.145	0.001	-11.06676193	3.87E-11	1.39E-09	PRKAA1	5'-AMP-activated protein kinase catalytic subunit alpha-1 [Danio rerio]	Cellular Processes;Organismal Systems;Environmental Information Processing;Human Diseases	Cellular community - eukaryotes;Transport and catabolism;Cardiovascular diseases;Endocrine and metabolic diseases;Aging;Signal transduction;Environmental adaptation;Endocrine system	ko04151//PI3K-Akt signaling pathway;ko04530//Tight junction;ko04714//Thermogenesis;ko04921//Oxytocin signaling pathway;ko04150//mTOR signaling pathway;ko04371//Apelin signaling pathway;ko05418//Fluid shear stress and atherosclerosis;ko04910//Insulin signaling pathway;ko04932//Non-alcoholic fatty liver disease (NAFLD);ko04140//Autophagy - animal;ko04068//FoxO signaling pathway;ko04152//AMPK signal…	K07198	GO:0044424//intracellular part	GO:0004674//protein serine/threonine kinase activity	GO:0007154//cell communication;GO:0051716//cellular response to stimulus
ENSDARG00000008107	197	318	779	873	2.92	3.97	10.63	10.66	3.445	10.645	1.627600062	3.87E-11	1.39E-09	src	PREDICTED: proto-oncogene tyrosine-protein kinase Src isoform X3 [Danio rerio]	Human Diseases;Environmental Information Processing;Organismal Systems;Cellular Processes	Development;Signal transduction;Cell motility;Immune system;Sensory system;Endocrine system;Nervous system;Cellular community - eukaryotes;Infectious diseases;Cancers;Transport and catabolism;Cardiovascular diseases;Drug resistance	ko04144//Endocytosis;ko04810//Regulation of actin cytoskeleton;ko04510//Focal adhesion;ko05205//Proteoglycans in cancer;ko05163//Human cytomegalovirus infection;ko04015//Rap1 signaling pathway;ko04530//Tight junction;ko05203//Viral carcinogenesis;ko04921//Oxytocin signaling pathway;ko04360//Axon guidance;ko04062//Chemokine signaling pathway;ko05152//Tuberculosis;ko05167//Kaposi sarcoma-associated…	K05704	-	-	-
MSTRG.12379	144	269	999	897	1.88	2.95	11.97	9.62	2.415	10.795	2.160268149	4.01E-11	1.44E-09	Txlnb	PREDICTED: beta-taxilin isoform X2 [Danio rerio]	-	-	-	-	-	-	-
ENSDARG00000076416	360	488	1440	1204	1.41	1.61	5.19	3.88	1.51	4.535	1.586554001	4.59E-11	1.64E-09	SHROOM2	PREDICTED: protein Shroom2-like isoform X1 [Cyprinus carpio]	-	-	-	-	-	-	-
MSTRG.17145	212	277	675	966	0.54	0.59	1.58	2.02	0.565	1.8	1.671674134	4.84E-11	1.73E-09	ZNF469	PREDICTED: zinc finger protein 469 [Danio rerio]	-	-	-	-	-	-	-
ENSDARG00000099371	77	107	352	524	0.37	0.44	1.57	2.09	0.405	1.83	2.175849835	5.20E-11	1.85E-09	cygb1	cytoglobin-1 [Danio rerio]	-	-	-	-	GO:0044424//intracellular part	GO:0022892//substrate-specific transporter activity;GO:0046906//tetrapyrrole binding;GO:0046914//transition metal ion binding	GO:0010038//response to metal ion;GO:0015669//gas transport
ENSDARG00000073744	113	100	3	4	0.84	0.63	0.02	0.02	0.735	0.02	-5.199672345	5.23E-11	1.86E-09	IP6K1	PREDICTED: inositol hexakisphosphate kinase 1 [Danio rerio]	Environmental Information Processing	Signal transduction	ko04070//Phosphatidylinositol signaling system	K07756	-	-	-
ENSDARG00000059472	14	18	145	252	0.1	0.11	0.98	1.53	0.105	1.255	3.579226131	5.95E-11	2.11E-09	ARHGAP31	PREDICTED: rho GTPase-activating protein 31 isoform X1 [Danio rerio]	-	-	-	-	-	-	-
ENSDARG00000061099	236	318	722	722	1.34	1.52	3.78	3.38	1.43	3.58	1.32394444	6.01E-11	2.13E-09	NFASC	PREDICTED: neurofascin isoform X1 [Danio rerio]	Environmental Information Processing	Signaling molecules and interaction	ko04514//Cell adhesion molecules (CAMs)	K06757	-	-	GO:0050877//neurological system process;GO:0097485//neuron projection guidance
MSTRG.3621	190	294	38	54	1.53	1.99	0.28	0.36	1.76	0.32	-2.459431619	6.22E-11	2.19E-09	SEMA4G	PREDICTED: semaphorin-4G [Danio rerio]	Organismal Systems	Development	ko04360//Axon guidance	K06521	-	-	-
ENSDARG00000037140	1784	2228	802	1120	33.77	35.49	13.96	17.45	34.63	15.705	-1.140798445	6.34E-11	2.23E-09	Pfkfb1	PREDICTED: 6-phosphofructo-2-kinase/fructose-2,6-biphosphatase 1 isoform X1 [Danio rerio]	Environmental Information Processing;Organismal Systems;Metabolism	Endocrine system;Carbohydrate metabolism;Signal transduction	ko04152//AMPK signaling pathway;ko04922//Glucagon signaling pathway;ko00051//Fructose and mannose metabolism	K19028	-	GO:0008443//phosphofructokinase activity;GO:0032550//purine ribonucleoside binding;GO:0050308//sugar-phosphatase activity	GO:0006796//phosphate-containing compound metabolic process;GO:0019318//hexose metabolic process
ENSDARG00000034541	429	557	1246	1865	6.16	6.73	16.45	22.03	6.445	19.24	1.577856535	6.84E-11	2.40E-09	TGFBR2	transforming growth factor-beta type II receptor [Danio rerio]	Organismal Systems;Environmental Information Processing;Cellular Processes;Human Diseases	Signal transduction;Development;Immune system;Endocrine system;Cell growth and death;Infectious diseases;Cellular community - eukaryotes;Signaling molecules and interaction;Cancers;Endocrine and metabolic diseases;Transport and catabolism	ko05200//Pathways in cancer;ko04010//MAPK signaling pathway;ko04144//Endocytosis;ko05166//HTLV-I infection;ko05202//Transcriptional misregulation in cancers;ko04060//Cytokine-cytokine receptor interaction;ko05225//Hepatocellular carcinoma;ko04218//Cellular senescence;ko04390//Hippo signaling pathway;ko05226//Gastric cancer;ko04068//FoxO signaling pathway;ko04926//Relaxin signaling pathway;ko04933…	K04388	GO:0031224//intrinsic component of membrane	GO:0005024//transforming growth factor beta-activated receptor activity;GO:0032550//purine ribonucleoside binding;GO:0043169//cation binding	GO:0006464//cellular protein modification process;GO:0006796//phosphate-containing compound metabolic process;GO:0007178//transmembrane receptor protein serine/threonine kinase signaling pathway;GO:0012501//programmed cell death;GO:0040007//growth;GO:0048869//cellular developmental process
ENSDARG00000019753	29	52	233	273	0.3	0.46	2.25	2.36	0.38	2.305	2.600695427	7.10E-11	2.49E-09	KCNN3	PREDICTED: small conductance calcium-activated potassium channel protein 3 isoform X1 [Danio rerio]	Organismal Systems	Endocrine system	ko04911//Insulin secretion	K04944	-	-	-
ENSDARG00000035904	2	0	157	247	0.07	0	5.07	7.13	0.035	6.1	7.44531051	7.59E-11	2.65E-09	crabp1	cellular retinoic acid binding protein 1b [Danio rerio]	-	-	-	-	-	GO:0005488//binding	GO:0051234//establishment of localization
MSTRG.4191	623	714	268	229	15.15	14.61	5.99	4.58	14.88	5.285	-1.49339915	7.75E-11	2.70E-09	NFU1	NFU1 iron-sulfur cluster scaffold homolog [Danio rerio]	-	-	-	-	GO:0044424//intracellular part	GO:0046914//transition metal ion binding;GO:0051540//metal cluster binding	GO:0009058//biosynthetic process
ENSDARG00000010482	291	408	108	127	8.5	10.03	2.9	3.06	9.265	2.98	-1.636478646	8.48E-11	2.95E-09	Prg4	proteoglycan 4 precursor [Danio rerio]	-	-	-	-	-	GO:0001871//pattern binding	GO:0002376//immune system process
MSTRG.3348	0	0	214	179	0	0	2.37	1.78	0.001	2.075	11.01889562	8.53E-11	2.96E-09	ABLIM2	PREDICTED: actin-binding LIM protein 2 isoform X6 [Danio rerio]	-	-	-	-	-	GO:0046914//transition metal ion binding	GO:0007010//cytoskeleton organization;GO:0034645//cellular macromolecule biosynthetic process
MSTRG.15707	46	44	226	254	1.21	0.98	5.48	5.51	1.095	5.495	2.327188611	8.87E-11	3.07E-09	Col24a1	PREDICTED: collagen alpha-1(XXIV) chain-like [Danio rerio]	Organismal Systems	Digestive system	ko04974//Protein digestion and absorption	K19721	-	-	-
ENSDARG00000070537	18	26	158	170	0.32	0.39	2.58	2.48	0.355	2.53	2.833246455	9.30E-11	3.22E-09	Stmn2	stathmin-2 [Danio rerio]	-	-	-	-	GO:0044464//cell part	-	GO:0031109//microtubule polymerization or depolymerization;GO:0033043//regulation of organelle organization
MSTRG.8090	1702	2154	697	1012	42.33	45.08	15.94	20.72	43.705	18.33	-1.253591552	9.74E-11	3.36E-09	--	soluble neuropilin 2a1 [Danio rerio]	-	-	-	-	-	GO:0004888//transmembrane signaling receptor activity;GO:0043169//cation binding	GO:0001667//ameboidal-type cell migration;GO:0007169//transmembrane receptor protein tyrosine kinase signaling pathway;GO:0009966//regulation of signal transduction;GO:0048646//anatomical structure formation involved in morphogenesis;GO:0097485//neuron projection guidance
ENSDARG00000016676	88	99	313	400	1.63	1.54	5.33	6.1	1.585	5.715	1.850270658	9.75E-11	3.36E-09	GNAO1	guanine nucleotide-binding protein G(o) subunit alpha [Danio rerio]	Organismal Systems;Environmental Information Processing;Human Diseases	Infectious diseases;Nervous system;Substance dependence;Signal transduction;Environmental adaptation;Endocrine system	ko05163//Human cytomegalovirus infection;ko04015//Rap1 signaling pathway;ko04921//Oxytocin signaling pathway;ko05034//Alcoholism;ko04728//Dopaminergic synapse;ko04915//Estrogen signaling pathway;ko04725//Cholinergic synapse;ko04926//Relaxin signaling pathway;ko04723//Retrograde endocannabinoid signaling;ko04724//Glutamatergic synapse;ko04713//Circadian entrainment;ko05145//Toxoplasmosis;ko04916//…	K04534	GO:0044464//cell part	GO:0001664//G-protein coupled receptor binding;GO:0017076//purine nucleotide binding;GO:0017111//nucleoside-triphosphatase activity;GO:0032403//protein complex binding;GO:0032550//purine ribonucleoside binding;GO:0060089//molecular transducer activity	GO:0007187//G-protein coupled receptor signaling pathway, coupled to cyclic nucleotide second messenger;GO:0007610//behavior;GO:1903522//regulation of blood circulation
ENSDARG00000031044	190	196	531	614	3.96	3.43	10.17	10.52	3.695	10.345	1.485287376	9.88E-11	3.40E-09	LIPG	endothelial lipase precursor [Danio rerio]	Metabolism;Organismal Systems	Digestive system;Lipid metabolism;Global and overview maps	ko01100//Metabolic pathways;ko00561//Glycerolipid metabolism;ko04979//Cholesterol metabolism	K22284	-	GO:0004806//triglyceride lipase activity	-
ENSDARG00000039041	599	618	1352	1679	9.79	8.51	20.34	22.6	9.15	21.47	1.230478543	1.08E-10	3.69E-09	SFRP5	secreted frizzled-related protein 5 precursor [Danio rerio]	Environmental Information Processing	Signal transduction	ko04310//Wnt signaling pathway	K02222	-	-	GO:0002011//morphogenesis of an epithelial sheet;GO:0007423//sensory organ development;GO:0009887//organ morphogenesis;GO:0009967//positive regulation of signal transduction;GO:0022603//regulation of anatomical structure morphogenesis;GO:0030111//regulation of Wnt signaling pathway;GO:0030510//regulation of BMP signaling pathway;GO:0048598//embryonic morphogenesis
MSTRG.25459	15	19	135	158	0.06	0.06	0.5	0.53	0.06	0.515	3.101538026	1.09E-10	3.72E-09	speg	PREDICTED: striated muscle preferentially expressed protein kinase [Sinocyclocheilus anshuiensis]	-	-	-	-	-	-	-
MSTRG.2477	3	6	138	111	0.04	0.06	1.58	1.14	0.05	1.36	4.765534746	1.16E-10	3.95E-09	EFCC1	PREDICTED: EF-hand and coiled-coil domain-containing protein 1 [Danio rerio]	-	-	-	-	-	-	-
ENSDARG00000094133	875	1094	1904	2508	15.26	16.06	30.54	36	15.66	33.27	1.087137654	1.17E-10	3.97E-09	--	PREDICTED: uncharacterized protein wu:fc21g02 isoform X1 [Danio rerio]	-	-	-	-	-	-	-
MSTRG.2499	154	174	438	508	8.92	8.48	23.33	24.21	8.7	23.77	1.450054597	1.19E-10	4.05E-09	GUCA2A	guanylate cyclase activator 2B (uroguanylin) precursor [Danio rerio]	-	-	-	-	-	GO:0008047//enzyme activator activity	GO:0030828//positive regulation of cGMP biosynthetic process
MSTRG.12968	9	22	167	212	0.06	0.12	0.96	1.1	0.09	1.03	3.516575526	1.24E-10	4.23E-09	camsap1b	PREDICTED: calmodulin regulated spectrin-associated protein 1a isoform X3 [Danio rerio]	-	-	-	-	-	-	-
ENSDARG00000058725	5	3	106	128	0.18	0.09	3.44	3.72	0.135	3.58	4.728928275	1.27E-10	4.29E-09	Rfesd	Rieske domain-containing protein [Danio rerio]	-	-	-	-	-	GO:0003824//catalytic activity;GO:0051536//iron-sulfur cluster binding	GO:0044710//single-organism metabolic process
ENSDARG00000089924	363	409	879	1154	6.12	5.8	13.62	16	5.96	14.81	1.313187405	1.32E-10	4.47E-09	ALDH2	aldehyde dehydrogenase 2 [Danio rerio]	Metabolism	Metabolism of terpenoids and polyketides;Amino acid metabolism;Carbohydrate metabolism;Global and overview maps;Metabolism of other amino acids;Lipid metabolism	ko01100//Metabolic pathways;ko00310//Lysine degradation;ko00010//Glycolysis / Gluconeogenesis;ko00561//Glycerolipid metabolism;ko00330//Arginine and proline metabolism;ko00071//Fatty acid degradation;ko00280//Valine, leucine and isoleucine degradation;ko00380//Tryptophan metabolism;ko00620//Pyruvate metabolism;ko00053//Ascorbate and aldarate metabolism;ko00410//beta-Alanine metabolism;ko00340//Hi…	K00128	-	GO:0016620//oxidoreductase activity, acting on the aldehyde or oxo group of donors, NAD or NADP as acceptor	GO:0044237//cellular metabolic process;GO:0044710//single-organism metabolic process
ENSDARG00000087956	36	47	203	291	0.66	0.73	3.43	4.39	0.695	3.91	2.492083725	1.36E-10	4.58E-09	SHE	PREDICTED: SH2 domain-containing adapter protein E-like isoform X1 [Cyprinus carpio]	-	-	-	-	-	-	-
ENSDARG00000016343	8	15	128	149	0.16	0.26	2.42	2.53	0.21	2.475	3.558967292	1.48E-10	5.00E-09	Mettl21e	methyltransferase like 21E-like [Danio rerio]	-	-	-	-	-	-	-
ENSDARG00000087373	153	161	462	493	0.66	0.59	1.84	1.76	0.625	1.8	1.526068812	1.52E-10	5.12E-09	DNAH5	PREDICTED: dynein heavy chain 5, axonemal [Danio rerio]	Human Diseases	Neurodegenerative diseases	ko05016//Huntington disease	K10408	-	-	-
MSTRG.1190	142	167	473	691	1.29	1.28	3.96	5.18	1.285	4.57	1.830425806	1.52E-10	5.12E-09	Myo3b	PREDICTED: myosin-IIIb isoform X1 [Danio rerio]	-	-	-	-	-	-	-
ENSDARG00000069382	703	784	365	408	12.17	11.42	5.81	5.81	11.795	5.81	-1.02156535	1.57E-10	5.25E-09	Mixl1	mix-type homeobox gene 1 [Danio rerio]	-	-	-	-	GO:0043231//intracellular membrane-bounded organelle	GO:0003676//nucleic acid binding	GO:0006355//regulation of transcription, DNA-templated;GO:0009880//embryonic pattern specification;GO:0030334//regulation of cell migration
ENSDARG00000114451	10	12	170	129	0.13	0.13	1.98	1.34	0.13	1.66	3.674599713	1.69E-10	5.64E-09	MMP13	matrix metalloproteinase 13 [Danio rerio]	Organismal Systems	Endocrine system;Immune system	ko04928//Parathyroid hormone synthesis, secretion and action;ko04926//Relaxin signaling pathway;ko04657//IL-17 signaling pathway	K07994	-	GO:0004175//endopeptidase activity;GO:0046914//transition metal ion binding	GO:0019538//protein metabolic process;GO:0030595//leukocyte chemotaxis
MSTRG.7936	101	236	909	1400	0.75	1.48	6.24	8.6	1.115	7.42	2.734375477	1.74E-10	5.82E-09	Ppp1r13b	PREDICTED: apoptosis-stimulating protein of p53-like isoform X3 [Danio rerio]	-	-	-	-	-	-	GO:0012501//programmed cell death;GO:0051726//regulation of cell cycle
ENSDARG00000107385	111	197	15	18	1.12	1.67	0.14	0.15	1.395	0.145	-3.266140317	1.78E-10	5.94E-09	Aars2	PREDICTED: alanine--tRNA ligase, mitochondrial isoform X1 [Danio rerio]	Genetic Information Processing	Translation	ko00970//Aminoacyl-tRNA biosynthesis	K01872	GO:0044424//intracellular part	GO:0004812//aminoacyl-tRNA ligase activity;GO:0032550//purine ribonucleoside binding	GO:0006418//tRNA aminoacylation for protein translation
ENSDARG00000027222	99	70	467	646	0.92	0.55	3.99	4.94	0.735	4.465	2.60284402	1.83E-10	6.08E-09	ADGRG5	PREDICTED: probable G-protein coupled receptor 114 isoform X1 [Danio rerio]	-	-	-	-	GO:0031224//intrinsic component of membrane	GO:0004888//transmembrane signaling receptor activity	GO:0007166//cell surface receptor signaling pathway
ENSDARG00000013539	0	4	155	141	0	0.06	2.46	2	0.03	2.23	6.215937399	1.88E-10	6.25E-09	ikzf1	PREDICTED: DNA-binding protein Ikaros isoform X1 [Danio rerio]	-	-	-	-	-	GO:0003676//nucleic acid binding;GO:0043169//cation binding	GO:0030217//T cell differentiation
ENSDARG00000005368	255	249	751	1070	2.29	1.88	6.21	7.91	2.085	7.06	1.7596208	1.93E-10	6.39E-09	MCAM	CD146 [Danio rerio]	-	-	-	-	GO:0031224//intrinsic component of membrane	-	GO:0048646//anatomical structure formation involved in morphogenesis
ENSDARG00000045371	398	483	188	208	7.89	8.06	3.43	3.39	7.975	3.41	-1.22571278	1.94E-10	6.42E-09	PRDM14	PREDICTED: PR domain zinc finger protein 14 isoform X1 [Danio rerio]	-	-	-	-	GO:0043231//intracellular membrane-bounded organelle	GO:0043169//cation binding;GO:0097159//organic cyclic compound binding	GO:0048812//neuron projection morphogenesis
ENSDARG00000078761	111	175	1	1	2.89	3.83	0.02	0.02	3.36	0.02	-7.392317423	1.95E-10	6.44E-09	rmdn2	PREDICTED: regulator of microtubule dynamics protein 2-like [Danio rerio]	-	-	-	-	-	-	-
MSTRG.4607	976	851	2574	2844	8.39	6.16	20.35	20.12	7.275	20.235	1.475833696	2.16E-10	7.09E-09	Col9a1	collagen type IX alpha I precursor [Danio rerio]	Human Diseases;Organismal Systems;Cellular Processes;Environmental Information Processing	Infectious diseases;Cellular community - eukaryotes;Signaling molecules and interaction;Signal transduction;Digestive system	ko04151//PI3K-Akt signaling pathway;ko05165//Human papillomavirus infection;ko04510//Focal adhesion;ko04974//Protein digestion and absorption;ko04512//ECM-receptor interaction	K08131	-	-	-
ENSDARG00000019417	1067	1291	497	668	30.81	31.37	13.2	15.88	31.09	14.54	-1.096423347	2.32E-10	7.59E-09	GADD45G	growth arrest and DNA damage-inducible protein GADD45 gamma [Danio rerio]	Human Diseases;Cellular Processes;Environmental Information Processing	Signal transduction;Cancers;Cell growth and death	ko05200//Pathways in cancer;ko04010//MAPK signaling pathway;ko05202//Transcriptional misregulation in cancers;ko05225//Hepatocellular carcinoma;ko04218//Cellular senescence;ko04210//Apoptosis;ko05226//Gastric cancer;ko05224//Breast cancer;ko04068//FoxO signaling pathway;ko04110//Cell cycle;ko05222//Small cell lung cancer;ko05210//Colorectal cancer;ko04064//NF-kappa B signaling pathway;ko05212//Pa…	K04402	GO:0043231//intracellular membrane-bounded organelle	-	GO:0007049//cell cycle;GO:0050896//response to stimulus
MSTRG.10080	0	3	130	145	0	0.02	1.07	1.07	0.01	1.07	6.741466986	2.35E-10	7.67E-09	Npr1	atrial natriuretic peptide receptor 1 precursor [Danio rerio]	Environmental Information Processing;Organismal Systems;Metabolism	Nucleotide metabolism;Endocrine system;Circulatory system;Environmental adaptation;Signal transduction	ko04024//cAMP signaling pathway;ko04022//cGMP - PKG signaling pathway;ko04714//Thermogenesis;ko04921//Oxytocin signaling pathway;ko04270//Vascular smooth muscle contraction;ko00230//Purine metabolism;ko04925//Aldosterone synthesis and secretion;ko04924//Renin secretion;ko04923//Regulation of lipolysis in adipocyte	K12323	GO:0031224//intrinsic component of membrane	GO:0009975//cyclase activity;GO:0016301//kinase activity;GO:0016829//lyase activity;GO:0032550//purine ribonucleoside binding	GO:0006464//cellular protein modification process;GO:0007165//signal transduction;GO:0009152//purine ribonucleotide biosynthetic process;GO:0014855//striated muscle cell proliferation
ENSDARG00000042707	403	415	993	1035	8.28	7.17	18.76	17.5	7.725	18.13	1.230772087	2.43E-10	7.90E-09	GJB6	gap junction beta-6 protein [Danio rerio]	-	-	-	-	GO:0005911//cell-cell junction;GO:0031224//intrinsic component of membrane;GO:0043234//protein complex	GO:0022829//wide pore channel activity	GO:0044763//single-organism cellular process
ENSDARG00000060679	867	1289	478	534	15.11	18.9	7.66	7.66	17.005	7.66	-1.150542709	2.44E-10	7.95E-09	KDM1A	Aof2 protein, partial [Danio rerio]	Organismal Systems	Environmental adaptation	ko04714//Thermogenesis	K11450	GO:0043231//intracellular membrane-bounded organelle	GO:0000166//nucleotide binding;GO:0003676//nucleic acid binding	GO:0010468//regulation of gene expression;GO:0010565//regulation of cellular ketone metabolic process;GO:0070076//histone lysine demethylation
ENSDARG00000039211	372	469	901	1173	6.55	6.95	14.59	16.99	6.75	15.79	1.226051764	2.45E-10	7.96E-09	At1g62580	dimethylanaline monooxygenase-like [Danio rerio]	-	-	-	-	-	-	-
ENSDARG00000008982	0	0	147	186	0	0	1.53	1.73	0.001	1.63	10.67065625	2.49E-10	8.06E-09	CASQ2	calsequestrin-2 precursor [Danio rerio]	-	-	-	-	-	-	-
ENSDARG00000002405	210	260	547	603	1.78	1.86	4.28	4.22	1.82	4.25	1.223524391	2.55E-10	8.25E-09	ine	PREDICTED: sodium- and chloride-dependent GABA transporter ine-like isoform X2 [Sinocyclocheilus grahami]	Organismal Systems	Nervous system	ko04727//GABAergic synapse	K05039	-	-	-
ENSDARG00000070486	16	20	147	267	0.74	0.78	6.28	10.2	0.76	8.24	3.438573014	2.60E-10	8.40E-09	RBP7	retinoid-binding protein 7 [Danio rerio]	-	-	-	-	-	GO:0005488//binding	GO:0051234//establishment of localization
ENSDARG00000100833	6164	7670	19097	37590	155.12	162.45	442.07	778.66	158.785	610.365	1.942597605	2.61E-10	8.43E-09	CTSL	PREDICTED: cathepsin L1-like [Danio rerio]	-	-	-	-	-	GO:0070011//peptidase activity, acting on L-amino acid peptides	GO:0019538//protein metabolic process
ENSDARG00000101081	108	133	444	402	0.92	0.96	3.49	2.83	0.94	3.16	1.749191896	2.74E-10	8.82E-09	ptpru	PREDICTED: receptor-type tyrosine-protein phosphatase U isoform X1 [Danio rerio]	-	-	-	-	GO:0031224//intrinsic component of membrane	GO:0004725//protein tyrosine phosphatase activity	GO:0006464//cellular protein modification process;GO:0006796//phosphate-containing compound metabolic process;GO:0007167//enzyme linked receptor protein signaling pathway;GO:0009880//embryonic pattern specification;GO:0022610//biological adhesion;GO:0048869//cellular developmental process
ENSDARG00000060070	356	412	798	869	2.05	2	4.23	4.12	2.025	4.175	1.04385429	2.85E-10	9.15E-09	ADCY2	PREDICTED: adenylate cyclase type 7 isoform X5 [Danio rerio]	Human Diseases;Cellular Processes;Organismal Systems;Environmental Information Processing;Metabolism	Sensory system;Endocrine system;Cell growth and death;Signal transduction;Nucleotide metabolism;Drug resistance;Circulatory system;Cellular community - eukaryotes;Nervous system;Immune system;Digestive system;Environmental adaptation;Endocrine and metabolic diseases;Aging;Cardiovascular diseases;Substance dependence;Infectious diseases;Cancers	ko05200//Pathways in cancer;ko05166//HTLV-I infection;ko04024//cAMP signaling pathway;ko05163//Human cytomegalovirus infection;ko04015//Rap1 signaling pathway;ko04020//Calcium signaling pathway;ko04022//cGMP - PKG signaling pathway;ko04714//Thermogenesis;ko04921//Oxytocin signaling pathway;ko04261//Adrenergic signaling in cardiomyocytes;ko04062//Chemokine signaling pathway;ko04072//Phospholipase …	K08047	GO:0031224//intrinsic component of membrane	GO:0016829//lyase activity;GO:0036094//small molecule binding	GO:0007165//signal transduction;GO:0009165//nucleotide biosynthetic process;GO:0046058//cAMP metabolic process
ENSDARG00000040162	37	37	231	210	0.79	0.67	4.55	3.7	0.73	4.125	2.49842575	2.89E-10	9.26E-09	--	Zgc:165461 protein [Danio rerio]	-	-	-	-	-	-	-
ENSDARG00000111129	8	2	217	168	0.2	0.04	5.02	3.47	0.12	4.245	5.144658243	3.20E-10	1.02E-08	Acy1a	PREDICTED: aminoacylase-1A-like [Danio rerio]	Metabolism	Global and overview maps;Amino acid metabolism	ko01100//Metabolic pathways;ko01230//Biosynthesis of amino acids;ko00220//Arginine biosynthesis;ko01210//2-Oxocarboxylic acid metabolism	K14677	GO:0044424//intracellular part	GO:0016811//hydrolase activity, acting on carbon-nitrogen (but not peptide) bonds, in linear amides;GO:0043169//cation binding;GO:0070011//peptidase activity, acting on L-amino acid peptides	GO:0019538//protein metabolic process;GO:0019752//carboxylic acid metabolic process
MSTRG.7344	256	395	85	101	5.51	7.16	1.68	1.79	6.335	1.735	-1.868408957	3.31E-10	1.06E-08	Dyrk1a	PREDICTED: dual specificity tyrosine-phosphorylation-regulated kinase 1B isoform X3 [Danio rerio]	-	-	-	-	-	GO:0016301//kinase activity;GO:0032550//purine ribonucleoside binding	GO:0001704//formation of primary germ layer;GO:0006464//cellular protein modification process;GO:0006796//phosphate-containing compound metabolic process
ENSDARG00000021607	193	223	525	552	2.52	2.45	6.31	5.94	2.485	6.125	1.301463992	3.37E-10	1.07E-08	NEGR1	neuronal growth regulator 1 precursor [Danio rerio]	Environmental Information Processing	Signaling molecules and interaction	ko04514//Cell adhesion molecules (CAMs)	K06775	-	-	-
ENSDARG00000007184	4387	3913	10193	11345	35.7	26.8	76.31	76	31.25	76.155	1.285082571	3.41E-10	1.08E-08	zbtb16a	zinc finger and BTB domain-containing protein 16-A [Danio rerio]	Human Diseases	Cancers	ko05200//Pathways in cancer;ko05202//Transcriptional misregulation in cancers;ko05221//Acute myeloid leukemia	K10055	GO:0043231//intracellular membrane-bounded organelle	GO:0003676//nucleic acid binding;GO:0043169//cation binding	GO:0010468//regulation of gene expression;GO:0032446//protein modification by small protein conjugation;GO:0034645//cellular macromolecule biosynthetic process
ENSDARG00000056347	78	111	311	374	1.12	1.35	4.12	4.43	1.235	4.275	1.791413378	3.52E-10	1.11E-08	RAB3A	ras-related protein Rab-3A [Danio rerio]	Organismal Systems	Endocrine system;Nervous system	ko04911//Insulin secretion;ko04721//Synaptic vesicle cycle	K07882	GO:0016020//membrane;GO:0016023//cytoplasmic, membrane-bounded vesicle	GO:0036094//small molecule binding	GO:0006887//exocytosis;GO:0007264//small GTPase mediated signal transduction;GO:0015031//protein transport
ENSDARG00000038668	372	437	852	892	8.03	7.94	16.92	15.85	7.985	16.385	1.03701136	3.54E-10	1.12E-08	GBP1	guanylate binding protein 1 [Danio rerio]	Organismal Systems	Immune system	ko04621//NOD-like receptor signaling pathway	K20899	-	GO:0017111//nucleoside-triphosphatase activity;GO:0036094//small molecule binding	-
ENSDARG00000088571	25	51	276	262	0.22	0.38	2.25	1.92	0.3	2.085	2.797012978	3.58E-10	1.13E-08	KIAA0408	PREDICTED: uncharacterized protein KIAA0408-like isoform X1 [Danio rerio]	-	-	-	-	-	-	GO:0031329//regulation of cellular catabolic process
MSTRG.52	0	0	148	164	0	0	1.52	1.51	0.001	1.515	10.56510208	3.65E-10	1.15E-08	Adamts1	PREDICTED: A disintegrin and metalloproteinase with thrombospondin motifs 1 [Danio rerio]	-	-	-	-	-	-	-
ENSDARG00000114670	3375	4309	1989	1665	117.77	126.54	63.84	47.82	122.155	55.83	-1.129600455	3.79E-10	1.19E-08	ube2c	ubiquitin-conjugating enzyme E2 C [Danio rerio]	Genetic Information Processing	Folding, sorting and degradation	ko04120//Ubiquitin mediated proteolysis	K06688	GO:0044424//intracellular part	GO:0003824//catalytic activity	GO:0043161//proteasome-mediated ubiquitin-dependent protein catabolic process
MSTRG.13343	0	0	158	155	0	0	1.17	1.03	0.001	1.1	10.10328781	3.82E-10	1.20E-08	USP28	PREDICTED: ubiquitin carboxyl-terminal hydrolase 28 [Danio rerio]	-	-	-	-	-	GO:0070011//peptidase activity, acting on L-amino acid peptides	GO:0019941//modification-dependent protein catabolic process
ENSDARG00000017988	981	1013	2290	2250	8.51	7.39	18.27	16.06	7.95	17.165	1.110443092	4.10E-10	1.28E-08	DSE	dermatan-sulfate epimerase precursor [Danio rerio]	Metabolism	Global and overview maps;Glycan biosynthesis and metabolism	ko01100//Metabolic pathways;ko00532//Glycosaminoglycan biosynthesis - chondroitin sulfate / dermatan sulfate	K01794	-	-	-
ENSDARG00000032435	375	391	1462	1159	3.88	3.4	13.9	9.86	3.64	11.88	1.706524481	4.19E-10	1.31E-08	ITGA9	integrin alpha-9 [Danio rerio]	Human Diseases;Environmental Information Processing;Cellular Processes	Cell motility;Signal transduction;Signaling molecules and interaction;Cellular community - eukaryotes;Infectious diseases;Cardiovascular diseases	ko04151//PI3K-Akt signaling pathway;ko05165//Human papillomavirus infection;ko04810//Regulation of actin cytoskeleton;ko04510//Focal adhesion;ko04514//Cell adhesion molecules (CAMs);ko05414//Dilated cardiomyopathy (DCM);ko05410//Hypertrophic cardiomyopathy (HCM);ko05412//Arrhythmogenic right ventricular cardiomyopathy (ARVC);ko04512//ECM-receptor interaction	K06585	GO:0005887//integral component of plasma membrane	-	GO:0007166//cell surface receptor signaling pathway
ENSDARG00000008723	0	0	197	145	0	0	3.22	2.12	0.001	2.67	11.38262403	4.24E-10	1.33E-08	prkcbb	protein kinase C, beta a [Danio rerio]	Human Diseases;Organismal Systems;Cellular Processes;Environmental Information Processing	Signal transduction;Sensory system;Immune system;Environmental adaptation;Digestive system;Endocrine system;Infectious diseases;Excretory system;Substance dependence;Cellular community - eukaryotes;Nervous system;Cancers;Endocrine and metabolic diseases;Circulatory system;Drug resistance	ko05200//Pathways in cancer;ko04010//MAPK signaling pathway;ko04510//Focal adhesion;ko05205//Proteoglycans in cancer;ko05163//Human cytomegalovirus infection;ko04015//Rap1 signaling pathway;ko04020//Calcium signaling pathway;ko04014//Ras signaling pathway;ko05206//MicroRNAs in cancer;ko04921//Oxytocin signaling pathway;ko04062//Chemokine signaling pathway;ko05225//Hepatocellular carcinoma;ko04270…	K19662	-	GO:0004674//protein serine/threonine kinase activity;GO:0032550//purine ribonucleoside binding;GO:0046914//transition metal ion binding	GO:0006464//cellular protein modification process;GO:0006796//phosphate-containing compound metabolic process;GO:0007165//signal transduction
MSTRG.20463	2749	3141	1410	1134	15.74	15.14	7.43	5.35	15.44	6.39	-1.272784916	4.33E-10	1.35E-08	ZZEF1	PREDICTED: zinc finger ZZ-type and EF-hand domain-containing protein 1 [Danio rerio]	-	-	-	-	-	GO:0046872//metal ion binding	-
ENSDARG00000056743	0	3	154	129	0	0.02	1.31	0.98	0.01	1.145	6.839203788	4.42E-10	1.38E-08	cavin4a	muscle-related coiled-coil protein [Danio rerio]	-	-	-	-	-	-	-
ENSDARG00000023656	2842	3732	8644	16069	90.07	99.55	252.01	419.22	94.81	335.615	1.823696058	4.44E-10	1.38E-08	hcea	hatching enzyme 1a precursor [Danio rerio]	-	-	-	-	-	GO:0004175//endopeptidase activity;GO:0046914//transition metal ion binding	GO:0019538//protein metabolic process
MSTRG.22039	55	34	355	373	0.4	0.21	2.38	2.23	0.305	2.305	2.917885603	4.51E-10	1.40E-08	CHL1	PREDICTED: neural cell adhesion molecule L1-like protein isoform X8 [Danio rerio]	-	-	-	-	-	-	-
ENSDARG00000007582	323	401	1035	918	3	3.13	8.84	7.02	3.065	7.93	1.371433792	4.59E-10	1.42E-08	Gprc6a	G-protein coupled receptor family C group 6 member A-like precursor [Danio rerio]	Organismal Systems	Immune system	ko04621//NOD-like receptor signaling pathway	K04622	-	-	-
MSTRG.24658	1818	2007	444	777	88.6	82.32	19.91	31.17	85.46	25.54	-1.742490792	4.65E-10	1.44E-08	nr6a1a	PREDICTED: nuclear receptor subfamily 6 group A member 1-A-like [Sinocyclocheilus grahami]	-	-	-	-	-	-	-
ENSDARG00000015449	601	629	1361	1409	7.02	6.19	14.63	13.55	6.605	14.09	1.093041145	4.74E-10	1.47E-08	FUT8	PREDICTED: alpha-(1,6)-fucosyltransferase [Danio rerio]	Human Diseases;Metabolism	Global and overview maps;Glycan biosynthesis and metabolism;Cancers	ko01100//Metabolic pathways;ko05202//Transcriptional misregulation in cancers;ko00510//N-Glycan biosynthesis;ko00533//Glycosaminoglycan biosynthesis - keratan sulfate	K00717	-	-	-
MSTRG.8749	96	121	321	381	3.63	3.85	11.17	11.87	3.74	11.52	1.623030542	4.79E-10	1.48E-08	FAM168A	PREDICTED: protein FAM168A isoform X1 [Danio rerio]	-	-	-	-	-	-	-
ENSDARG00000097491	470	411	1284	1623	10.77	7.92	27.06	30.6	9.345	28.83	1.625304268	4.84E-10	1.49E-08	Ugt1a1	Ugt1aa protein, partial [Danio rerio]	Organismal Systems;Metabolism;Human Diseases	Global and overview maps;Xenobiotics biodegradation and metabolism;Carbohydrate metabolism;Cancers;Metabolism of cofactors and vitamins;Digestive system;Lipid metabolism	ko01100//Metabolic pathways;ko04976//Bile secretion;ko00983//Drug metabolism - other enzymes;ko05204//Chemical carcinogenesis;ko00830//Retinol metabolism;ko00980//Metabolism of xenobiotics by cytochrome P450;ko00982//Drug metabolism - cytochrome P450;ko00140//Steroid hormone biosynthesis;ko00860//Porphyrin and chlorophyll metabolism;ko00040//Pentose and glucuronate interconversions;ko00053//Ascor…	K00699	-	GO:0008194//UDP-glycosyltransferase activity	-
MSTRG.5398	155	126	727	625	0.63	0.43	2.74	2.11	0.53	2.425	2.193920483	4.84E-10	1.49E-08	DIAPH2	PREDICTED: protein diaphanous homolog 2 isoform X4 [Danio rerio]	Cellular Processes	Cell motility	ko04810//Regulation of actin cytoskeleton	K05741	-	GO:0008092//cytoskeletal protein binding;GO:0017016//Ras GTPase binding	GO:0001667//ameboidal-type cell migration;GO:0007276//gamete generation;GO:0030036//actin cytoskeleton organization;GO:0048598//embryonic morphogenesis;GO:0051293//establishment of spindle localization
ENSDARG00000001913	25	36	204	184	0.18	0.22	1.33	1.08	0.2	1.205	2.590961241	4.85E-10	1.49E-08	palmd	PREDICTED: palmdelphin, partial [Danio rerio]	-	-	-	-	-	-	-
ENSDARG00000035809	14	51	439	438	0.08	0.25	2.33	2.08	0.165	2.205	3.740240726	5.24E-10	1.60E-08	COL1A1	collagen, type I, alpha 1b precursor [Danio rerio]	Cellular Processes;Organismal Systems;Environmental Information Processing;Human Diseases	Endocrine and metabolic diseases;Cancers;Infectious diseases;Cellular community - eukaryotes;Signaling molecules and interaction;Digestive system;Endocrine system;Immune system;Signal transduction	ko04151//PI3K-Akt signaling pathway;ko05165//Human papillomavirus infection;ko04510//Focal adhesion;ko05205//Proteoglycans in cancer;ko04611//Platelet activation;ko04926//Relaxin signaling pathway;ko04933//AGE-RAGE signaling pathway in diabetic complications;ko05146//Amoebiasis;ko04974//Protein digestion and absorption;ko04512//ECM-receptor interaction	K06236	-	-	-
ENSDARG00000101200	0	4	120	194	0	0.06	1.88	2.72	0.03	2.3	6.26052755	5.53E-10	1.69E-08	Tecta	Zgc:112964 [Danio rerio]	-	-	-	-	-	-	GO:0031589//cell-substrate adhesion
ENSDARG00000012848	3481	3923	968	495	71.48	67.8	18.29	8.37	69.64	13.33	-2.385239423	5.62E-10	1.71E-08	Arih2	E3 ubiquitin-protein ligase ARIH2 [Danio rerio]	-	-	-	-	-	GO:0046914//transition metal ion binding	-
ENSDARG00000013755	64	113	439	400	0.63	0.94	4	3.26	0.785	3.63	2.209204989	5.70E-10	1.74E-08	ACTN3	Actn3a [Danio rerio]	Human Diseases	Cardiovascular diseases	ko05412//Arrhythmogenic right ventricular cardiomyopathy (ARVC)	K21073	-	GO:0008092//cytoskeletal protein binding;GO:0046872//metal ion binding	-
ENSDARG00000058004	48	69	234	306	0.96	1.17	4.32	5.06	1.065	4.69	2.138734492	5.73E-10	1.74E-08	Six2	homeobox protein SIX2 [Danio rerio]	-	-	-	-	-	GO:0003677//DNA binding	GO:0001822//kidney development;GO:0010468//regulation of gene expression
ENSDARG00000010773	149	170	32	28	1.6	1.53	0.32	0.25	1.565	0.285	-2.457128833	5.78E-10	1.75E-08	PNPLA6	PREDICTED: neuropathy target esterase isoform X3 [Danio rerio]	Metabolism	Lipid metabolism	ko00564//Glycerophospholipid metabolism	K14676	-	-	-
ENSDARG00000062478	40	53	282	232	0.62	0.7	4.05	2.98	0.66	3.515	2.41298676	6.37E-10	1.92E-08	Ackr3	PREDICTED: si:dkey-191g15.12 isoform X1 [Danio rerio]	Environmental Information Processing	Signaling molecules and interaction	ko04060//Cytokine-cytokine receptor interaction	K04304	-	-	-
ENSDARG00000056600	657	837	1650	1565	7.94	8.51	18.34	15.57	8.225	16.955	1.0436232	6.38E-10	1.93E-08	PAPSS2	bifunctional 3'-phosphoadenosine 5'-phosphosulfate synthase 2 [Danio rerio]	Metabolism	Biosynthesis of other secondary metabolites;Nucleotide metabolism;Metabolism of other amino acids;Energy metabolism;Global and overview maps	ko01100//Metabolic pathways;ko00230//Purine metabolism;ko00450//Selenocompound metabolism;ko00920//Sulfur metabolism;ko00261//Monobactam biosynthesis	K13811	-	GO:0004779//sulfate adenylyltransferase activity;GO:0016301//kinase activity;GO:0032550//purine ribonucleoside binding	GO:0006796//phosphate-containing compound metabolic process
ENSDARG00000069388	221	322	766	1153	5.46	6.69	17.39	23.43	6.075	20.41	1.748319869	6.43E-10	1.94E-08	Tmem88	transmembrane protein 88 [Danio rerio]	-	-	-	-	GO:0031224//intrinsic component of membrane	-	-
ENSDARG00000021149	783	960	1912	2833	15.7	16.21	35.28	46.77	15.955	41.025	1.362494725	6.63E-10	2.00E-08	CBR1	carbonyl reductase [NADPH] 1 [Danio rerio]	Metabolism;Human Diseases	Metabolism of cofactors and vitamins;Cancers;Global and overview maps;Xenobiotics biodegradation and metabolism;Lipid metabolism	ko01100//Metabolic pathways;ko05204//Chemical carcinogenesis;ko00980//Metabolism of xenobiotics by cytochrome P450;ko00590//Arachidonic acid metabolism;ko00790//Folate biosynthesis	K00079	-	GO:0003824//catalytic activity	-
ENSDARG00000063311	5	6	98	106	0.06	0.06	1.13	1.09	0.06	1.11	4.209453366	6.65E-10	2.00E-08	SOGA3	PREDICTED: protein SOGA3 [Danio rerio]	-	-	-	-	-	-	-
MSTRG.4518	0	2	137	501	0	0.01	0.72	2.34	0.005	1.53	8.257387843	6.70E-10	2.01E-08	Tasp1	PREDICTED: threonine aspartase 1 isoform X1 [Danio rerio]	-	-	-	-	-	-	-
ENSDARG00000019371	3	13	153	206	0.03	0.1	1.28	1.54	0.065	1.41	4.439111634	6.94E-10	2.08E-08	FLT1	vascular endothelial growth factor receptor 1 isoform 1 precursor [Danio rerio]	Human Diseases;Cellular Processes;Environmental Information Processing	Cellular community - eukaryotes;Immune diseases;Cancers;Signal transduction	ko04151//PI3K-Akt signaling pathway;ko04010//MAPK signaling pathway;ko04510//Focal adhesion;ko04015//Rap1 signaling pathway;ko04014//Ras signaling pathway;ko05202//Transcriptional misregulation in cancers;ko04066//HIF-1 signaling pathway;ko05323//Rheumatoid arthritis	K05096	GO:0016021//integral component of membrane	GO:0004714//transmembrane receptor protein tyrosine kinase activity;GO:0032550//purine ribonucleoside binding	GO:0001525//angiogenesis;GO:0006464//cellular protein modification process;GO:0006796//phosphate-containing compound metabolic process;GO:0007169//transmembrane receptor protein tyrosine kinase signaling pathway;GO:1903522//regulation of blood circulation
ENSDARG00000102123	0	0	159	140	0	0	5.67	4.46	0.001	5.065	12.30634655	6.95E-10	2.08E-08	--	putative homeodomain transcription factor 2 [Danio rerio]	-	-	-	-	-	-	-
ENSDARG00000013168	290	409	776	927	1.39	1.65	3.42	3.65	1.52	3.535	1.217638891	7.46E-10	2.22E-08	jag1b	protein jagged-1b precursor [Danio rerio]	Environmental Information Processing;Organismal Systems;Human Diseases	Immune system;Drug resistance;Infectious diseases;Cancers;Signal transduction	ko05200//Pathways in cancer;ko05165//Human papillomavirus infection;ko04371//Apelin signaling pathway;ko05224//Breast cancer;ko04668//TNF signaling pathway;ko01522//Endocrine resistance;ko04658//Th1 and Th2 cell differentiation;ko04330//Notch signaling pathway	K06052	GO:0031224//intrinsic component of membrane	GO:0005102//receptor binding;GO:0046872//metal ion binding	GO:0002064//epithelial cell development;GO:0003002//regionalization;GO:0007166//cell surface receptor signaling pathway;GO:0035239//tube morphogenesis;GO:0035270//endocrine system development;GO:0042246//tissue regeneration;GO:0042472//inner ear morphogenesis
ENSDARG00000045676	1339	1769	2954	4003	21.57	23.99	43.78	53.09	22.78	48.435	1.088282195	7.62E-10	2.26E-08	calua	calumenin-A precursor [Danio rerio]	-	-	-	-	GO:0005788//endoplasmic reticulum lumen;GO:0048770//pigment granule	GO:0043169//cation binding	-
MSTRG.8282	62	60	249	292	0.89	0.72	3.27	3.43	0.805	3.35	2.057100407	7.63E-10	2.27E-08	foxg1	PREDICTED: forkhead box protein G1 isoform X1 [Danio rerio]	Environmental Information Processing	Signal transduction	ko04068//FoxO signaling pathway	K09385	GO:0043231//intracellular membrane-bounded organelle	GO:0001071//nucleic acid binding transcription factor activity;GO:0003677//DNA binding	GO:0007423//sensory organ development;GO:0010468//regulation of gene expression;GO:0030154//cell differentiation;GO:0034645//cellular macromolecule biosynthetic process
ENSDARG00000052131	330	457	1088	991	1.59	1.86	4.84	3.94	1.725	4.39	1.347624578	7.86E-10	2.33E-08	GLI3	Gli3 protein [Danio rerio]	Environmental Information Processing;Human Diseases	Signal transduction;Cancers	ko05200//Pathways in cancer;ko04024//cAMP signaling pathway;ko05217//Basal cell carcinoma;ko04340//Hedgehog signaling pathway	K06230	-	GO:0003676//nucleic acid binding;GO:0043169//cation binding	GO:0010468//regulation of gene expression;GO:0022008//neurogenesis;GO:0051960//regulation of nervous system development
ENSDARG00000101324	32580	26881	78455	100677	519.86	360.99	1151.57	1322.34	440.425	1236.955	1.489824748	8.20E-10	2.43E-08	apoa1	apolipoprotein A-I precursor [Danio rerio]	Organismal Systems;Human Diseases	Infectious diseases;Endocrine system;Digestive system	ko03320//PPAR signaling pathway;ko04979//Cholesterol metabolism;ko05143//African trypanosomiasis;ko04975//Fat digestion and absorption;ko04977//Vitamin digestion and absorption	K08757	-	-	-
ENSDARG00000055108	868	891	1800	1996	13.14	11.35	25.06	24.87	12.245	24.965	1.027714133	8.40E-10	2.48E-08	Gde1	Zgc:56068 protein [Danio rerio]	-	-	-	-	-	GO:0008081//phosphoric diester hydrolase activity	GO:0019400//alditol metabolic process
ENSDARG00000052387	11	14	146	123	0.19	0.2	2.32	1.75	0.195	2.035	3.383482765	8.93E-10	2.63E-08	POU2F3	POU domain, class 2, transcription factor 3 isoform 1 [Danio rerio]	Human Diseases	Infectious diseases	ko05168//Herpes simplex infection	K09364	-	GO:0001071//nucleic acid binding transcription factor activity;GO:0003677//DNA binding	GO:0010468//regulation of gene expression;GO:0034645//cellular macromolecule biosynthetic process
MSTRG.2290	683	1425	7966	4673	13.22	23.21	141.8	74.44	18.215	108.12	2.569434517	9.09E-10	2.67E-08	PTBP1	Ptbp1b protein, partial [Danio rerio]	-	-	-	-	GO:0043231//intracellular membrane-bounded organelle	GO:0003676//nucleic acid binding;GO:0036094//small molecule binding	GO:0006396//RNA processing
ENSDARG00000059049	284	348	723	978	4.82	4.97	11.29	13.67	4.895	12.48	1.350237169	9.71E-10	2.85E-08	CLEC4E	PREDICTED: C-type lectin domain family 4 member E-like [Sinocyclocheilus rhinocerous]	-	-	-	-	-	-	-
ENSDARG00000070709	435	437	77	132	6.61	5.59	1.08	1.65	6.1	1.365	-2.159908292	1.01E-09	2.97E-08	--	PREDICTED: paternally-expressed gene 3 protein [Danio rerio]	-	-	-	-	-	-	-
ENSDARG00000063407	455	579	1139	1109	3.49	3.74	8.05	7.01	3.615	7.53	1.058654218	1.02E-09	2.99E-08	Thsd4	PREDICTED: thrombospondin type-1 domain-containing protein 4-like [Danio rerio]	-	-	-	-	-	-	-
MSTRG.23276	135	223	563	626	0.79	1.1	3.04	3.03	0.945	3.035	1.683310282	1.05E-09	3.05E-08	Runx1t1	PREDICTED: protein CBFA2T3 isoform X1 [Danio rerio]	-	-	-	-	-	GO:0043169//cation binding	GO:0010468//regulation of gene expression
ENSDARG00000016233	976	1467	2491	2848	19.48	24.65	45.75	46.8	22.065	46.275	1.068473243	1.05E-09	3.07E-08	Sdr16c5	epidermal retinal dehydrogenase 2 [Danio rerio]	Metabolism	Metabolism of cofactors and vitamins	ko00830//Retinol metabolism	K15734	-	GO:0003824//catalytic activity	GO:0044710//single-organism metabolic process
ENSDARG00000031776	35648	30719	14229	11973	1060.63	769.23	389.44	293.23	914.93	341.335	-1.422473015	1.05E-09	3.07E-08	FTH	ferritin heavy chain [Danio rerio]	Organismal Systems;Cellular Processes	Cell growth and death;Digestive system	ko04217//Necroptosis;ko04978//Mineral absorption;ko04216//Ferroptosis	K00522	-	GO:0005506//iron ion binding	GO:0000041//transition metal ion transport;GO:0046916//cellular transition metal ion homeostasis
ENSDARG00000021735	14	13	118	166	0.07	0.05	0.52	0.65	0.06	0.585	3.285402219	1.06E-09	3.09E-08	CACNA1B	voltage-dependent N-type calcium channel subunit alpha-1B [Danio rerio]	Organismal Systems;Environmental Information Processing;Human Diseases	Endocrine and metabolic diseases;Signal transduction;Nervous system;Substance dependence	ko04010//MAPK signaling pathway;ko04020//Calcium signaling pathway;ko04728//Dopaminergic synapse;ko04725//Cholinergic synapse;ko04723//Retrograde endocannabinoid signaling;ko04726//Serotonergic synapse;ko04727//GABAergic synapse;ko05032//Morphine addiction;ko04721//Synaptic vesicle cycle;ko04930//Type II diabetes mellitus;ko05033//Nicotine addiction	K04849	-	-	-
MSTRG.14851	515	411	1621	1694	3.98	2.67	11.52	10.78	3.325	11.15	1.745617464	1.07E-09	3.12E-08	EMILIN3	PREDICTED: EMILIN-3 [Danio rerio]	-	-	-	-	-	-	-
ENSDARG00000056490	3265	3305	1599	1365	32.84	27.98	14.79	11.3	30.41	13.045	-1.221048872	1.08E-09	3.14E-08	Ssbp2	PREDICTED: single-stranded DNA binding protein like isoform X1 [Danio rerio]	-	-	-	-	-	-	-
ENSDARG00000098788	310	363	803	1141	2.73	2.69	6.5	8.26	2.71	7.38	1.445327965	1.08E-09	3.14E-08	PCDHGA1	protocadherin 2 gamma 28 precursor [Danio rerio]	-	-	-	-	GO:0031224//intrinsic component of membrane	GO:0046872//metal ion binding	GO:0098742//cell-cell adhesion via plasma-membrane adhesion molecules
ENSDARG00000025899	301	413	134	137	11.62	13.42	4.76	4.35	12.52	4.555	-1.458711603	1.17E-09	3.40E-08	pnx	posterior neuron-specific homeobox [Danio rerio]	-	-	-	-	-	GO:0003677//DNA binding	GO:0006355//regulation of transcription, DNA-templated;GO:0051960//regulation of nervous system development
ENSDARG00000019986	243	385	857	906	5.28	7.04	17.12	16.2	6.16	16.66	1.435386145	1.19E-09	3.44E-08	GRHPR	glyoxylate reductase/hydroxypyruvate reductase b [Danio rerio]	Metabolism	Amino acid metabolism;Global and overview maps;Carbohydrate metabolism	ko01100//Metabolic pathways;ko00620//Pyruvate metabolism;ko00260//Glycine, serine and threonine metabolism;ko00630//Glyoxylate and dicarboxylate metabolism	K00049	-	GO:0000166//nucleotide binding;GO:0016614//oxidoreductase activity, acting on CH-OH group of donors	GO:0044710//single-organism metabolic process
ENSDARG00000028618	0	1	218	389	0	0.02	4.14	6.61	0.01	5.375	9.070120944	1.23E-09	3.55E-08	krt18	Zgc:77517 [Danio rerio]	Organismal Systems;Human Diseases	Infectious diseases;Endocrine system	ko04915//Estrogen signaling pathway;ko05130//Pathogenic Escherichia coli infection;ko05150//Staphylococcus aureus infection	K07604	GO:0043234//protein complex	-	-
ENSDARG00000090850	2970	3112	5905	7941	62.95	55.51	115.13	138.54	59.23	126.835	1.09855292	1.24E-09	3.58E-08	SERPINA1	serine (or cysteine) proteinase inhibitor, clade A (alpha-1 antiproteinase, antitrypsin), member 1, like precursor [Danio rerio]	-	-	-	-	GO:0044421//extracellular region part	-	-
MSTRG.7758	840	982	363	496	18.9	18.6	7.51	9.19	18.75	8.35	-1.167042493	1.33E-09	3.82E-08	ZP3	PREDICTED: zona pellucida sperm-binding protein 3-like [Danio rerio]	-	-	-	-	-	-	-
ENSDARG00000035603	214	242	534	588	5.34	5.08	12.26	12.08	5.21	12.17	1.22397389	1.33E-09	3.82E-08	DAO	D-amino acid oxidase [Danio rerio]	Metabolism;Cellular Processes	Global and overview maps;Amino acid metabolism;Metabolism of other amino acids;Transport and catabolism	ko01100//Metabolic pathways;ko04146//Peroxisome;ko00330//Arginine and proline metabolism;ko00260//Glycine, serine and threonine metabolism;ko00472//D-Arginine and D-ornithine metabolism	K00273	-	GO:0016641//oxidoreductase activity, acting on the CH-NH2 group of donors, oxygen as acceptor	GO:0044710//single-organism metabolic process
MSTRG.23663	29	22	176	240	0.72	0.46	4.03	4.91	0.59	4.47	2.921487972	1.38E-09	3.96E-08	Fam102a	PREDICTED: protein FAM102A [Danio rerio]	-	-	-	-	-	-	-
ENSDARG00000114031	18	25	319	181	0.1	0.11	1.58	0.8	0.105	1.19	3.502500341	1.40E-09	4.00E-08	Myh7	slow myosin heavy chain 3 [Danio rerio]	Environmental Information Processing;Organismal Systems;Human Diseases	Endocrine system;Circulatory system;Cardiovascular diseases;Signal transduction	ko04022//cGMP - PKG signaling pathway;ko04261//Adrenergic signaling in cardiomyocytes;ko04919//Thyroid hormone signaling pathway;ko05414//Dilated cardiomyopathy (DCM);ko05410//Hypertrophic cardiomyopathy (HCM);ko04260//Cardiac muscle contraction;ko05416//Viral myocarditis	K17751	GO:0015629//actin cytoskeleton	GO:0008092//cytoskeletal protein binding;GO:0017111//nucleoside-triphosphatase activity;GO:0032550//purine ribonucleoside binding	GO:0007015//actin filament organization;GO:0014721//twitch skeletal muscle contraction
ENSDARG00000003081	456	495	1008	1060	7.02	6.41	14.27	13.43	6.715	13.85	1.044426672	1.42E-09	4.05E-08	MYBPH	myosin binding protein Hb [Danio rerio]	-	-	-	-	-	-	-
MSTRG.13107	20854	0	0	0	343.79	0	0	0	171.895	0.001	-17.39116806	1.43E-09	4.06E-08	Nop56	nucleolar protein 56 isoform 1 [Danio rerio]	Genetic Information Processing	Translation	ko03008//Ribosome biogenesis in eukaryotes	K14564	-	-	-
ENSDARG00000013847	222	225	575	704	2.32	1.98	5.54	6.07	2.15	5.805	1.432959407	1.50E-09	4.27E-08	EGFR	epidermal growth factor receptor precursor [Danio rerio]	Human Diseases;Environmental Information Processing;Organismal Systems;Cellular Processes	Cancers;Infectious diseases;Cellular community - eukaryotes;Drug resistance;Endocrine and metabolic diseases;Transport and catabolism;Cell motility;Signal transduction;Development;Cell growth and death;Endocrine system	ko05200//Pathways in cancer;ko04151//PI3K-Akt signaling pathway;ko05165//Human papillomavirus infection;ko04010//MAPK signaling pathway;ko04144//Endocytosis;ko04810//Regulation of actin cytoskeleton;ko04510//Focal adhesion;ko05205//Proteoglycans in cancer;ko05163//Human cytomegalovirus infection;ko04015//Rap1 signaling pathway;ko04020//Calcium signaling pathway;ko04014//Ras signaling pathway;ko05…	K04361	GO:0031224//intrinsic component of membrane	GO:0004713//protein tyrosine kinase activity;GO:0032550//purine ribonucleoside binding	GO:0006464//cellular protein modification process;GO:0006796//phosphate-containing compound metabolic process;GO:0007167//enzyme linked receptor protein signaling pathway
ENSDARG00000040851	0	0	113	172	0	0	0.71	0.96	0.001	0.835	9.705632387	1.54E-09	4.35E-08	PLEKHH2	PREDICTED: pleckstrin homology domain-containing family H member 2 [Danio rerio]	-	-	-	-	-	-	-
ENSDARG00000051763	562	837	1476	1772	4.94	6.19	11.94	12.82	5.565	12.38	1.153557722	1.58E-09	4.48E-08	Sntb2	PREDICTED: beta-2-syntrophin [Danio rerio]	-	-	-	-	-	-	-
ENSDARG00000008772	13	29	169	211	0.12	0.23	1.44	1.61	0.175	1.525	3.123382416	1.60E-09	4.51E-08	CACNG1	calcium channel, voltage-dependent, gamma subunit 1a [Danio rerio]	Human Diseases;Environmental Information Processing;Organismal Systems	Cardiovascular diseases;Circulatory system;Endocrine system;Signal transduction	ko04010//MAPK signaling pathway;ko04921//Oxytocin signaling pathway;ko04261//Adrenergic signaling in cardiomyocytes;ko05414//Dilated cardiomyopathy (DCM);ko05410//Hypertrophic cardiomyopathy (HCM);ko05412//Arrhythmogenic right ventricular cardiomyopathy (ARVC);ko04260//Cardiac muscle contraction	K04866	GO:0034704//calcium channel complex	GO:0005262//calcium channel activity	GO:0006816//calcium ion transport;GO:0034220//ion transmembrane transport
MSTRG.3667	305	489	1014	1151	1.66	2.24	5.08	5.16	1.95	5.12	1.392669686	1.66E-09	4.69E-08	ST6GALNAC2	PREDICTED: alpha-N-acetylgalactosaminide alpha-2,6-sialyltransferase 2 [Danio rerio]	-	-	-	-	GO:0031224//intrinsic component of membrane	GO:0016757//transferase activity, transferring glycosyl groups	GO:0006464//cellular protein modification process
MSTRG.21665	0	0	166	122	0	0	1.82	1.2	0.001	1.51	10.56033283	1.69E-09	4.75E-08	TNS1	PREDICTED: tensin-1-like isoform X6 [Danio rerio]	-	-	-	-	-	GO:0043169//cation binding	-
ENSDARG00000045695	265	254	713	768	4.58	3.7	11.35	10.94	4.14	11.145	1.428693944	1.72E-09	4.85E-08	myca	transcriptional regulator Myc-A [Danio rerio]	Human Diseases;Organismal Systems;Cellular Processes;Environmental Information Processing	Endocrine system;Cell growth and death;Cancers;Signal transduction;Cellular community - eukaryotes;Infectious diseases	ko05200//Pathways in cancer;ko04151//PI3K-Akt signaling pathway;ko04010//MAPK signaling pathway;ko05166//HTLV-I infection;ko05205//Proteoglycans in cancer;ko05163//Human cytomegalovirus infection;ko05206//MicroRNAs in cancer;ko05202//Transcriptional misregulation in cancers;ko05169//Epstein-Barr virus infection;ko05167//Kaposi sarcoma-associated herpesvirus infection;ko05225//Hepatocellular carci…	K04377	GO:0043231//intracellular membrane-bounded organelle	GO:0001071//nucleic acid binding transcription factor activity;GO:0003676//nucleic acid binding;GO:0005515//protein binding	GO:0010468//regulation of gene expression;GO:0034645//cellular macromolecule biosynthetic process
ENSDARG00000035899	233	330	60	38	2.41	2.87	0.57	0.32	2.64	0.445	-2.568660688	1.84E-09	5.18E-08	lingo1b	leucine-rich repeat and immunoglobulin-like domain-containing nogo receptor-interacting protein 1-B precursor [Danio rerio]	-	-	-	-	GO:0031224//intrinsic component of membrane	GO:0005488//binding	GO:0048468//cell development
ENSDARG00000057737	88	102	328	320	2.52	2.46	8.64	7.54	2.49	8.09	1.69999396	1.89E-09	5.31E-08	rxraa	retinoic acid receptor RXR-alpha-A [Danio rerio]	Environmental Information Processing;Organismal Systems;Human Diseases	Infectious diseases;Cancers;Signal transduction;Endocrine and metabolic diseases;Immune system;Endocrine system;Digestive system	ko05200//Pathways in cancer;ko04151//PI3K-Akt signaling pathway;ko05202//Transcriptional misregulation in cancers;ko04928//Parathyroid hormone synthesis, secretion and action;ko05226//Gastric cancer;ko04919//Thyroid hormone signaling pathway;ko04932//Non-alcoholic fatty liver disease (NAFLD);ko05160//Hepatitis C;ko05222//Small cell lung cancer;ko04659//Th17 cell differentiation;ko04976//Bile secr…	K08524	GO:0043231//intracellular membrane-bounded organelle	GO:0001071//nucleic acid binding transcription factor activity;GO:0003677//DNA binding;GO:0038023//signaling receptor activity;GO:0046914//transition metal ion binding	GO:0010468//regulation of gene expression;GO:0034645//cellular macromolecule biosynthetic process
MSTRG.2292	25	27	151	229	0.31	0.29	1.75	2.37	0.3	2.06	2.779609932	2.01E-09	5.61E-08	efna2	PREDICTED: ephrin-A2-like [Danio rerio]	Organismal Systems;Environmental Information Processing;Human Diseases	Cancers;Development;Signal transduction	ko04151//PI3K-Akt signaling pathway;ko04010//MAPK signaling pathway;ko04015//Rap1 signaling pathway;ko04014//Ras signaling pathway;ko05206//MicroRNAs in cancer;ko04360//Axon guidance	K05462	-	-	-
MSTRG.20347	168	154	505	649	0.98	0.75	2.7	3.1	0.865	2.9	1.745280862	2.03E-09	5.66E-08	ARVCF	armadillo repeat protein deleted in velo-cardio-facial syndrome [Danio rerio]	-	-	-	-	GO:0016020//membrane;GO:0043231//intracellular membrane-bounded organelle	-	GO:0044707//single-multicellular organism process;GO:0098602//single organism cell adhesion
ENSDARG00000045958	207	245	531	562	3.08	3.06	7.26	6.87	3.07	7.065	1.202450905	2.07E-09	5.76E-08	Egfl6	PREDICTED: epidermal growth factor-like protein 6 isoform X1 [Danio rerio]	-	-	-	-	-	-	-
ENSDARG00000070670	343	369	831	1132	5.35	4.84	11.92	14.53	5.095	13.225	1.376113671	2.15E-09	5.96E-08	Crip2	cysteine-rich protein 2 [Danio rerio]	-	-	-	-	-	GO:0046914//transition metal ion binding	-
ENSDARG00000014196	0	0	107	181	0	0	2.88	4.35	0.001	3.615	11.81977993	2.15E-09	5.97E-08	MYL1	myosin light chain 1/3, skeletal muscle isoform [Danio rerio]	-	-	-	-	-	-	-
ENSDARG00000013607	409	464	1044	992	5.24	5	12.3	10.46	5.12	11.38	1.152284842	2.18E-09	6.04E-08	Sema3f	PREDICTED: sema domain, immunoglobulin domain (Ig), short basic domain, secreted, (semaphorin) 3Gb isoform X1 [Danio rerio]	-	-	-	-	GO:0031224//intrinsic component of membrane	-	-
ENSDARG00000059824	50	52	214	304	0.76	0.67	3.01	3.82	0.715	3.415	2.255870432	2.51E-09	6.88E-08	SOAT1	PREDICTED: sterol O-acyltransferase 2 isoform X1 [Danio rerio]	Organismal Systems;Metabolism	Lipid metabolism;Digestive system	ko04979//Cholesterol metabolism;ko00100//Steroid biosynthesis	K00637	GO:0016020//membrane	GO:0016740//transferase activity	-
ENSDARG00000096932	17	29	149	221	0.16	0.22	1.26	1.67	0.19	1.465	2.946829341	2.52E-09	6.91E-08	--	PREDICTED: uncharacterized protein si:ch211-37e10.2 [Danio rerio]	-	-	-	-	-	-	-
ENSDARG00000019566	122	165	443	425	1.63	1.85	5.44	4.67	1.74	5.055	1.538623786	2.67E-09	7.29E-08	neurod1	neurogenic differentiation factor 1 [Danio rerio]	Human Diseases	Endocrine and metabolic diseases	ko04950//Maturity onset diabetes of the young	K08033	GO:0043231//intracellular membrane-bounded organelle	GO:0003676//nucleic acid binding;GO:0005515//protein binding	GO:0010468//regulation of gene expression;GO:0031016//pancreas development;GO:0034645//cellular macromolecule biosynthetic process;GO:0048886//neuromast hair cell differentiation
MSTRG.5086	269	323	614	712	2.1	2.12	4.41	4.57	2.11	4.49	1.089472446	2.77E-09	7.55E-08	LIMCH1	PREDICTED: LIM and calponin homology domains-containing protein 1 isoform X6 [Danio rerio]	-	-	-	-	-	GO:0043169//cation binding	-
MSTRG.6930	1375	1392	2877	3868	43.51	37.08	83.75	100.76	40.295	92.255	1.195026271	2.88E-09	7.84E-08	--	Apolipoprotein A-IV, partial [Danio rerio]	-	-	-	-	-	-	-
ENSDARG00000092057	794	999	328	468	12.67	13.42	4.81	6.15	13.045	5.48	-1.251249146	2.89E-09	7.86E-08	--	L-rhamnose-binding lectin-like precursor [Danio rerio]	-	-	-	-	-	-	-
ENSDARG00000114818	31	46	279	212	1.31	1.64	10.88	7.4	1.475	9.14	2.631479211	2.90E-09	7.89E-08	Myh6	slow skeletal myosin heavy chain 5, partial [Danio rerio]	Organismal Systems;Environmental Information Processing;Human Diseases	Signal transduction;Cardiovascular diseases;Endocrine system;Circulatory system	ko04022//cGMP - PKG signaling pathway;ko04261//Adrenergic signaling in cardiomyocytes;ko04919//Thyroid hormone signaling pathway;ko05414//Dilated cardiomyopathy (DCM);ko05410//Hypertrophic cardiomyopathy (HCM);ko04260//Cardiac muscle contraction;ko05416//Viral myocarditis	K17751	GO:0015629//actin cytoskeleton	GO:0008092//cytoskeletal protein binding;GO:0017111//nucleoside-triphosphatase activity;GO:0032550//purine ribonucleoside binding	GO:0007015//actin filament organization;GO:0014721//twitch skeletal muscle contraction
ENSDARG00000056680	96	133	343	366	1.29	1.51	4.25	4.06	1.4	4.155	1.56942165	2.92E-09	7.92E-08	Stc2	Zgc:136650 [Danio rerio]	-	-	-	-	-	-	-
MSTRG.22815	430	590	1114	1544	1.46	1.68	3.47	4.3	1.57	3.885	1.30715004	3.06E-09	8.27E-08	DYSF	PREDICTED: dysferlin isoform X3 [Danio rerio]	-	-	-	-	GO:0031224//intrinsic component of membrane;GO:0044459//plasma membrane part	GO:0046872//metal ion binding	GO:0007009//plasma membrane organization;GO:0009887//organ morphogenesis
ENSDARG00000031427	1315	1656	2820	3948	24.36	25.82	48.06	60.21	25.09	54.135	1.109449173	3.06E-09	8.27E-08	Calm2	PREDICTED: calmodulin [Camelus dromedarius]	Cellular Processes;Organismal Systems;Environmental Information Processing;Human Diseases	Cardiovascular diseases;Circulatory system;Infectious diseases;Nervous system;Substance dependence;Cancers;Sensory system;Immune system;Environmental adaptation;Digestive system;Endocrine system;Cell growth and death;Signal transduction;Neurodegenerative diseases	ko05200//Pathways in cancer;ko04024//cAMP signaling pathway;ko05163//Human cytomegalovirus infection;ko04015//Rap1 signaling pathway;ko04020//Calcium signaling pathway;ko04014//Ras signaling pathway;ko04022//cGMP - PKG signaling pathway;ko04921//Oxytocin signaling pathway;ko04261//Adrenergic signaling in cardiomyocytes;ko05152//Tuberculosis;ko05167//Kaposi sarcoma-associated herpesvirus infection…	K02183	GO:0005815//microtubule organizing center;GO:0005819//spindle;GO:0031988//membrane-bounded vesicle;GO:0034703//cation channel complex;GO:0043231//intracellular membrane-bounded organelle;GO:0044449//contractile fiber part	GO:0008092//cytoskeletal protein binding;GO:0019211//phosphatase activator activity;GO:0019900//kinase binding;GO:0046872//metal ion binding;GO:0047485//protein N-terminus binding	GO:0000910//cytokinesis;GO:0006942//regulation of striated muscle contraction;GO:0008016//regulation of heart contraction;GO:0009593//detection of chemical stimulus;GO:0010038//response to metal ion;GO:0010922//positive regulation of phosphatase activity;GO:0030799//regulation of cyclic nucleotide metabolic process;GO:0031401//positive regulation of protein modification process;GO:0048856//anatom…
ENSDARG00000062834	93	71	412	734	2.18	1.4	8.89	14.17	1.79	11.53	2.68736102	3.10E-09	8.36E-08	ecsit	evolutionarily conserved signaling intermediate in Toll pathway, mitochondrial [Danio rerio]	Environmental Information Processing	Signal transduction	ko04010//MAPK signaling pathway	K04405	GO:0043231//intracellular membrane-bounded organelle	-	GO:0006952//defense response;GO:0050790//regulation of catalytic activity
MSTRG.9822	113	86	553	1318	0.91	0.58	4.1	8.75	0.745	6.425	3.108384124	3.20E-09	8.60E-08	SLC2A3	solute carrier family 2, facilitated glucose transporter member 3 [Danio rerio]	-	-	-	-	-	-	-
ENSDARG00000043322	3	0	201	125	0.08	0	4.69	2.61	0.04	3.65	6.511752654	3.23E-09	8.67E-08	GSX2	GS homeobox 2 [Danio rerio]	-	-	-	-	GO:0043231//intracellular membrane-bounded organelle	GO:0003677//DNA binding	GO:0010468//regulation of gene expression
ENSDARG00000004060	565	777	1387	1884	6.51	7.54	14.7	17.87	7.025	16.285	1.212973589	3.27E-09	8.77E-08	BHLHE40	Bhlhe40 protein [Danio rerio]	Organismal Systems	Environmental adaptation	ko04710//Circadian rhythm	K03729	GO:0043231//intracellular membrane-bounded organelle	GO:0003676//nucleic acid binding;GO:0005515//protein binding	GO:0006355//regulation of transcription, DNA-templated;GO:0007626//locomotory behavior
ENSDARG00000041257	0	0	102	164	0	0	2.61	3.76	0.001	3.185	11.63707766	3.29E-09	8.81E-08	Smtn	smoothelin-like 1 [Danio rerio]	-	-	-	-	-	-	-
ENSDARG00000037278	15	9	135	163	0.42	0.21	3.46	3.74	0.315	3.6	3.514573173	3.34E-09	8.93E-08	LRAT	Lrata protein, partial [Danio rerio]	Organismal Systems;Metabolism	Digestive system;Metabolism of cofactors and vitamins	ko00830//Retinol metabolism;ko04977//Vitamin digestion and absorption	K00678	-	GO:0016740//transferase activity	-
ENSDARG00000010312	16	20	121	170	0.32	0.34	2.23	2.81	0.33	2.52	2.932885804	3.42E-09	9.14E-08	CP	Ceruloplasmin [Danio rerio]	Cellular Processes;Metabolism	Metabolism of cofactors and vitamins;Cell growth and death	ko04216//Ferroptosis;ko00860//Porphyrin and chlorophyll metabolism	K13624	-	GO:0016724//oxidoreductase activity, oxidizing metal ions, oxygen as acceptor;GO:0046914//transition metal ion binding	GO:0000041//transition metal ion transport;GO:0046916//cellular transition metal ion homeostasis
MSTRG.20778	6	0	7929	5939	0.02	0	23.72	15.9	0.01	19.81	10.95201316	3.45E-09	9.19E-08	Iqgap1	PREDICTED: ras GTPase-activating-like protein IQGAP2 isoform X1 [Danio rerio]	Cellular Processes	Cell motility	ko04810//Regulation of actin cytoskeleton	K05767	-	GO:0003677//DNA binding;GO:0008047//enzyme activator activity	GO:0010468//regulation of gene expression;GO:0035556//intracellular signal transduction;GO:0051336//regulation of hydrolase activity
ENSDARG00000020738	1	2	105	99	0.02	0.03	1.62	1.37	0.025	1.495	5.902073579	3.49E-09	9.29E-08	--	PREDICTED: stonustoxin subunit alpha-like [Danio rerio]	-	-	-	-	-	-	-
ENSDARG00000095019	1226	1460	2586	3645	21.95	22	42.58	53.71	21.975	48.145	1.131522812	3.59E-09	9.53E-08	lmo2	rhombotin-2 [Danio rerio]	-	-	-	-	GO:0043231//intracellular membrane-bounded organelle	GO:0003676//nucleic acid binding;GO:0046914//transition metal ion binding	GO:0030099//myeloid cell differentiation;GO:0048514//blood vessel morphogenesis
ENSDARG00000074306	7676	9858	21814	42244	192.42	207.98	503.01	871.67	200.2	687.34	1.779581946	3.69E-09	9.78E-08	CTSL	cathepsin L1-like precursor [Danio rerio]	-	-	-	-	-	GO:0070011//peptidase activity, acting on L-amino acid peptides	GO:0019538//protein metabolic process
ENSDARG00000038868	269	397	780	847	4.76	5.92	12.7	12.34	5.34	12.52	1.229322915	3.91E-09	1.03E-07	eng2b	homeobox protein engrailed-2b [Danio rerio]	Environmental Information Processing	Signal transduction	ko04341//Hedgehog signaling pathway - fly	K09319	GO:0043231//intracellular membrane-bounded organelle	GO:0003677//DNA binding	GO:0003002//regionalization;GO:0007420//brain development;GO:0010468//regulation of gene expression
ENSDARG00000087651	12323	15449	28314	45453	411.2	433.87	869.1	1248.47	422.535	1058.785	1.325266906	4.00E-09	1.05E-07	CTSL	cathepsin L1-like precursor [Danio rerio]	-	-	-	-	-	GO:0070011//peptidase activity, acting on L-amino acid peptides	GO:0019538//protein metabolic process
MSTRG.6477	417	434	1036	1017	3.17	2.78	7.25	6.37	2.975	6.81	1.19476513	4.05E-09	1.07E-07	ascc3	PREDICTED: activating signal cointegrator 1 complex subunit 3 [Danio rerio]	-	-	-	-	-	GO:0017111//nucleoside-triphosphatase activity;GO:0032550//purine ribonucleoside binding	-
MSTRG.17096	62	133	520	508	0.79	1.43	6.12	5.35	1.11	5.735	2.36923381	4.09E-09	1.08E-07	fezf1	fez family zinc finger protein 1 [Danio rerio]	-	-	-	-	GO:0043231//intracellular membrane-bounded organelle	GO:0003676//nucleic acid binding;GO:0043169//cation binding	GO:0010468//regulation of gene expression;GO:0034645//cellular macromolecule biosynthetic process;GO:0048731//system development;GO:0048869//cellular developmental process
ENSDARG00000016483	20	17	226	156	0.39	0.28	4.08	2.52	0.335	3.3	3.300233024	4.10E-09	1.08E-07	baiap2l2	PREDICTED: brain-specific angiogenesis inhibitor 1-associated protein 2-like protein 2 isoform X1 [Danio rerio]	-	-	-	-	GO:0044424//intracellular part	-	GO:0007015//actin filament organization;GO:0044802//single-organism membrane organization;GO:0050794//regulation of cellular process
ENSDARG00000061471	74	77	378	307	0.68	0.6	3.21	2.33	0.64	2.77	2.113742166	4.16E-09	1.09E-07	SEMA5B	PREDICTED: semaphorin-5B isoform X1 [Danio rerio]	-	-	-	-	-	-	-
MSTRG.12722	3059	2386	8008	11859	46.69	30.65	112.43	148.99	38.67	130.71	1.75708285	4.39E-09	1.15E-07	hsp90a.1	RecName: Full=Heat shock protein HSP 90-alpha 1	Environmental Information Processing;Cellular Processes;Organismal Systems;Human Diseases;Genetic Information Processing	Cardiovascular diseases;Immune system;Endocrine system;Cell growth and death;Folding, sorting and degradation;Signal transduction;Cancers	ko05200//Pathways in cancer;ko04151//PI3K-Akt signaling pathway;ko04621//NOD-like receptor signaling pathway;ko04217//Necroptosis;ko04141//Protein processing in endoplasmic reticulum;ko05418//Fluid shear stress and atherosclerosis;ko04915//Estrogen signaling pathway;ko05215//Prostate cancer;ko04659//Th17 cell differentiation;ko04914//Progesterone-mediated oocyte maturation;ko04657//IL-17 signalin…	K04079	GO:0031674//I band;GO:0048770//pigment granule	GO:0005515//protein binding;GO:0030234//enzyme regulator activity;GO:0032550//purine ribonucleoside binding	GO:0007015//actin filament organization;GO:0030239//myofibril assembly;GO:0031328//positive regulation of cellular biosynthetic process;GO:0044267//cellular protein metabolic process;GO:0048513//animal organ development;GO:0050896//response to stimulus
ENSDARG00000051939	0	0	109	122	0	0	0.87	0.87	0.001	0.87	9.764871591	4.47E-09	1.17E-07	PC	pyruvate carboxylase, mitochondrial [Danio rerio]	Metabolism	Global and overview maps;Carbohydrate metabolism	ko01100//Metabolic pathways;ko01200//Carbon metabolism;ko01230//Biosynthesis of amino acids;ko00620//Pyruvate metabolism;ko00020//Citrate cycle (TCA cycle)	K01958	-	GO:0003676//nucleic acid binding;GO:0016879//ligase activity, forming carbon-nitrogen bonds;GO:0019842//vitamin binding;GO:0032550//purine ribonucleoside binding;GO:0043169//cation binding	GO:0006006//glucose metabolic process;GO:0010038//response to metal ion;GO:0032787//monocarboxylic acid metabolic process
ENSDARG00000105223	235	197	874	785	8.28	5.84	28.32	22.76	7.06	25.54	1.855018436	4.47E-09	1.17E-07	PMP22	PREDICTED: peripheral myelin protein 22a isoform X1 [Danio rerio]	-	-	-	-	-	-	-
MSTRG.15101	63	49	282	433	0.34	0.23	1.42	1.95	0.285	1.685	2.563714767	4.90E-09	1.27E-07	Myh7b	PREDICTED: myosin-7 isoform X1 [Danio rerio]	Human Diseases;Organismal Systems;Environmental Information Processing	Signal transduction;Endocrine system;Circulatory system;Cardiovascular diseases	ko04022//cGMP - PKG signaling pathway;ko04261//Adrenergic signaling in cardiomyocytes;ko04919//Thyroid hormone signaling pathway;ko05414//Dilated cardiomyopathy (DCM);ko05410//Hypertrophic cardiomyopathy (HCM);ko04260//Cardiac muscle contraction;ko05416//Viral myocarditis	K17751	-	GO:0008092//cytoskeletal protein binding;GO:0017111//nucleoside-triphosphatase activity;GO:0032550//purine ribonucleoside binding	-
ENSDARG00000056012	781	1019	427	365	19.75	21.69	9.93	7.6	20.72	8.765	-1.241198007	4.92E-09	1.28E-07	EVX1	PREDICTED: even-skipped-like1 isoform X1 [Danio rerio]	-	-	-	-	GO:0043231//intracellular membrane-bounded organelle	GO:0003677//DNA binding	GO:0003002//regionalization;GO:0010468//regulation of gene expression;GO:0010470//regulation of gastrulation
MSTRG.17456	286	334	682	702	21.1	20.74	46.28	42.63	20.92	44.455	1.087462841	4.94E-09	1.28E-07	MYH9	PREDICTED: myosin-9-like [Danio rerio]	Cellular Processes;Organismal Systems;Human Diseases	Circulatory system;Cellular community - eukaryotes;Infectious diseases;Cell motility	ko04810//Regulation of actin cytoskeleton;ko04530//Tight junction;ko04270//Vascular smooth muscle contraction;ko05132//Salmonella infection	K10352	GO:0015629//actin cytoskeleton	-	-
ENSDARG00000021265	125	105	530	472	1.13	0.8	4.42	3.52	0.965	3.97	2.04053816	5.03E-09	1.30E-07	Mybpc2	myosin-binding protein C, fast-type [Danio rerio]	-	-	-	-	-	-	-
MSTRG.12779	8549	0	0	0	227.35	0	0	0	113.675	0.001	-16.79455548	5.27E-09	1.36E-07	bhmt	Bhmt protein [Danio rerio]	Metabolism	Global and overview maps;Amino acid metabolism	ko01100//Metabolic pathways;ko00270//Cysteine and methionine metabolism;ko00260//Glycine, serine and threonine metabolism	K00544	-	-	-
ENSDARG00000012184	0	0	129	108	0	0	2.16	1.62	0.001	1.89	10.88417052	5.28E-09	1.36E-07	ACAP2	PREDICTED: arf-GAP with coiled-coil, ANK repeat and PH domain-containing protein 3-like [Sinocyclocheilus rhinocerous]	Cellular Processes	Transport and catabolism	ko04144//Endocytosis	K12489	-	GO:0008047//enzyme activator activity;GO:0043169//cation binding	-
ENSDARG00000069660	11	10	101	136	0.08	0.06	0.68	0.82	0.07	0.75	3.421463768	5.40E-09	1.39E-07	chrnb1	acetylcholine receptor subunit beta 1 [Danio rerio]	Environmental Information Processing	Signaling molecules and interaction	ko04080//Neuroactive ligand-receptor interaction	K04812	GO:0034702//ion channel complex;GO:0097060//synaptic membrane	GO:0004888//transmembrane signaling receptor activity;GO:0005231//excitatory extracellular ligand-gated ion channel activity	GO:0044765//single-organism transport
ENSDARG00000068460	7	7	126	97	0.04	0.03	0.67	0.46	0.035	0.565	4.01282404	5.45E-09	1.40E-07	Otog	PREDICTED: otogelin [Danio rerio]	-	-	-	-	-	-	-
MSTRG.15871	19	32	207	168	0.18	0.25	1.78	1.29	0.215	1.535	2.835830091	5.51E-09	1.41E-07	--	PREDICTED: uncharacterized protein si:ch211-37e10.2 [Danio rerio]	-	-	-	-	-	-	-
ENSDARG00000056292	3	2	127	87	0.06	0.03	2.4	1.47	0.045	1.935	5.426264755	5.56E-09	1.42E-07	vsx1	visual system homeobox 1 [Danio rerio]	-	-	-	-	GO:0043231//intracellular membrane-bounded organelle	GO:0000975//regulatory region DNA binding	GO:0006355//regulation of transcription, DNA-templated;GO:0042662//negative regulation of mesodermal cell fate specification;GO:0050953//sensory perception of light stimulus
MSTRG.6931	49	50	208	301	2.82	2.43	11.03	14.28	2.625	12.655	2.26931818	5.65E-09	1.45E-07	--	apolipoprotein A-IV-like precursor [Danio rerio]	-	-	-	-	-	-	-
MSTRG.17923	0	0	90	333	0	0	2	6.62	0.001	4.31	12.07347215	5.86E-09	1.50E-07	TOM1	PREDICTED: target of Myb protein 1 isoform X2 [Danio rerio]	-	-	-	-	GO:0044464//cell part	-	-
ENSDARG00000039095	23	46	218	411	0.66	1.11	5.76	9.72	0.885	7.74	3.128584206	6.00E-09	1.53E-07	NKX2-3	homeobox protein Nkx-2.3 [Danio rerio]	-	-	-	-	GO:0043231//intracellular membrane-bounded organelle	GO:0003677//DNA binding	GO:0010468//regulation of gene expression
ENSDARG00000034423	61	96	310	304	2.34	3.11	10.96	9.62	2.725	10.29	1.916914847	6.53E-09	1.66E-07	--	gamma-synuclein [Danio rerio]	-	-	-	-	-	-	-
MSTRG.3525	7452	0	0	0	54.1	0	0	0	27.05	0.001	-14.72334097	6.65E-09	1.69E-07	BMS1	ribosome biogenesis protein BMS1 homolog [Danio rerio]	Genetic Information Processing	Translation	ko03008//Ribosome biogenesis in eukaryotes	K14569	GO:0043231//intracellular membrane-bounded organelle	GO:0017111//nucleoside-triphosphatase activity;GO:0032550//purine ribonucleoside binding	GO:0022613//ribonucleoprotein complex biogenesis
MSTRG.13189	0	10701	0	0	0	67.72	0	0	33.86	0.001	-15.04729435	6.66E-09	1.69E-07	ATP2A2	PREDICTED: ATPase, Ca++ transporting, cardiac muscle, slow twitch 2b isoform X1 [Danio rerio]	Human Diseases;Environmental Information Processing;Organismal Systems	Signal transduction;Neurodegenerative diseases;Cardiovascular diseases;Circulatory system;Digestive system;Endocrine system	ko04024//cAMP signaling pathway;ko04020//Calcium signaling pathway;ko04022//cGMP - PKG signaling pathway;ko04261//Adrenergic signaling in cardiomyocytes;ko05010//Alzheimer disease;ko04919//Thyroid hormone signaling pathway;ko05414//Dilated cardiomyopathy (DCM);ko05410//Hypertrophic cardiomyopathy (HCM);ko04972//Pancreatic secretion;ko05412//Arrhythmogenic right ventricular cardiomyopathy (ARVC);k…	K05853	GO:0005789//endoplasmic reticulum membrane;GO:0031224//intrinsic component of membrane	GO:0003824//catalytic activity;GO:0032550//purine ribonucleoside binding;GO:0043169//cation binding	GO:0006816//calcium ion transport
ENSDARG00000079542	51	87	299	299	0.7	1.01	3.8	3.4	0.855	3.6	2.074000581	6.78E-09	1.71E-07	STARD13	PREDICTED: stAR-related lipid transfer protein 13 isoform X1 [Danio rerio]	-	-	-	-	-	GO:0005488//binding	-
ENSDARG00000094210	303	255	57	39	13.86	9.82	2.4	1.47	11.84	1.935	-2.613263609	7.10E-09	1.78E-07	FTH	Zgc:109934 protein [Danio rerio]	Cellular Processes;Organismal Systems	Digestive system;Cell growth and death	ko04217//Necroptosis;ko04978//Mineral absorption;ko04216//Ferroptosis	K00522	-	GO:0005506//iron ion binding	GO:0000041//transition metal ion transport
ENSDARG00000017739	16	15	120	203	0.32	0.25	2.18	3.3	0.285	2.74	3.265142069	7.15E-09	1.79E-07	Ak5	adenylate kinase 5, like [Danio rerio]	Metabolism	Metabolism of cofactors and vitamins;Global and overview maps;Nucleotide metabolism	ko01100//Metabolic pathways;ko00230//Purine metabolism;ko00730//Thiamine metabolism	K00939	-	GO:0016301//kinase activity	GO:0006725//cellular aromatic compound metabolic process;GO:0006796//phosphate-containing compound metabolic process
ENSDARG00000037059	958	1253	2143	3009	10.67	11.74	21.95	27.58	11.205	24.765	1.144159972	7.29E-09	1.82E-07	slc44a2	PREDICTED: choline transporter-like protein 2 isoform X3 [Danio rerio]	Human Diseases	Cancers	ko05231//Choline metabolism in cancer	K15377	GO:0031224//intrinsic component of membrane	-	-
MSTRG.17560	0	8598	0	0	0	202.26	0	0	101.13	0.001	-16.62585151	7.32E-09	1.83E-07	rnps1	PREDICTED: RNA-binding protein with serine-rich domain 1 isoform X1 [Clupea harengus]	Genetic Information Processing	Translation	ko03013//RNA transport;ko03015//mRNA surveillance pathway	K14325	GO:0016604//nuclear body	GO:0003676//nucleic acid binding;GO:0036094//small molecule binding	GO:0006396//RNA processing
ENSDARG00000099144	44	71	310	261	0.73	0.99	4.73	3.56	0.86	4.145	2.268963537	7.36E-09	1.84E-07	IGFBP3	insulin-like growth factor-binding protein 3 precursor [Danio rerio]	Human Diseases;Cellular Processes	Cancers;Cell growth and death	ko05202//Transcriptional misregulation in cancers;ko04218//Cellular senescence;ko04115//p53 signaling pathway	K10138	GO:0005576//extracellular region;GO:0036454//growth factor complex;GO:0043231//intracellular membrane-bounded organelle	GO:0005520//insulin-like growth factor binding	GO:0007169//transmembrane receptor protein tyrosine kinase signaling pathway;GO:0016049//cell growth;GO:0030510//regulation of BMP signaling pathway;GO:0048598//embryonic morphogenesis;GO:0048646//anatomical structure formation involved in morphogenesis;GO:0048731//system development
ENSDARG00000044975	67	64	258	381	1.14	0.92	4.06	5.36	1.03	4.71	2.193082722	7.48E-09	1.86E-07	KRT19	PREDICTED: keratin, type I cytoskeletal 19-like [Sinocyclocheilus grahami]	Human Diseases;Organismal Systems	Infectious diseases;Endocrine system	ko04915//Estrogen signaling pathway;ko05130//Pathogenic Escherichia coli infection;ko05150//Staphylococcus aureus infection	K07604	GO:0043234//protein complex	-	-
ENSDARG00000104924	141	314	1	0	1.87	3.5	0.01	0	2.685	0.005	-9.068778278	7.75E-09	1.93E-07	MYOZ2	PREDICTED: myozenin-3 isoform X1 [Danio rerio]	-	-	-	-	-	-	-
MSTRG.14979	1020	1533	255	470	12.65	16	2.91	4.8	14.325	3.855	-1.893732374	7.93E-09	1.97E-07	Eif4b	PREDICTED: eukaryotic translation initiation factor 4B isoform X1 [Danio rerio]	Environmental Information Processing;Genetic Information Processing;Human Diseases	Signal transduction;Translation;Cancers	ko04151//PI3K-Akt signaling pathway;ko05205//Proteoglycans in cancer;ko04150//mTOR signaling pathway;ko03013//RNA transport	K03258	-	GO:0097159//organic cyclic compound binding	-
MSTRG.11469	27	29	175	159	0.19	0.17	1.14	0.93	0.18	1.035	2.523561956	8.64E-09	2.14E-07	Sema6b	PREDICTED: semaphorin-6B [Danio rerio]	-	-	-	-	-	-	-
ENSDARG00000078854	229	277	598	597	8.03	8.17	19.28	17.23	8.1	18.255	1.172297856	8.76E-09	2.16E-07	Tusc3	PREDICTED: tumor suppressor candidate 3-like [Sinocyclocheilus anshuiensis]	Metabolism;Genetic Information Processing	Glycan biosynthesis and metabolism;Global and overview maps;Folding, sorting and degradation	ko01100//Metabolic pathways;ko04141//Protein processing in endoplasmic reticulum;ko00510//N-Glycan biosynthesis	K12669	-	-	GO:0019725//cellular homeostasis
ENSDARG00000018260	1475	2383	726	538	21.88	29.75	9.91	6.57	25.815	8.24	-1.647493356	8.94E-09	2.21E-07	Bmp7	bone morphogenetic protein 7a precursor [Danio rerio]	Organismal Systems;Environmental Information Processing	Signaling molecules and interaction;Signal transduction;Development	ko04360//Axon guidance;ko04060//Cytokine-cytokine receptor interaction;ko04390//Hippo signaling pathway;ko04350//TGF-beta signaling pathway	K16621	GO:0005576//extracellular region	GO:0005102//receptor binding;GO:0046983//protein dimerization activity	GO:0003143//embryonic heart tube morphogenesis;GO:0003154//BMP signaling pathway involved in determination of left/right symmetry;GO:0009953//dorsal/ventral pattern formation;GO:0009996//negative regulation of cell fate specification;GO:0042325//regulation of phosphorylation;GO:0065003//macromolecular complex assembly
ENSDARG00000000380	348	513	163	150	3.46	4.29	1.49	1.23	3.875	1.36	-1.510589659	8.98E-09	2.21E-07	Pde6a	rod cGMP-specific 3',5'-cyclic phosphodiesterase subunit alpha [Danio rerio]	Organismal Systems;Metabolism	Nucleotide metabolism;Sensory system	ko00230//Purine metabolism;ko04744//Phototransduction	K08718	-	GO:0004112//cyclic-nucleotide phosphodiesterase activity;GO:0043169//cation binding	GO:0050794//regulation of cellular process
MSTRG.16007	0	0	0	13283	0	0	0	185.36	0.001	92.68	16.49997042	9.13E-09	2.25E-07	CCT5	T-complex protein 1 subunit epsilon [Danio rerio]	-	-	-	-	GO:0044424//intracellular part	GO:0005515//protein binding;GO:0032550//purine ribonucleoside binding	GO:0044267//cellular protein metabolic process
ENSDARG00000020072	82	129	2153	666	0.78	1.03	18.84	5.21	0.905	12.025	3.731975292	9.35E-09	2.30E-07	thbs4b	thrombospondin-4-B precursor [Danio rerio]	Human Diseases;Environmental Information Processing;Cellular Processes	Signaling molecules and interaction;Cellular community - eukaryotes;Infectious diseases;Signal transduction;Transport and catabolism	ko04151//PI3K-Akt signaling pathway;ko05165//Human papillomavirus infection;ko04510//Focal adhesion;ko04145//Phagosome;ko04512//ECM-receptor interaction;ko05144//Malaria	K04659	GO:0005783//endoplasmic reticulum;GO:0031012//extracellular matrix;GO:0044421//extracellular region part	GO:0005102//receptor binding;GO:0046872//metal ion binding	GO:0022610//biological adhesion;GO:0035966//response to topologically incorrect protein;GO:0048522//positive regulation of cellular process;GO:0061448//connective tissue development
ENSDARG00000115657	168	219	456	579	0.88	0.97	2.21	2.51	0.925	2.36	1.351261589	9.63E-09	2.36E-07	PRKCA	protein kinase C alpha type [Danio rerio]	Organismal Systems;Cellular Processes;Environmental Information Processing;Human Diseases	Digestive system;Environmental adaptation;Immune system;Cancers;Infectious diseases;Excretory system;Substance dependence;Endocrine and metabolic diseases;Signal transduction;Development;Endocrine system;Sensory system;Cellular community - eukaryotes;Nervous system;Circulatory system;Drug resistance	ko05200//Pathways in cancer;ko04151//PI3K-Akt signaling pathway;ko04010//MAPK signaling pathway;ko04510//Focal adhesion;ko05205//Proteoglycans in cancer;ko05163//Human cytomegalovirus infection;ko04015//Rap1 signaling pathway;ko04020//Calcium signaling pathway;ko04014//Ras signaling pathway;ko05206//MicroRNAs in cancer;ko04921//Oxytocin signaling pathway;ko04360//Axon guidance;ko04261//Adrenergic…	K02677	-	GO:0004674//protein serine/threonine kinase activity;GO:0032550//purine ribonucleoside binding;GO:0046914//transition metal ion binding	GO:0006464//cellular protein modification process;GO:0006796//phosphate-containing compound metabolic process;GO:0007165//signal transduction
MSTRG.25439	359	428	844	840	2.14	2.15	4.63	4.12	2.145	4.375	1.028305369	9.91E-09	2.43E-07	--	PREDICTED: ATP-binding cassette sub-family A member 12 [Danio rerio]	Environmental Information Processing	Membrane transport	ko02010//ABC transporters	K05646	-	-	-
MSTRG.5227	276	312	613	721	3.56	3.38	7.26	7.65	3.47	7.455	1.10327269	1.01E-08	2.47E-07	Sorbs2	PREDICTED: sorbin and SH3 domain-containing protein 1 isoform X7 [Danio rerio]	-	-	-	-	-	-	GO:0022610//biological adhesion;GO:0048870//cell motility
ENSDARG00000023082	47	52	485	275	1.11	1.03	10.51	5.33	1.07	7.92	2.887889634	1.09E-08	2.65E-07	krt13	PREDICTED: keratin, type I cytoskeletal 13 [Danio rerio]	Organismal Systems;Human Diseases	Endocrine system;Infectious diseases	ko04915//Estrogen signaling pathway;ko05130//Pathogenic Escherichia coli infection;ko05150//Staphylococcus aureus infection	K07604	-	-	-
ENSDARG00000029296	21	33	148	170	0.08	0.11	0.55	0.56	0.095	0.555	2.546488353	1.12E-08	2.73E-07	NEXMIF	PREDICTED: protein KIAA2022 homolog [Danio rerio]	-	-	-	-	-	-	-
ENSDARG00000076833	22	17	193	154	0.31	0.2	2.52	1.8	0.255	2.16	3.08246216	1.14E-08	2.77E-07	atnb233	ATPase, Na+/K+ transporting, beta 1b polypeptide [Danio rerio]	Environmental Information Processing;Organismal Systems	Endocrine system;Digestive system;Circulatory system;Signal transduction;Excretory system	ko04024//cAMP signaling pathway;ko04022//cGMP - PKG signaling pathway;ko04261//Adrenergic signaling in cardiomyocytes;ko04919//Thyroid hormone signaling pathway;ko04925//Aldosterone synthesis and secretion;ko04972//Pancreatic secretion;ko04911//Insulin secretion;ko04974//Protein digestion and absorption;ko04260//Cardiac muscle contraction;ko04976//Bile secretion;ko04971//Gastric acid secretion;ko…	K01540	GO:0031224//intrinsic component of membrane;GO:0044459//plasma membrane part	-	GO:0030001//metal ion transport
ENSDARG00000063068	131	169	371	445	0.23	0.26	0.61	0.66	0.245	0.635	1.373974843	1.23E-08	2.97E-07	SYNE1	PREDICTED: nesprin-1 isoform X1 [Danio rerio]	-	-	-	-	GO:0012505//endomembrane system;GO:0031224//intrinsic component of membrane	GO:0003779//actin binding	GO:0007010//cytoskeleton organization
ENSDARG00000031325	499	550	1169	1720	4.09	3.8	8.82	11.62	3.945	10.22	1.373297991	1.25E-08	3.01E-07	tmed1	transmembrane emp24 domain-containing protein 1 precursor [Danio rerio]	-	-	-	-	GO:0031224//intrinsic component of membrane	-	-
MSTRG.12341	0	0	82	250	0	0	1.24	3.39	0.001	2.315	11.17679648	1.27E-08	3.04E-07	Stmn4	PREDICTED: stathmin-4 isoform X1 [Danio rerio]	-	-	-	-	-	-	-
ENSDARG00000040277	466	573	266	270	8.59	8.89	4.51	4.1	8.74	4.305	-1.021620042	1.27E-08	3.05E-07	FBXO32	F-box only protein 32 [Danio rerio]	Environmental Information Processing	Signal transduction	ko04068//FoxO signaling pathway	K10305	-	-	-
MSTRG.21647	296	430	810	866	0.98	1.2	2.48	2.37	1.09	2.425	1.153656612	1.27E-08	3.05E-07	TNRC6C	PREDICTED: trinucleotide repeat-containing gene 6C protein isoform X2 [Danio rerio]	-	-	-	-	-	-	-
ENSDARG00000076004	481	537	223	272	8.11	7.62	3.46	3.78	7.865	3.62	-1.119457068	1.30E-08	3.12E-07	PPP2R3B	PREDICTED: serine/threonine-protein phosphatase 2A regulatory subunit B'' subunit beta isoform X1 [Danio rerio]	Environmental Information Processing;Organismal Systems;Human Diseases;Genetic Information Processing	Circulatory system;Infectious diseases;Nervous system;Translation;Signal transduction	ko04151//PI3K-Akt signaling pathway;ko05165//Human papillomavirus infection;ko04261//Adrenergic signaling in cardiomyocytes;ko04728//Dopaminergic synapse;ko04071//Sphingolipid signaling pathway;ko04152//AMPK signaling pathway;ko03015//mRNA surveillance pathway	K11583	-	GO:0046872//metal ion binding	-
ENSDARG00000018283	369	429	179	201	11.54	11.29	5.15	5.18	11.415	5.165	-1.144090605	1.37E-08	3.25E-07	CYBA	cytochrome b-245, alpha polypeptide [Danio rerio]	Human Diseases;Cellular Processes;Organismal Systems	Transport and catabolism;Cardiovascular diseases;Immune system;Development;Infectious diseases	ko04621//NOD-like receptor signaling pathway;ko04145//Phagosome;ko05418//Fluid shear stress and atherosclerosis;ko04670//Leukocyte transendothelial migration;ko04380//Osteoclast differentiation;ko05140//Leishmaniasis	K08009	-	-	-
MSTRG.24012	28	44	185	185	0.19	0.25	1.16	1.04	0.22	1.1	2.321928095	1.48E-08	3.51E-07	ADAMTS10	A disintegrin and metalloproteinase with thrombospondin motifs 10 precursor [Danio rerio]	-	-	-	-	GO:0031012//extracellular matrix	GO:0046914//transition metal ion binding;GO:0070011//peptidase activity, acting on L-amino acid peptides	GO:0019538//protein metabolic process
ENSDARG00000019367	227	211	633	659	3.4	2.66	8.71	8.11	3.03	8.41	1.472788007	1.52E-08	3.59E-07	Tgfb3	transforming growth factor beta-3 precursor [Danio rerio]	Human Diseases;Environmental Information Processing;Cellular Processes	Endocrine and metabolic diseases;Cardiovascular diseases;Cancers;Signaling molecules and interaction;Infectious diseases;Cell growth and death;Signal transduction;Immune diseases	ko05200//Pathways in cancer;ko04010//MAPK signaling pathway;ko05166//HTLV-I infection;ko05152//Tuberculosis;ko04060//Cytokine-cytokine receptor interaction;ko05225//Hepatocellular carcinoma;ko04218//Cellular senescence;ko04390//Hippo signaling pathway;ko05226//Gastric cancer;ko05161//Hepatitis B;ko04068//FoxO signaling pathway;ko05414//Dilated cardiomyopathy (DCM);ko04933//AGE-RAGE signaling path…	K13377	GO:0044421//extracellular region part	GO:0005126//cytokine receptor binding	GO:0001503//ossification;GO:0007178//transmembrane receptor protein serine/threonine kinase signaling pathway;GO:0040007//growth;GO:2000026//regulation of multicellular organismal development
ENSDARG00000061233	572	723	1424	2195	7.24	7.7	16.59	22.88	7.47	19.735	1.401576371	1.52E-08	3.59E-07	Abcc5	PREDICTED: multidrug resistance-associated protein 5 isoform X1 [Danio rerio]	Environmental Information Processing;Human Diseases	Membrane transport;Drug resistance	ko02010//ABC transporters;ko01523//Antifolate resistance	K05668	GO:0031224//intrinsic component of membrane	GO:0008509//anion transmembrane transporter activity;GO:0017111//nucleoside-triphosphatase activity;GO:0032550//purine ribonucleoside binding	GO:0006820//anion transport;GO:0044763//single-organism cellular process
ENSDARG00000063133	345	432	164	147	2.59	2.73	1.13	0.91	2.66	1.02	-1.382857094	1.54E-08	3.63E-07	SLC4A10	PREDICTED: sodium-driven chloride bicarbonate exchanger isoform X1 [Danio rerio]	-	-	-	-	-	-	-
ENSDARG00000045423	339	377	141	168	2.95	2.76	1.13	1.2	2.855	1.165	-1.293160791	1.56E-08	3.67E-07	--	PREDICTED: ankyrin repeat domain-containing protein 17-like [Danio rerio]	-	-	-	-	GO:0031224//intrinsic component of membrane	-	GO:0006865//amino acid transport
ENSDARG00000002587	230	258	583	588	2.6	2.46	6.07	5.48	2.53	5.775	1.190683562	1.59E-08	3.74E-07	dpysl3	dihydropyrimidinase-related protein 3 [Danio rerio]	-	-	-	-	GO:0043005//neuron projection;GO:0044424//intracellular part	GO:0016810//hydrolase activity, acting on carbon-nitrogen (but not peptide) bonds	GO:0006206//pyrimidine nucleobase metabolic process;GO:0007409//axonogenesis
MSTRG.15619	145	159	723	521	2.68	2.47	12.27	7.91	2.575	10.09	1.970281837	1.61E-08	3.79E-07	CYP2B4	Wu:fc21h01 protein, partial [Danio rerio]	-	-	-	-	-	-	-
MSTRG.575	2	0	98	148	0.03	0	1.17	1.58	0.015	1.375	6.518325308	1.77E-08	4.16E-07	LMO7	PREDICTED: LIM domain only protein 7 isoform X1 [Danio rerio]	Cellular Processes	Cellular community - eukaryotes	ko04520//Adherens junction	K06084	-	-	-
ENSDARG00000057113	41	42	194	193	0.46	0.39	1.98	1.77	0.425	1.875	2.141355849	1.79E-08	4.19E-07	C6	PREDICTED: complement component C6 isoform X1 [Danio rerio]	-	-	-	-	GO:0005887//integral component of plasma membrane	-	-
MSTRG.22340	94	83	0	0	1.12	0.83	0	0	0.975	0.001	-9.929258409	1.79E-08	4.20E-07	--	PREDICTED: C-type mannose receptor 2-like [Danio rerio]	-	-	-	-	-	-	-
ENSDARG00000024276	196	248	482	571	2.72	2.9	6.15	6.52	2.81	6.335	1.172774489	1.84E-08	4.29E-07	PCBP4	PREDICTED: poly(rC)-binding protein 4 isoform X1 [Danio rerio]	-	-	-	-	-	GO:0003676//nucleic acid binding	-
ENSDARG00000058011	56	114	416	405	1.19	2.04	8.12	7.08	1.615	7.6	2.234465254	1.89E-08	4.40E-07	arx	aristaless-related homeobox protein [Danio rerio]	-	-	-	-	GO:0043231//intracellular membrane-bounded organelle	GO:0003677//DNA binding	GO:0010468//regulation of gene expression;GO:0021536//diencephalon development;GO:0034645//cellular macromolecule biosynthetic process;GO:0048468//cell development
MSTRG.6185	0	0	7735	0	0	0	209.39	0	0.001	104.695	16.67583302	1.94E-08	4.53E-07	Hmgb1	high mobility group protein B1 [Danio rerio]	Cellular Processes;Genetic Information Processing	Replication and repair;Transport and catabolism;Cell growth and death	ko04217//Necroptosis;ko04140//Autophagy - animal;ko03410//Base excision repair	K10802	-	-	-
ENSDARG00000008796	705	668	289	311	17.18	13.7	6.48	6.24	15.44	6.36	-1.279574082	1.95E-08	4.54E-07	Hes7	Her5 protein, partial [Danio rerio]	Human Diseases	Infectious diseases	ko05165//Human papillomavirus infection	K09087	GO:0043231//intracellular membrane-bounded organelle	GO:0001071//nucleic acid binding transcription factor activity;GO:0003676//nucleic acid binding;GO:0046983//protein dimerization activity	GO:0000079//regulation of cyclin-dependent protein serine/threonine kinase activity;GO:0009887//organ morphogenesis;GO:0009888//tissue development;GO:0010468//regulation of gene expression;GO:0034645//cellular macromolecule biosynthetic process
ENSDARG00000023316	139	189	439	441	0.9	1.03	2.61	2.35	0.965	2.48	1.361739273	1.97E-08	4.59E-07	sim1a	single-minded homolog 1-A [Danio rerio]	-	-	-	-	GO:0043231//intracellular membrane-bounded organelle	GO:0001071//nucleic acid binding transcription factor activity;GO:0003676//nucleic acid binding;GO:0005515//protein binding;GO:0060089//molecular transducer activity	GO:0010468//regulation of gene expression;GO:0034645//cellular macromolecule biosynthetic process;GO:0050794//regulation of cellular process;GO:0097485//neuron projection guidance
ENSDARG00000069823	9	7	90	132	0.09	0.06	0.82	1.08	0.075	0.95	3.662965013	1.97E-08	4.59E-07	PLA2G3	PREDICTED: protein PROCA1-like isoform X1 [Cyprinus carpio]	Organismal Systems;Environmental Information Processing;Metabolism	Digestive system;Circulatory system;Lipid metabolism;Signal transduction;Global and overview maps	ko01100//Metabolic pathways;ko04014//Ras signaling pathway;ko04270//Vascular smooth muscle contraction;ko04972//Pancreatic secretion;ko00564//Glycerophospholipid metabolism;ko00590//Arachidonic acid metabolism;ko00565//Ether lipid metabolism;ko04975//Fat digestion and absorption;ko00591//Linoleic acid metabolism;ko00592//alpha-Linolenic acid metabolism	K01047	-	GO:0046872//metal ion binding	GO:0006629//lipid metabolic process;GO:0006796//phosphate-containing compound metabolic process
MSTRG.15342	0	0	79	160	0	0	0.79	1.42	0.001	1.105	10.10983065	2.02E-08	4.70E-07	Casz1	PREDICTED: zinc finger protein castor homolog 1 isoform X2 [Danio rerio]	-	-	-	-	-	-	-
ENSDARG00000054537	49	57	210	212	0.42	0.41	1.66	1.5	0.415	1.58	1.928741317	2.05E-08	4.75E-07	Nhsl1	PREDICTED: NHS-like protein 1 isoform X2 [Danio rerio]	-	-	-	-	-	-	-
ENSDARG00000077590	7	12	92	131	0.05	0.07	0.56	0.71	0.06	0.635	3.403722186	2.06E-08	4.77E-07	ARSJ	PREDICTED: arylsulfatase J [Danio rerio]	-	-	-	-	-	GO:0016788//hydrolase activity, acting on ester bonds	-
ENSDARG00000018460	88	89	279	356	1.3	1.1	3.78	4.32	1.2	4.05	1.754887502	2.06E-08	4.78E-07	mbnl2a	muscleblind-like protein 2 isoform C [Danio rerio]	-	-	-	-	-	GO:0043169//cation binding	GO:0009792//embryo development ending in birth or egg hatching;GO:0048513//animal organ development;GO:0055002//striated muscle cell development
ENSDARG00000105034	646	717	317	395	8.42	7.86	3.8	4.24	8.14	4.02	-1.017833293	2.13E-08	4.93E-07	ZDHHC14	zinc finger, DHHC-type containing 18 [Danio rerio]	-	-	-	-	GO:0031224//intrinsic component of membrane	GO:0016740//transferase activity;GO:0046914//transition metal ion binding	-
ENSDARG00000042646	111	233	15	24	1.16	2.04	0.14	0.21	1.6	0.175	-3.192645078	2.29E-08	5.29E-07	ROBO2	PREDICTED: roundabout homolog 2-like [Sinocyclocheilus anshuiensis]	Organismal Systems	Development	ko04360//Axon guidance	K06754	-	-	-
ENSDARG00000030598	248	323	631	645	4.65	5.1	10.89	9.96	4.875	10.425	1.09657326	2.31E-08	5.33E-07	NAMPT	PREDICTED: nicotinamide phosphoribosyltransferase [Danio rerio]	Metabolism;Organismal Systems	Global and overview maps;Metabolism of cofactors and vitamins;Immune system	ko01100//Metabolic pathways;ko04621//NOD-like receptor signaling pathway;ko00760//Nicotinate and nicotinamide metabolism	K03462	-	-	GO:0019359//nicotinamide nucleotide biosynthetic process
ENSDARG00000089235	0	2	110	107	0	0.01	0.9	0.78	0.005	0.84	7.392317423	2.33E-08	5.36E-07	Tspear	PREDICTED: thrombospondin-type laminin G domain and EAR repeat-containing protein [Danio rerio]	-	-	-	-	-	-	-
MSTRG.20729	1547	1818	735	1034	17.36	17.17	7.59	9.55	17.265	8.57	-1.010483225	2.41E-08	5.53E-07	tbx6l	PREDICTED: T-box transcription factor TBX6L isoform X1 [Danio rerio]	-	-	-	-	GO:0043231//intracellular membrane-bounded organelle	GO:0001071//nucleic acid binding transcription factor activity;GO:0003676//nucleic acid binding	GO:0009952//anterior/posterior pattern specification;GO:0010468//regulation of gene expression;GO:0021522//spinal cord motor neuron differentiation;GO:0034645//cellular macromolecule biosynthetic process
ENSDARG00000104674	256	304	110	119	8.32	8.32	3.29	3.18	8.32	3.235	-1.362817816	2.48E-08	5.68E-07	CCT2	T-complex protein 1 subunit beta [Danio rerio]	-	-	-	-	GO:0044424//intracellular part	GO:0005515//protein binding;GO:0032550//purine ribonucleoside binding	GO:0032400//melanosome localization;GO:0044267//cellular protein metabolic process
MSTRG.2191	2	6	181	91	0.02	0.06	1.99	0.9	0.04	1.445	5.174925683	2.51E-08	5.75E-07	CDH26	PREDICTED: cadherin-like protein 26 isoform X1 [Danio rerio]	-	-	-	-	-	-	-
ENSDARG00000041108	1595	2003	5329	4075	37.51	39.64	115.28	78.88	38.575	97.08	1.331507952	2.52E-08	5.75E-07	CTSH	pro-cathepsin H precursor [Danio rerio]	Cellular Processes	Cell growth and death;Transport and catabolism	ko04210//Apoptosis;ko04142//Lysosome	K01366	-	GO:0070011//peptidase activity, acting on L-amino acid peptides	GO:0019538//protein metabolic process
ENSDARG00000089750	3850	4665	10026	19331	96.58	98.5	231.37	399.19	97.54	315.28	1.692567777	2.66E-08	6.06E-07	CTSL	cathepsin L1-like precursor [Danio rerio]	-	-	-	-	-	GO:0070011//peptidase activity, acting on L-amino acid peptides	GO:0019538//protein metabolic process
MSTRG.20694	0	0	0	7152	0	0	0	44.31	0.001	22.155	14.43534471	2.68E-08	6.11E-07	zfr	Zinc finger RNA binding protein [Danio rerio]	-	-	-	-	GO:0043231//intracellular membrane-bounded organelle	GO:0003676//nucleic acid binding;GO:0046914//transition metal ion binding	GO:0044707//single-multicellular organism process
ENSDARG00000032469	1	1	82	174	0.02	0.02	1.73	3.29	0.02	2.51	6.971543554	2.91E-08	6.59E-07	Ampd3	PREDICTED: AMP deaminase 3 isoform X1 [Danio rerio]	Metabolism	Nucleotide metabolism;Global and overview maps	ko01100//Metabolic pathways;ko00230//Purine metabolism	K01490	-	GO:0047623//adenosine-phosphate deaminase activity	GO:0006188//IMP biosynthetic process
MSTRG.7352	182	154	554	817	2.8	1.99	7.84	10.34	2.395	9.09	1.924254638	2.91E-08	6.59E-07	Cspg5	PREDICTED: chondroitin sulfate proteoglycan 5 isoform X1 [Danio rerio]	-	-	-	-	-	-	-
ENSDARG00000035005	123	183	412	450	4.71	5.9	14.51	14.18	5.305	14.345	1.435123312	2.98E-08	6.75E-07	Bag2	BAG family molecular chaperone regulator 2 [Danio rerio]	Genetic Information Processing	Folding, sorting and degradation	ko04141//Protein processing in endoplasmic reticulum	K09556	-	-	-
MSTRG.24205	22	48	218	230	0.09	0.16	0.79	0.74	0.125	0.765	2.613531653	3.05E-08	6.87E-07	CELSR3	PREDICTED: cadherin EGF LAG seven-pass G-type receptor 3 isoform X1 [Danio rerio]	-	-	-	-	GO:0031224//intrinsic component of membrane	GO:0004888//transmembrane signaling receptor activity;GO:0046872//metal ion binding	GO:0007166//cell surface receptor signaling pathway;GO:0098742//cell-cell adhesion via plasma-membrane adhesion molecules
MSTRG.11617	0	0	0	6491	0	0	0	140.02	0.001	70.01	16.09527339	3.07E-08	6.92E-07	Tm6sf2	PREDICTED: transmembrane 6 superfamily member 1 isoform X1 [Danio rerio]	-	-	-	-	-	-	-
ENSDARG00000039516	83	132	330	401	1.25	1.68	4.58	4.98	1.465	4.78	1.706109954	3.09E-08	6.96E-07	C8A	PREDICTED: complement component C8 alpha chain isoform X1 [Danio rerio]	-	-	-	-	-	-	GO:0002376//immune system process
MSTRG.19328	3197	0	0	0	39.19	0	0	0	19.595	0.001	-14.25819795	3.10E-08	6.96E-07	ITIH2	inter-alpha-trypsin inhibitor heavy chain H2 precursor [Danio rerio]	-	-	-	-	-	-	-
MSTRG.7072	2964	0	0	0	14.44	0	0	0	7.22	0.001	-12.81778312	3.10E-08	6.97E-07	GON4L	GON-4-like protein [Danio rerio]	-	-	-	-	-	-	GO:0010468//regulation of gene expression
ENSDARG00000053405	337	364	1017	1955	10.23	9.3	28.4	48.85	9.765	38.625	1.983842984	3.12E-08	7.01E-07	SORD	sorbitol dehydrogenase [Danio rerio]	Metabolism	Carbohydrate metabolism;Global and overview maps	ko01100//Metabolic pathways;ko00040//Pentose and glucuronate interconversions;ko00051//Fructose and mannose metabolism	K00008	-	GO:0003824//catalytic activity;GO:0046914//transition metal ion binding	GO:0044710//single-organism metabolic process
ENSDARG00000058394	75	115	11	9	0.95	1.22	0.13	0.09	1.085	0.11	-3.302119614	3.16E-08	7.08E-07	ABHD10	PREDICTED: mycophenolic acid acyl-glucuronide esterase, mitochondrial [Danio rerio]	-	-	-	-	-	-	-
MSTRG.5932	125	204	776	576	0.96	1.31	5.45	3.62	1.135	4.535	1.998410253	3.17E-08	7.08E-07	NCAM1	PREDICTED: neural cell adhesion molecule 1b isoform X13 [Danio rerio]	Environmental Information Processing;Human Diseases	Neurodegenerative diseases;Signaling molecules and interaction	ko04514//Cell adhesion molecules (CAMs);ko05020//Prion diseases	K06491	-	-	GO:0022610//biological adhesion
MSTRG.21089	0	0	79	110	0	0	1.17	1.46	0.001	1.315	10.36084708	3.24E-08	7.23E-07	mymk	PREDICTED: protein myomaker isoform X1 [Danio rerio]	-	-	-	-	GO:0031224//intrinsic component of membrane	-	GO:0000768//syncytium formation by plasma membrane fusion;GO:0048513//animal organ development
ENSDARG00000042021	250	397	811	865	3.63	4.85	10.84	10.34	4.24	10.59	1.320566419	3.28E-08	7.32E-07	mapk12	stress-activated protein kinase-3 [Danio rerio]	Human Diseases;Cellular Processes;Environmental Information Processing;Organismal Systems	Environmental adaptation;Immune system;Neurodegenerative diseases;Cardiovascular diseases;Endocrine and metabolic diseases;Aging;Cancers;Infectious diseases;Cell growth and death;Endocrine system;Sensory system;Signal transduction;Development;Circulatory system;Drug resistance;Cellular community - eukaryotes;Nervous system	ko04010//MAPK signaling pathway;ko05205//Proteoglycans in cancer;ko05163//Human cytomegalovirus infection;ko04015//Rap1 signaling pathway;ko04714//Thermogenesis;ko05169//Epstein-Barr virus infection;ko04261//Adrenergic signaling in cardiomyocytes;ko04621//NOD-like receptor signaling pathway;ko05152//Tuberculosis;ko05167//Kaposi sarcoma-associated herpesvirus infection;ko04218//Cellular senescence…	K04441	GO:0044424//intracellular part	GO:0004702//receptor signaling protein serine/threonine kinase activity;GO:0032550//purine ribonucleoside binding	GO:0006464//cellular protein modification process;GO:0006796//phosphate-containing compound metabolic process;GO:0010468//regulation of gene expression;GO:0034645//cellular macromolecule biosynthetic process
MSTRG.1013	0	6	334	141	0	0.04	2.54	0.96	0.02	1.75	6.451211112	3.30E-08	7.34E-07	c3	complement C3-H1-like precursor [Danio rerio]	Human Diseases;Organismal Systems;Cellular Processes	Immune diseases;Infectious diseases;Cancers;Immune system;Transport and catabolism	ko05203//Viral carcinogenesis;ko05152//Tuberculosis;ko05167//Kaposi sarcoma-associated herpesvirus infection;ko05168//Herpes simplex infection;ko04145//Phagosome;ko05142//Chagas disease (American trypanosomiasis);ko05322//Systemic lupus erythematosus;ko05140//Leishmaniasis;ko05133//Pertussis;ko05134//Legionellosis;ko05150//Staphylococcus aureus infection;ko04610//Complement and coagulation cascad…	K03990	-	-	-
ENSDARG00000031316	0	7	159	186	0	0.12	2.93	3.06	0.06	2.995	5.641449692	3.31E-08	7.37E-07	SIX6	SIX homeobox 6b [Danio rerio]	-	-	-	-	GO:0043231//intracellular membrane-bounded organelle	GO:0003676//nucleic acid binding	GO:0001745//compound eye morphogenesis
MSTRG.9376	0	0	5606	0	0	0	43	0	0.001	21.5	14.39204904	3.36E-08	7.47E-07	Cdon	cell adhesion molecule-related/down-regulated by oncogenes precursor [Danio rerio]	Environmental Information Processing	Signal transduction	ko04340//Hedgehog signaling pathway	K20033	-	-	GO:0008589//regulation of smoothened signaling pathway
MSTRG.11390	2785	0	0	0	48.38	0	0	0	24.19	0.001	-14.56212315	3.43E-08	7.63E-07	lig1	PREDICTED: DNA ligase 1-like [Sinocyclocheilus rhinocerous]	Genetic Information Processing	Replication and repair	ko03420//Nucleotide excision repair;ko03410//Base excision repair;ko03030//DNA replication;ko03430//Mismatch repair	K10747	GO:0043231//intracellular membrane-bounded organelle	GO:0003676//nucleic acid binding;GO:0003909//DNA ligase activity;GO:0032550//purine ribonucleoside binding	GO:0033554//cellular response to stress;GO:0033567//DNA replication, Okazaki fragment processing
ENSDARG00000058381	460	703	2282	1636	3.75	4.83	17.12	10.98	4.29	14.05	1.711520578	3.54E-08	7.86E-07	mapk14a	PREDICTED: mitogen-activated protein kinase 14A-like isoform X2 [Sinocyclocheilus rhinocerous]	Cellular Processes;Organismal Systems;Environmental Information Processing;Human Diseases	Cancers;Infectious diseases;Endocrine and metabolic diseases;Cardiovascular diseases;Aging;Neurodegenerative diseases;Environmental adaptation;Immune system;Cellular community - eukaryotes;Nervous system;Circulatory system;Drug resistance;Signal transduction;Development;Endocrine system;Cell growth and death;Sensory system	ko04010//MAPK signaling pathway;ko05205//Proteoglycans in cancer;ko05163//Human cytomegalovirus infection;ko04015//Rap1 signaling pathway;ko04714//Thermogenesis;ko05169//Epstein-Barr virus infection;ko04261//Adrenergic signaling in cardiomyocytes;ko04621//NOD-like receptor signaling pathway;ko05152//Tuberculosis;ko05167//Kaposi sarcoma-associated herpesvirus infection;ko04218//Cellular senescence…	K04441	-	GO:0004702//receptor signaling protein serine/threonine kinase activity;GO:0032550//purine ribonucleoside binding	GO:0006464//cellular protein modification process;GO:0006796//phosphate-containing compound metabolic process
ENSDARG00000093381	188	246	61	46	1.97	2.17	0.59	0.4	2.07	0.495	-2.064130337	3.62E-08	8.03E-07	tgl2	PREDICTED: protein-glutamine gamma-glutamyltransferase 2 [Danio rerio]	-	-	-	-	-	-	-
MSTRG.12061	160	277	628	741	1.27	1.84	4.57	4.82	1.555	4.695	1.594210578	3.67E-08	8.14E-07	Daam1	PREDICTED: disheveled-associated activator of morphogenesis 1 isoform X2 [Clupea harengus]	Environmental Information Processing	Signal transduction	ko04310//Wnt signaling pathway	K04512	-	GO:0008092//cytoskeletal protein binding	GO:0002009//morphogenesis of an epithelium;GO:0007010//cytoskeleton organization
MSTRG.21883	12	27	180	156	0.25	0.48	3.52	2.73	0.365	3.125	3.097887821	3.73E-08	8.25E-07	NIPA2	PREDICTED: magnesium transporter NIPA2-like isoform X1 [Sinocyclocheilus rhinocerous]	-	-	-	-	GO:0031224//intrinsic component of membrane	GO:0046873//metal ion transmembrane transporter activity	-
ENSDARG00000034718	122	119	353	464	1.72	1.41	4.58	5.39	1.565	4.985	1.671430847	3.76E-08	8.31E-07	TFPI	tissue factor pathway inhibitor isoform 1 precursor [Danio rerio]	Organismal Systems	Immune system	ko04610//Complement and coagulation cascades	K03909	-	GO:0004866//endopeptidase inhibitor activity	GO:0007599//hemostasis;GO:0045861//negative regulation of proteolysis
ENSDARG00000071113	57	48	244	423	0.22	0.16	0.88	1.36	0.19	1.12	2.559427409	3.84E-08	8.46E-07	Xirp2	PREDICTED: xin actin-binding repeat-containing protein 2 isoform X1 [Danio rerio]	-	-	-	-	-	GO:0003779//actin binding;GO:0046914//transition metal ion binding	GO:0022607//cellular component assembly;GO:0030834//regulation of actin filament depolymerization;GO:0044767//single-organism developmental process
ENSDARG00000060962	201	204	586	553	5.15	4.4	13.82	11.67	4.775	12.745	1.416358735	3.87E-08	8.53E-07	Trim39	PREDICTED: E3 ubiquitin-protein ligase TRIM39 [Danio rerio]	-	-	-	-	-	GO:0046914//transition metal ion binding	-
MSTRG.5770	0	3163	0	0	0	28.7	0	0	14.35	0.001	-13.80876312	3.89E-08	8.55E-07	Ap2s1	PREDICTED: AP-2 complex subunit sigma [Carlito syrichta]	Human Diseases;Cellular Processes;Organismal Systems	Neurodegenerative diseases;Nervous system;Excretory system;Transport and catabolism	ko04144//Endocytosis;ko05016//Huntington disease;ko04721//Synaptic vesicle cycle;ko04961//Endocrine and other factor-regulated calcium reabsorption	K11827	GO:0030131//clathrin adaptor complex	GO:0022892//substrate-specific transporter activity	GO:0015031//protein transport
ENSDARG00000013057	207	293	553	664	3.74	4.45	9.18	9.87	4.095	9.525	1.217855641	3.95E-08	8.67E-07	hoxb5a	homeobox protein Hox-B5a [Danio rerio]	-	-	-	-	GO:0043231//intracellular membrane-bounded organelle	GO:0001071//nucleic acid binding transcription factor activity;GO:0003677//DNA binding	GO:0007417//central nervous system development;GO:0010468//regulation of gene expression;GO:0034645//cellular macromolecule biosynthetic process;GO:0048869//cellular developmental process
ENSDARG00000043323	223	283	542	701	3.78	4.04	8.46	9.79	3.91	9.125	1.222655951	4.00E-08	8.78E-07	LNX1	PREDICTED: E3 ubiquitin-protein ligase LNX isoform X3 [Danio rerio]	-	-	-	-	-	GO:0046914//transition metal ion binding	-
MSTRG.8845	11	9	93	131	0.46	0.31	3.55	4.47	0.385	4.01	3.380671886	4.04E-08	8.85E-07	TNNI1	troponin I, skeletal, slow c [Danio rerio]	-	-	-	-	GO:0043234//protein complex	-	-
ENSDARG00000025902	17	47	240	288	0.11	0.27	1.48	1.59	0.19	1.535	3.014167332	4.07E-08	8.90E-07	Plekhg5	PREDICTED: pleckstrin homology domain-containing family G member 5 isoform X1 [Danio rerio]	-	-	-	-	-	GO:0005088//Ras guanyl-nucleotide exchange factor activity	GO:0043542//endothelial cell migration;GO:0046578//regulation of Ras protein signal transduction;GO:0048646//anatomical structure formation involved in morphogenesis
MSTRG.22093	0	0	0	5474	0	0	0	229.64	0.001	114.82	16.80901444	4.08E-08	8.92E-07	RPS26	PREDICTED: 40S ribosomal protein S26 [Lepisosteus oculatus]	Genetic Information Processing	Translation	ko03010//Ribosome	K02976	GO:0030529//intracellular ribonucleoprotein complex	GO:0005198//structural molecule activity	GO:0010467//gene expression
ENSDARG00000052739	0	0	91	87	0	0	0.76	0.65	0.001	0.705	9.461479447	4.12E-08	9.00E-07	EGF	PREDICTED: pro-epidermal growth factor isoform X2 [Danio rerio]	Environmental Information Processing;Cellular Processes;Human Diseases	Drug resistance;Infectious diseases;Cellular community - eukaryotes;Cell motility;Signal transduction;Cancers	ko05200//Pathways in cancer;ko04151//PI3K-Akt signaling pathway;ko05165//Human papillomavirus infection;ko04010//MAPK signaling pathway;ko04810//Regulation of actin cytoskeleton;ko04510//Focal adhesion;ko04015//Rap1 signaling pathway;ko04014//Ras signaling pathway;ko04072//Phospholipase D signaling pathway;ko05226//Gastric cancer;ko05224//Breast cancer;ko04630//Jak-STAT signaling pathway;ko04068/…	K04357	GO:0031224//intrinsic component of membrane	GO:0046872//metal ion binding	GO:0048513//animal organ development
MSTRG.5515	0	3026	0	0	0	19.87	0	0	9.935	0.001	-13.27830425	4.16E-08	9.06E-07	FAM193B	PREDICTED: protein FAM193B [Danio rerio]	-	-	-	-	-	-	-
ENSDARG00000020609	3	3	74	81	0.06	0.05	1.25	1.23	0.055	1.24	4.494764692	4.16E-08	9.06E-07	snap25a	RecName: Full=Synaptosomal-associated protein 25-A; Short=SNAP-25A; AltName: Full=Synaptosome-associated protein 25.1; Short=SNAP-25.1	Organismal Systems	Nervous system;Endocrine system	ko04911//Insulin secretion;ko04721//Synaptic vesicle cycle	K18211	-	-	-
ENSDARG00000069335	16	32	152	174	0.21	0.35	1.8	1.84	0.28	1.82	2.700439718	4.16E-08	9.06E-07	Bcl6b	PREDICTED: B-cell CLL/lymphoma 6 member B protein [Danio rerio]	-	-	-	-	-	-	-
ENSDARG00000069752	450	525	913	1162	10.08	9.9	18.82	21.43	9.99	20.125	1.0104322	4.22E-08	9.16E-07	CKB	brain creatine kinase [Danio rerio]	Metabolism	Amino acid metabolism;Global and overview maps	ko01100//Metabolic pathways;ko00330//Arginine and proline metabolism	K00933	-	GO:0016301//kinase activity;GO:0032550//purine ribonucleoside binding	GO:0006796//phosphate-containing compound metabolic process
ENSDARG00000017168	5	0	222	151	0.06	0	2.37	1.44	0.03	1.905	5.988684687	4.24E-08	9.20E-07	nr2f1b	nuclear receptor subfamily 2 group F member 1-B [Danio rerio]	-	-	-	-	GO:0043231//intracellular membrane-bounded organelle	GO:0000981//RNA polymerase II transcription factor activity, sequence-specific DNA binding;GO:0003677//DNA binding;GO:0038023//signaling receptor activity;GO:0046914//transition metal ion binding	GO:0009755//hormone-mediated signaling pathway;GO:0010468//regulation of gene expression;GO:0034645//cellular macromolecule biosynthetic process;GO:0048731//system development;GO:0050673//epithelial cell proliferation
MSTRG.16379	14	7	206	136	0.41	0.17	5.51	3.25	0.29	4.38	3.916806064	4.25E-08	9.21E-07	Arf1	PREDICTED: ADP-ribosylation factor 1 isoform X2 [Equus przewalskii]	Cellular Processes;Environmental Information Processing;Human Diseases	Infectious diseases;Signal transduction;Transport and catabolism	ko04144//Endocytosis;ko04072//Phospholipase D signaling pathway;ko05134//Legionellosis;ko05110//Vibrio cholerae infection	K07937	GO:0044464//cell part	GO:0032550//purine ribonucleoside binding	GO:0035556//intracellular signal transduction
ENSDARG00000060354	354	501	44	105	5.7	6.79	0.65	1.39	6.245	1.02	-2.61413242	4.52E-08	9.76E-07	SAMD7	PREDICTED: sterile alpha motif domain-containing protein 7 isoform X1 [Danio rerio]	-	-	-	-	-	-	-
ENSDARG00000007697	24	25	129	155	1.2	1.05	5.93	6.37	1.125	6.15	2.450661409	4.54E-08	9.79E-07	FABP7	fatty acid binding protein 7, brain, a [Danio rerio]	Organismal Systems	Endocrine system	ko03320//PPAR signaling pathway	K08756	-	GO:0008289//lipid binding	GO:0051234//establishment of localization
MSTRG.14231	25	73	341	683	0.28	0.69	3.54	6.35	0.485	4.945	3.349913869	4.69E-08	1.01E-06	Tmprss9	PREDICTED: transmembrane protease serine 9 [Sinocyclocheilus rhinocerous]	-	-	-	-	-	-	-
ENSDARG00000113572	10	25	148	168	0.1	0.21	1.33	1.35	0.155	1.34	3.11189288	4.70E-08	1.01E-06	--	SLAM family member precursor [Danio rerio]	Organismal Systems	Immune system	ko04650//Natural killer cell mediated cytotoxicity	K06582	-	-	-
MSTRG.14414	0	0	0	4957	0	0	0	135.22	0.001	67.61	16.04494903	4.81E-08	1.04E-06	oaz1a	PREDICTED: LOW QUALITY PROTEIN: ornithine decarboxylase antizyme 1 [Stegastes partitus]	-	-	-	-	GO:0044444//cytoplasmic part	GO:0004857//enzyme inhibitor activity	GO:0006576//cellular biogenic amine metabolic process;GO:0009892//negative regulation of metabolic process
ENSDARG00000063292	1208	1261	2405	3321	15.29	13.43	28	34.6	14.36	31.3	1.124106908	4.83E-08	1.04E-06	ssuh2	PREDICTED: protein SSUH2 homolog isoform X1 [Cyprinus carpio]	-	-	-	-	-	GO:0005515//protein binding	-
ENSDARG00000025220	1333	1752	566	352	18.48	20.44	7.22	4.02	19.46	5.62	-1.791869675	4.84E-08	1.04E-06	SPPL3	signal peptide peptidase-like 3 [Danio rerio]	-	-	-	-	GO:0000139//Golgi membrane;GO:0030176//integral component of endoplasmic reticulum membrane	GO:0004190//aspartic-type endopeptidase activity;GO:0046983//protein dimerization activity	GO:0033619//membrane protein proteolysis;GO:0042981//regulation of apoptotic process
ENSDARG00000006356	0	0	83	89	0	0	1.03	0.98	0.001	1.005	9.972979786	5.05E-08	1.08E-06	slc18a3a	probable vesicular acetylcholine transporter-A [Danio rerio]	Organismal Systems	Nervous system	ko04725//Cholinergic synapse;ko04721//Synaptic vesicle cycle	K14636	GO:0031224//intrinsic component of membrane	GO:0022857//transmembrane transporter activity	GO:0044763//single-organism cellular process;GO:0044765//single-organism transport
MSTRG.8727	177	207	35	18	10.05	9.89	1.83	0.84	9.97	1.335	-2.900753763	5.06E-08	1.08E-06	--	PREDICTED: uncharacterized protein LOC100330250 [Danio rerio]	-	-	-	-	-	-	-
ENSDARG00000042485	1201	1231	607	526	33.69	29.06	15.66	12.14	31.375	13.9	-1.174530576	5.12E-08	1.09E-06	foxd5	forkhead box protein D4 [Danio rerio]	-	-	-	-	-	-	-
MSTRG.21744	0	2639	0	0	0	24.28	0	0	12.14	0.001	-13.5674808	5.17E-08	1.10E-06	Ryk	PREDICTED: tyrosine-protein kinase RYK isoform X1 [Danio rerio]	Organismal Systems	Development	ko04360//Axon guidance	K05128	GO:0016020//membrane;GO:0044444//cytoplasmic part	GO:0004672//protein kinase activity;GO:0005515//protein binding;GO:0032550//purine ribonucleoside binding	GO:0001667//ameboidal-type cell migration;GO:0002009//morphogenesis of an epithelium;GO:0003401//axis elongation;GO:0006464//cellular protein modification process;GO:0035567//non-canonical Wnt signaling pathway;GO:0051283//negative regulation of sequestering of calcium ion
ENSDARG00000101197	239	264	23	55	7.43	6.91	0.66	1.41	7.17	1.035	-2.792342351	5.25E-08	1.12E-06	--	PREDICTED: myelin-associated glycoprotein-like [Sinocyclocheilus rhinocerous]	Environmental Information Processing	Signaling molecules and interaction	ko04514//Cell adhesion molecules (CAMs)	K06771	-	-	-
ENSDARG00000018259	27	24	138	188	0.16	0.12	0.76	0.93	0.14	0.845	2.593524514	5.25E-08	1.12E-06	ATP1A3	ATPase, Na+/K+ transporting, alpha 3a polypeptide [Danio rerio]	Metabolism;Environmental Information Processing;Organismal Systems	Signal transduction;Energy metabolism;Excretory system;Circulatory system;Digestive system;Endocrine system	ko04024//cAMP signaling pathway;ko04022//cGMP - PKG signaling pathway;ko04261//Adrenergic signaling in cardiomyocytes;ko04919//Thyroid hormone signaling pathway;ko04925//Aldosterone synthesis and secretion;ko04972//Pancreatic secretion;ko04911//Insulin secretion;ko04974//Protein digestion and absorption;ko04260//Cardiac muscle contraction;ko04976//Bile secretion;ko00190//Oxidative phosphorylation…	K01539	GO:0031224//intrinsic component of membrane	GO:0008556//potassium-transporting ATPase activity;GO:0032550//purine ribonucleoside binding;GO:0043169//cation binding	GO:0007610//behavior;GO:0030001//metal ion transport
MSTRG.8235	2100	0	0	0	24.68	0	0	0	12.34	0.001	-13.59105477	5.43E-08	1.15E-06	Acss1	acetyl-coenzyme A synthetase 2-like, mitochondrial [Danio rerio]	Metabolism	Global and overview maps;Carbohydrate metabolism	ko01100//Metabolic pathways;ko01200//Carbon metabolism;ko00010//Glycolysis / Gluconeogenesis;ko00620//Pyruvate metabolism;ko00630//Glyoxylate and dicarboxylate metabolism;ko00640//Propanoate metabolism	K01895	-	GO:0016405//CoA-ligase activity;GO:0032550//purine ribonucleoside binding	GO:0006083//acetate metabolic process
MSTRG.15655	187	150	27	17	8.35	5.63	1.11	0.62	6.99	0.865	-3.014520418	5.48E-08	1.16E-06	nfxl1	PREDICTED: NF-X1-type zinc finger protein NFXL1 [Danio rerio]	-	-	-	-	-	-	-
ENSDARG00000028625	0	2	101	99	0	0.02	0.97	0.85	0.01	0.91	6.50779464	5.54E-08	1.17E-06	Jph2	junctophilin-2 [Danio rerio]	-	-	-	-	-	-	-
MSTRG.428	0	2488	0	0	0	12.76	0	0	6.38	0.001	-12.63934071	5.69E-08	1.20E-06	Slit2	slit homolog 2 protein precursor [Danio rerio]	Organismal Systems	Development	ko04360//Axon guidance	K06839	-	GO:0046872//metal ion binding	GO:0007411//axon guidance;GO:0008038//neuron recognition;GO:0021955//central nervous system neuron axonogenesis;GO:0030308//negative regulation of cell growth;GO:0060975//cardioblast migration to the midline involved in heart field formation
ENSDARG00000045064	162	139	509	827	3.03	2.19	8.77	12.75	2.61	10.76	2.043556366	5.74E-08	1.21E-06	Ablim1	PREDICTED: actin-binding LIM protein 1-like isoform X6 [Cyprinus carpio]	-	-	-	-	-	-	-
MSTRG.18612	0	0	4574	0	0	0	80.07	0	0.001	40.035	15.28897419	5.84E-08	1.23E-06	Luc7l3	PREDICTED: luc7-like protein 3 [Cyprinus carpio]	-	-	-	-	-	-	-
ENSDARG00000005216	390	395	1084	969	4.81	4.1	12.3	9.84	4.455	11.07	1.313157885	5.90E-08	1.24E-06	MEGF6	PREDICTED: multiple epidermal growth factor-like domains protein 6 [Sinocyclocheilus anshuiensis]	-	-	-	-	-	-	-
MSTRG.8287	0	0	3939	0	0	0	40.65	0	0.001	20.325	14.31096773	5.96E-08	1.25E-06	rcor1	REST corepressor 1 [Danio rerio]	-	-	-	-	GO:0043231//intracellular membrane-bounded organelle	GO:0005488//binding	GO:0010565//regulation of cellular ketone metabolic process;GO:0048534//hematopoietic or lymphoid organ development
MSTRG.1963	0	2355	0	0	0	124.84	0	0	62.42	0.001	-15.92972074	6.21E-08	1.30E-06	H2AFZ	H2afvl protein, partial [Danio rerio]	Human Diseases;Cellular Processes	Substance dependence;Immune diseases;Cell growth and death	ko04217//Necroptosis;ko05034//Alcoholism;ko05322//Systemic lupus erythematosus	K11251	GO:0000790//nuclear chromatin;GO:0031988//membrane-bounded vesicle	GO:0000977//RNA polymerase II regulatory region sequence-specific DNA binding;GO:0031490//chromatin DNA binding;GO:0046983//protein dimerization activity	GO:0006357//regulation of transcription from RNA polymerase II promoter;GO:0032355//response to estradiol;GO:0032868//response to insulin;GO:0044707//single-multicellular organism process
ENSDARG00000019208	58	91	4	2	0.43	0.57	0.03	0.01	0.5	0.02	-4.64385619	6.31E-08	1.32E-06	camsap1b	calmodulin regulated spectrin-associated protein 1a [Danio rerio]	-	-	-	-	-	-	-
ENSDARG00000079977	756	1356	343	434	5.07	7.65	2.12	2.39	6.36	2.255	-1.495899332	6.34E-08	1.33E-06	NHS	PREDICTED: Nance-Horan syndrome protein isoform X2 [Danio rerio]	-	-	-	-	-	-	-
MSTRG.1238	65	94	268	422	0.48	0.58	1.8	2.54	0.53	2.17	2.033630778	6.68E-08	1.40E-06	Akap2	PREDICTED: A-kinase anchor protein 2-like isoform X2 [Sinocyclocheilus anshuiensis]	-	-	-	-	-	-	-
MSTRG.19324	2579	4204	1631	1858	39.23	53.83	22.82	23.27	46.53	23.045	-1.013707419	6.70E-08	1.40E-06	gata3	PREDICTED: transcription factor GATA-3 isoform X2 [Danio rerio]	Organismal Systems;Human Diseases	Immune diseases;Immune system;Endocrine system	ko04928//Parathyroid hormone synthesis, secretion and action;ko04659//Th17 cell differentiation;ko04658//Th1 and Th2 cell differentiation;ko05321//Inflammatiory bowel disease (IBD)	K17895	GO:0043231//intracellular membrane-bounded organelle	GO:0001071//nucleic acid binding transcription factor activity;GO:0044212//transcription regulatory region DNA binding;GO:0046914//transition metal ion binding	GO:0001764//neuron migration;GO:0007169//transmembrane receptor protein tyrosine kinase signaling pathway;GO:0010468//regulation of gene expression;GO:0010720//positive regulation of cell development;GO:0021515//cell differentiation in spinal cord;GO:0034645//cellular macromolecule biosynthetic process;GO:0042127//regulation of cell proliferation;GO:0042246//tissue regeneration;GO:0043066//negati…
MSTRG.23180	0	0	75	93	0	0	1.03	1.14	0.001	1.085	10.08347933	6.71E-08	1.40E-06	Brsk2	PREDICTED: serine/threonine-protein kinase BRSK2 isoform X3 [Danio rerio]	-	-	-	-	-	-	-
ENSDARG00000044001	423	616	1079	1131	8.15	9.98	19.11	17.93	9.065	18.52	1.030705174	6.80E-08	1.42E-06	Lgals3	Lgals3l protein, partial [Danio rerio]	-	-	-	-	-	GO:0097367//carbohydrate derivative binding	-
MSTRG.1309	0	0	77	89	0	0	3.89	4.02	0.001	3.955	11.94946198	6.90E-08	1.43E-06	--	LOC561528 protein, partial [Danio rerio]	-	-	-	-	-	-	-
ENSDARG00000071090	0	0	140	73	0	0	1.39	0.65	0.001	1.02	9.994353437	6.97E-08	1.45E-06	ACTN2	Actn2 [Danio rerio]	Human Diseases	Cardiovascular diseases	ko05412//Arrhythmogenic right ventricular cardiomyopathy (ARVC)	K21073	-	GO:0003779//actin binding;GO:0046872//metal ion binding	GO:0007043//cell-cell junction assembly;GO:0007423//sensory organ development;GO:0010927//cellular component assembly involved in morphogenesis;GO:0014904//myotube cell development;GO:0031032//actomyosin structure organization;GO:1902414//protein localization to cell junction
ENSDARG00000023157	139	188	536	1092	3.07	3.5	10.9	19.87	3.285	15.385	2.227559168	7.15E-08	1.48E-06	--	PREDICTED: cerebellin-2-like [Sinocyclocheilus rhinocerous]	-	-	-	-	-	-	-
MSTRG.6318	52	183	0	0	0.53	1.58	0	0	1.055	0.001	-10.04302728	7.32E-08	1.52E-06	Slc8a2	sodium/calcium exchanger 2 precursor [Danio rerio]	Environmental Information Processing;Organismal Systems;Human Diseases	Signal transduction;Excretory system;Circulatory system;Digestive system;Cardiovascular diseases;Sensory system	ko04020//Calcium signaling pathway;ko04022//cGMP - PKG signaling pathway;ko04261//Adrenergic signaling in cardiomyocytes;ko04371//Apelin signaling pathway;ko05414//Dilated cardiomyopathy (DCM);ko05410//Hypertrophic cardiomyopathy (HCM);ko04740//Olfactory transduction;ko04974//Protein digestion and absorption;ko05412//Arrhythmogenic right ventricular cardiomyopathy (ARVC);ko04260//Cardiac muscle c…	K05849	GO:0031224//intrinsic component of membrane	GO:0015081//sodium ion transmembrane transporter activity	GO:0044763//single-organism cellular process
ENSDARG00000037865	223	237	531	704	3.85	3.44	8.43	10	3.645	9.215	1.338065351	7.40E-08	1.53E-06	Cln3	battenin [Danio rerio]	Cellular Processes	Transport and catabolism	ko04142//Lysosome	K12389	GO:0000323//lytic vacuole;GO:0005774//vacuolar membrane;GO:0016021//integral component of membrane	-	GO:0044765//single-organism transport
ENSDARG00000012499	3164	4180	2065	1702	14.2	15.79	8.52	6.29	14.995	7.405	-1.017909882	7.55E-08	1.56E-06	Per1	Period homolog 1b (Drosophila) [Danio rerio]	Organismal Systems;Human Diseases	Environmental adaptation;Infectious diseases	ko05168//Herpes simplex infection;ko04713//Circadian entrainment;ko04710//Circadian rhythm	K21944	-	GO:0060089//molecular transducer activity	GO:0009314//response to radiation;GO:0050794//regulation of cellular process
ENSDARG00000021184	67	73	230	331	0.98	0.9	3.1	3.99	0.94	3.545	1.915052966	7.98E-08	1.64E-06	rbfox1l	RNA binding protein fox-1 homolog 1-like [Danio rerio]	-	-	-	-	GO:0043231//intracellular membrane-bounded organelle	GO:0003676//nucleic acid binding;GO:0036094//small molecule binding	GO:0006396//RNA processing;GO:0010468//regulation of gene expression;GO:0014904//myotube cell development;GO:0048747//muscle fiber development
MSTRG.19039	134	191	603	1495	0.85	1.02	3.52	7.8	0.935	5.66	2.597763783	8.01E-08	1.64E-06	Ppfibp1	PREDICTED: liprin-beta-1-like isoform X3 [Sinocyclocheilus rhinocerous]	-	-	-	-	-	-	-
MSTRG.5441	0	0	0	3583	0	0	0	82.15	0.001	41.075	15.32597295	8.14E-08	1.67E-06	ubxn1	UBX domain-containing protein 1 [Danio rerio]	-	-	-	-	GO:0044424//intracellular part	GO:0031593//polyubiquitin binding	GO:0031396//regulation of protein ubiquitination
ENSDARG00000100359	98	165	741	500	0.73	1.03	5.06	3.06	0.88	4.06	2.205904299	8.21E-08	1.68E-06	AREL1	PREDICTED: apoptosis-resistant E3 ubiquitin protein ligase 1 [Danio rerio]	-	-	-	-	-	GO:0003824//catalytic activity	GO:0032446//protein modification by small protein conjugation
ENSDARG00000073970	26	49	226	199	0.23	0.36	1.83	1.45	0.295	1.64	2.474908955	8.28E-08	1.69E-06	Mctp2	PREDICTED: multiple C2 and transmembrane domain-containing protein 2 [Danio rerio]	-	-	-	-	-	-	-
MSTRG.5722	144	202	10	28	2.86	3.37	0.18	0.46	3.115	0.32	-3.283088353	8.50E-08	1.74E-06	ATG16L1	PREDICTED: autophagy-related protein 16-2 isoform X1 [Danio rerio]	Cellular Processes	Transport and catabolism	ko04140//Autophagy - animal	K20868	-	-	-
ENSDARG00000058780	483	672	285	274	5.7	6.68	3.1	2.66	6.19	2.88	-1.103870598	8.52E-08	1.74E-06	SLC9A2	PREDICTED: sodium/hydrogen exchanger 2 isoform X1 [Danio rerio]	-	-	-	-	GO:0031224//intrinsic component of membrane	GO:0005451//monovalent cation:proton antiporter activity	GO:0006814//sodium ion transport;GO:0006971//hypotonic response;GO:0015992//proton transport;GO:0044763//single-organism cellular process;GO:0055067//monovalent inorganic cation homeostasis
ENSDARG00000070955	13	20	111	121	0.2	0.26	1.56	1.52	0.23	1.54	2.743224585	8.75E-08	1.78E-06	hmx3	homeobox protein HMX3 [Danio rerio]	-	-	-	-	-	-	-
ENSDARG00000055076	1554	0	0	0	20.36	0	0	0	10.18	0.001	-13.31344994	8.76E-08	1.78E-06	NXF1	PREDICTED: nuclear RNA export factor 1 [Danio rerio]	Human Diseases;Genetic Information Processing	Translation;Infectious diseases	ko05168//Herpes simplex infection;ko05164//Influenza A;ko03013//RNA transport;ko03015//mRNA surveillance pathway;ko03008//Ribosome biogenesis in eukaryotes	K14284	GO:0043231//intracellular membrane-bounded organelle	GO:0003676//nucleic acid binding	GO:0006405//RNA export from nucleus
ENSDARG00000069537	194	299	732	663	8.01	10.38	27.79	22.52	9.195	25.155	1.45192371	8.76E-08	1.78E-06	--	PREDICTED: predicted GPI-anchored protein 58 [Astyanax mexicanus]	-	-	-	-	-	-	-
MSTRG.21656	64	75	0	0	1.52	1.5	0	0	1.51	0.001	-10.56033283	8.94E-08	1.82E-06	GRB2	growth factor receptor-bound protein 2a [Danio rerio]	Human Diseases;Organismal Systems;Cellular Processes;Environmental Information Processing	Substance dependence;Nervous system;Cellular community - eukaryotes;Infectious diseases;Cancers;Drug resistance;Development;Signal transduction;Immune system;Endocrine system;Environmental adaptation	ko05200//Pathways in cancer;ko04151//PI3K-Akt signaling pathway;ko05165//Human papillomavirus infection;ko04010//MAPK signaling pathway;ko04510//Focal adhesion;ko05205//Proteoglycans in cancer;ko05163//Human cytomegalovirus infection;ko04014//Ras signaling pathway;ko05206//MicroRNAs in cancer;ko05203//Viral carcinogenesis;ko04714//Thermogenesis;ko04062//Chemokine signaling pathway;ko04072//Phosph…	K04364	GO:0030054//cell junction;GO:0031090//organelle membrane;GO:0031988//membrane-bounded vesicle;GO:0043231//intracellular membrane-bounded organelle;GO:0043234//protein complex	GO:0003723//RNA binding;GO:0005167//neurotrophin TRK receptor binding;GO:0019900//kinase binding;GO:0019902//phosphatase binding;GO:0019904//protein domain specific binding;GO:0030674//protein binding, bridging;GO:0070851//growth factor receptor binding	GO:0003006//developmental process involved in reproduction;GO:0006898//receptor-mediated endocytosis;GO:0007169//transmembrane receptor protein tyrosine kinase signaling pathway;GO:0007264//small GTPase mediated signal transduction;GO:0009653//anatomical structure morphogenesis;GO:0009966//regulation of signal transduction;GO:0010212//response to ionizing radiation;GO:0030833//regulation of actin…
ENSDARG00000070050	69	143	420	520	1.84	3.21	10.29	11.4	2.525	10.845	2.10267476	9.26E-08	1.87E-06	Sfrp2	secreted frizzled-related protein 2 precursor [Danio rerio]	Environmental Information Processing	Signal transduction	ko04310//Wnt signaling pathway	K02176	GO:0005576//extracellular region	-	GO:0016055//Wnt signaling pathway;GO:0044707//single-multicellular organism process
ENSDARG00000068219	104	109	366	332	2.06	1.82	6.68	5.42	1.94	6.05	1.64087849	9.31E-08	1.88E-06	B3GNT2	PREDICTED: N-acetyllactosaminide beta-1,3-N-acetylglucosaminyltransferase 2 [Danio rerio]	-	-	-	-	GO:0031224//intrinsic component of membrane	GO:0016740//transferase activity	-
MSTRG.15960	0	0	285	1278	0	0	2.55	10.23	0.001	6.39	12.64160022	9.36E-08	1.89E-06	fen1	flap endonuclease 1 [Danio rerio]	Genetic Information Processing	Replication and repair	ko03410//Base excision repair;ko03030//DNA replication;ko03450//Non-homologous end-joining	K04799	GO:0031981//nuclear lumen;GO:0043232//intracellular non-membrane-bounded organelle	GO:0003676//nucleic acid binding;GO:0004527//exonuclease activity;GO:0016888//endodeoxyribonuclease activity, producing 5'-phosphomonoesters;GO:0043169//cation binding	GO:0006281//DNA repair;GO:0006308//DNA catabolic process;GO:0009888//tissue development
MSTRG.21772	0	0	0	3290	0	0	0	14.13	0.001	7.065	12.78647385	9.36E-08	1.89E-06	TMEM131	PREDICTED: transmembrane protein 131 isoform X2 [Danio rerio]	-	-	-	-	-	-	-
MSTRG.701	91	126	311	322	4.77	5.56	15.01	13.9	5.165	14.455	1.484728355	9.38E-08	1.89E-06	--	DNA polymerase delta subunit 4 [Danio rerio]	Metabolism;Genetic Information Processing;Human Diseases	Replication and repair;Global and overview maps;Infectious diseases;Nucleotide metabolism	ko01100//Metabolic pathways;ko05166//HTLV-I infection;ko00230//Purine metabolism;ko00240//Pyrimidine metabolism;ko03420//Nucleotide excision repair;ko03440//Homologous recombination;ko03410//Base excision repair;ko03030//DNA replication;ko03430//Mismatch repair	K03505	-	-	GO:0006259//DNA metabolic process
MSTRG.22861	0	0	2967	0	0	0	53.77	0	0.001	26.885	14.71451385	9.42E-08	1.90E-06	NUCB2	Nucleobindin 2a [Danio rerio]	-	-	-	-	-	-	-
MSTRG.18549	0	0	0	3271	0	0	0	16.98	0.001	8.49	13.05154884	9.43E-08	1.90E-06	axin2	axin-2 [Danio rerio]	Human Diseases;Cellular Processes;Environmental Information Processing	Cancers;Signal transduction;Cellular community - eukaryotes;Infectious diseases;Endocrine and metabolic diseases	ko05200//Pathways in cancer;ko05165//Human papillomavirus infection;ko05225//Hepatocellular carcinoma;ko04934//Cushing syndrome;ko04310//Wnt signaling pathway;ko04390//Hippo signaling pathway;ko05226//Gastric cancer;ko05224//Breast cancer;ko04550//Signaling pathways regulating pluripotency of stem cells;ko05210//Colorectal cancer;ko05213//Endometrial cancer;ko05217//Basal cell carcinoma	K04385	-	-	-
MSTRG.22915	1466	0	0	0	13.98	0	0	0	6.99	0.001	-12.77107674	9.57E-08	1.93E-06	SEMA4B	PREDICTED: semaphorin-4B [Danio rerio]	Organismal Systems	Development	ko04360//Axon guidance	K06521	-	-	-
ENSDARG00000052109	201	251	69	90	4.24	4.46	1.34	1.56	4.35	1.45	-1.584962501	9.71E-08	1.95E-06	Slc16a13	PREDICTED: monocarboxylate transporter 13-like [Cyprinus carpio]	-	-	-	-	GO:0031224//intrinsic component of membrane	-	GO:0044763//single-organism cellular process
MSTRG.14547	0	0	3545	0	0	0	13.59	0	0.001	6.795	12.73025784	9.78E-08	1.96E-06	CREBBP	PREDICTED: CREB-binding protein isoform X2 [Danio rerio]	Human Diseases;Environmental Information Processing;Cellular Processes;Organismal Systems	Cellular community - eukaryotes;Nervous system;Infectious diseases;Cancers;Cell growth and death;Endocrine system;Neurodegenerative diseases;Signal transduction	ko05200//Pathways in cancer;ko05165//Human papillomavirus infection;ko05166//HTLV-I infection;ko04024//cAMP signaling pathway;ko05206//MicroRNAs in cancer;ko05203//Viral carcinogenesis;ko05169//Epstein-Barr virus infection;ko05152//Tuberculosis;ko05167//Kaposi sarcoma-associated herpesvirus infection;ko05016//Huntington disease;ko05168//Herpes simplex infection;ko04310//Wnt signaling pathway;ko05…	K04498	GO:0031248//protein acetyltransferase complex;GO:0043231//intracellular membrane-bounded organelle	GO:0003712//transcription cofactor activity;GO:0046914//transition metal ion binding;GO:0090595//acetyl-CoA:L-lysine N6-acetyltransferase	GO:0010468//regulation of gene expression
ENSDARG00000036371	3100	3048	7626	6632	62.14	51.42	140.61	109.43	56.78	125.02	1.138704153	9.86E-08	1.98E-06	act2	Actin, alpha cardiac muscle 2-like [Xenopus laevis]	-	-	-	-	GO:0005884//actin filament;GO:0005924//cell-substrate adherens junction;GO:0031988//membrane-bounded vesicle;GO:0032432//actin filament bundle;GO:0036379//myofilament;GO:0044421//extracellular region part	GO:0005198//structural molecule activity;GO:0008092//cytoskeletal protein binding;GO:0017111//nucleoside-triphosphatase activity;GO:0032550//purine ribonucleoside binding	GO:0003015//heart process;GO:0006941//striated muscle contraction;GO:0007015//actin filament organization;GO:0009605//response to external stimulus;GO:0009725//response to hormone;GO:0010038//response to metal ion;GO:0014904//myotube cell development;GO:0030239//myofibril assembly;GO:0033275//actin-myosin filament sliding;GO:0040007//growth;GO:0042981//regulation of apoptotic process;GO:0043501//…
MSTRG.14323	1438	0	0	0	26.73	0	0	0	13.365	0.001	-13.70617222	9.87E-08	1.98E-06	slc30a7	zinc transporter 7 [Danio rerio]	-	-	-	-	GO:0031224//intrinsic component of membrane;GO:0043231//intracellular membrane-bounded organelle	GO:0015075//ion transmembrane transporter activity	GO:0000041//transition metal ion transport;GO:0044763//single-organism cellular process
MSTRG.5793	1740	0	0	0	5.62	0	0	0	2.81	0.001	-11.45635442	9.87E-08	1.98E-06	tenm4	teneurin-4 [Danio rerio]	-	-	-	-	GO:0016021//integral component of membrane;GO:0042995//cell projection;GO:0043231//intracellular membrane-bounded organelle	GO:0046983//protein dimerization activity	GO:0006508//proteolysis;GO:0007369//gastrulation;GO:0010975//regulation of neuron projection development;GO:0031641//regulation of myelination;GO:0032288//myelin assembly;GO:0045687//positive regulation of glial cell differentiation;GO:0098742//cell-cell adhesion via plasma-membrane adhesion molecules
MSTRG.12354	177	195	682	536	3.07	2.85	10.88	7.65	2.96	9.265	1.6461938	9.98E-08	2.00E-06	FAM49A	protein FAM49A isoform 2 [Danio rerio]	-	-	-	-	-	-	-
ENSDARG00000076838	94	97	318	305	3.97	3.44	12.34	10.59	3.705	11.465	1.629690907	1.01E-07	2.02E-06	--	apolipoprotein M precursor [Danio rerio]	-	-	-	-	GO:0044421//extracellular region part	-	-
ENSDARG00000058702	5	4	93	76	0.15	0.1	2.52	1.84	0.125	2.18	4.124328135	1.04E-07	2.06E-06	vax2	ventral anterior homeobox 2 [Danio rerio]	-	-	-	-	GO:0043231//intracellular membrane-bounded organelle	GO:0003677//DNA binding	GO:0002011//morphogenesis of an epithelial sheet;GO:0007166//cell surface receptor signaling pathway;GO:0010468//regulation of gene expression;GO:0034645//cellular macromolecule biosynthetic process;GO:1901797//negative regulation of signal transduction by p53 class mediator;GO:1902667//regulation of axon guidance
MSTRG.7294	20	24	122	131	0.34	0.34	1.91	1.83	0.34	1.87	2.459431619	1.05E-07	2.08E-06	RBMS3	PREDICTED: RNA-binding motif, single-stranded-interacting protein 3 isoform X1 [Danio rerio]	-	-	-	-	-	GO:0003676//nucleic acid binding;GO:0036094//small molecule binding	GO:0090092//regulation of transmembrane receptor protein serine/threonine kinase signaling pathway;GO:2000026//regulation of multicellular organismal development
ENSDARG00000078964	1	1	54	596	0.01	0.01	0.49	4.84	0.01	2.665	8.057991723	1.05E-07	2.09E-06	Esyt2	PREDICTED: extended synaptotagmin-2 isoform X2 [Danio rerio]	-	-	-	-	-	-	-
MSTRG.1903	0	3	78	128	0	0.1	2.92	4.29	0.05	3.605	6.171927354	1.05E-07	2.09E-06	SSBP2	PREDICTED: single-stranded DNA-binding protein 2 [Danio rerio]	-	-	-	-	-	-	-
ENSDARG00000091906	1292	1672	186	466	41.09	44.75	5.44	12.2	42.92	8.82	-2.282799515	1.06E-07	2.11E-06	Rbp7	retinol binding protein 7a, cellular [Danio rerio]	-	-	-	-	-	-	GO:0019359//nicotinamide nucleotide biosynthetic process
MSTRG.6312	0	1678	0	0	0	13.41	0	0	6.705	0.001	-12.71102162	1.07E-07	2.11E-06	TIAM1	PREDICTED: T-lymphoma invasion and metastasis-inducing protein 1 [Danio rerio]	Cellular Processes;Organismal Systems;Environmental Information Processing;Human Diseases	Cellular community - eukaryotes;Signal transduction;Cell motility;Cancers;Immune system	ko04810//Regulation of actin cytoskeleton;ko05205//Proteoglycans in cancer;ko04024//cAMP signaling pathway;ko04015//Rap1 signaling pathway;ko04014//Ras signaling pathway;ko04530//Tight junction;ko04062//Chemokine signaling pathway	K05731	-	-	-
MSTRG.16452	8	11	83	106	0.2	0.23	1.9	2.17	0.215	2.035	3.24262023	1.07E-07	2.11E-06	--	Zinc finger MYND domain-containing protein 17 [Dicentrarchus labrax]	-	-	-	-	-	-	-
MSTRG.58	5	0	141	168	0.1	0	2.6	2.78	0.05	2.69	5.749534268	1.10E-07	2.16E-06	RUNX1	runt-related transcription factor 1 [Danio rerio]	Cellular Processes;Organismal Systems;Human Diseases	Immune system;Cellular community - eukaryotes;Cancers	ko05200//Pathways in cancer;ko04530//Tight junction;ko05202//Transcriptional misregulation in cancers;ko04659//Th17 cell differentiation;ko05220//Chronic myeloid leukemia;ko05221//Acute myeloid leukemia	K08367	GO:0043231//intracellular membrane-bounded organelle	GO:0001071//nucleic acid binding transcription factor activity;GO:0003677//DNA binding;GO:0032550//purine ribonucleoside binding	GO:0001944//vasculature development;GO:0010468//regulation of gene expression;GO:0030854//positive regulation of granulocyte differentiation
MSTRG.17095	0	0	66	101	0	0	0.84	1.14	0.001	0.99	9.951284715	1.12E-07	2.21E-06	CADPS2	PREDICTED: calcium-dependent secretion activator 2-like isoform X3 [Sinocyclocheilus rhinocerous]	-	-	-	-	-	-	-
ENSDARG00000062757	181	218	473	681	2.05	2.08	4.92	6.34	2.065	5.63	1.446993141	1.13E-07	2.22E-06	ttc39a	tetratricopeptide repeat protein 39A [Danio rerio]	-	-	-	-	-	-	-
MSTRG.7861	0	0	0	2901	0	0	0	45.33	0.001	22.665	14.46817854	1.13E-07	2.23E-06	Psmc1	PREDICTED: 26S protease regulatory subunit 4 [Cyprinodon variegatus]	Genetic Information Processing;Human Diseases	Folding, sorting and degradation;Infectious diseases;Cancers	ko05165//Human papillomavirus infection;ko05203//Viral carcinogenesis;ko05169//Epstein-Barr virus infection;ko03050//Proteasome	K03062	GO:0043234//protein complex;GO:0044424//intracellular part	GO:0003824//catalytic activity;GO:0032550//purine ribonucleoside binding	GO:0009057//macromolecule catabolic process
MSTRG.8229	0	0	2735	0	0	0	10.04	0	0.001	5.02	12.29347165	1.13E-07	2.23E-06	IARS2	isoleucine--tRNA ligase, mitochondrial [Danio rerio]	Genetic Information Processing	Translation	ko00970//Aminoacyl-tRNA biosynthesis	K01870	GO:0044424//intracellular part	GO:0004812//aminoacyl-tRNA ligase activity;GO:0032550//purine ribonucleoside binding;GO:0052689//carboxylic ester hydrolase activity	GO:0006418//tRNA aminoacylation for protein translation
MSTRG.22496	0	1549	0	0	0	30.86	0	0	15.43	0.001	-13.91345044	1.20E-07	2.36E-06	Ino80b	INO80 complex subunit B [Danio rerio]	-	-	-	-	-	-	GO:0010468//regulation of gene expression;GO:0016568//chromatin modification
ENSDARG00000076480	50	38	225	236	0.44	0.28	1.84	1.73	0.36	1.785	2.309855263	1.21E-07	2.37E-06	MCF2L	PREDICTED: guanine nucleotide exchange factor DBS isoform X4 [Danio rerio]	-	-	-	-	-	-	-
MSTRG.6957	1083	1549	502	728	13.94	16.78	5.94	7.71	15.36	6.825	-1.170277265	1.21E-07	2.37E-06	smg9	PREDICTED: protein SMG9 [Danio rerio]	-	-	-	-	-	-	-
ENSDARG00000116713	0	3	80	106	0	0.03	0.91	1.08	0.015	0.995	6.05166212	1.21E-07	2.37E-06	cnp-2	PREDICTED: C-type natriuretic peptide 2-like [Danio rerio]	Organismal Systems;Human Diseases	Cardiovascular diseases;Circulatory system	ko04270//Vascular smooth muscle contraction;ko05418//Fluid shear stress and atherosclerosis	K12336	-	GO:0005102//receptor binding	GO:0003018//vascular process in circulatory system
ENSDARG00000041706	4	4	85	72	0.11	0.09	2.17	1.65	0.1	1.91	4.255500733	1.23E-07	2.40E-06	Vgll2	transcription cofactor vestigial-like protein 2 [Danio rerio]	-	-	-	-	-	-	-
MSTRG.7137	134	195	407	530	2.27	2.78	6.34	7.39	2.525	6.865	1.442976333	1.24E-07	2.43E-06	rbfox1l	PREDICTED: RNA binding protein fox-1 homolog 1-like isoform X1 [Danio rerio]	-	-	-	-	GO:0043231//intracellular membrane-bounded organelle	GO:0003676//nucleic acid binding;GO:0036094//small molecule binding	GO:0006396//RNA processing;GO:0010468//regulation of gene expression;GO:0014904//myotube cell development;GO:0048747//muscle fiber development
ENSDARG00000037281	97	101	346	658	1.96	1.72	6.42	10.93	1.84	8.675	2.237157991	1.26E-07	2.46E-06	Fgg	fibrinogen gamma chain precursor [Danio rerio]	Human Diseases;Organismal Systems	Immune system;Infectious diseases	ko04611//Platelet activation;ko05150//Staphylococcus aureus infection;ko04610//Complement and coagulation cascades	K03905	GO:0043234//protein complex	GO:0005515//protein binding	GO:0001775//cell activation;GO:0043623//cellular protein complex assembly;GO:0050794//regulation of cellular process;GO:0072376//protein activation cascade
MSTRG.6069	197	305	776	679	1.17	1.53	4.24	3.32	1.35	3.78	1.485426827	1.27E-07	2.46E-06	MNT	PREDICTED: max-binding protein MNT [Danio rerio]	-	-	-	-	-	-	-
MSTRG.15478	2340	2258	1240	1158	53.28	43.27	25.97	21.71	48.275	23.84	-1.017892023	1.29E-07	2.52E-06	TUBA1C	PREDICTED: tubulin alpha-1C chain isoform X3 [Cyprinus carpio]	Cellular Processes;Human Diseases	Cellular community - eukaryotes;Infectious diseases;Transport and catabolism;Cell growth and death	ko04530//Tight junction;ko04145//Phagosome;ko04210//Apoptosis;ko05130//Pathogenic Escherichia coli infection;ko04540//Gap junction	K07374	GO:0005874//microtubule;GO:0043231//intracellular membrane-bounded organelle	GO:0005198//structural molecule activity;GO:0017111//nucleoside-triphosphatase activity;GO:0032550//purine ribonucleoside binding	GO:0043623//cellular protein complex assembly;GO:0044763//single-organism cellular process
ENSDARG00000100244	0	6	166	127	0	0.05	1.45	0.99	0.025	1.22	5.608809243	1.30E-07	2.52E-06	Ebf3	PREDICTED: transcription factor COE3 isoform X7 [Danio rerio]	-	-	-	-	-	GO:0003676//nucleic acid binding;GO:0005515//protein binding;GO:0043169//cation binding	GO:0010468//regulation of gene expression;GO:0034645//cellular macromolecule biosynthetic process;GO:0044707//single-multicellular organism process
MSTRG.3840	1486	0	0	0	75.38	0	0	0	37.69	0.001	-15.20189417	1.34E-07	2.61E-06	bub3	PREDICTED: mitotic checkpoint protein BUB3 isoform X1 [Danio rerio]	Human Diseases;Cellular Processes	Cell growth and death;Infectious diseases	ko05166//HTLV-I infection;ko04110//Cell cycle	K02180	-	-	-
MSTRG.2790	0	2143	0	0	0	32.34	0	0	16.17	0.001	-13.98103206	1.35E-07	2.61E-06	NID1	PREDICTED: nidogen-1-like [Sinocyclocheilus rhinocerous]	-	-	-	-	-	-	-
ENSDARG00000079067	0	1430	0	0	0	11.11	0	0	5.555	0.001	-12.4395712	1.38E-07	2.68E-06	mms19	mMS19 nucleotide excision repair protein homolog [Danio rerio]	-	-	-	-	-	-	-
MSTRG.1384	95	541	12	14	1.77	8.49	0.21	0.21	5.13	0.21	-4.610497593	1.39E-07	2.69E-06	Ptbp3	PREDICTED: polypyrimidine tract-binding protein 3 [Danio rerio]	-	-	-	-	GO:0043231//intracellular membrane-bounded organelle	GO:0036094//small molecule binding;GO:0097159//organic cyclic compound binding	GO:0006396//RNA processing
MSTRG.14943	40	87	396	321	0.29	0.53	2.64	1.92	0.41	2.28	2.47533801	1.41E-07	2.73E-06	Myt1	PREDICTED: myelin transcription factor 1 isoform X1 [Danio rerio]	-	-	-	-	-	-	-
MSTRG.7108	0	1395	0	0	0	8.32	0	0	4.16	0.001	-12.02236781	1.42E-07	2.73E-06	LMNA	PREDICTED: lamin isoform X1 [Danio rerio]	Human Diseases;Cellular Processes	Cell growth and death;Cardiovascular diseases	ko04210//Apoptosis;ko05414//Dilated cardiomyopathy (DCM);ko05410//Hypertrophic cardiomyopathy (HCM);ko05412//Arrhythmogenic right ventricular cardiomyopathy (ARVC)	K12641	-	-	GO:0003015//heart process;GO:0050793//regulation of developmental process
ENSDARG00000063711	233	295	543	581	0.98	1.04	2.09	2	1.01	2.045	1.01774555	1.43E-07	2.76E-06	Trim2	PREDICTED: tripartite motif-containing protein 3 [Danio rerio]	-	-	-	-	GO:0044464//cell part	GO:0046914//transition metal ion binding	GO:0032446//protein modification by small protein conjugation
MSTRG.21750	520	507	193	247	4.21	3.45	1.44	1.64	3.83	1.54	-1.314414041	1.43E-07	2.76E-06	SAP130	PREDICTED: histone deacetylase complex subunit SAP130 isoform X3 [Danio rerio]	-	-	-	-	-	-	-
MSTRG.11933	131	152	397	377	0.51	0.5	1.42	1.21	0.505	1.315	1.380707507	1.44E-07	2.78E-06	Flrt2	leucine-rich repeat transmembrane protein FLRT2 precursor [Danio rerio]	-	-	-	-	-	-	-
ENSDARG00000077580	25	39	146	170	0.42	0.55	2.27	2.36	0.485	2.315	2.254955541	1.45E-07	2.79E-06	Tspear	PREDICTED: thrombospondin-type laminin G domain and EAR repeat-containing protein [Danio rerio]	-	-	-	-	-	-	-
ENSDARG00000042934	229	119	979	1235	3.49	1.53	13.73	15.5	2.51	14.615	2.54169056	1.46E-07	2.81E-06	Ctgf	connective tissue growth factor precursor [Danio rerio]	Environmental Information Processing	Signal transduction	ko04390//Hippo signaling pathway;ko04371//Apelin signaling pathway	K06827	-	GO:0019838//growth factor binding	GO:0007154//cell communication;GO:0009792//embryo development ending in birth or egg hatching;GO:0016049//cell growth;GO:0050794//regulation of cellular process
ENSDARG00000062017	36	62	210	219	0.55	0.79	2.94	2.74	0.67	2.84	2.083657929	1.48E-07	2.84E-06	fsd1	fibronectin type III and SPRY domain-containing protein 1 [Danio rerio]	-	-	-	-	GO:0015630//microtubule cytoskeleton;GO:0032155//cell division site part;GO:0043231//intracellular membrane-bounded organelle;GO:0044430//cytoskeletal part	-	GO:0000280//nuclear division;GO:0044763//single-organism cellular process
ENSDARG00000104436	55	75	265	232	1.02	1.17	4.5	3.53	1.095	4.015	1.874469118	1.49E-07	2.85E-06	TUBB4B	PREDICTED: tubulin beta-4B chain [Oreochromis niloticus]	Human Diseases;Cellular Processes	Cellular community - eukaryotes;Infectious diseases;Transport and catabolism	ko04145//Phagosome;ko05130//Pathogenic Escherichia coli infection;ko04540//Gap junction	K07375	GO:0015630//microtubule cytoskeleton;GO:0032991//macromolecular complex	GO:0005198//structural molecule activity;GO:0017111//nucleoside-triphosphatase activity;GO:0032550//purine ribonucleoside binding	GO:0043623//cellular protein complex assembly;GO:0044763//single-organism cellular process
ENSDARG00000079128	127	193	409	528	2.36	3.02	6.99	8.08	2.69	7.535	1.486001339	1.49E-07	2.85E-06	becn1	beclin-1 [Danio rerio]	Human Diseases;Cellular Processes;Environmental Information Processing	Infectious diseases;Signal transduction;Transport and catabolism;Cell growth and death	ko05167//Kaposi sarcoma-associated herpesvirus infection;ko04371//Apelin signaling pathway;ko04140//Autophagy - animal;ko04137//Mitophagy - animal;ko04215//Apoptosis - multiple species;ko04136//Autophagy - other eukaryotes	K08334	-	-	-
ENSDARG00000101613	249	237	597	770	1.56	1.25	3.44	3.97	1.405	3.705	1.398903412	1.50E-07	2.87E-06	--	PREDICTED: golgin subfamily A member 4-like [Sinocyclocheilus anshuiensis]	-	-	-	-	-	-	-
ENSDARG00000003963	841	834	1806	1806	8.85	7.38	17.47	15.64	8.115	16.555	1.028604011	1.54E-07	2.94E-06	Traf4	TNF receptor-associated factor 4 [Danio rerio]	-	-	-	-	-	GO:0019787//ubiquitin-like protein transferase activity;GO:0046914//transition metal ion binding	GO:0006915//apoptotic process;GO:0032147//activation of protein kinase activity;GO:0032446//protein modification by small protein conjugation;GO:0032874//positive regulation of stress-activated MAPK cascade
ENSDARG00000056922	153	206	457	448	1.19	1.34	3.26	2.86	1.265	3.06	1.274394268	1.55E-07	2.96E-06	LTBP1	PREDICTED: latent-transforming growth factor beta-binding protein 1 isoform X1 [Danio rerio]	Environmental Information Processing	Signal transduction	ko04350//TGF-beta signaling pathway	K19559	-	-	-
ENSDARG00000095254	7341	8597	16869	31185	174.67	172.16	369.22	610.78	173.415	490	1.498553055	1.56E-07	2.97E-06	CTSL	cathepsin L1-like precursor [Danio rerio]	-	-	-	-	-	GO:0070011//peptidase activity, acting on L-amino acid peptides	GO:0019538//protein metabolic process
ENSDARG00000032234	65	110	349	317	1.49	2.12	7.34	5.97	1.805	6.655	1.882439829	1.63E-07	3.10E-06	WNT2B	protein Wnt-2b [Danio rerio]	Organismal Systems;Cellular Processes;Environmental Information Processing;Human Diseases	Endocrine and metabolic diseases;Endocrine system;Infectious diseases;Cellular community - eukaryotes;Signal transduction;Cancers	ko05200//Pathways in cancer;ko05165//Human papillomavirus infection;ko05166//HTLV-I infection;ko05205//Proteoglycans in cancer;ko05225//Hepatocellular carcinoma;ko04934//Cushing syndrome;ko04310//Wnt signaling pathway;ko04150//mTOR signaling pathway;ko04390//Hippo signaling pathway;ko05226//Gastric cancer;ko05224//Breast cancer;ko04550//Signaling pathways regulating pluripotency of stem cells;ko0…	K00182	GO:0005576//extracellular region;GO:0031012//extracellular matrix	GO:0005515//protein binding	GO:0016055//Wnt signaling pathway;GO:0022603//regulation of anatomical structure morphogenesis;GO:0035295//tube development;GO:0048646//anatomical structure formation involved in morphogenesis;GO:0072575//epithelial cell proliferation involved in liver morphogenesis
ENSDARG00000090624	17	11	121	134	0.18	0.1	1.2	1.19	0.14	1.195	3.093511886	1.64E-07	3.11E-06	ADGRL3	PREDICTED: LOW QUALITY PROTEIN: adhesion G protein-coupled receptor L3-like [Danio rerio]	-	-	-	-	-	-	-
ENSDARG00000059858	233	390	93	76	2.15	3.03	0.79	0.58	2.59	0.685	-1.918776205	1.66E-07	3.14E-06	Pappa	pregnancy-associated plasma protein A, pappalysin 1b precursor [Danio rerio]	-	-	-	-	-	GO:0070011//peptidase activity, acting on L-amino acid peptides	GO:0048869//cellular developmental process
MSTRG.23297	712	916	1854	1637	3.15	3.41	7.55	5.97	3.28	6.76	1.043327432	1.67E-07	3.15E-06	Myo9a	PREDICTED: unconventional myosin-IXa isoform X9 [Danio rerio]	-	-	-	-	-	GO:0008047//enzyme activator activity;GO:0017111//nucleoside-triphosphatase activity;GO:0032550//purine ribonucleoside binding;GO:0043169//cation binding	GO:0043087//regulation of GTPase activity
ENSDARG00000021462	127	168	369	520	2.42	2.7	6.47	8.16	2.56	7.315	1.514714054	1.70E-07	3.21E-06	daw1	dynein assembly factor with WDR repeat domains 1 [Danio rerio]	-	-	-	-	GO:0042995//cell projection	-	GO:0001539//cilium or flagellum-dependent cell motility;GO:0009855//determination of bilateral symmetry;GO:0043623//cellular protein complex assembly;GO:0048858//cell projection morphogenesis
MSTRG.9650	0	0	0	2403	0	0	0	52.65	0.001	26.325	14.68414591	1.72E-07	3.25E-06	stm	PREDICTED: protein starmaker isoform X3 [Danio rerio]	-	-	-	-	-	-	GO:0060788//ectodermal placode formation
MSTRG.24761	0	0	0	2242	0	0	0	15.87	0.001	7.935	12.95401451	1.72E-07	3.25E-06	usp37	PREDICTED: ubiquitin carboxyl-terminal hydrolase 37 isoform X2 [Danio rerio]	-	-	-	-	-	-	-
MSTRG.7732	9	11	86	187	0.2	0.2	1.74	3.39	0.2	2.565	3.680886921	1.77E-07	3.34E-06	zbtb18.2	PREDICTED: zinc finger and BTB domain-containing protein 42 [Danio rerio]	-	-	-	-	GO:0043231//intracellular membrane-bounded organelle	GO:0097159//organic cyclic compound binding	-
MSTRG.22955	0	0	213	59	0	0	3.91	0.97	0.001	2.44	11.25266543	1.83E-07	3.44E-06	Spi1	PREDICTED: transcription factor PU.1 isoform X1 [Danio rerio]	Organismal Systems;Human Diseases	Infectious diseases;Development;Cancers	ko05200//Pathways in cancer;ko05166//HTLV-I infection;ko05202//Transcriptional misregulation in cancers;ko05169//Epstein-Barr virus infection;ko04380//Osteoclast differentiation;ko05221//Acute myeloid leukemia	K09438	-	-	-
ENSDARG00000031618	14	28	131	154	0.27	0.46	2.35	2.48	0.365	2.415	2.72605482	1.84E-07	3.45E-06	sbk1	PREDICTED: serine/threonine-protein kinase SBK1-like [Danio rerio]	-	-	-	-	-	-	-
ENSDARG00000101251	412	709	1331	1690	8.32	12.05	24.72	28.08	10.185	26.4	1.374091949	1.84E-07	3.45E-06	ldha	L-lactate dehydrogenase A chain [Danio rerio]	Environmental Information Processing;Organismal Systems;Metabolism;Human Diseases	Signal transduction;Global and overview maps;Cancers;Carbohydrate metabolism;Amino acid metabolism;Endocrine system	ko01100//Metabolic pathways;ko04922//Glucagon signaling pathway;ko04066//HIF-1 signaling pathway;ko05230//Central carbon metabolism in cancer;ko00010//Glycolysis / Gluconeogenesis;ko00270//Cysteine and methionine metabolism;ko00620//Pyruvate metabolism;ko00640//Propanoate metabolism	K00016	GO:0044424//intracellular part	GO:0004457//lactate dehydrogenase activity	GO:0005975//carbohydrate metabolic process;GO:0006950//response to stress;GO:0043436//oxoacid metabolic process
MSTRG.12285	0	0	0	2123	0	0	0	15.57	0.001	7.785	12.92648132	1.89E-07	3.54E-06	Sec63	translocation protein SEC63 homolog [Danio rerio]	Genetic Information Processing	Folding, sorting and degradation	ko04141//Protein processing in endoplasmic reticulum;ko03060//Protein export	K09540	-	GO:0022892//substrate-specific transporter activity	GO:0008366//axon ensheathment;GO:0065002//intracellular protein transmembrane transport
ENSDARG00000010728	80	85	242	309	1.15	1.03	3.2	3.65	1.09	3.425	1.651775853	1.89E-07	3.54E-06	SCIN	adseverin [Danio rerio]	Human Diseases;Cellular Processes;Organismal Systems	Immune system;Cancers;Cell motility	ko04810//Regulation of actin cytoskeleton;ko05203//Viral carcinogenesis;ko04666//Fc gamma R-mediated phagocytosis	K05768	-	GO:0008092//cytoskeletal protein binding;GO:0046872//metal ion binding	GO:0030029//actin filament-based process
MSTRG.24861	63	62	211	274	0.3	0.25	0.93	1.08	0.275	1.005	1.869691978	1.89E-07	3.54E-06	FMNL2	PREDICTED: formin-like protein 2 isoform X4 [Danio rerio]	-	-	-	-	-	GO:0008092//cytoskeletal protein binding;GO:0017016//Ras GTPase binding	GO:0007010//cytoskeleton organization
ENSDARG00000093216	208	287	93	93	2.48	2.88	1.02	0.91	2.68	0.965	-1.473632153	1.91E-07	3.57E-06	--	PREDICTED: nuclear receptor coactivator 6-like [Danio rerio]	-	-	-	-	-	-	-
ENSDARG00000005739	144	173	441	408	2.02	2.04	5.68	4.7	2.03	5.19	1.354254811	1.92E-07	3.59E-06	Gpm6b	glycoprotein M6Ba [Danio rerio]	-	-	-	-	-	-	-
MSTRG.15935	0	0	0	2081	0	0	0	58.6	0.001	29.3	14.83861304	1.94E-07	3.62E-06	cdv3	protein CDV3 homolog [Danio rerio]	-	-	-	-	-	-	-
ENSDARG00000077121	638	948	306	417	5.33	6.66	2.35	2.87	5.995	2.61	-1.199709947	1.94E-07	3.62E-06	cyp26b1	cytochrome P450 26B1 [Danio rerio]	Metabolism	Global and overview maps;Metabolism of cofactors and vitamins	ko01100//Metabolic pathways;ko00830//Retinol metabolism	K12664	GO:0031090//organelle membrane;GO:0043231//intracellular membrane-bounded organelle	GO:0004497//monooxygenase activity;GO:0016705//oxidoreductase activity, acting on paired donors, with incorporation or reduction of molecular oxygen;GO:0046906//tetrapyrrole binding;GO:0046914//transition metal ion binding	GO:0001503//ossification;GO:0016103//diterpenoid catabolic process;GO:0021593//rhombomere morphogenesis;GO:0048704//embryonic skeletal system morphogenesis;GO:0060363//cranial suture morphogenesis
ENSDARG00000052279	410	478	960	1484	7.28	7.14	15.68	21.69	7.21	18.685	1.373809399	1.99E-07	3.70E-06	OSGIN2	oxidative stress-induced growth inhibitor 1 [Danio rerio]	-	-	-	-	-	-	GO:0001558//regulation of cell growth;GO:0042981//regulation of apoptotic process
ENSDARG00000089645	56	70	205	221	1.55	1.63	5.23	5.04	1.59	5.135	1.691337511	1.99E-07	3.71E-06	--	PREDICTED: uncharacterized protein si:ch1073-406l10.2 [Danio rerio]	-	-	-	-	-	-	-
MSTRG.14267	9	17	99	119	0.07	0.11	0.72	0.77	0.09	0.745	3.049243519	2.01E-07	3.73E-06	plcd4	PREDICTED: 1-phosphatidylinositol 4,5-bisphosphate phosphodiesterase delta-4 [Danio rerio]	Human Diseases;Organismal Systems;Environmental Information Processing;Metabolism	Carbohydrate metabolism;Global and overview maps;Signal transduction;Endocrine system;Endocrine and metabolic diseases	ko01100//Metabolic pathways;ko04020//Calcium signaling pathway;ko04919//Thyroid hormone signaling pathway;ko04933//AGE-RAGE signaling pathway in diabetic complications;ko04070//Phosphatidylinositol signaling system;ko00562//Inositol phosphate metabolism	K05857	-	-	-
MSTRG.23106	905	0	0	0	2.32	0	0	0	1.16	0.001	-10.17990909	2.03E-07	3.77E-06	PRKDC	PREDICTED: DNA-dependent protein kinase catalytic subunit [Danio rerio]	Cellular Processes;Genetic Information Processing	Replication and repair;Cell growth and death	ko04110//Cell cycle;ko03450//Non-homologous end-joining	K06642	-	GO:0003676//nucleic acid binding;GO:0004674//protein serine/threonine kinase activity;GO:0032550//purine ribonucleoside binding	GO:0000726//non-recombinational repair;GO:0006796//phosphate-containing compound metabolic process
MSTRG.19215	1382	0	0	0	11.97	0	0	0	5.985	0.001	-12.54713553	2.05E-07	3.79E-06	apaf1	PREDICTED: apoptotic protease-activating factor 1 isoform X1 [Danio rerio]	Cellular Processes;Human Diseases	Cancers;Neurodegenerative diseases;Infectious diseases;Cell growth and death;Drug resistance	ko05200//Pathways in cancer;ko05152//Tuberculosis;ko05010//Alzheimer disease;ko05016//Huntington disease;ko04210//Apoptosis;ko05161//Hepatitis B;ko05012//Parkinson disease;ko05222//Small cell lung cancer;ko05134//Legionellosis;ko04115//p53 signaling pathway;ko01524//Platinum drug resistance;ko05014//Amyotrophic lateral sclerosis (ALS);ko04214//Apoptosis - fly;ko04215//Apoptosis - multiple species	K02084	-	-	-
ENSDARG00000104162	43	50	168	236	1.43	1.4	5.13	6.45	1.415	5.79	2.032761295	2.05E-07	3.79E-06	hoxa11a	homeobox protein Hox-A11a [Danio rerio]	Human Diseases	Cancers	ko05202//Transcriptional misregulation in cancers	K21951	-	GO:0003677//DNA binding	GO:0010468//regulation of gene expression;GO:0034645//cellular macromolecule biosynthetic process;GO:0044707//single-multicellular organism process
MSTRG.2287	0	0	0	1995	0	0	0	17.73	0.001	8.865	13.11390492	2.07E-07	3.82E-06	med16	PREDICTED: mediator of RNA polymerase II transcription subunit 16 isoform X1 [Danio rerio]	Organismal Systems	Endocrine system	ko04919//Thyroid hormone signaling pathway	K15159	-	-	-
MSTRG.16130	0	1090	0	0	0	7.5	0	0	3.75	0.001	-11.87267488	2.07E-07	3.82E-06	SPATA13	PREDICTED: spermatogenesis-associated protein 13 isoform X1 [Danio rerio]	Cellular Processes	Cell motility	ko04810//Regulation of actin cytoskeleton	K05769	-	-	GO:0046578//regulation of Ras protein signal transduction
MSTRG.11979	0	0	0	1972	0	0	0	22.59	0.001	11.295	13.46339665	2.11E-07	3.88E-06	GTF2A1	transcription initiation factor IIA subunit 1 [Danio rerio]	Human Diseases;Genetic Information Processing	Transcription;Cancers	ko05203//Viral carcinogenesis;ko03022//Basal transcription factors	K03122	-	-	-
MSTRG.5498	0	0	1776	0	0	0	6.18	0	0.001	3.09	11.59339112	2.13E-07	3.92E-06	NSD1	PREDICTED: histone-lysine N-methyltransferase, H3 lysine-36 and H4 lysine-20 specific [Danio rerio]	Metabolism	Amino acid metabolism	ko00310//Lysine degradation	K15588	-	-	-
MSTRG.23168	29	13	200	260	0.48	0.18	3.04	3.54	0.33	3.29	3.317549654	2.14E-07	3.93E-06	RBPMS2	RNA binding protein with multiple splicing 2b [Danio rerio]	-	-	-	-	-	GO:0036094//small molecule binding;GO:0044822//poly(A) RNA binding	GO:0048812//neuron projection morphogenesis
ENSDARG00000061201	312	392	885	1603	6.52	6.9	17.02	27.59	6.71	22.305	1.732982477	2.15E-07	3.95E-06	acsf2	acyl-CoA synthetase family member 2, mitochondrial precursor [Danio rerio]	-	-	-	-	GO:0043231//intracellular membrane-bounded organelle	GO:0016405//CoA-ligase activity;GO:0016878//acid-thiol ligase activity;GO:0032550//purine ribonucleoside binding	GO:0032787//monocarboxylic acid metabolic process;GO:0044238//primary metabolic process
ENSDARG00000010008	623	663	1997	1542	10.82	9.69	31.9	22.04	10.255	26.97	1.39502803	2.16E-07	3.96E-06	vim	vimentin [Danio rerio]	Human Diseases	Infectious diseases;Cancers	ko05206//MicroRNAs in cancer;ko05169//Epstein-Barr virus infection	K07606	GO:0043232//intracellular non-membrane-bounded organelle;GO:0043234//protein complex	-	-
MSTRG.10303	0	0	0	2613	0	0	0	14.46	0.001	7.23	12.81977993	2.17E-07	3.99E-06	col1a2	collagen alpha-2(I) chain precursor [Danio rerio]	Cellular Processes;Organismal Systems;Environmental Information Processing;Human Diseases	Signaling molecules and interaction;Cellular community - eukaryotes;Infectious diseases;Cancers;Endocrine and metabolic diseases;Signal transduction;Immune system;Endocrine system;Digestive system	ko04151//PI3K-Akt signaling pathway;ko05165//Human papillomavirus infection;ko04510//Focal adhesion;ko05205//Proteoglycans in cancer;ko04611//Platelet activation;ko04926//Relaxin signaling pathway;ko04933//AGE-RAGE signaling pathway in diabetic complications;ko05146//Amoebiasis;ko04974//Protein digestion and absorption;ko04512//ECM-receptor interaction	K06236	GO:0031012//extracellular matrix	GO:0005198//structural molecule activity;GO:0043169//cation binding	GO:0009605//response to external stimulus
ENSDARG00000079525	0	0	1738	0	0	0	22.94	0	0.001	11.47	13.48557777	2.21E-07	4.06E-06	slc39a10	PREDICTED: zinc transporter ZIP5 [Danio rerio]	-	-	-	-	-	-	-
MSTRG.12420	0	0	1728	0	0	0	9.51	0	0.001	4.755	12.21522963	2.23E-07	4.10E-06	ift172	RecName: Full=Intraflagellar transport protein 172 homolog	-	-	-	-	-	-	-
ENSDARG00000102566	67	85	0	2	1.7	1.82	0	0.04	1.76	0.02	-6.459431619	2.30E-07	4.21E-06	Fam102a	PREDICTED: protein FAM102A [Danio rerio]	-	-	-	-	-	-	-
ENSDARG00000024160	180	180	494	483	4.44	3.73	11.2	9.8	4.085	10.5	1.361981344	2.31E-07	4.21E-06	HAO1	hydroxyacid oxidase 1 [Danio rerio]	Cellular Processes;Metabolism	Transport and catabolism;Global and overview maps;Carbohydrate metabolism	ko01100//Metabolic pathways;ko01200//Carbon metabolism;ko04146//Peroxisome;ko00630//Glyoxylate and dicarboxylate metabolism	K11517	GO:0042579//microbody	GO:0003973//(S)-2-hydroxy-acid oxidase activity;GO:0005515//protein binding;GO:0032553//ribonucleotide binding	GO:0044710//single-organism metabolic process
ENSDARG00000104453	16	27	129	269	0.11	0.15	0.8	1.5	0.13	1.15	3.145050333	2.34E-07	4.27E-06	flt4	vascular endothelial growth factor receptor 3 precursor [Danio rerio]	Cellular Processes;Environmental Information Processing;Human Diseases	Cellular community - eukaryotes;Signal transduction;Cancers	ko05200//Pathways in cancer;ko04151//PI3K-Akt signaling pathway;ko04010//MAPK signaling pathway;ko04510//Focal adhesion;ko04015//Rap1 signaling pathway;ko04014//Ras signaling pathway;ko05224//Breast cancer	K05097	GO:0016021//integral component of membrane	GO:0004714//transmembrane receptor protein tyrosine kinase activity;GO:0032550//purine ribonucleoside binding	GO:0001525//angiogenesis;GO:0006464//cellular protein modification process;GO:0006796//phosphate-containing compound metabolic process;GO:0007169//transmembrane receptor protein tyrosine kinase signaling pathway;GO:0007411//axon guidance;GO:0043534//blood vessel endothelial cell migration
MSTRG.12215	0	0	1671	0	0	0	44.11	0	0.001	22.055	14.42881814	2.34E-07	4.27E-06	Srsf5	splicing factor, arginine/serine-rich 5 [Danio rerio]	Genetic Information Processing;Human Diseases	Transcription;Infectious diseases	ko05168//Herpes simplex infection;ko03040//Spliceosome	K12893	-	GO:0097159//organic cyclic compound binding	-
MSTRG.21267	0	0	64	80	0	0	3.35	3.75	0.001	3.55	11.79360331	2.36E-07	4.29E-06	Ldlr	PREDICTED: low-density lipoprotein receptor, partial [Danio rerio]	Human Diseases;Cellular Processes;Organismal Systems	Endocrine system;Digestive system;Endocrine and metabolic diseases;Transport and catabolism;Infectious diseases	ko04144//Endocytosis;ko04934//Cushing syndrome;ko05160//Hepatitis C;ko05145//Toxoplasmosis;ko04925//Aldosterone synthesis and secretion;ko04976//Bile secretion;ko04927//Cortisol synthesis and secretion;ko04913//Ovarian Steroidogenesis;ko04979//Cholesterol metabolism	K12473	-	-	-
ENSDARG00000042544	1297	1341	596	802	23.37	20.34	9.88	11.9	21.855	10.89	-1.004959424	2.39E-07	4.34E-06	Degs2	sphingolipid delta(4)-desaturase/C4-monooxygenase DES2 [Danio rerio]	Metabolism;Environmental Information Processing	Lipid metabolism;Signal transduction;Global and overview maps	ko01100//Metabolic pathways;ko04071//Sphingolipid signaling pathway;ko00600//Sphingolipid metabolism	K04712	GO:0031224//intrinsic component of membrane	GO:0016705//oxidoreductase activity, acting on paired donors, with incorporation or reduction of molecular oxygen	GO:0006665//sphingolipid metabolic process
ENSDARG00000095072	6054	7322	13635	24501	153.06	155.8	317.12	509.91	154.43	413.515	1.420986621	2.39E-07	4.34E-06	CTSL	cathepsin L1-like precursor [Danio rerio]	-	-	-	-	-	GO:0070011//peptidase activity, acting on L-amino acid peptides	GO:0019538//protein metabolic process
MSTRG.15000	809	0	0	0	5.29	0	0	0	2.645	0.001	-11.36905201	2.44E-07	4.43E-06	haus8	PREDICTED: HAUS augmin-like complex subunit 8 [Danio rerio]	-	-	-	-	-	-	-
MSTRG.1877	48	89	0	0	0.66	1.03	0	0	0.845	0.001	-9.722807531	2.45E-07	4.44E-06	--	-	-	-	-	-	-	-	-
ENSDARG00000001803	31	61	239	225	0.21	0.35	1.49	1.26	0.28	1.375	2.295932886	2.54E-07	4.58E-06	KCNH6	Potassium voltage-gated channel, subfamily H (eag-related), member 2 [Danio rerio]	-	-	-	-	-	-	-
ENSDARG00000094929	14	12	103	250	0.52	0.38	3.54	7.7	0.45	5.62	3.642573224	2.54E-07	4.59E-06	--	PREDICTED: apolipoprotein A-I-like [Danio rerio]	-	-	-	-	-	-	-
MSTRG.22652	18	21	106	163	0.51	0.5	2.76	3.79	0.505	3.275	2.697139614	2.57E-07	4.63E-06	--	PREDICTED: membrane-spanning 4-domains subfamily A member 4A-like isoform X2 [Danio rerio]	-	-	-	-	-	-	-
MSTRG.10912	0	0	1578	0	0	0	6.31	0	0.001	3.155	11.62342429	2.57E-07	4.63E-06	CHD7	PREDICTED: chromodomain-helicase-DNA-binding protein 7 isoform X1 [Danio rerio]	-	-	-	-	-	-	-
MSTRG.10237	824	0	0	0	21.21	0	0	0	10.605	0.001	-13.372457	2.65E-07	4.77E-06	otud6b	OTU domain-containing protein 6B [Danio rerio]	-	-	-	-	-	GO:0070011//peptidase activity, acting on L-amino acid peptides	GO:0019538//protein metabolic process
ENSDARG00000041586	151	288	695	752	0.65	1.05	2.77	2.68	0.85	2.725	1.680721484	2.69E-07	4.82E-06	DHX40	PREDICTED: probable ATP-dependent RNA helicase DHX40 [Danio rerio]	-	-	-	-	-	GO:0003676//nucleic acid binding;GO:0004386//helicase activity;GO:0032550//purine ribonucleoside binding;GO:0042623//ATPase activity, coupled	GO:0008152//metabolic process
MSTRG.23858	95	94	322	303	1.34	1.12	4.18	3.52	1.23	3.85	1.64620013	2.72E-07	4.88E-06	OCLN	PREDICTED: occludin-like [Danio rerio]	Human Diseases;Organismal Systems;Environmental Information Processing;Cellular Processes	Immune system;Infectious diseases;Signaling molecules and interaction;Cellular community - eukaryotes	ko04530//Tight junction;ko04514//Cell adhesion molecules (CAMs);ko04670//Leukocyte transendothelial migration;ko05160//Hepatitis C;ko05130//Pathogenic Escherichia coli infection	K06088	-	-	-
ENSDARG00000074289	384	565	209	238	5	6.19	2.5	2.55	5.595	2.525	-1.147854743	2.77E-07	4.95E-06	TUBA1B	PREDICTED: tubulin alpha-2 chain isoform X1 [Danio rerio]	Cellular Processes;Human Diseases	Transport and catabolism;Cell growth and death;Infectious diseases;Cellular community - eukaryotes	ko04530//Tight junction;ko04145//Phagosome;ko04210//Apoptosis;ko05130//Pathogenic Escherichia coli infection;ko04540//Gap junction	K07374	GO:0015630//microtubule cytoskeleton;GO:0032991//macromolecular complex	GO:0005198//structural molecule activity;GO:0017111//nucleoside-triphosphatase activity;GO:0036094//small molecule binding	GO:0043623//cellular protein complex assembly;GO:0044763//single-organism cellular process
MSTRG.23439	362	425	191	179	12.83	12.67	6.22	5.22	12.75	5.72	-1.156410195	2.77E-07	4.95E-06	--	PREDICTED: spermatogenesis associated 6-like protein isoform X2 [Danio rerio]	-	-	-	-	-	-	-
MSTRG.1059	0	0	57	100	0	0	3.63	5.7	0.001	4.665	12.18766137	2.78E-07	4.96E-06	DNM2	PREDICTED: dynamin-2 isoform X5 [Tursiops truncatus]	Organismal Systems;Cellular Processes;Environmental Information Processing;Human Diseases	Transport and catabolism;Immune system;Infectious diseases;Nervous system;Excretory system;Signal transduction	ko04144//Endocytosis;ko04072//Phospholipase D signaling pathway;ko04666//Fc gamma R-mediated phagocytosis;ko05100//Bacterial invasion of epithelial cells;ko04721//Synaptic vesicle cycle;ko04961//Endocrine and other factor-regulated calcium reabsorption	K01528	-	-	-
ENSDARG00000032876	261	448	111	125	4.32	6.24	1.69	1.7	5.28	1.695	-1.639252656	2.78E-07	4.96E-06	Trit1	tRNA dimethylallyltransferase, mitochondrial [Danio rerio]	Metabolism	Global and overview maps	ko01100//Metabolic pathways	K00791	-	GO:0003824//catalytic activity;GO:0032550//purine ribonucleoside binding	-
ENSDARG00000062040	79	85	251	377	0.7	0.63	2.04	2.75	0.665	2.395	1.84859941	2.80E-07	4.99E-06	ATP8B2	PREDICTED: phospholipid-transporting ATPase ID [Danio rerio]	-	-	-	-	GO:0031224//intrinsic component of membrane	GO:0003824//catalytic activity;GO:0005548//phospholipid transporter activity;GO:0032550//purine ribonucleoside binding;GO:0046872//metal ion binding	GO:0015914//phospholipid transport
ENSDARG00000030614	0	0	71	69	0	0	0.54	0.47	0.001	0.505	8.980139578	2.82E-07	5.02E-06	SYT1	synaptotagmin-1 [Danio rerio]	Organismal Systems	Nervous system	ko04721//Synaptic vesicle cycle	K15290	GO:0016020//membrane	GO:0005488//binding	GO:0016192//vesicle-mediated transport;GO:0044763//single-organism cellular process;GO:0044765//single-organism transport;GO:0051649//establishment of localization in cell
MSTRG.20865	184	284	684	616	1.57	2.04	5.36	4.32	1.805	4.84	1.42300821	2.83E-07	5.03E-06	npr2	PREDICTED: LOW QUALITY PROTEIN: atrial natriuretic peptide receptor 2-like [Danio rerio]	Environmental Information Processing;Organismal Systems;Metabolism	Nucleotide metabolism;Circulatory system;Endocrine system;Signal transduction	ko04022//cGMP - PKG signaling pathway;ko04921//Oxytocin signaling pathway;ko04270//Vascular smooth muscle contraction;ko00230//Purine metabolism	K12324	-	-	-
ENSDARG00000007149	183	206	66	73	1.46	1.39	0.49	0.48	1.425	0.485	-1.554905267	2.85E-07	5.07E-06	l1cam	Neural adhesion molecule L1.2 [Danio rerio]	Environmental Information Processing;Organismal Systems	Signaling molecules and interaction;Development	ko04360//Axon guidance;ko04514//Cell adhesion molecules (CAMs)	K06550	GO:0031224//intrinsic component of membrane	-	GO:0022610//biological adhesion;GO:0048731//system development;GO:0048869//cellular developmental process
ENSDARG00000039701	255	320	605	611	4.15	4.38	9.05	8.18	4.265	8.615	1.014305055	2.86E-07	5.08E-06	EMX2	emx2 homeoprotein [Danio rerio]	-	-	-	-	GO:0043231//intracellular membrane-bounded organelle	GO:0003677//DNA binding	GO:0007417//central nervous system development;GO:0010468//regulation of gene expression
ENSDARG00000011422	67	89	268	249	0.14	0.15	0.5	0.41	0.145	0.455	1.649813645	2.88E-07	5.11E-06	RYR1	PREDICTED: ryanodine receptor 1 [Danio rerio]	Environmental Information Processing;Organismal Systems	Environmental adaptation;Endocrine system;Signal transduction;Nervous system	ko04020//Calcium signaling pathway;ko04921//Oxytocin signaling pathway;ko04371//Apelin signaling pathway;ko04713//Circadian entrainment;ko04730//Long-term depression	K04961	GO:0031224//intrinsic component of membrane	-	GO:0006816//calcium ion transport;GO:0006875//cellular metal ion homeostasis
MSTRG.4975	0	2	70	157	0	0.03	1.1	2.2	0.015	1.65	6.781359714	2.89E-07	5.12E-06	Psd2	PREDICTED: PH and SEC7 domain-containing protein 2 isoform X3 [Danio rerio]	Cellular Processes	Transport and catabolism	ko04144//Endocytosis	K12494	-	-	-
ENSDARG00000020610	0	6	107	231	0	0.19	3.62	7	0.095	5.31	5.804640537	2.90E-07	5.14E-06	TNNT2	PREDICTED: troponin T, cardiac muscle isoforms-like [Sinocyclocheilus rhinocerous]	Human Diseases;Organismal Systems	Circulatory system;Cardiovascular diseases	ko04261//Adrenergic signaling in cardiomyocytes;ko05414//Dilated cardiomyopathy (DCM);ko05410//Hypertrophic cardiomyopathy (HCM);ko04260//Cardiac muscle contraction	K12045	GO:0043234//protein complex;GO:0044449//contractile fiber part	GO:0005198//structural molecule activity;GO:0008092//cytoskeletal protein binding	GO:0001822//kidney development;GO:0002244//hematopoietic progenitor cell differentiation;GO:0003015//heart process;GO:0007263//nitric oxide mediated signal transduction;GO:0007389//pattern specification process;GO:0031032//actomyosin structure organization;GO:0044271//cellular nitrogen compound biosynthetic process;GO:0048514//blood vessel morphogenesis;GO:0055008//cardiac muscle tissue morphogen…
ENSDARG00000071658	70	97	247	356	0.9	1.05	2.92	3.76	0.975	3.34	1.776373979	2.95E-07	5.23E-06	ywhag1	PREDICTED: 14-3-3 protein gamma-1 [Danio rerio]	Human Diseases;Cellular Processes;Environmental Information Processing	Cell growth and death;Infectious diseases;Cancers;Signal transduction	ko04151//PI3K-Akt signaling pathway;ko05203//Viral carcinogenesis;ko05169//Epstein-Barr virus infection;ko04390//Hippo signaling pathway;ko04110//Cell cycle;ko04114//Oocyte meiosis	K16198	-	-	-
ENSDARG00000054616	1941	3634	7884	7201	31.32	49.35	117.02	95.64	40.335	106.33	1.398444536	3.02E-07	5.35E-06	CLDN4	claudin i [Danio rerio]	Organismal Systems;Environmental Information Processing;Cellular Processes;Human Diseases	Immune system;Cellular community - eukaryotes;Signaling molecules and interaction;Infectious diseases	ko04530//Tight junction;ko04514//Cell adhesion molecules (CAMs);ko04670//Leukocyte transendothelial migration;ko05160//Hepatitis C;ko05130//Pathogenic Escherichia coli infection	K06087	GO:0031224//intrinsic component of membrane	-	-
MSTRG.23412	393	608	1261	1164	0.76	0.99	2.25	1.85	0.875	2.05	1.228268988	3.04E-07	5.37E-06	ZFHX3	PREDICTED: zinc finger homeobox protein 3-like [Sinocyclocheilus rhinocerous]	Cellular Processes	Cellular community - eukaryotes	ko04550//Signaling pathways regulating pluripotency of stem cells	K09378	-	-	-
MSTRG.1910	74	99	240	306	1.32	1.49	3.94	4.5	1.405	4.22	1.586672868	3.06E-07	5.41E-06	MEF2C	myocyte-specific enhancer factor 2C [Danio rerio]	Human Diseases;Environmental Information Processing;Organismal Systems	Cardiovascular diseases;Endocrine system;Signal transduction;Cancers	ko04010//MAPK signaling pathway;ko04022//cGMP - PKG signaling pathway;ko05202//Transcriptional misregulation in cancers;ko04921//Oxytocin signaling pathway;ko04928//Parathyroid hormone synthesis, secretion and action;ko04371//Apelin signaling pathway;ko05418//Fluid shear stress and atherosclerosis	K04454	GO:0043231//intracellular membrane-bounded organelle	GO:0005515//protein binding;GO:0044212//transcription regulatory region DNA binding	GO:0006357//regulation of transcription from RNA polymerase II promoter;GO:0035051//cardiocyte differentiation;GO:0048645//organ formation;GO:0071688//striated muscle myosin thick filament assembly
MSTRG.8316	0	0	166	56	0	0	3.28	0.99	0.001	2.135	11.06002035	3.16E-07	5.57E-06	pcmt	PREDICTED: l-isoaspartyl protein carboxyl methyltransferase, like isoform X1 [Danio rerio]	-	-	-	-	-	GO:0016741//transferase activity, transferring one-carbon groups	GO:0036211//protein modification process
MSTRG.4538	0	0	1460	0	0	0	24.52	0	0.001	12.26	13.58167136	3.22E-07	5.68E-06	mycl1a	protein L-Myc-1a [Danio rerio]	-	-	-	-	GO:0043231//intracellular membrane-bounded organelle	GO:0003676//nucleic acid binding;GO:0005515//protein binding	GO:0010468//regulation of gene expression
MSTRG.19194	0	0	0	1492	0	0	0	12.91	0.001	6.455	12.65620138	3.25E-07	5.71E-06	Recql	ATP-dependent DNA helicase Q1 [Danio rerio]	-	-	-	-	-	GO:0004003//ATP-dependent DNA helicase activity;GO:0036094//small molecule binding;GO:0097159//organic cyclic compound binding	GO:0006259//DNA metabolic process
ENSDARG00000031228	637	893	1581	2468	8.36	9.86	19.08	26.65	9.11	22.865	1.32761796	3.27E-07	5.75E-06	Podxl	podocalyxin precursor [Danio rerio]	-	-	-	-	-	-	GO:0030155//regulation of cell adhesion;GO:0048870//cell motility
MSTRG.18122	660	0	0	0	12.59	0	0	0	6.295	0.001	-12.61999066	3.30E-07	5.80E-06	Rnf25	Zgc:66260 [Danio rerio]	-	-	-	-	-	GO:0043169//cation binding	-
MSTRG.1650	0	0	0	1473	0	0	0	8.55	0.001	4.275	12.0617087	3.32E-07	5.82E-06	INTS2	integrator complex subunit 2 [Danio rerio]	-	-	-	-	-	-	-
ENSDARG00000096905	0	0	59	82	0	0	3.29	4.09	0.001	3.69	11.8494051	3.34E-07	5.87E-06	OTOS	PREDICTED: otospiralin-like [Danio rerio]	-	-	-	-	-	-	-
MSTRG.13371	0	0	136	57	0	0	1.44	0.54	0.001	0.99	9.951284715	3.43E-07	6.00E-06	St14	PREDICTED: suppressor of tumorigenicity 14 protein isoform X1 [Danio rerio]	Human Diseases	Cancers	ko05206//MicroRNAs in cancer	K08670	-	-	GO:0019538//protein metabolic process
ENSDARG00000041110	583	525	1267	1511	9.74	7.38	19.47	20.78	8.56	20.125	1.233306081	3.45E-07	6.03E-06	DNAJC3	dnaJ homolog subfamily C member 3 [Danio rerio]	Human Diseases;Genetic Information Processing	Infectious diseases;Folding, sorting and degradation	ko04141//Protein processing in endoplasmic reticulum;ko05164//Influenza A	K09523	-	-	-
ENSDARG00000061479	69	110	273	312	0.43	0.58	1.57	1.61	0.505	1.59	1.654671473	3.47E-07	6.06E-06	thsd7aa	thrombospondin type-1 domain-containing protein 7A precursor [Danio rerio]	-	-	-	-	-	-	GO:0043542//endothelial cell migration;GO:0048646//anatomical structure formation involved in morphogenesis
MSTRG.22253	633	0	0	0	20.27	0	0	0	10.135	0.001	-13.30705847	3.48E-07	6.08E-06	Mars	methionine--tRNA ligase, cytoplasmic [Danio rerio]	Genetic Information Processing;Metabolism	Metabolism of other amino acids;Translation	ko00970//Aminoacyl-tRNA biosynthesis;ko00450//Selenocompound metabolism	K01874	-	-	-
MSTRG.17209	724	708	1696	1592	12.47	10.26	26.87	22.57	11.365	24.72	1.121081059	3.50E-07	6.11E-06	--	PREDICTED: proprotein convertase subtilisin/kexin type 5-like [Danio rerio]	-	-	-	-	-	-	-
ENSDARG00000061736	92	74	300	372	0.7	0.47	2.1	2.33	0.585	2.215	1.920798169	3.58E-07	6.24E-06	ANK3	PREDICTED: ankyrin-3 isoform X17 [Danio rerio]	Organismal Systems;Human Diseases	Immune system;Cancers	ko05205//Proteoglycans in cancer;ko04624//Toll and Imd signaling pathway	K10380	-	-	-
MSTRG.21732	0	0	0	1399	0	0	0	25.91	0.001	12.955	13.6612214	3.59E-07	6.24E-06	Hdlbp	PREDICTED: vigilin isoform X1 [Danio rerio]	-	-	-	-	-	GO:0003676//nucleic acid binding	-
ENSDARG00000051873	0	0	75	64	0	0	1.79	1.36	0.001	1.575	10.62113611	3.59E-07	6.24E-06	AHCYL2	adenosylhomocysteinase [Danio rerio]	Metabolism	Amino acid metabolism;Global and overview maps	ko01100//Metabolic pathways;ko00270//Cysteine and methionine metabolism	K01251	-	-	-
MSTRG.10685	0	747	0	0	0	12.33	0	0	6.165	0.001	-12.58988518	3.68E-07	6.38E-06	MIER1	mesoderm induction early response 1b [Danio rerio]	-	-	-	-	-	GO:0003676//nucleic acid binding	-
ENSDARG00000010785	927	952	1950	3011	4.5	3.89	8.7	12.02	4.195	10.36	1.304281287	3.71E-07	6.43E-06	THBS1	PREDICTED: thrombospondin-1 isoform X1 [Danio rerio]	Environmental Information Processing;Cellular Processes;Human Diseases	Transport and catabolism;Cell growth and death;Infectious diseases;Signaling molecules and interaction;Cellular community - eukaryotes;Signal transduction;Cancers	ko04151//PI3K-Akt signaling pathway;ko05165//Human papillomavirus infection;ko04510//Focal adhesion;ko05205//Proteoglycans in cancer;ko04015//Rap1 signaling pathway;ko05206//MicroRNAs in cancer;ko04145//Phagosome;ko04512//ECM-receptor interaction;ko04350//TGF-beta signaling pathway;ko04115//p53 signaling pathway;ko05219//Bladder cancer;ko05144//Malaria	K16857	-	-	-
MSTRG.14686	0	0	0	1364	0	0	0	14.13	0.001	7.065	12.78647385	3.73E-07	6.47E-06	ACAP2	PREDICTED: LOW QUALITY PROTEIN: arf-GAP with coiled-coil, ANK repeat and PH domain-containing protein 2-like [Cyprinus carpio]	Cellular Processes	Transport and catabolism	ko04144//Endocytosis	K12489	-	-	-
ENSDARG00000044365	210	169	610	1019	2.67	1.81	7.14	10.67	2.24	8.905	1.991116879	3.79E-07	6.56E-06	ANGPTL3	angiopoietin-related protein 3 precursor [Danio rerio]	-	-	-	-	-	-	GO:0072575//epithelial cell proliferation involved in liver morphogenesis
MSTRG.4024	207	237	475	506	9.34	9	19.72	18.8	9.17	19.26	1.070614064	3.82E-07	6.60E-06	--	PREDICTED: collagen alpha-1(XIII) chain [Danio rerio]	Organismal Systems	Digestive system	ko04974//Protein digestion and absorption	K16617	-	-	-
MSTRG.3688	7	4	78	91	0.07	0.03	0.71	0.74	0.05	0.725	3.857980995	3.84E-07	6.62E-06	SDK2	PREDICTED: protein sidekick-2 isoform X1 [Danio rerio]	-	-	-	-	-	-	-
ENSDARG00000038000	0	996	0	0	0	18.82	0	0	9.41	0.001	-13.19997901	3.84E-07	6.62E-06	CRLS1	cardiolipin synthase (CMP-forming) [Danio rerio]	Metabolism	Lipid metabolism;Global and overview maps	ko01100//Metabolic pathways;ko00564//Glycerophospholipid metabolism	K08744	-	GO:0016772//transferase activity, transferring phosphorus-containing groups	-
MSTRG.22154	27	14	279	180	0.22	0.1	2.11	1.22	0.16	1.665	3.379378367	3.86E-07	6.65E-06	Matn4	PREDICTED: matrilin-4 isoform X1 [Danio rerio]	-	-	-	-	-	-	-
MSTRG.23641	35	33	145	198	0.84	0.66	3.19	3.9	0.75	3.545	2.240823127	3.90E-07	6.71E-06	--	PREDICTED: somatomedin-B and thrombospondin type-1 domain-containing protein-like isoform X2 [Danio rerio]	-	-	-	-	-	GO:0001871//pattern binding;GO:0038024//cargo receptor activity	GO:0002376//immune system process;GO:0006897//endocytosis
ENSDARG00000035694	5047	8013	3303	2623	119.14	159.2	71.73	50.97	139.17	61.35	-1.181713003	3.99E-07	6.86E-06	stm	protein starmaker precursor [Danio rerio]	-	-	-	-	-	-	GO:0060788//ectodermal placode formation
ENSDARG00000102631	17	22	131	113	0.16	0.17	1.11	0.86	0.165	0.985	2.5776577	4.20E-07	7.22E-06	hoxc11a	PREDICTED: homeobox protein Hox-C11 [Danio rerio]	-	-	-	-	GO:0043231//intracellular membrane-bounded organelle	GO:0003677//DNA binding	GO:0010468//regulation of gene expression;GO:0034645//cellular macromolecule biosynthetic process;GO:0044707//single-multicellular organism process
ENSDARG00000076557	76	127	335	337	0.83	1.16	3.35	3.01	0.995	3.18	1.676258335	4.21E-07	7.22E-06	bicc1-b	bicaudal C homolog 2 [Danio rerio]	-	-	-	-	-	GO:0097159//organic cyclic compound binding	-
ENSDARG00000070844	4914	5537	10361	17986	160.87	152.56	312.02	484.68	156.715	398.35	1.345893301	4.26E-07	7.30E-06	gamt	guanidinoacetate N-methyltransferase [Danio rerio]	Metabolism	Amino acid metabolism;Global and overview maps	ko01100//Metabolic pathways;ko00330//Arginine and proline metabolism;ko00260//Glycine, serine and threonine metabolism	K00542	-	GO:0008757//S-adenosylmethionine-dependent methyltransferase activity	GO:0008152//metabolic process
ENSDARG00000026224	0	0	0	1205	0	0	0	7.14	0.001	3.57	11.80170836	4.51E-07	7.72E-06	FANCI	Fanconi anemia group I protein [Danio rerio]	Genetic Information Processing	Replication and repair	ko03460//Fanconi anemia pathway	K10895	-	-	-
ENSDARG00000104664	301	471	862	1209	1.98	2.61	5.21	6.54	2.295	5.875	1.356094698	4.59E-07	7.84E-06	DCLK1	PREDICTED: serine/threonine-protein kinase DCLK1-like isoform X1 [Cyprinus carpio]	-	-	-	-	-	GO:0004672//protein kinase activity;GO:0032550//purine ribonucleoside binding	GO:0006464//cellular protein modification process;GO:0006796//phosphate-containing compound metabolic process;GO:0007165//signal transduction
ENSDARG00000055305	101	63	454	432	0.7	0.37	2.89	2.46	0.535	2.675	2.321928095	4.64E-07	7.93E-06	Ret	proto-oncogene tyrosine-protein kinase receptor Ret precursor [Danio rerio]	Human Diseases	Cancers	ko05200//Pathways in cancer;ko05230//Central carbon metabolism in cancer;ko05216//Thyroid cancer	K05126	-	GO:0004672//protein kinase activity;GO:0032550//purine ribonucleoside binding;GO:0046872//metal ion binding	GO:0006464//cellular protein modification process;GO:0006796//phosphate-containing compound metabolic process;GO:0007517//muscle organ development;GO:0098742//cell-cell adhesion via plasma-membrane adhesion molecules
ENSDARG00000056091	284	444	825	874	5.19	6.83	13.87	13.15	6.01	13.51	1.168590779	4.68E-07	7.99E-06	CTTNBP2NL	PREDICTED: CTTNBP2 N-terminal-like protein isoform X1 [Danio rerio]	-	-	-	-	-	-	-
ENSDARG00000062662	6	4	76	78	0.09	0.05	1	0.92	0.07	0.96	3.777607579	4.74E-07	8.08E-06	lmod3	PREDICTED: leiomodin-3 [Danio rerio]	-	-	-	-	-	GO:0003779//actin binding	GO:0007015//actin filament organization
MSTRG.838	0	0	0	1153	0	0	0	19.87	0.001	9.935	13.27830425	4.82E-07	8.21E-06	psen2	Presenilin2 [Danio rerio]	Environmental Information Processing;Organismal Systems;Human Diseases	Nervous system;Neurodegenerative diseases;Signal transduction	ko05010//Alzheimer disease;ko04722//Neurotrophin signaling pathway;ko04330//Notch signaling pathway	K04522	-	-	-
MSTRG.23493	0	0	49	144	0	0	0.47	1.25	0.001	0.86	9.74819285	4.86E-07	8.27E-06	MYOM1	PREDICTED: myomesin-1 isoform X4 [Danio rerio]	-	-	-	-	-	-	-
ENSDARG00000002494	90	122	271	327	0.98	1.11	2.71	2.92	1.045	2.815	1.42963198	4.92E-07	8.37E-06	ITGB6	PREDICTED: integrin beta-6 [Danio rerio]	Human Diseases;Environmental Information Processing;Cellular Processes	Cardiovascular diseases;Cell motility;Signal transduction;Infectious diseases;Cellular community - eukaryotes;Signaling molecules and interaction	ko04151//PI3K-Akt signaling pathway;ko05165//Human papillomavirus infection;ko04810//Regulation of actin cytoskeleton;ko04510//Focal adhesion;ko05414//Dilated cardiomyopathy (DCM);ko05410//Hypertrophic cardiomyopathy (HCM);ko05412//Arrhythmogenic right ventricular cardiomyopathy (ARVC);ko04512//ECM-receptor interaction	K06589	GO:0005887//integral component of plasma membrane	GO:0060089//molecular transducer activity	GO:0007166//cell surface receptor signaling pathway;GO:0031589//cell-substrate adhesion
MSTRG.18352	0	0	0	1128	0	0	0	9.81	0.001	4.905	12.26003742	5.00E-07	8.49E-06	Gna12	guanine nucleotide-binding protein subunit alpha-12 [Danio rerio]	Human Diseases;Organismal Systems;Cellular Processes;Environmental Information Processing	Nervous system;Infectious diseases;Cancers;Cell motility;Signal transduction;Endocrine system;Circulatory system	ko05200//Pathways in cancer;ko04010//MAPK signaling pathway;ko04810//Regulation of actin cytoskeleton;ko05163//Human cytomegalovirus infection;ko04022//cGMP - PKG signaling pathway;ko04072//Phospholipase D signaling pathway;ko04270//Vascular smooth muscle contraction;ko04928//Parathyroid hormone synthesis, secretion and action;ko04071//Sphingolipid signaling pathway;ko04730//Long-term depression	K04346	GO:0044464//cell part	GO:0001664//G-protein coupled receptor binding;GO:0017076//purine nucleotide binding;GO:0017111//nucleoside-triphosphatase activity;GO:0032403//protein complex binding;GO:0032550//purine ribonucleoside binding;GO:0060089//molecular transducer activity	GO:0000902//cell morphogenesis;GO:0001667//ameboidal-type cell migration;GO:0007186//G-protein coupled receptor signaling pathway;GO:0007369//gastrulation;GO:0022408//negative regulation of cell-cell adhesion;GO:0032970//regulation of actin filament-based process;GO:0035556//intracellular signal transduction;GO:0051017//actin filament bundle assembly
[truncated: 1,570 more rows]
