# Supplementary material for: High-throughput transcriptome sequencing reveals the key stages of cardiovascular development in zebrafish embryos
Source: BMC Genomics. 2022 Aug 13;23:587. doi: 10.1186/s12864-022-08808-x (PMC9375324; doi:10.1186/s12864-022-08808-x)
Supplement: Supplementary file 5 — Additional file 5: Table S4. The DEGs of T1 VS T3. [file 12864_2022_8808_MOESM5_ESM.zip › Supplementary table 4.xlsx]

## Sheet: Supplemental table 4
Table S4 The DEGs of T1 VS T3	Table S4 The DEGs of T1 VS T3
id	T1-1_count	T1-2_count	T3-1_count	T3-2_count	T1-1_fpkm	T1-2_fpkm	T3-1_fpkm	T3-2_fpkm	T1_mean	T3_mean	log2(fc)	PValue	FDR	Symbol	Description	KEGG_A_class	KEGG_B_class	Pathway	K_ID	GO Component	GO Function	GO Process
ENSDARG00000019741	24	29	138	146	0.56	0.57	3.38	4.14	0.565	3.76	2.73441	7.49e-09	8.88e-08	72	LOC567411 protein, partial [Danio rerio]	Human Diseases;Environmental Information Processing;Organismal Systems;Cellular Processes	Endocrine system;Cell growth and death;Cellular community - eukaryotes;Infectious diseases;Cancers;Signal transduction	ko05200//Pathways in cancer;ko04151//PI3K-Akt signaling pathway;ko05165//Human papillomavirus infection;ko05166//HTLV-I infection;ko04510//Focal adhesion;ko05206//MicroRNAs in cancer;ko05202//Transcriptional misregulation in cancers;ko05203//Viral carcinogenesis;ko04218//Cellular senescence;ko04310//Wnt signaling pathway;ko04390//Hippo signaling pathway;ko04630//Jak-STAT signaling pathway;ko04068…	K10151	-	-	-
ENSDARG00000070487	55	34	104	109	0.66	0.34	1.29	1.57	0.5	1.43	1.51602	0.013116	0.0385082	2021-03-01	mitochondrial amidoxime-reducing component 1 [Danio rerio]	-	-	-	-	GO:0031224//intrinsic component of membrane;GO:0031966//mitochondrial membrane	GO:0016491//oxidoreductase activity;GO:0043168//anion binding;GO:0046914//transition metal ion binding	GO:0044710//single-organism metabolic process
ENSDARG00000062959	0	0	25	17	0	0	0.2	0.16	0.001	0.18	7.49185	0.000779524	0.0033598	2021-03-03	PREDICTED: E3 ubiquitin-protein ligase MARCH3-like [Sinocyclocheilus anshuiensis]	-	-	-	-	-	-	-
ENSDARG00000055839	0	0	22	10	0	0	0.62	0.33	0.001	0.475	8.89178	0.00452453	0.0155067	2021-03-04	E3 ubiquitin-protein ligase MARCH4 precursor [Danio rerio]	-	-	-	-	GO:0005794//Golgi apparatus;GO:0031090//organelle membrane;GO:0031224//intrinsic component of membrane;GO:0031984//organelle subcompartment	GO:0046914//transition metal ion binding;GO:0070735//protein-glycine ligase activity;GO:0070739//protein-glutamic acid ligase activity	GO:0032446//protein modification by small protein conjugation
ENSDARG00000096375	143	659	938	934	1.22	4.71	8.3	9.57	2.965	8.935	1.59144	0.0163101	0.0462928	2021-03-07	March7 protein [Danio rerio]	-	-	-	-	-	GO:0046914//transition metal ion binding	-
ENSDARG00000030656	62	63	643	400	0.74	0.63	7.98	5.75	0.685	6.865	3.32508	1e-21	4.56e-20	2021-09-03	PREDICTED: neuronal-specific septin-3 isoform X1 [Danio rerio]	Human Diseases	Infectious diseases	ko05100//Bacterial invasion of epithelial cells	K16938	GO:0044424//intracellular part	GO:0036094//small molecule binding	GO:0044763//single-organism cellular process
ENSDARG00000013843	240	335	565	443	4.94	5.81	12.11	11	5.375	11.555	1.10418	2.33e-06	1.74e-05	2021-09-05	septin-5 [Danio rerio]	Human Diseases	Neurodegenerative diseases	ko05012//Parkinson disease	K04557	GO:0016020//membrane;GO:0016023//cytoplasmic, membrane-bounded vesicle	GO:0032550//purine ribonucleoside binding	-
MSTRG.5310	2210	5247	813	1004	33.93	67.8	12.99	18.58	50.865	15.785	-1.68812	6.73e-05	0.00037687	2021-09-06	septin-6 [Danio rerio]	Human Diseases	Infectious diseases	ko05100//Bacterial invasion of epithelial cells	K16939	GO:0042995//cell projection	GO:0032550//purine ribonucleoside binding	GO:0007368//determination of left/right symmetry
ENSDARG00000103900	153	185	1276	977	2.24	2.28	19.44	17.24	2.26	18.34	3.0206	1.19e-51	2e-49	2021-09-09	septin 9b isoform a [Danio rerio]	Human Diseases	Infectious diseases	ko05100//Bacterial invasion of epithelial cells	K16938	-	-	-
MSTRG.17992	4391	5318	1900	1985	60.81	61.99	27.39	33.13	61.4	30.26	-1.02083	5.5e-08	5.59e-07	2021-09-09	PREDICTED: septin-12 isoform X1 [Danio rerio]	Human Diseases	Infectious diseases	ko05100//Bacterial invasion of epithelial cells	K16938	-	GO:0036094//small molecule binding	-
MSTRG.18214	0	522	0	0	0	6.19	0	0	3.095	0.001	-11.5957	9.4e-07	7.56e-06	2021-09-09	septin-9 [Danio rerio]	Human Diseases	Infectious diseases	ko05100//Bacterial invasion of epithelial cells	K16938	-	GO:0032550//purine ribonucleoside binding	-
MSTRG.10279	127	137	10019	7546	1.21	1.1	99.44	86.72	1.155	93.08	6.33251	3.27e-270	1.46e-266	--	collagen alpha-2(IX) chain precursor [Danio rerio]	Organismal Systems;Cellular Processes;Environmental Information Processing;Human Diseases	Signal transduction;Signaling molecules and interaction;Cellular community - eukaryotes;Infectious diseases;Digestive system	ko04151//PI3K-Akt signaling pathway;ko05165//Human papillomavirus infection;ko04510//Focal adhesion;ko04974//Protein digestion and absorption;ko04512//ECM-receptor interaction	K08131	-	-	-
ENSDARG00000033683	563	570	21054	16028	20.64	17.59	803.23	708.06	19.115	755.645	5.30493	1.91e-200	3.67e-197	--	tropomyosin alpha-1 chain [Danio rerio]	-	-	-	-	GO:0044424//intracellular part	GO:0008092//cytoskeletal protein binding	-
ENSDARG00000040298	2141	2981	26106	21416	47.42	55.56	601.68	571.54	51.49	586.61	3.51004	1.24e-137	1.11e-134	--	Apolipoprotein A-IV, partial [Danio rerio]	-	-	-	-	-	-	-
ENSDARG00000099200	190	250	8039	5268	4.68	5.18	205.88	156.22	4.93	181.05	5.19866	8.52e-127	5.72e-124	--	26-29kD-proteinase protein, partial [Danio rerio]	-	-	-	-	-	GO:0070011//peptidase activity, acting on L-amino acid peptides	-
ENSDARG00000101160	96	126	2598	3116	3.52	3.89	99.12	137.66	3.705	118.39	4.99793	2.72e-67	7.16e-65	--	PREDICTED: apolipoprotein A-IV isoform X1 [Danio rerio]	-	-	-	-	GO:0005615//extracellular space	GO:0008289//lipid binding	GO:0016043//cellular component organization;GO:0019538//protein metabolic process;GO:0030301//cholesterol transport;GO:0031323//regulation of cellular metabolic process;GO:0044255//cellular lipid metabolic process;GO:0044281//small molecule metabolic process;GO:0044707//single-multicellular organism process;GO:0045834//positive regulation of lipid metabolic process
ENSDARG00000104682	678	949	5850	5719	10.73	12.64	96.32	109.04	11.685	102.68	3.13543	1.2e-63	2.89e-61	--	tropomyosin beta chain [Danio rerio]	-	-	-	-	-	-	-
ENSDARG00000076838	94	97	1097	974	3.97	3.44	48.16	49.51	3.705	48.835	3.72037	2.74e-57	5.5e-55	--	apolipoprotein M precursor [Danio rerio]	-	-	-	-	GO:0044421//extracellular region part	-	-
ENSDARG00000100582	743	784	3875	3240	24.25	21.54	131.62	127.43	22.895	129.525	2.50013	2.03e-53	3.58e-51	--	pancreatic secretory trypsin inhibitor-like precursor [Danio rerio]	-	-	-	-	-	-	-
MSTRG.5893	9446	15266	1153	865	495.48	673.94	62.94	54.68	584.71	58.81	-3.31359	1.99e-51	3.28e-49	--	-	-	-	-	-	-	-	-
ENSDARG00000023157	139	188	1232	1141	3.07	3.5	28.34	30.39	3.285	29.365	3.16013	2.44e-50	3.92e-48	--	PREDICTED: cerebellin-2-like [Sinocyclocheilus rhinocerous]	-	-	-	-	-	-	-
ENSDARG00000096257	5	2	1370	1064	0.08	0.03	22.63	20.35	0.055	21.49	8.61002	1.27e-48	1.95e-46	--	PREDICTED: sarcoplasmic reticulum histidine-rich calcium-binding protein-like [Ictalurus punctatus]	-	-	-	-	-	-	-
ENSDARG00000034423	61	96	962	806	2.34	3.11	38.48	37.33	2.725	37.905	3.79806	5.88e-48	8.87e-46	--	gamma-synuclein [Danio rerio]	-	-	-	-	-	-	-
MSTRG.15552	1400	2117	143	109	21.47	27.33	2.28	2.01	24.4	2.145	-3.50783	3.43e-47	5.09e-45	--	PREDICTED: breast carcinoma-amplified sequence 1 isoform X5 [Danio rerio]	-	-	-	-	-	-	-
ENSDARG00000040162	37	37	744	555	0.79	0.67	16.58	14.32	0.73	15.45	4.40357	9.77e-47	1.44e-44	--	Zgc:165461 protein [Danio rerio]	-	-	-	-	-	-	-
ENSDARG00000103533	5	9	1049	626	0.09	0.14	20.47	14.15	0.115	17.31	7.23383	6.96e-44	9.31e-42	--	C-type lectin domain family 14 member A precursor [Danio rerio]	-	-	-	-	-	GO:0046872//metal ion binding	-
MSTRG.14542	4	4	1749	913	0.2	0.17	90.9	54.95	0.185	72.925	8.62274	2.11e-42	2.64e-40	--	PREDICTED: probable inactive protein kinase DDB_G0270444 [Danio rerio]	-	-	-	-	-	-	-
ENSDARG00000015866	9975	11429	49100	51616	463.08	446.56	2372.21	2887.61	454.82	2629.91	2.53165	2.38e-41	2.93e-39	--	14 kDa apolipoprotein [Hemibarbus mylodon]	-	-	-	-	-	-	GO:0009792//embryo development ending in birth or egg hatching;GO:0048598//embryonic morphogenesis
ENSDARG00000075463	91	94	857	820	1.75	1.52	17.11	18.95	1.635	18.03	3.46304	7.08e-41	8.49e-39	--	PREDICTED: putative protein MSS51 homolog, mitochondrial [Danio rerio]	-	-	-	-	-	-	-
ENSDARG00000074390	113	112	1267	1401	1.85	1.54	21.6	27.66	1.695	24.63	3.86106	2.8e-40	3.29e-38	--	transmembrane protein 176l.4 isoform 1 [Danio rerio]	-	-	-	-	-	-	-
ENSDARG00000092155	2359	2542	8635	7826	25.53	23.15	97.24	102.05	24.34	99.645	2.03347	8.05e-40	9.33e-38	--	apolipoprotein C-II precursor [Danio rerio]	-	-	-	-	-	-	-
MSTRG.16064	10963	16835	1482	915	256.13	331.03	36.03	25.76	293.58	30.895	-3.24831	9.26e-39	1.04e-36	--	-	-	-	-	-	-	-	-
MSTRG.24352	5	4	589	524	0.17	0.11	20.52	21.14	0.14	20.83	7.21709	4.48e-38	4.79e-36	--	-	-	-	-	-	-	-	-
ENSDARG00000075718	77	115	866	849	1.76	2.21	20.59	23.37	1.985	21.98	3.46898	1.32e-37	1.36e-35	--	rapunzel 5 [Danio rerio]	-	-	-	-	-	-	-
ENSDARG00000100446	297	298	2232	1550	2.99	2.52	23.36	18.78	2.755	21.07	2.93507	2.26e-36	2.22e-34	--	PREDICTED: hematopoietic progenitor cell antigen CD34 [Esox lucius]	Environmental Information Processing;Organismal Systems	Signaling molecules and interaction;Immune system	ko04514//Cell adhesion molecules (CAMs);ko04640//Hematopoietic cell lineage	K06474	-	-	-
ENSDARG00000092383	16	10	539	534	0.56	0.3	19.72	22.63	0.43	21.175	5.62188	2.72e-35	2.63e-33	--	PREDICTED: uncharacterized protein C2orf82 homolog [Danio rerio]	-	-	-	-	-	-	-
ENSDARG00000094133	875	1094	2721	2354	15.26	16.06	49.38	49.46	15.66	49.42	1.65801	1.84e-34	1.72e-32	--	PREDICTED: uncharacterized protein wu:fc21g02 isoform X1 [Danio rerio]	-	-	-	-	-	-	-
ENSDARG00000063518	273	283	1480	1139	4.7	4.1	26.54	23.65	4.4	25.095	2.51182	8.33e-34	7.64e-32	--	carboxypeptidase N subunit 2 precursor [Danio rerio]	-	-	-	-	-	-	-
ENSDARG00000008732	59	62	842	546	0.8	0.71	11.94	8.96	0.755	10.45	3.79088	2.71e-33	2.44e-31	--	Zgc:66479 [Danio rerio]	-	-	-	-	-	-	-
MSTRG.16067	3771	6361	535	352	49.67	70.52	7.33	5.59	60.095	6.46	-3.21764	2.27e-32	1.95e-30	--	PREDICTED: 6-phosphofructo-2-kinase/fructose-2,6-bisphosphatase 2-like [Sinocyclocheilus rhinocerous]	Metabolism;Environmental Information Processing;Organismal Systems	Carbohydrate metabolism;Signal transduction;Endocrine system	ko04919//Thyroid hormone signaling pathway;ko04152//AMPK signaling pathway;ko00051//Fructose and mannose metabolism	K19029	-	-	-
MSTRG.22401	7455	7713	376	531	189.67	165.16	9.96	16.28	177.415	13.12	-3.75729	4.7e-31	3.77e-29	--	membrane-spanning 4-domains subfamily A member 15 [Danio rerio]	-	-	-	-	-	-	-
MSTRG.3570	54	96	2972	1273	1.08	1.62	61.87	30.69	1.35	46.28	5.09936	8.68e-30	6.53e-28	--	-	-	-	-	-	-	-	-
MSTRG.2720	4	6	553	330	0.32	0.4	45.47	31.42	0.36	38.445	6.73866	3.18e-29	2.33e-27	--	hypothetical protein cypCar_00028912 [Cyprinus carpio]	-	-	-	-	-	-	-
ENSDARG00000101181	15	13	353	369	0.44	0.32	10.78	13.04	0.38	11.91	4.97003	3.44e-28	2.35e-26	--	PREDICTED: protein S100-B-like [Sinocyclocheilus grahami]	-	-	-	-	-	-	-
MSTRG.6931	49	50	523	380	2.82	2.43	31.38	26.4	2.625	28.89	3.46018	1.73e-27	1.14e-25	--	apolipoprotein A-IV-like precursor [Danio rerio]	-	-	-	-	-	-	-
MSTRG.16452	8	11	340	245	0.2	0.23	8.82	7.36	0.215	8.09	5.23373	6.2e-27	3.93e-25	--	Zinc finger MYND domain-containing protein 17 [Dicentrarchus labrax]	-	-	-	-	-	-	-
ENSDARG00000045003	59	82	852	518	0.94	1.1	14.19	9.99	1.02	12.09	3.56717	7.08e-27	4.45e-25	--	plasmalemma vesicle-associated protein [Danio rerio]	-	-	-	-	-	-	GO:0007166//cell surface receptor signaling pathway
ENSDARG00000093156	0	4	903	545	0	0.14	39.9	27.89	0.07	33.895	8.9195	1.27e-26	7.85e-25	--	hypothetical protein EH28_24164 [Larimichthys crocea]	-	-	-	-	-	-	-
MSTRG.14543	4	20	1092	645	0.31	1.29	86.81	59.37	0.8	73.09	6.51353	2.63e-26	1.58e-24	--	PREDICTED: probable inactive protein kinase DDB_G0270444 [Danio rerio]	-	-	-	-	-	-	-
ENSDARG00000055527	30	11	1558	912	0.42	0.13	22.87	15.5	0.275	19.185	6.1244	1.72e-25	9.96e-24	--	calymmin precursor [Danio rerio]	-	-	-	-	-	-	-
MSTRG.22652	18	21	324	245	0.51	0.5	9.53	8.34	0.505	8.935	4.14511	4.8e-25	2.73e-23	--	PREDICTED: membrane-spanning 4-domains subfamily A member 4A-like isoform X2 [Danio rerio]	-	-	-	-	-	-	-
ENSDARG00000093612	1705	1867	461	394	56.17	51.77	15.81	15.64	53.97	15.725	-1.7791	9.64e-25	5.44e-23	--	PREDICTED: coiled-coil domain-containing protein 106 isoform X2 [Danio rerio]	-	-	-	-	-	-	-
ENSDARG00000096932	17	29	335	296	0.16	0.22	3.2	3.27	0.19	3.235	4.08969	1.27e-24	7.12e-23	--	PREDICTED: uncharacterized protein si:ch211-37e10.2 [Danio rerio]	-	-	-	-	-	-	-
ENSDARG00000095434	917	1021	128	75	46.22	43.32	6.71	4.56	44.77	5.635	-2.99004	4.97e-24	2.67e-22	--	-	-	-	-	-	-	-	-
MSTRG.2503	708	1068	1	2	10.46	13.27	0.02	0.04	11.865	0.03	-8.62753	1.03e-23	5.38e-22	--	PREDICTED: paternally-expressed gene 3 protein [Danio rerio]	-	-	-	-	-	-	-
ENSDARG00000024189	342	403	25	23	8.77	8.7	0.67	0.71	8.735	0.69	-3.66214	1.27e-23	6.55e-22	--	prepronociceptin precursor [Danio rerio]	-	-	-	-	-	-	GO:0007186//G-protein coupled receptor signaling pathway;GO:0044767//single-organism developmental process
ENSDARG00000045898	22595	24560	547	1109	857.91	784.83	21.61	50.74	821.37	36.175	-4.50497	1.43e-23	7.3e-22	--	hypothetical protein cypCar_00044931 [Cyprinus carpio]	-	-	-	-	-	-	-
MSTRG.24593	11	13	277	207	0.42	0.42	11.04	9.55	0.42	10.295	4.61541	5.51e-23	2.72e-21	--	PREDICTED: beta-microseminoprotein [Danio rerio]	-	-	-	-	-	-	GO:0019538//protein metabolic process
ENSDARG00000104945	18	43	512	435	1.15	2.31	34.03	33.47	1.73	33.75	4.28604	1.83e-22	8.73e-21	--	beta-synuclein [Danio rerio]	-	-	-	-	GO:0044424//intracellular part	-	GO:0007626//locomotory behavior;GO:0030182//neuron differentiation
ENSDARG00000104129	591	616	46	54	20.73	18.19	1.68	2.28	19.46	1.98	-3.29694	5.1e-22	2.39e-20	--	PREDICTED: SPRY domain-containing SOCS box protein 3-like [Danio rerio]	-	-	-	-	-	-	-
MSTRG.22571	19	10	535	337	0.65	0.29	18.94	13.81	0.47	16.375	5.12269	6.46e-22	2.98e-20	--	-	-	-	-	-	-	-	-
ENSDARG00000069912	305	351	2031	1218	6.96	6.75	48.27	33.52	6.855	40.895	2.5767	1.01e-21	4.59e-20	--	high mobility group protein HMGI-C [Danio rerio]	Human Diseases	Cancers	ko05206//MicroRNAs in cancer;ko05202//Transcriptional misregulation in cancers	K09283	-	-	-
ENSDARG00000040118	0	1	5614	4392	0	0.01	77.48	70.19	0.005	73.835	13.8501	1.17e-21	5.3e-20	--	PREDICTED: collagen alpha-1(II) chain-like [Sinocyclocheilus anshuiensis]	Organismal Systems	Digestive system	ko04974//Protein digestion and absorption	K19721	-	-	-
ENSDARG00000094929	14	12	264	292	0.52	0.38	10.27	13.16	0.45	11.715	4.70229	2.04e-21	9.03e-20	--	PREDICTED: apolipoprotein A-I-like [Danio rerio]	-	-	-	-	-	-	-
MSTRG.9858	0	0	2236	2196	0	0	29.34	33.37	0.001	31.355	14.9364	2.89e-21	1.26e-19	--	PREDICTED: tropomyosin alpha-3 chain isoform X3 [Danio rerio]	-	-	-	-	-	-	-
MSTRG.16066	794	1025	145	151	19.58	21.28	3.72	4.49	20.43	4.105	-2.31524	6.42e-21	2.71e-19	--	-	-	-	-	-	-	-	-
ENSDARG00000103443	43	30	469	482	1.52	0.9	17.3	20.59	1.21	18.945	3.96874	1.36e-20	5.65e-19	--	von Willebrand factor D and EGF domains precursor [Danio rerio]	-	-	-	-	-	-	-
ENSDARG00000102146	584	888	96	62	2.1	2.69	0.36	0.27	2.395	0.315	-2.9266	1.86e-20	7.65e-19	--	PREDICTED: LOW QUALITY PROTEIN: neuroblast differentiation-associated protein AHNAK [Danio rerio]	-	-	-	-	-	-	-
ENSDARG00000095615	41	29	551	370	0.67	0.4	9.4	7.31	0.535	8.355	3.96503	2.36e-20	9.66e-19	--	PREDICTED: proline-rich protein 15 [Lepisosteus oculatus]	-	-	-	-	-	-	-
MSTRG.1094	2	0	1044	612	0.11	0	61.7	41.88	0.055	51.79	9.87903	4.48e-20	1.79e-18	--	collagen, type V, alpha 3b precursor [Danio rerio]	-	-	-	-	-	-	-
ENSDARG00000055504	187	465	3674	2808	5.98	12.52	122.32	108.25	9.25	115.285	3.63961	7.36e-20	2.91e-18	--	PREDICTED: macrosialin [Danio rerio]	Cellular Processes	Transport and catabolism	ko04142//Lysosome	K06501	-	-	-
MSTRG.9853	1724	2445	0	0	7.29	8.7	0	0	7.995	0.001	-12.9649	2e-19	7.65e-18	--	PREDICTED: zinc finger protein 616-like isoform X2 [Sinocyclocheilus grahami]	-	-	-	-	-	-	-
ENSDARG00000099936	407	739	0	4	4.88	7.46	0	0.06	6.17	0.03	-7.68416	3.7e-19	1.37e-17	--	PREDICTED: protein NLRC3-like isoform X1 [Danio rerio]	-	-	-	-	-	-	-
ENSDARG00000100596	20	24	561	265	0.08	0.08	2.33	1.27	0.08	1.8	4.49185	5.01e-19	1.85e-17	--	PREDICTED: mucin-17-like [Sinocyclocheilus anshuiensis]	-	-	-	-	-	-	-
MSTRG.8678	1820	1829	0	0	73.97	62.56	0	0	68.265	0.001	-16.0589	7.07e-19	2.57e-17	--	splicing factor, arginine/serine-rich 13A [Danio rerio]	-	-	-	-	-	GO:0036094//small molecule binding;GO:0097159//organic cyclic compound binding	-
ENSDARG00000052731	460	583	0	6	8.39	8.95	0	0.13	8.67	0.065	-7.05945	8.8e-19	3.18e-17	--	ankyrin repeat domain 31 [Danio rerio]	-	-	-	-	-	-	-
ENSDARG00000097082	18	15	252	203	0.4	0.28	5.78	5.4	0.34	5.59	4.03924	9.42e-19	3.4e-17	--	im:7152348 [Danio rerio]	-	-	-	-	-	-	-
MSTRG.322	419	558	79	67	11.74	13.16	2.3	2.26	12.45	2.28	-2.44904	1.2e-18	4.3e-17	--	PREDICTED: oocyte zinc finger protein XlCOF19-like, partial [Danio rerio]	-	-	-	-	-	-	-
ENSDARG00000093957	0	2	631	453	0	0.07	25.81	21.46	0.035	23.635	9.39935	2.83e-18	9.89e-17	--	si:dkey-251i10.2 precursor [Danio rerio]	-	-	-	-	-	-	-
ENSDARG00000102241	4671	5215	11161	10932	179.25	168.43	445.73	505.53	173.84	475.63	1.45208	4e-18	1.37e-16	--	Im:6908808 protein, partial [Danio rerio]	-	-	-	-	-	GO:0005488//binding	-
MSTRG.24353	20	26	233	188	1.35	1.48	16.36	15.28	1.415	15.82	3.48288	2.17e-17	7.04e-16	--	-	-	-	-	-	-	-	-
ENSDARG00000059252	303	331	11	17	8.06	7.41	0.3	0.55	7.735	0.425	-4.18587	2.38e-17	7.68e-16	--	zona pellucida C related protein [Danio rerio]	-	-	-	-	-	-	-
MSTRG.7126	127	123	553	496	2.97	2.42	13.47	13.99	2.695	13.73	2.34897	3.63e-17	1.15e-15	--	PREDICTED: uncharacterized protein LOC101883708 [Danio rerio]	-	-	-	-	-	-	-
MSTRG.22416	109	182	710	724	4	5.62	27.1	32	4.81	29.55	2.61905	4.32e-17	1.36e-15	--	-	-	-	-	-	-	-	-
ENSDARG00000042683	4	8	210	143	0.05	0.08	2.59	2.04	0.065	2.315	5.15443	1.96e-16	5.82e-15	--	si:dkey-15j16.3 [Danio rerio]	-	-	-	-	-	-	-
ENSDARG00000114516	0	0	972	563	0	0	48.64	32.62	0.001	40.63	15.3103	1.97e-16	5.82e-15	--	wu:fc46h12 precursor [Danio rerio]	-	-	-	-	-	-	-
MSTRG.1309	0	0	983	549	0	0	56.12	36.29	0.001	46.205	15.4958	2.46e-16	7.23e-15	--	LOC561528 protein, partial [Danio rerio]	-	-	-	-	-	-	-
MSTRG.10089	39	49	269	247	0.84	0.89	6.03	6.41	0.865	6.22	2.84614	2.89e-16	8.4e-15	--	PREDICTED: transmembrane protein C9orf91 homolog [Danio rerio]	-	-	-	-	-	-	-
MSTRG.21846	739	957	0	0	19.97	21.76	0	0	20.865	0.001	-14.3488	5.84e-16	1.66e-14	--	interleukin 23 receptor [Danio rerio]	Environmental Information Processing;Organismal Systems;Human Diseases	Signaling molecules and interaction;Immune diseases;Cancers;Signal transduction;Immune system	ko05200//Pathways in cancer;ko04060//Cytokine-cytokine receptor interaction;ko04630//Jak-STAT signaling pathway;ko04658//Th1 and Th2 cell differentiation;ko05321//Inflammatiory bowel disease (IBD)	K05064	-	-	-
ENSDARG00000076386	3	3	184	141	0.05	0.04	3.12	2.77	0.045	2.945	6.0322	7.05e-16	1.99e-14	--	PREDICTED: ependymin-like [Cyprinus carpio]	-	-	-	-	-	-	GO:0031589//cell-substrate adhesion
MSTRG.6930	1375	1392	4938	6151	43.51	37.08	162.63	234.58	40.295	198.605	2.30123	8.67e-16	2.43e-14	--	Apolipoprotein A-IV, partial [Danio rerio]	-	-	-	-	-	-	-
MSTRG.14204	1785	2226	3609	3233	33.69	35.36	70.89	73.53	34.525	72.21	1.06456	1.43e-15	3.92e-14	--	PREDICTED: coiled-coil domain-containing glutamate-rich protein 1 [Danio rerio]	-	-	-	-	-	-	-
ENSDARG00000086957	0	0	683	448	0	0	5.75	4.37	0.001	5.06	12.3049	1.61e-15	4.37e-14	--	PREDICTED: titin [Danio rerio]	-	-	-	-	-	-	-
ENSDARG00000071015	588	680	1366	1133	10.35	10.07	25.02	24.03	10.21	24.525	1.26427	2.2e-15	5.92e-14	--	PREDICTED: pre-B-cell leukemia transcription factor-interacting protein 1 isoform X2 [Danio rerio]	-	-	-	-	-	-	-
MSTRG.6214	0	0	506	513	0	0	19.49	22.88	0.001	21.185	14.3708	2.92e-15	7.78e-14	--	von Willebrand factor D and EGF domains precursor [Danio rerio]	-	-	-	-	-	-	-
MSTRG.10746	250	295	19	23	3.98	3.95	0.31	0.44	3.965	0.375	-3.40236	5.77e-15	1.49e-13	--	PREDICTED: adhesive plaque matrix protein [Danio rerio]	-	-	-	-	-	-	-
ENSDARG00000068262	172	161	653	544	4.51	3.55	17.82	17.19	4.03	17.505	2.11892	9.26e-15	2.34e-13	--	vesicle-associated membrane protein 5-like isoform 1 [Danio rerio]	Genetic Information Processing	Folding, sorting and degradation	ko04130//SNARE interactions in vesicular transport	K08514	-	-	-
MSTRG.701	91	126	412	383	4.77	5.56	22.49	24.21	5.165	23.35	2.17658	1.16e-14	2.92e-13	--	DNA polymerase delta subunit 4 [Danio rerio]	Metabolism;Genetic Information Processing;Human Diseases	Replication and repair;Global and overview maps;Infectious diseases;Nucleotide metabolism	ko01100//Metabolic pathways;ko05166//HTLV-I infection;ko00230//Purine metabolism;ko00240//Pyrimidine metabolism;ko03420//Nucleotide excision repair;ko03440//Homologous recombination;ko03410//Base excision repair;ko03030//DNA replication;ko03430//Mismatch repair	K03505	-	-	GO:0006259//DNA metabolic process
MSTRG.19705	714	801	193	180	37.76	35.65	10.62	11.47	36.705	11.045	-1.73258	1.36e-14	3.4e-13	--	PREDICTED: uncharacterized protein LOC101886419 [Danio rerio]	-	-	-	-	-	-	-
ENSDARG00000099060	700	897	27	57	7.3	7.87	0.29	0.72	7.585	0.505	-3.90879	3.86e-14	9.05e-13	--	PREDICTED: mucin-19-like [Sinocyclocheilus anshuiensis]	-	-	-	-	-	-	-
ENSDARG00000036748	7	10	178	119	0.19	0.23	5.03	3.9	0.21	4.465	4.4102	4.96e-14	1.15e-12	--	novel immune-type receptor 8 precursor [Danio rerio]	-	-	-	-	-	-	-
ENSDARG00000097224	42	88	604	385	0.42	0.74	6.25	4.61	0.58	5.43	3.22683	5.21e-14	1.2e-12	--	PREDICTED: muscle M-line assembly protein unc-89 [Danio rerio]	-	-	-	-	-	-	-
MSTRG.5105	0	0	437	293	0	0	9.09	7.06	0.001	8.075	12.9792	7.07e-14	1.61e-12	--	PREDICTED: transmembrane protein 109 isoform X2 [Sinocyclocheilus rhinocerous]	-	-	-	-	-	-	-
ENSDARG00000096689	580	707	149	147	7.63	7.83	2.04	2.33	7.73	2.185	-1.82284	7.98e-14	1.81e-12	--	PREDICTED: gastrula zinc finger protein XlCGF8.2DB-like [Danio rerio]	-	-	-	-	-	-	-
MSTRG.3571	18	22	362	173	0.98	1.01	20.56	11.38	0.995	15.97	4.00452	9.56e-14	2.15e-12	--	-	-	-	-	-	-	-	-
MSTRG.496	195	297	12	4	15.37	19.7	0.98	0.38	17.535	0.68	-4.68856	1.07e-13	2.38e-12	--	-	-	-	-	-	-	-	-
MSTRG.1515	185	220	17	12	7.31	7.31	0.7	0.57	7.31	0.635	-3.52504	1.3e-13	2.87e-12	--	PREDICTED: mucin-5AC [Danio rerio]	-	-	-	-	-	-	-
MSTRG.17908	0	0	599	248	0	0	7.72	3.7	0.001	5.71	12.4793	2.72e-13	5.81e-12	--	PREDICTED: chondroadherin-like protein [Danio rerio]	-	-	-	-	-	-	-
ENSDARG00000035018	184	231	579	463	7.12	7.52	23.32	21.59	7.32	22.455	1.61712	2.81e-13	5.98e-12	--	Thy-1 membrane glycoprotein precursor [Danio rerio]	Organismal Systems	Immune system	ko04670//Leukocyte transendothelial migration	K06514	-	-	-
ENSDARG00000019128	300	407	902	703	5.42	6.19	16.96	15.31	5.805	16.135	1.47483	3.52e-13	7.42e-12	--	PREDICTED: tropomyosin alpha-4 chain isoform X2 [Danio rerio]	Organismal Systems;Human Diseases	Cancers;Cardiovascular diseases;Circulatory system	ko05206//MicroRNAs in cancer;ko04261//Adrenergic signaling in cardiomyocytes;ko05414//Dilated cardiomyopathy (DCM);ko05410//Hypertrophic cardiomyopathy (HCM);ko04260//Cardiac muscle contraction	K10373	-	-	-
MSTRG.23439	362	425	54	61	12.83	12.67	1.99	2.6	12.75	2.295	-2.47393	4.1e-13	8.58e-12	--	PREDICTED: spermatogenesis associated 6-like protein isoform X2 [Danio rerio]	-	-	-	-	-	-	-
ENSDARG00000074869	15	12	178	138	0.67	0.45	8.25	7.41	0.56	7.83	3.80551	4.32e-13	8.99e-12	--	LOC799862 protein, partial [Danio rerio]	-	-	-	-	-	-	-
ENSDARG00000101197	239	264	0	4	7.43	6.91	0	0.15	7.17	0.075	-6.57894	5.55e-13	1.14e-11	--	PREDICTED: myelin-associated glycoprotein-like [Sinocyclocheilus rhinocerous]	Environmental Information Processing	Signaling molecules and interaction	ko04514//Cell adhesion molecules (CAMs)	K06771	-	-	-
ENSDARG00000100968	7	0	362	429	0.06	0	3.38	4.64	0.03	4.01	7.0625	6.57e-13	1.34e-11	--	PREDICTED: uncharacterized protein si:ch211-1a19.3 [Danio rerio]	-	-	-	-	-	-	-
ENSDARG00000089645	56	70	271	235	1.55	1.63	7.82	7.85	1.59	7.835	2.30091	1.05e-12	2.09e-11	--	PREDICTED: uncharacterized protein si:ch1073-406l10.2 [Danio rerio]	-	-	-	-	-	-	-
MSTRG.20786	1265	2004	454	379	5.16	6.87	1.93	1.86	6.015	1.895	-1.66637	1.07e-12	2.13e-11	--	PREDICTED: chondroitin sulfate proteoglycan 2 isoform X1 [Danio rerio]	Environmental Information Processing	Signaling molecules and interaction	ko04514//Cell adhesion molecules (CAMs)	K06793	-	-	-
ENSDARG00000053358	16	17	337	152	0.21	0.19	4.63	2.42	0.2	3.525	4.13955	1.14e-12	2.26e-11	--	LOC569631 protein, partial [Danio rerio]	-	-	-	-	-	-	-
ENSDARG00000092035	966	1135	2275	1672	25.37	25.08	62.17	52.91	25.225	57.54	1.18971	1.21e-12	2.38e-11	--	PREDICTED: podoplanin-like [Cyprinus carpio]	-	-	-	-	-	-	-
ENSDARG00000092885	174	173	9	9	1.97	1.65	0.11	0.12	1.81	0.115	-3.97628	2.35e-12	4.5e-11	--	PREDICTED: nuclear receptor coactivator 6-like [Danio rerio]	-	-	-	-	-	-	-
MSTRG.12027	0	0	345	187	0	0	10.47	6.57	0.001	8.52	13.0566	2.91e-12	5.49e-11	--	PREDICTED: uncharacterized protein si:ch211-142k18.1 [Danio rerio]	-	-	-	-	-	-	-
MSTRG.20391	235	256	28	15	13.39	12.28	1.66	1.03	12.835	1.345	-3.25441	3.03e-12	5.69e-11	--	ovary oogenesis-like protein [Danio rerio]	-	-	-	-	-	-	-
MSTRG.3208	133	66	1279	815	5.93	2.48	59.32	43.77	4.205	51.545	3.61565	3.08e-12	5.77e-11	--	cathepsin L1-like precursor [Danio rerio]	-	-	-	-	-	-	-
MSTRG.21781	181	258	24	16	6.27	7.52	0.86	0.67	6.895	0.765	-3.17202	3.87e-12	7.15e-11	--	PREDICTED: serine/threonine-protein kinase pim-2-like, partial [Sinocyclocheilus anshuiensis]	-	-	-	-	-	-	-
MSTRG.4583	8	5	316	123	0.05	0.03	2.24	1.01	0.04	1.625	5.3443	4.28e-12	7.83e-11	--	PREDICTED: nesprin-2 [Danio rerio]	-	-	-	-	-	-	-
ENSDARG00000097693	626	783	113	50	10.91	11.49	2.05	1.05	11.2	1.55	-2.85316	5.73e-12	1.03e-10	--	PREDICTED: solute carrier family 35 member D3-like isoform X1 [Pygocentrus nattereri]	-	-	-	-	-	-	-
ENSDARG00000075343	8	20	223	148	0.11	0.22	3.07	2.36	0.165	2.715	4.04041	5.74e-12	1.03e-10	--	macrophage colony-stimulating factor 1 precursor [Danio rerio]	Environmental Information Processing;Organismal Systems;Human Diseases	Signaling molecules and interaction;Immune diseases;Development;Signal transduction;Immune system	ko04151//PI3K-Akt signaling pathway;ko04010//MAPK signaling pathway;ko04015//Rap1 signaling pathway;ko04014//Ras signaling pathway;ko04060//Cytokine-cytokine receptor interaction;ko04668//TNF signaling pathway;ko04380//Osteoclast differentiation;ko05323//Rheumatoid arthritis;ko04640//Hematopoietic cell lineage	K05453	GO:0031224//intrinsic component of membrane	GO:0005102//receptor binding	-
ENSDARG00000092143	0	0	217	201	0	0	6.1	6.55	0.001	6.325	12.6268	6.16e-12	1.11e-10	--	PREDICTED: ankyrin 1, erythrocytic a isoform X9 [Danio rerio]	Human Diseases;Organismal Systems	Immune system;Cancers	ko05205//Proteoglycans in cancer;ko04624//Toll and Imd signaling pathway	K10380	-	-	-
ENSDARG00000076170	0	5	244	139	0	0.04	2.18	1.44	0.02	1.81	6.49985	6.79e-12	1.21e-10	--	proprotein convertase subtilisin/kexin type 1 inhibitor, like precursor [Danio rerio]	-	-	-	-	-	-	-
ENSDARG00000111983	9	13	160	107	0.36	0.43	6.62	5.12	0.395	5.87	3.89344	7.41e-12	1.32e-10	--	rab15 effector protein [Danio rerio]	-	-	-	-	-	-	-
ENSDARG00000079795	0	0	237	176	0	0	12	10.32	0.001	11.16	13.446	7.57e-12	1.34e-10	--	PREDICTED: V-set and transmembrane domain-containing protein 5 [Danio rerio]	-	-	-	-	-	-	-
ENSDARG00000078659	30	26	201	172	1.06	0.77	7.4	7.33	0.915	7.365	3.00884	9.18e-12	1.61e-10	--	membrane-spanning 4-domains subfamily A member 15 [Danio rerio]	-	-	-	-	-	-	-
ENSDARG00000100162	15	20	155	197	0.29	0.33	3.14	4.63	0.31	3.885	3.64757	1.03e-11	1.79e-10	--	PREDICTED: bicaudal D-related protein 2-like [Danio rerio]	-	-	-	-	-	-	-
ENSDARG00000089071	12	16	222	118	0.12	0.13	2.28	1.41	0.125	1.845	3.88362	1.4e-11	2.41e-10	--	PREDICTED: Usher syndrome type-1C protein-binding protein 1 isoform X1 [Danio rerio]	-	-	-	-	-	-	-
ENSDARG00000094422	6	4	118	108	0.17	0.1	3.51	3.72	0.135	3.615	4.74296	1.47e-11	2.53e-10	--	PREDICTED: uncharacterized protein si:dkey-12l12.1 [Danio rerio]	-	-	-	-	-	-	-
MSTRG.321	276	284	44	39	10	8.66	1.66	1.7	9.33	1.68	-2.47342	1.7e-11	2.91e-10	--	-	-	-	-	-	-	-	-
MSTRG.7225	165	201	16	8	8.52	8.74	0.86	0.5	8.63	0.68	-3.66575	1.99e-11	3.37e-10	--	PREDICTED: serine/threonine-protein kinase par-1-like [Danio rerio]	-	-	-	-	-	-	-
MSTRG.16263	43	50	339	197	0.69	0.68	5.67	3.81	0.685	4.74	2.79071	2.09e-11	3.51e-10	--	hypothetical protein cypCar_00041511, partial [Cyprinus carpio]	-	-	-	-	-	-	-
ENSDARG00000054363	9	13	154	103	0.26	0.32	4.68	3.62	0.29	4.15	3.83899	2.16e-11	3.63e-10	--	PREDICTED: glycosyltransferase family 92 protein F13G3.3-like isoform X1 [Sinocyclocheilus rhinocerous]	-	-	-	-	-	-	-
ENSDARG00000078052	7297	8006	862	1379	241.57	223.07	29.7	55.01	232.32	42.355	-2.45551	2.41e-11	4.02e-10	--	PREDICTED: EMILIN-3 [Danio rerio]	-	-	-	-	-	-	-
ENSDARG00000113572	10	25	255	158	0.1	0.21	2.59	1.86	0.155	2.225	3.84347	2.92e-11	4.83e-10	--	SLAM family member precursor [Danio rerio]	Organismal Systems	Immune system	ko04650//Natural killer cell mediated cytotoxicity	K06582	-	-	-
MSTRG.332	42	57	257	186	0.89	1.01	5.65	4.73	0.95	5.19	2.44974	2.98e-11	4.92e-10	--	-	-	-	-	-	-	-	-
MSTRG.6769	168	252	17	19	8.55	10.79	0.9	1.17	9.67	1.035	-3.22389	3.04e-11	5.02e-10	--	PREDICTED: coiled-coil domain-containing protein 106-like isoform X1 [Danio rerio]	-	-	-	-	-	-	-
MSTRG.24918	14	22	235	129	0.14	0.18	2.37	1.5	0.16	1.935	3.59619	3.15e-11	5.18e-10	--	PREDICTED: unconventional myosin-XVI isoform X1 [Danio rerio]	-	-	-	-	-	-	-
MSTRG.23262	311	343	11	24	17	15.78	0.63	1.58	16.39	1.105	-3.8907	3.3e-11	5.41e-10	--	PREDICTED: coiled-coil domain-containing protein 106-like isoform X1 [Danio rerio]	-	-	-	-	-	-	-
ENSDARG00000053448	28	13	329	231	0.83	0.32	10.12	8.22	0.575	9.17	3.99529	3.56e-11	5.81e-10	--	fish-egg lectin-like precursor [Danio rerio]	-	-	-	-	-	-	-
ENSDARG00000096331	0	0	166	214	0	0	2.39	3.57	0.001	2.98	11.5411	3.72e-11	6.04e-10	--	PREDICTED: mucin-5AC-like [Danio rerio]	-	-	-	-	-	-	-
MSTRG.20489	0	0	281	134	0	0	47.25	26.09	0.001	36.67	15.1623	4.58e-11	7.34e-10	--	PREDICTED: myosin heavy chain, fast skeletal muscle-like, partial [Pygocentrus nattereri]	Environmental Information Processing;Organismal Systems;Human Diseases	Signal transduction;Cardiovascular diseases;Endocrine system;Circulatory system	ko04022//cGMP - PKG signaling pathway;ko04261//Adrenergic signaling in cardiomyocytes;ko04919//Thyroid hormone signaling pathway;ko05414//Dilated cardiomyopathy (DCM);ko05410//Hypertrophic cardiomyopathy (HCM);ko04260//Cardiac muscle contraction;ko05416//Viral myocarditis	K17751	GO:0015629//actin cytoskeleton	-	-
MSTRG.7656	147	159	2	5	13.85	12.61	0.2	0.57	13.23	0.385	-5.10281	5.59e-11	8.84e-10	--	COX assembly mitochondrial protein homolog [Danio rerio]	-	-	-	-	-	-	-
ENSDARG00000023963	2603	3181	6239	7217	50.37	51.81	125.64	168.29	51.09	146.965	1.52436	7.18e-11	1.12e-09	--	PREDICTED: tropomyosin alpha-4 chain isoform X1 [Danio rerio]	-	-	-	-	-	-	-
ENSDARG00000073799	40	95	435	485	1.01	2.03	11.47	14.81	1.52	13.14	3.11182	7.96e-11	1.24e-09	--	PREDICTED: uncharacterized protein LOC794982 isoform X1 [Danio rerio]	-	-	-	-	-	-	-
ENSDARG00000105411	0	0	177	129	0	0	1.93	1.63	0.001	1.78	10.7977	1.07e-10	1.64e-09	--	PREDICTED: von Willebrand factor A domain-containing protein 7-like [Pygocentrus nattereri]	-	-	-	-	-	-	-
MSTRG.8105	425	480	130	109	10.22	9.71	3.25	3.16	9.965	3.205	-1.63655	1.63e-10	2.44e-09	--	-	-	-	-	-	-	-	-
ENSDARG00000074379	373	474	837	711	10.72	11.47	25.04	24.63	11.095	24.835	1.16247	1.79e-10	2.66e-09	--	PREDICTED: small kinetochore-associated protein-like [Cyprinus carpio]	-	-	-	-	-	-	-
ENSDARG00000003705	208	208	768	501	1.76	1.48	6.77	5.12	1.62	5.945	1.87568	2.04e-10	3.01e-09	--	prion protein long isoform [Danio rerio]	-	-	-	-	GO:0016020//membrane	-	GO:0006915//apoptotic process;GO:0010469//regulation of receptor activity;GO:0048857//neural nucleus development;GO:0051259//protein oligomerization;GO:0098742//cell-cell adhesion via plasma-membrane adhesion molecules
MSTRG.24356	545	938	2342	1662	23.99	34.75	107.29	88.17	29.37	97.73	1.73446	2.05e-10	3.02e-09	--	-	-	-	-	-	-	-	-
ENSDARG00000109715	0	0	163	120	0	0	6.4	5.46	0.001	5.93	12.5338	2.07e-10	3.05e-09	--	synuclein, gamma b (breast cancer-specific protein 1) [Danio rerio]	-	-	-	-	-	-	GO:0007626//locomotory behavior;GO:0030182//neuron differentiation
ENSDARG00000020738	1	2	104	113	0.02	0.03	1.81	2.28	0.025	2.045	6.35403	2.47e-10	3.6e-09	--	PREDICTED: stonustoxin subunit alpha-like [Danio rerio]	-	-	-	-	-	-	-
MSTRG.2716	64	85	276	219	3.01	3.36	13.51	12.41	3.185	12.96	2.0247	2.71e-10	3.92e-09	--	hypothetical protein cypCar_00017848 [Cyprinus carpio]	-	-	-	-	-	-	-
ENSDARG00000104636	992	1045	362	318	30.48	27.03	11.58	11.78	28.755	11.68	-1.29977	3.04e-10	4.38e-09	--	PREDICTED: calcium/calmodulin-dependent protein kinase II inhibitor 2 [Danio rerio]	-	-	-	-	-	-	-
MSTRG.11548	200	177	0	0	4.75	3.54	0	0	4.145	0.001	-12.0172	3.88e-10	5.5e-09	--	Im:7138239 protein, partial [Danio rerio]	-	-	-	-	-	-	-
ENSDARG00000006588	668	651	1644	1811	19.8	16.24	50.72	64.69	18.02	57.705	1.6791	4.11e-10	5.82e-09	--	PREDICTED: cell wall protein DAN4 [Danio rerio]	-	-	-	-	-	-	-
MSTRG.23641	35	33	184	166	0.84	0.66	4.58	4.78	0.75	4.68	2.64155	4.56e-10	6.41e-09	--	PREDICTED: somatomedin-B and thrombospondin type-1 domain-containing protein-like isoform X2 [Danio rerio]	-	-	-	-	-	GO:0001871//pattern binding;GO:0038024//cargo receptor activity	GO:0002376//immune system process;GO:0006897//endocytosis
MSTRG.16041	10078	12191	3262	3713	400.04	407.28	134.75	177.61	403.66	156.18	-1.36993	4.84e-10	6.77e-09	--	PREDICTED: sterile alpha motif domain-containing protein 3-like [Fundulus heteroclitus]	-	-	-	-	-	-	-
ENSDARG00000069537	194	299	650	626	8.01	10.38	27.91	31.13	9.195	29.52	1.68277	5.17e-10	7.18e-09	--	PREDICTED: predicted GPI-anchored protein 58 [Astyanax mexicanus]	-	-	-	-	-	-	-
ENSDARG00000077069	0	0	149	105	0	0	4.57	3.73	0.001	4.15	12.0189	5.8e-10	8e-09	--	serglycin precursor [Danio rerio]	-	-	-	-	-	-	-
MSTRG.22280	521	652	194	175	22.21	23.39	8.61	8.99	22.8	8.8	-1.37346	7.85e-10	1.06e-08	--	nuclear fragile X mental retardation-interacting protein 1 [Danio rerio]	-	-	-	-	-	-	-
MSTRG.21951	0	0	158	98	0	0	3.56	2.56	0.001	3.06	11.5793	7.87e-10	1.06e-08	--	PREDICTED: sorting nexin-5-like [Danio rerio]	Cellular Processes	Transport and catabolism	ko04144//Endocytosis	K17920	-	-	-
ENSDARG00000042698	67	75	263	207	1.15	1.08	4.69	4.28	1.115	4.485	2.00806	9.08e-10	1.22e-08	--	si:dkey-15j16.3 [Danio rerio]	-	-	-	-	-	-	-
ENSDARG00000057903	0	0	195	89	0	0	1.55	0.82	0.001	1.185	10.2107	1.27e-09	1.68e-08	--	PREDICTED: titin isoform X1 [Danio rerio]	-	-	-	-	-	-	-
MSTRG.10874	5	4	102	75	0.1	0.07	2.08	1.77	0.085	1.925	4.50125	1.41e-09	1.84e-08	--	PREDICTED: uncharacterized protein LOC103910039 [Danio rerio]	-	-	-	-	-	-	-
ENSDARG00000017489	208	231	29	32	10.91	10.2	1.58	2.02	10.555	1.8	-2.55186	1.47e-09	1.92e-08	--	PREDICTED: interferon alpha-inducible protein 27-like protein 2A [Sinocyclocheilus grahami]	-	-	-	-	-	-	-
ENSDARG00000103231	0	0	189	87	0	0	1.04	0.55	0.001	0.795	9.63481	1.54e-09	2e-08	--	PREDICTED: probable serine/threonine-protein kinase kinX [Sinocyclocheilus grahami]	-	-	-	-	-	-	-
MSTRG.20802	15	6	242	137	0.23	0.08	3.93	2.57	0.155	3.25	4.3901	1.61e-09	2.09e-08	--	-	-	-	-	-	-	-	-
ENSDARG00000077967	149	150	433	448	5.27	4.46	15.93	19.08	4.865	17.505	1.84726	1.64e-09	2.12e-08	--	PREDICTED: ATP synthase coupling factor 6, mitochondrial-like isoform X4 [Danio rerio]	Metabolism;Organismal Systems;Human Diseases	Environmental adaptation;Energy metabolism;Global and overview maps;Neurodegenerative diseases	ko01100//Metabolic pathways;ko04714//Thermogenesis;ko05010//Alzheimer disease;ko05016//Huntington disease;ko05012//Parkinson disease;ko00190//Oxidative phosphorylation	K02131	-	-	-
ENSDARG00000098129	16	8	156	147	0.4	0.17	4.04	4.41	0.285	4.225	3.88992	1.69e-09	2.18e-08	--	PREDICTED: vascular endothelial growth factor receptor 1 [Danio rerio]	-	-	-	-	-	-	-
ENSDARG00000079462	11	29	182	176	0.37	0.82	6.38	7.15	0.595	6.765	3.50713	2.07e-09	2.65e-08	--	PREDICTED: alanyl-tRNA editing protein Aarsd1-like isoform X3 [Scleropages formosus]	-	-	-	-	-	-	-
ENSDARG00000076144	19	16	199	112	0.43	0.3	4.64	3.02	0.365	3.83	3.39138	2.19e-09	2.79e-08	--	PREDICTED: vascular cell adhesion protein 1 isoform X2 [Danio rerio]	-	-	-	-	-	-	-
MSTRG.7974	902	873	293	237	20.6	16.78	6.96	6.52	18.69	6.74	-1.47145	2.27e-09	2.88e-08	--	PREDICTED: uncharacterized protein si:ch73-204p21.2 isoform X2 [Danio rerio]	-	-	-	-	-	-	-
MSTRG.926	0	0	100	132	0	0	13.14	20.08	0.001	16.61	14.0198	2.46e-09	3.11e-08	--	PREDICTED: lysozyme C, milk isozyme-like [Sinocyclocheilus rhinocerous]	-	-	-	-	-	-	-
MSTRG.1111	1709	2139	893	636	38.19	40.23	20.77	17.13	39.21	18.95	-1.04902	2.58e-09	3.26e-08	--	PREDICTED: mesothelin-like protein [Sinocyclocheilus anshuiensis]	-	-	-	-	-	-	-
MSTRG.2665	137	148	0	0	2.15	1.95	0	0	2.05	0.001	-11.0014	2.58e-09	3.26e-08	--	PREDICTED: cingulin-like isoform X2 [Danio rerio]	-	-	-	-	-	-	-
ENSDARG00000051975	140	106	555	418	1.88	1.2	7.75	6.76	1.54	7.255	2.23605	2.74e-09	3.45e-08	--	CD99 molecule precursor [Danio rerio]	Environmental Information Processing;Organismal Systems	Signaling molecules and interaction;Immune system	ko04514//Cell adhesion molecules (CAMs);ko04670//Leukocyte transendothelial migration	K06520	-	-	-
ENSDARG00000096714	816	923	357	299	25.33	24.11	11.53	11.18	24.72	11.355	-1.12235	2.88e-09	3.61e-08	--	PREDICTED: uncharacterized protein si:dkey-66i24.7 [Danio rerio]	-	-	-	-	-	-	-
MSTRG.564	27	55	227	216	0.94	1.61	8.23	9.07	1.275	8.65	2.7622	3.03e-09	3.78e-08	--	PREDICTED: CD99 molecule isoform X1 [Danio rerio]	Organismal Systems;Environmental Information Processing	Signaling molecules and interaction;Immune system	ko04514//Cell adhesion molecules (CAMs);ko04670//Leukocyte transendothelial migration	K06520	-	-	-
ENSDARG00000100712	345	289	941	902	13.44	9.47	38.15	42.34	11.455	40.245	1.81283	3.1e-09	3.86e-08	--	PREDICTED: calpain-5-like isoform X5 [Ictalurus punctatus]	-	-	-	-	-	-	-
ENSDARG00000057504	0	0	102	105	0	0	1.66	1.98	0.001	1.82	10.8297	3.18e-09	3.97e-08	--	PREDICTED: 4F2 cell-surface antigen heavy chain-like [Danio rerio]	-	-	-	-	-	GO:0043167//ion binding	GO:0044238//primary metabolic process
ENSDARG00000116617	397	592	1821	1040	2.32	2.92	11.1	7.34	2.62	9.22	1.8152	3.29e-09	4.09e-08	--	PREDICTED: sperm acrosome membrane-associated protein 4 [Danio rerio]	-	-	-	-	-	-	-
MSTRG.7077	18	32	202	128	0.42	0.62	4.87	3.57	0.52	4.22	3.02066	3.29e-09	4.09e-08	--	-	-	-	-	-	-	-	-
ENSDARG00000093216	208	287	17	28	2.48	2.88	0.21	0.4	2.68	0.305	-3.13535	3.48e-09	4.31e-08	--	PREDICTED: nuclear receptor coactivator 6-like [Danio rerio]	-	-	-	-	-	-	-
MSTRG.23648	0	0	145	80	0	0	18.4	11.75	0.001	15.075	13.8799	3.62e-09	4.49e-08	--	-	-	-	-	-	-	-	-
ENSDARG00000092123	16	15	126	101	0.42	0.33	3.48	3.23	0.375	3.355	3.16135	4.35e-09	5.32e-08	--	uncharacterized protein LOC556245 [Danio rerio]	-	-	-	-	-	-	-
MSTRG.6105	38	34	212	149	1.18	0.89	6.87	5.59	1.035	6.23	2.5896	5.03e-09	6.11e-08	--	-	-	-	-	-	-	-	-
MSTRG.20804	10	19	142	100	0.34	0.54	4.96	4.05	0.44	4.505	3.35595	5.04e-09	6.11e-08	--	-	-	-	-	-	-	-	-
ENSDARG00000103789	2	0	148	87	0.02	0	1.85	1.26	0.01	1.555	7.28077	6.27e-09	7.5e-08	--	Zgc:174622 protein, partial [Danio rerio]	-	-	-	-	-	-	-
MSTRG.2718	376	571	1192	857	8.88	11.36	29.31	24.4	10.12	26.855	1.40798	6.59e-09	7.86e-08	--	-	-	-	-	-	-	-	-
MSTRG.6103	108	160	3	0	1.83	2.28	0.05	0	2.055	0.025	-6.36107	7.19e-09	8.55e-08	--	PREDICTED: uncharacterized protein LOC107674786 [Sinocyclocheilus anshuiensis]	-	-	-	-	-	-	-
ENSDARG00000104823	3	0	168	85	0.05	0	2.91	1.71	0.025	2.31	6.52982	1e-08	1.16e-07	--	PREDICTED: zinc finger protein 648 [Danio rerio]	-	-	-	-	-	GO:0097159//organic cyclic compound binding	-
ENSDARG00000088514	25	27	176	114	0.24	0.22	1.76	1.32	0.23	1.54	2.74322	1.07e-08	1.23e-07	--	actinodin1 precursor [Danio rerio]	-	-	-	-	-	-	GO:0048736//appendage development
ENSDARG00000071353	476	425	1182	940	4.41	3.31	11.39	10.48	3.86	10.935	1.50228	1.08e-08	1.24e-07	--	PREDICTED: protein MGARP isoform X2 [Danio rerio]	-	-	-	-	-	-	-
MSTRG.15636	113	124	0	0	6.1	5.63	0	0	5.865	0.001	-12.5179	1.18e-08	1.35e-07	--	PREDICTED: uncharacterized protein LOC107692216 [Sinocyclocheilus anshuiensis]	-	-	-	-	-	-	-
ENSDARG00000026296	3055	3051	10	51	56.21	47.25	0.19	1.13	51.73	0.66	-6.29239	1.34e-08	1.51e-07	--	PREDICTED: breast carcinoma-amplified sequence 1 isoform X1 [Danio rerio]	-	-	-	-	-	-	-
ENSDARG00000102123	0	0	89	82	0	0	3.59	3.83	0.001	3.71	11.8572	1.43e-08	1.61e-07	--	putative homeodomain transcription factor 2 [Danio rerio]	-	-	-	-	-	-	-
MSTRG.8727	177	207	0	5	10.05	9.89	0	0.34	9.97	0.17	-5.87399	1.47e-08	1.65e-07	--	PREDICTED: uncharacterized protein LOC100330250 [Danio rerio]	-	-	-	-	-	-	-
ENSDARG00000099621	11	34	309	163	0.06	0.14	1.61	0.99	0.1	1.3	3.70044	2.11e-08	2.32e-07	--	-	-	-	-	-	-	-	-
ENSDARG00000093496	2219	2517	294	496	63.59	60.71	8.77	17.13	62.15	12.95	-2.2628	2.12e-08	2.32e-07	--	PREDICTED: BEN domain-containing protein 2-like [Cyprinus carpio]	-	-	-	-	-	-	-
MSTRG.6796	1379	1463	631	526	36.14	32.27	17.21	16.61	34.205	16.91	-1.01633	2.21e-08	2.41e-07	--	novel protein, partial [Danio rerio]	-	-	-	-	-	-	-
MSTRG.2248	104	152	345	340	0.9	1.11	3.11	3.54	1.005	3.325	1.72616	2.34e-08	2.54e-07	--	PREDICTED: LOW QUALITY PROTEIN: neuroblast differentiation-associated protein AHNAK [Danio rerio]	-	-	-	-	-	-	-
ENSDARG00000073787	87	105	4	4	2.06	2.09	0.1	0.11	2.075	0.105	-4.30465	2.35e-08	2.55e-07	--	LOC100003370 protein, partial [Danio rerio]	-	-	-	-	-	-	-
ENSDARG00000015263	8	4	136	77	0.15	0.06	2.71	1.78	0.105	2.245	4.41825	2.42e-08	2.61e-07	--	ADM precursor [Danio rerio]	Organismal Systems	Circulatory system	ko04270//Vascular smooth muscle contraction	K12333	-	-	-
ENSDARG00000097726	0	4	123	81	0	0.03	1.21	0.92	0.015	1.065	6.14975	2.46e-08	2.65e-07	--	PREDICTED: uncharacterized protein si:ch211-149e23.4 [Danio rerio]	-	-	-	-	-	-	-
ENSDARG00000095885	0	0	117	63	0	0	6.04	3.77	0.001	4.905	12.26	2.49e-08	2.68e-07	--	hypothetical protein Z043_123086, partial [Scleropages formosus]	-	-	-	-	-	-	-
MSTRG.3471	13494	15525	4620	5295	473.41	458.41	168.68	223.86	465.91	196.27	-1.24721	2.5e-08	2.7e-07	--	PREDICTED: sterile alpha motif domain-containing protein 3-like [Fundulus heteroclitus]	-	-	-	-	-	-	-
MSTRG.22729	1423	1530	184	303	53.03	47.99	7.14	13.61	50.51	10.375	-2.28346	2.65e-08	2.84e-07	--	plac8 onzin related protein 5 [Danio rerio]	-	-	-	-	-	-	-
MSTRG.3015	10	24	135	171	0.52	1.05	7.31	10.72	0.785	9.015	3.52156	2.98e-08	3.17e-07	--	Prostaglandin E synthase 3 [Salmo salar]	-	-	-	-	-	-	-
MSTRG.10497	2	0	133	75	0.15	0	10.38	6.78	0.075	8.58	6.83794	3.16e-08	3.35e-07	--	PREDICTED: tenascin-like [Sinocyclocheilus grahami]	Human Diseases;Environmental Information Processing;Cellular Processes	Signaling molecules and interaction;Cellular community - eukaryotes;Infectious diseases;Cancers;Signal transduction	ko04151//PI3K-Akt signaling pathway;ko05165//Human papillomavirus infection;ko04510//Focal adhesion;ko05206//MicroRNAs in cancer;ko04512//ECM-receptor interaction	K06252	-	-	-
MSTRG.17852	0	0	91	66	0	0	4.12	3.46	0.001	3.79	11.888	3.4e-08	3.58e-07	--	-	-	-	-	-	-	-	-
ENSDARG00000071644	770	1072	388	291	6.03	7.06	3.16	2.74	6.545	2.95	-1.14968	6.75e-08	6.78e-07	--	PREDICTED: uncharacterized protein si:dkey-19a16.7 [Danio rerio]	-	-	-	-	-	-	-
MSTRG.16778	2	3	86	52	0.09	0.12	4.1	2.87	0.105	3.485	5.0527	8.54e-08	8.43e-07	--	-	-	-	-	-	-	-	-
ENSDARG00000045423	339	377	8	28	2.95	2.76	0.07	0.29	2.855	0.18	-3.98742	8.61e-08	8.49e-07	--	PREDICTED: ankyrin repeat domain-containing protein 17-like [Danio rerio]	-	-	-	-	GO:0031224//intrinsic component of membrane	-	GO:0006865//amino acid transport
ENSDARG00000097483	3	6	92	58	0.1	0.17	3.22	2.35	0.135	2.785	4.36665	8.77e-08	8.64e-07	--	PREDICTED: colorectal cancer-associated protein 2 isoform X2 [Danio rerio]	-	-	-	-	-	-	-
ENSDARG00000092726	155	133	456	362	4.49	3.24	13.75	12.64	3.865	13.195	1.77145	9.11e-08	8.94e-07	--	-	-	-	-	-	-	-	-
ENSDARG00000110922	208	279	33	43	1	1.13	0.17	0.25	1.065	0.21	-2.34239	9.26e-08	9.07e-07	--	PREDICTED: piggyBac transposable element-derived protein 4-like isoform X3 [Danio rerio]	-	-	-	-	-	-	-
MSTRG.24134	0	0	85	56	0	0	3.3	2.52	0.001	2.91	11.5068	1.02e-07	9.91e-07	--	PREDICTED: serine/threonine-protein kinase pim-1-like, partial [Danio rerio]	-	-	-	-	-	-	-
MSTRG.13535	0	0	184	46	0	0	2.82	0.82	0.001	1.82	10.8297	1.14e-07	1.1e-06	--	PREDICTED: collagen alpha-1(XXIII) chain-like isoform X2 [Danio rerio]	-	-	-	-	-	-	-
ENSDARG00000089078	0	0	87	53	0	0	1.31	0.92	0.001	1.115	10.1228	1.32e-07	1.26e-06	--	PREDICTED: collagen alpha-1(XXIII) chain-like isoform X2 [Danio rerio]	-	-	-	-	-	-	-
ENSDARG00000098999	567	745	268	231	10.75	11.89	5.29	5.28	11.32	5.285	-1.0989	1.4e-07	1.33e-06	--	uncharacterized protein LOC556846 [Danio rerio]	-	-	-	-	-	-	-
ENSDARG00000086052	509	702	222	148	23.13	26.85	10.5	8.11	24.99	9.305	-1.42527	1.41e-07	1.34e-06	--	PREDICTED: toll-like receptor 8 [Danio rerio]	-	-	-	-	-	-	-
ENSDARG00000062483	0	0	127	47	0	0	4.1	1.76	0.001	2.93	11.5167	1.52e-07	1.44e-06	--	lymphatic vessel endothelial hyaluronic receptor 1b precursor [Danio rerio]	-	-	-	-	-	-	-
MSTRG.9949	17795	20697	1858	3883	934.93	915.19	101.59	245.84	925.06	173.715	-2.41282	1.6e-07	1.5e-06	--	PREDICTED: ly-6/neurotoxin-like protein 1 [Danio rerio]	-	-	-	-	-	-	-
ENSDARG00000079175	441	575	893	870	7.74	8.5	16.32	18.41	8.12	17.365	1.09663	1.62e-07	1.53e-06	--	PREDICTED: vascular endothelial growth factor receptor 3-like [Sinocyclocheilus anshuiensis]	-	-	-	-	-	-	-
MSTRG.7374	0	0	94	49	0	0	3.68	2.22	0.001	2.95	11.5265	1.79e-07	1.66e-06	--	PREDICTED: mucin-17-like isoform X2 [Danio rerio]	-	-	-	-	-	-	-
MSTRG.24057	565	729	206	214	21.73	23.6	8.25	9.92	22.665	9.085	-1.31891	1.9e-07	1.76e-06	--	PREDICTED: tumor necrosis factor receptor superfamily member 14-like isoform X3 [Cyprinus carpio]	Human Diseases;Environmental Information Processing	Signaling molecules and interaction;Infectious diseases	ko04060//Cytokine-cytokine receptor interaction;ko05168//Herpes simplex infection	K05152	-	-	-
ENSDARG00000102608	491	665	114	147	13.58	15.48	3.28	4.9	14.53	4.09	-1.82886	2.11e-07	1.93e-06	--	PREDICTED: release factor glutamine methyltransferase-like [Cynoglossus semilaevis]	-	-	-	-	-	-	-
ENSDARG00000069998	2	4	95	49	0.07	0.12	3.43	2.05	0.095	2.74	4.8501	2.28e-07	2.07e-06	--	PREDICTED: GPI-linked NAD(P)(+)--arginine ADP-ribosyltransferase 1 isoform X1 [Danio rerio]	-	-	-	-	-	-	-
ENSDARG00000102051	24	22	120	149	2.17	1.68	11.3	16.25	1.925	13.775	2.83912	2.54e-07	2.29e-06	--	metallothionein B-like [Danio rerio]	-	-	-	-	-	-	-
MSTRG.10561	98	76	0	0	4.06	2.65	0	0	3.355	0.001	-11.7121	2.69e-07	2.41e-06	--	-	-	-	-	-	-	-	-
MSTRG.4582	4	5	108	50	0.07	0.07	1.91	1.02	0.07	1.465	4.3874	3.01e-07	2.67e-06	--	PREDICTED: nesprin-2 [Danio rerio]	-	-	-	-	-	-	-
MSTRG.881	855	0	0	0	43.92	0	0	0	21.96	0.001	-14.4226	3.38e-07	2.96e-06	--	PREDICTED: cell wall protein DAN4-like [Sinocyclocheilus anshuiensis]	-	-	-	-	-	-	-
MSTRG.21285	80	112	253	240	10.14	11.94	33.36	36.65	11.04	35.005	1.66482	3.43e-07	3e-06	--	BCSC-1 [Danio rerio]	-	-	-	-	-	-	-
ENSDARG00000078522	10	40	309	184	0.32	1.06	10.17	7.01	0.69	8.59	3.63799	3.44e-07	3.01e-06	--	PREDICTED: hornerin-like [Sinocyclocheilus anshuiensis]	-	-	-	-	-	-	-
ENSDARG00000058488	611	807	103	160	12.92	14.36	2.27	4.08	13.64	3.175	-2.10302	3.79e-07	3.28e-06	--	-	-	-	-	-	-	-	-
ENSDARG00000098949	95	112	6	9	0.54	0.53	0.04	0.06	0.535	0.05	-3.41954	3.94e-07	3.41e-06	--	PREDICTED: mesothelin isoform X1 [Scleropages formosus]	-	-	-	-	-	-	-
MSTRG.5088	0	2	110	55	0	0.03	2	1.16	0.015	1.58	6.71882	4.13e-07	3.56e-06	--	-	-	-	-	-	-	-	-
MSTRG.4584	2	0	241	52	0.01	0	1.55	0.39	0.005	0.97	7.59991	4.62e-07	3.95e-06	--	PREDICTED: nesprin-2 [Danio rerio]	-	-	-	-	-	-	-
MSTRG.16968	0	0	60	53	0	0	1.69	1.73	0.001	1.71	10.7398	4.72e-07	4.02e-06	--	Zgc:113426 [Danio rerio]	-	-	-	-	-	-	-
MSTRG.10173	236	377	52	62	4.34	5.84	1	1.37	5.09	1.185	-2.10278	4.86e-07	4.13e-06	--	-	-	-	-	-	-	-	-
ENSDARG00000096667	31	46	147	136	0.89	1.11	4.37	4.68	1	4.525	2.17792	4.93e-07	4.18e-06	--	PREDICTED: hemogen isoform X1 [Danio rerio]	-	-	-	-	-	-	-
ENSDARG00000104992	0	0	82	43	0	0	2.25	1.36	0.001	1.805	10.8178	5.07e-07	4.3e-06	--	PREDICTED: epigen [Danio rerio]	-	-	-	-	-	-	-
ENSDARG00000076476	86	100	9	6	1.07	1.04	0.12	0.09	1.055	0.105	-3.32878	5.12e-07	4.33e-06	--	PREDICTED: flocculation protein FLO11-like isoform X2 [Danio rerio]	-	-	-	-	-	-	-
ENSDARG00000045947	56	52	224	155	1.03	0.81	4.3	3.44	0.92	3.87	2.07263	5.52e-07	4.64e-06	--	PREDICTED: protein Ycf2 [Danio rerio]	-	-	-	-	-	-	-
ENSDARG00000045424	149	137	4	11	1.9	1.47	0.05	0.17	1.685	0.11	-3.93717	5.55e-07	4.66e-06	--	Zgc:171750 protein [Danio rerio]	-	-	-	-	-	-	-
MSTRG.14083	0	0	63	48	0	0	2.67	2.36	0.001	2.515	11.2963	5.89e-07	4.92e-06	--	PREDICTED: uncharacterized protein si:rp71-36a1.5 [Danio rerio]	-	-	-	-	-	-	-
MSTRG.18976	61	84	0	0	1.5	1.74	0	0	1.62	0.001	-10.6618	7.2e-07	5.94e-06	--	-	-	-	-	-	-	-	-
ENSDARG00000078072	666	874	205	85	7.01	7.74	2.24	1.08	7.375	1.66	-2.15146	8.75e-07	7.07e-06	--	PREDICTED: titin isoform X1 [Danio rerio]	-	-	-	-	-	-	-
ENSDARG00000073699	37	10	465	220	0.48	0.11	6.23	3.41	0.295	4.82	4.03025	9.58e-07	7.7e-06	--	PREDICTED: collagen alpha-1(IX) chain-like [Sinocyclocheilus anshuiensis]	Environmental Information Processing;Organismal Systems;Cellular Processes;Human Diseases	Digestive system;Signaling molecules and interaction;Cellular community - eukaryotes;Infectious diseases;Signal transduction	ko04151//PI3K-Akt signaling pathway;ko05165//Human papillomavirus infection;ko04510//Focal adhesion;ko04974//Protein digestion and absorption;ko04512//ECM-receptor interaction	K08131	-	-	-
ENSDARG00000079034	573	663	42	97	10.97	10.68	0.84	2.24	10.825	1.54	-2.81336	9.68e-07	7.76e-06	--	egg envelope glycoprotein-like precursor [Danio rerio]	-	-	-	-	-	-	-
MSTRG.24368	0	0	73	40	0	0	3.25	2.06	0.001	2.655	11.3745	9.85e-07	7.88e-06	--	-	-	-	-	-	-	-	-
MSTRG.7200	212	302	57	60	3.98	4.77	1.11	1.36	4.375	1.235	-1.82477	1.01e-06	8.03e-06	--	PREDICTED: uncharacterized protein LOC101885684 [Danio rerio]	-	-	-	-	-	-	-
ENSDARG00000099476	7	5	69	64	0.12	0.07	1.21	1.3	0.095	1.255	3.72362	1.03e-06	8.18e-06	--	PREDICTED: uncharacterized protein LOC100136852 isoform X1 [Danio rerio]	-	-	-	-	-	-	-
MSTRG.2505	113	191	24	15	2.75	3.91	0.61	0.44	3.33	0.525	-2.66513	1.06e-06	8.46e-06	--	PREDICTED: nuclear receptor coactivator 6-like [Danio rerio]	-	-	-	-	-	-	-
MSTRG.5012	624	1164	237	224	16.35	25.67	6.46	7.07	21.01	6.765	-1.63491	1.09e-06	8.65e-06	--	PREDICTED: coiled-coil domain-containing protein 106 isoform X2 [Danio rerio]	-	-	-	-	-	-	-
MSTRG.8721	0	3	65	72	0	0.06	1.61	2.07	0.03	1.84	5.9386	1.15e-06	9.14e-06	--	PREDICTED: protein FAM26F-like [Sinocyclocheilus anshuiensis]	-	-	-	-	-	-	-
ENSDARG00000070702	264	418	705	713	4.93	6.57	13.7	16.05	5.75	14.875	1.37126	1.26e-06	9.93e-06	--	protein S100-A14 [Danio rerio]	-	-	-	-	-	GO:0046872//metal ion binding	-
MSTRG.1577	0	0	57	44	0	0	1.22	1.09	0.001	1.155	10.1737	1.26e-06	9.93e-06	--	PREDICTED: schwannomin-interacting protein 1-like [Danio rerio]	-	-	-	-	-	-	-
MSTRG.1402	50	97	0	0	1.71	2.79	0	0	2.25	0.001	-11.1357	1.39e-06	1.09e-05	--	PREDICTED: transcription factor Adf-1-like [Maylandia zebra]	-	-	-	-	-	-	-
MSTRG.2611	93	121	3	8	1.57	1.72	0.05	0.16	1.645	0.105	-3.96963	1.42e-06	1.11e-05	--	PREDICTED: uncharacterized protein LOC107674786 [Sinocyclocheilus anshuiensis]	-	-	-	-	-	-	-
MSTRG.11153	94	78	3	5	4.31	3.01	0.14	0.28	3.66	0.21	-4.12338	1.45e-06	1.12e-05	--	hypothetical protein cypCar_00029340 [Cyprinus carpio]	-	-	-	-	-	-	-
MSTRG.7293	17	22	192	83	0.41	0.45	4.83	2.42	0.43	3.625	3.07557	1.46e-06	1.13e-05	--	-	-	-	-	-	-	-	-
MSTRG.5461	6	9	83	54	0.47	0.6	6.82	5.14	0.535	5.98	3.48253	1.56e-06	1.2e-05	--	NADH dehydrogenase [ubiquinone] 1 subunit C1, mitochondrial [Danio rerio]	Human Diseases;Metabolism;Organismal Systems	Nervous system;Energy metabolism;Neurodegenerative diseases;Global and overview maps;Endocrine and metabolic diseases;Environmental adaptation	ko01100//Metabolic pathways;ko04714//Thermogenesis;ko05010//Alzheimer disease;ko05016//Huntington disease;ko04932//Non-alcoholic fatty liver disease (NAFLD);ko04723//Retrograde endocannabinoid signaling;ko05012//Parkinson disease;ko00190//Oxidative phosphorylation	K03967	-	-	-
MSTRG.1247	131	51	0	0	5.81	1.9	0	0	3.855	0.001	-11.9125	1.76e-06	1.35e-05	--	vesicle-associated membrane protein 8-like [Danio rerio]	Genetic Information Processing;Cellular Processes;Organismal Systems	Immune system;Transport and catabolism;Folding, sorting and degradation	ko04611//Platelet activation;ko04140//Autophagy - animal;ko04130//SNARE interactions in vesicular transport	K08512	-	-	-
MSTRG.25622	16	48	208	175	1.05	2.65	14.22	13.85	1.85	14.035	2.92343	1.92e-06	1.46e-05	--	PREDICTED: fibrous sheath CABYR-binding protein isoform X2 [Danio rerio]	Environmental Information Processing;Organismal Systems	Immune system;Signaling molecules and interaction	ko04514//Cell adhesion molecules (CAMs);ko04670//Leukocyte transendothelial migration	K06520	-	-	-
MSTRG.8509	58	68	0	0	8.76	8.64	0	0	8.7	0.001	-13.0868	1.96e-06	1.48e-05	--	-	-	-	-	-	-	-	-
MSTRG.7472	0	0	38	77	0	0	3.57	8.37	0.001	5.97	12.5435	2.38e-06	1.78e-05	--	-	-	-	-	-	-	-	-
MSTRG.6387	1049	1148	1858	2055	114.9	105.83	211.79	271.24	110.365	241.515	1.12983	2.51e-06	1.87e-05	--	-	-	-	-	-	-	-	-
MSTRG.22576	128	105	5	0	4.18	2.88	0.17	0	3.53	0.085	-5.37606	2.56e-06	1.9e-05	--	-	-	-	-	-	-	-	-
ENSDARG00000099804	21	19	219	86	0.54	0.41	5.86	2.66	0.475	4.26	3.16485	2.74e-06	2.02e-05	--	PREDICTED: serine-rich adhesin for platelets-like [Danio rerio]	-	-	-	-	-	-	-
MSTRG.16459	3420	4292	849	1238	98.93	104.49	25.56	43.15	101.71	34.355	-1.56587	2.78e-06	2.05e-05	--	PREDICTED: major facilitator superfamily domain-containing protein 1 [Danio rerio]	-	-	-	-	-	-	GO:0044763//single-organism cellular process
ENSDARG00000100461	14	22	99	80	0.35	0.46	2.57	2.41	0.405	2.49	2.62015	2.82e-06	2.08e-05	--	PREDICTED: interleukin-1 receptor type 2-like [Danio rerio]	Organismal Systems;Environmental Information Processing;Human Diseases	Immune system;Cardiovascular diseases;Cancers;Signaling molecules and interaction;Infectious diseases	ko05166//HTLV-I infection;ko05202//Transcriptional misregulation in cancers;ko04060//Cytokine-cytokine receptor interaction;ko05418//Fluid shear stress and atherosclerosis;ko05215//Prostate cancer;ko05146//Amoebiasis;ko04640//Hematopoietic cell lineage	K04387	-	-	-
MSTRG.11513	11	9	90	61	0.92	0.63	7.82	6.14	0.775	6.98	3.17096	2.91e-06	2.14e-05	--	PREDICTED: CD59 glycoprotein-like [Danio rerio]	-	-	-	-	-	-	-
ENSDARG00000028335	32345	21533	4583	6684	840.22	470.77	123.9	209.23	655.495	166.565	-1.9765	3.17e-06	2.32e-05	--	high mobility group AT-hook 1a isoform 2 [Danio rerio]	-	-	-	-	-	-	-
ENSDARG00000071626	1155	1236	130	260	30.17	27.17	3.53	8.18	28.67	5.855	-2.2918	3.43e-06	2.49e-05	--	lipocalin-15 precursor [Danio rerio]	Metabolism	Global and overview maps;Lipid metabolism	ko01100//Metabolic pathways;ko00590//Arachidonic acid metabolism	K01830	-	GO:0005501//retinoid binding	GO:0044238//primary metabolic process;GO:0051234//establishment of localization
ENSDARG00000045089	0	0	56	36	0	0	2.25	1.67	0.001	1.96	10.9366	3.45e-06	2.51e-05	--	PREDICTED: jeltraxin [Danio rerio]	-	-	-	-	-	-	-
MSTRG.6104	107	272	7	0	1.05	2.25	0.07	0	1.65	0.035	-5.55897	3.69e-06	2.67e-05	--	PREDICTED: uncharacterized protein LOC109195546 isoform X1 [Oreochromis niloticus]	-	-	-	-	-	-	-
MSTRG.48	0	0	40	51	0	0	3.39	5	0.001	4.195	12.0345	4.01e-06	2.88e-05	--	PREDICTED: junctional adhesion molecule B isoform X1 [Sinocyclocheilus rhinocerous]	Human Diseases;Organismal Systems;Environmental Information Processing;Cellular Processes	Immune system;Infectious diseases;Signaling molecules and interaction;Cellular community - eukaryotes	ko04530//Tight junction;ko04514//Cell adhesion molecules (CAMs);ko04670//Leukocyte transendothelial migration;ko05120//Epithelial cell signaling in Helicobacter pylori infection	K06735	-	GO:0046983//protein dimerization activity	GO:0000768//syncytium formation by plasma membrane fusion
ENSDARG00000092057	794	999	41	128	12.67	13.42	0.68	2.46	13.045	1.57	-3.05466	4.27e-06	3.05e-05	--	L-rhamnose-binding lectin-like precursor [Danio rerio]	-	-	-	-	-	-	-
ENSDARG00000086665	19	14	165	78	0.19	0.12	1.69	0.93	0.155	1.31	3.07923	4.3e-06	3.07e-05	--	PREDICTED: neurosecretory protein VGF [Cyprinus carpio]	-	-	-	-	-	-	-
ENSDARG00000109678	162	193	345	320	19.17	19.23	42.49	45.64	19.2	44.065	1.19853	5.06e-06	3.58e-05	--	death-associated protein-like 1 [Danio rerio]	-	-	-	-	-	-	-
ENSDARG00000101707	948	833	1767	1536	34.77	25.71	67.44	67.89	30.24	67.665	1.16195	5.44e-06	3.82e-05	--	PREDICTED: adenylate cyclase CyaB-like [Python bivittatus]	-	-	-	-	-	-	-
MSTRG.12605	374	490	130	61	6.78	7.48	2.45	1.33	7.13	1.89	-1.91552	5.83e-06	4.07e-05	--	PREDICTED: bicaudal D-related protein 2-like [Danio rerio]	-	-	-	-	-	-	-
MSTRG.5379	50	58	0	0	3.85	3.76	0	0	3.805	0.001	-11.8937	6.47e-06	4.47e-05	--	-	-	-	-	-	-	-	-
ENSDARG00000077809	58	114	3	0	2.1	3.48	0.11	0	2.79	0.055	-5.66469	6.95e-06	4.78e-05	--	interleukin 13 precursor [Danio rerio]	-	-	-	-	-	-	-
ENSDARG00000097236	170	213	361	342	4.64	4.89	10.25	11.25	4.765	10.75	1.17379	7.28e-06	4.99e-05	--	small VCP/p97-interacting protein [Danio rerio]	Genetic Information Processing	Folding, sorting and degradation	ko04141//Protein processing in endoplasmic reticulum	K14014	-	-	-
ENSDARG00000076850	14	10	110	64	0.11	0.07	0.93	0.63	0.09	0.78	3.11548	7.4e-06	5.07e-05	--	PREDICTED: PGC-1 and ERR-induced regulator in muscle protein 1 [Sinocyclocheilus rhinocerous]	-	-	-	-	-	-	-
ENSDARG00000068865	86	85	0	3	1.45	1.21	0	0.06	1.33	0.03	-5.47032	7.6e-06	5.2e-05	--	novel protein [Danio rerio]	-	-	-	-	-	-	-
MSTRG.3868	0	0	119	22	0	0	3.05	0.65	0.001	1.85	10.8533	8.59e-06	5.81e-05	--	LOC799862 protein, partial [Danio rerio]	-	-	-	-	-	-	-
ENSDARG00000060498	0	0	43	36	0	0	1.45	1.4	0.001	1.425	10.4767	8.61e-06	5.81e-05	--	PREDICTED: tumor necrosis factor receptor superfamily member 9 isoform X1 [Danio rerio]	Environmental Information Processing	Signaling molecules and interaction	ko04060//Cytokine-cytokine receptor interaction	K05146	-	-	-
ENSDARG00000035663	12	17	266	65	0.31	0.37	7.08	2	0.34	4.54	3.73909	9.5e-06	6.38e-05	--	Zgc:103438 protein [Danio rerio]	-	-	-	-	-	GO:0070011//peptidase activity, acting on L-amino acid peptides	-
MSTRG.7317	45	80	2	1	6.83	10.21	0.32	0.18	8.52	0.25	-5.09085	1.06e-05	7.05e-05	--	Zgc:136346 [Danio rerio]	-	-	-	-	-	-	-
ENSDARG00000068263	2	0	67	44	0.04	0	1.55	1.18	0.02	1.365	6.09276	1.09e-05	7.23e-05	--	PREDICTED: macrophage colony-stimulating factor 2 isoform X1 [Danio rerio]	-	-	-	-	GO:0031224//intrinsic component of membrane	GO:0005102//receptor binding	-
MSTRG.18711	31	34	115	104	2.81	2.6	10.86	11.37	2.705	11.115	2.03881	1.09e-05	7.25e-05	--	-	-	-	-	-	-	-	-
ENSDARG00000098149	0	0	50	30	0	0	2.78	1.93	0.001	2.355	11.2015	1.15e-05	7.58e-05	--	urotensin 2 domain containing precursor [Danio rerio]	-	-	-	-	-	GO:0005102//receptor binding	GO:1903522//regulation of blood circulation
MSTRG.24620	75	41	0	0	1.76	0.81	0	0	1.285	0.001	-10.3276	1.25e-05	8.2e-05	--	-	-	-	-	-	-	-	-
MSTRG.6780	125	156	29	29	4.66	4.89	1.12	1.3	4.775	1.21	-1.98049	1.38e-05	9.01e-05	--	-	-	-	-	-	-	-	-
MSTRG.8206	103	35	0	0	5.98	1.71	0	0	3.845	0.001	-11.9088	1.49e-05	9.65e-05	--	PREDICTED: glutamate-rich protein 1 [Danio rerio]	-	-	-	-	-	-	-
ENSDARG00000077519	124	174	29	12	2.87	3.38	0.7	0.33	3.125	0.515	-2.60121	1.56e-05	0.000100908	--	LOC567658 protein, partial [Danio rerio]	-	-	-	-	-	-	-
ENSDARG00000032156	439	582	36	90	16.16	18.03	1.38	3.99	17.095	2.685	-2.67058	1.57e-05	0.000101192	--	L-rhamnose-binding lectin-like precursor [Danio rerio]	-	-	-	-	-	GO:0005488//binding	-
MSTRG.25048	788	818	235	282	34.88	30.47	10.82	15.04	32.675	12.93	-1.33746	1.58e-05	0.000101642	--	-	-	-	-	-	-	-	-
ENSDARG00000071662	152	220	29	39	3.97	4.84	0.79	1.23	4.405	1.01	-2.12479	1.6e-05	0.000103179	--	PREDICTED: uncharacterized protein si:rp71-36a1.3 [Danio rerio]	-	-	-	-	-	-	-
ENSDARG00000079302	0	0	47	29	0	0	0.62	0.45	0.001	0.535	9.0634	1.6e-05	0.000103247	--	actinodin2 precursor [Danio rerio]	-	-	-	-	-	-	GO:0048513//animal organ development
ENSDARG00000087961	134	179	7	19	5.23	5.88	0.28	0.89	5.555	0.585	-3.24728	1.66e-05	0.000106521	--	avidin precursor [Danio rerio]	-	-	-	-	-	-	-
ENSDARG00000090793	4	10	100	47	0.04	0.09	1.06	0.58	0.065	0.82	3.65711	1.7e-05	0.00010881	--	PREDICTED: myb-like protein X [Danio rerio]	-	-	-	-	-	-	-
ENSDARG00000104929	10	7	66	60	0.1	0.06	0.68	0.72	0.08	0.7	3.12928	1.83e-05	0.000116503	--	PREDICTED: alanine and arginine-rich domain-containing protein-like [Sinocyclocheilus rhinocerous]	-	-	-	-	-	-	-
ENSDARG00000009267	138	148	291	273	5.47	4.94	12.01	13.05	5.205	12.53	1.26742	1.91e-05	0.000120488	--	thymidylyltransferase [Danio rerio]	-	-	-	-	-	GO:0016772//transferase activity, transferring phosphorus-containing groups	-
ENSDARG00000073918	43	74	179	151	1.15	1.67	5	4.89	1.41	4.945	1.81028	2.01e-05	0.000126459	--	PREDICTED: RING finger protein 151 [Danio rerio]	Cellular Processes	Transport and catabolism	ko04144//Endocytosis	K11981	-	GO:0019787//ubiquitin-like protein transferase activity;GO:0046914//transition metal ion binding	-
ENSDARG00000092924	58	98	5	7	0.58	0.82	0.05	0.08	0.7	0.065	-3.42884	2.05e-05	0.000128601	--	PREDICTED: nuclear receptor coactivator 6-like [Danio rerio]	-	-	-	-	-	-	-
ENSDARG00000077176	147	213	366	296	4.17	5.08	10.8	10.11	4.625	10.455	1.17667	2.18e-05	0.000136456	--	uncharacterized protein LOC558116 precursor [Danio rerio]	-	-	-	-	-	-	-
ENSDARG00000100249	0	0	52	25	0	0	1.89	1.05	0.001	1.47	10.5216	2.43e-05	0.000150565	--	PREDICTED: collagen alpha-1(XXIII) chain isoform X2 [Danio rerio]	-	-	-	-	-	-	-
ENSDARG00000070041	0	0	41	29	0	0	0.4	0.33	0.001	0.365	8.51175	2.45e-05	0.000151723	--	PREDICTED: pleckstrin homology domain-containing family S member 1-like [Sinocyclocheilus anshuiensis]	-	-	-	-	-	-	-
ENSDARG00000099076	129	123	11	19	1.6	1.28	0.14	0.28	1.44	0.21	-2.77761	2.48e-05	0.000153445	--	PREDICTED: flocculation protein FLO11-like [Danio rerio]	-	-	-	-	-	-	-
ENSDARG00000087191	3	2	61	32	0.04	0.02	0.88	0.53	0.03	0.705	4.55459	2.49e-05	0.000154127	--	PREDICTED: WD repeat-containing protein 93 isoform X2 [Danio rerio]	-	-	-	-	-	-	-
ENSDARG00000087863	44	46	0	0	0.8	0.7	0	0	0.75	0.001	-9.55075	2.57e-05	0.00015823	--	PREDICTED: CD44 antigen [Danio rerio]	-	-	-	-	GO:0031224//intrinsic component of membrane	GO:0005539//glycosaminoglycan binding	-
ENSDARG00000097746	60	34	216	190	2.51	1.2	9.41	9.58	1.855	9.495	2.35575	2.57e-05	0.000158354	--	PREDICTED: dispanin subfamily A member 2b-like [Danio rerio]	-	-	-	-	-	-	GO:0050896//response to stimulus
ENSDARG00000086851	19	38	112	150	0.23	0.39	1.43	2.22	0.31	1.825	2.55756	2.63e-05	0.000161804	--	PREDICTED: trichohyalin-like isoform X1 [Danio rerio]	-	-	-	-	-	-	-
ENSDARG00000068966	147	196	31	39	3.59	4.03	0.79	1.15	3.81	0.97	-1.97373	2.65e-05	0.000162815	--	PREDICTED: tumor necrosis factor receptor superfamily member 5-like isoform X1 [Danio rerio]	Human Diseases;Environmental Information Processing	Infectious diseases;Signaling molecules and interaction	ko04060//Cytokine-cytokine receptor interaction;ko05168//Herpes simplex infection	K05152	-	-	-
MSTRG.23261	69	66	7	4	4.66	3.75	0.49	0.33	4.205	0.41	-3.35841	2.73e-05	0.000167259	--	LOC567658 protein, partial [Danio rerio]	-	-	-	-	-	-	-
MSTRG.17431	0	0	71	21	0	0	4.17	1.43	0.001	2.8	11.4512	2.78e-05	0.000169962	--	PREDICTED: caspase recruitment domain-containing protein 10-like [Danio rerio]	-	-	-	-	-	-	-
ENSDARG00000092240	0	0	46	26	0	0	1.58	1.03	0.001	1.305	10.3498	2.79e-05	0.000170631	--	uncharacterized protein LOC100151507 precursor [Danio rerio]	-	-	-	-	-	-	-
MSTRG.3212	18	27	215	76	0.73	0.92	9.08	3.72	0.825	6.4	2.95561	2.83e-05	0.000172581	--	PREDICTED: cathepsin Lb isoform X1 [Danio rerio]	-	-	-	-	-	GO:0070011//peptidase activity, acting on L-amino acid peptides	GO:0019538//protein metabolic process
ENSDARG00000088546	0	0	63	22	0	0	2.61	1.06	0.001	1.835	10.8416	2.88e-05	0.000175075	--	PREDICTED: myc target protein 1 homolog [Danio rerio]	-	-	-	-	-	-	-
MSTRG.16147	698	943	293	323	35.91	40.83	15.69	20.03	38.37	17.86	-1.10325	3.04e-05	0.000184341	--	MCM domain-containing protein 2 [Danio rerio]	-	-	-	-	-	-	-
ENSDARG00000098338	570	702	243	256	7.03	7.28	3.12	3.8	7.155	3.46	-1.04818	3.14e-05	0.000189411	--	PREDICTED: histone H2A-beta, sperm-like [Clupea harengus]	-	-	-	-	-	-	-
MSTRG.12707	12	14	85	54	1.07	1.05	7.92	5.82	1.06	6.87	2.69625	3.29e-05	0.00019788	--	PREDICTED: apolipoprotein B-100 [Danio rerio]	-	-	-	-	-	-	-
MSTRG.1114	197	187	45	19	3.96	3.16	0.94	0.46	3.56	0.7	-2.34645	3.37e-05	0.000202092	--	PREDICTED: uncharacterized protein LOC100330916 isoform X2 [Danio rerio]	-	-	-	-	-	-	-
ENSDARG00000099674	0	0	43	26	0	0	1.07	0.75	0.001	0.91	9.82972	3.37e-05	0.000202095	--	diverse immunoglobulin domain-containing protein 3.1 precursor [Danio rerio]	-	-	-	-	-	-	-
ENSDARG00000096802	122	152	7	18	5.13	5.38	0.31	0.91	5.255	0.61	-3.10681	3.47e-05	0.000207546	--	PREDICTED: coiled-coil domain-containing protein 106-like isoform X1 [Danio rerio]	-	-	-	-	-	-	-
ENSDARG00000075092	91	113	216	208	2.48	2.59	6.12	6.82	2.535	6.47	1.35178	3.48e-05	0.00020801	--	PREDICTED: uncharacterized protein si:dkey-52l18.4 [Danio rerio]	-	-	-	-	-	-	-
MSTRG.4702	17	19	134	63	1.13	1.06	9.23	5.03	1.095	7.13	2.70297	3.49e-05	0.000208703	--	Zgc:123103 [Danio rerio]	-	-	-	-	-	GO:0070011//peptidase activity, acting on L-amino acid peptides	-
MSTRG.14375	0	0	63	21	0	0	2.03	0.78	0.001	1.405	10.4564	3.53e-05	0.000210528	--	-	-	-	-	-	-	-	-
ENSDARG00000088713	71	82	11	8	2.47	2.4	0.4	0.34	2.435	0.37	-2.71832	3.69e-05	0.000219048	--	Si:ch211-226h8.14 protein [Danio rerio]	-	-	-	-	-	GO:0005488//binding	-
ENSDARG00000070709	435	437	52	100	6.61	5.59	0.82	1.83	6.1	1.325	-2.20282	4.09e-05	0.000240889	--	PREDICTED: paternally-expressed gene 3 protein [Danio rerio]	-	-	-	-	-	-	-
MSTRG.21449	424	424	136	145	6.05	5.1	2.02	2.49	5.575	2.255	-1.30584	4.19e-05	0.000246106	--	PREDICTED: paralemmin-3-like isoform X1 [Sinocyclocheilus rhinocerous]	-	-	-	-	-	-	-
MSTRG.20793	0	0	36	28	0	0	1.52	1.37	0.001	1.445	10.4969	4.37e-05	0.00025578	--	-	-	-	-	-	-	-	-
MSTRG.2509	65	87	8	2	6.63	7.46	0.85	0.25	7.045	0.55	-3.6791	4.54e-05	0.000264536	--	PREDICTED: transcriptional regulator DEF1-like [Sinocyclocheilus rhinocerous]	-	-	-	-	-	-	-
ENSDARG00000099819	370	392	158	135	10.81	9.64	4.8	4.75	10.225	4.775	-1.09853	4.58e-05	0.000266456	--	PREDICTED: high mobility group nucleosome-binding domain-containing protein 5-like isoform X1 [Notothenia coriiceps]	-	-	-	-	-	-	-
ENSDARG00000096849	436	530	793	929	23.88	24.43	45.2	61.31	24.155	53.255	1.1406	5.08e-05	0.00029283	--	PREDICTED: cytochrome c oxidase copper chaperone [Anolis carolinensis]	-	-	-	-	-	-	-
ENSDARG00000070792	252	310	114	90	5.48	5.67	2.58	2.36	5.575	2.47	-1.17446	5.12e-05	0.000295007	--	leucine-rich repeat-containing protein 15 precursor [Danio rerio]	-	-	-	-	GO:0031224//intrinsic component of membrane	GO:0003723//RNA binding;GO:0038023//signaling receptor activity	GO:0001816//cytokine production;GO:0002224//toll-like receptor signaling pathway;GO:0002252//immune effector process;GO:0043331//response to dsRNA
ENSDARG00000038405	11	29	96	138	0.18	0.41	1.66	2.76	0.295	2.21	2.90526	5.16e-05	0.000296872	--	PREDICTED: stonustoxin subunit alpha-like [Danio rerio]	-	-	-	-	-	-	-
ENSDARG00000116445	807	960	155	263	5.33	5.34	1.07	2.09	5.335	1.58	-1.75556	5.63e-05	0.000321712	--	PREDICTED: pro-neuregulin-4, membrane-bound isoform-like [Sinocyclocheilus anshuiensis]	-	-	-	-	-	-	-
ENSDARG00000051793	38	42	0	0	0.39	0.36	0	0	0.375	0.001	-8.55075	5.88e-05	0.000333925	--	Zgc:113426 [Danio rerio]	-	-	-	-	-	-	-
MSTRG.23123	0	0	27	36	0	0	1.56	2.41	0.001	1.985	10.9549	6.17e-05	0.000348819	--	-	-	-	-	-	-	-	-
ENSDARG00000069559	54	66	385	139	0.22	0.23	1.66	0.69	0.225	1.175	2.38466	6.28e-05	0.000354217	--	PREDICTED: uncharacterized threonine-rich GPI-anchored glycoprotein PJ4664.02-like isoform X2 [Danio rerio]	-	-	-	-	-	-	-
MSTRG.22741	51	34	0	0	5.53	3.1	0	0	4.315	0.001	-12.0751	6.32e-05	0.000355962	--	splicing factor 1 [Danio rerio]	-	-	-	-	-	GO:0003676//nucleic acid binding;GO:0046914//transition metal ion binding	-
ENSDARG00000094887	1243	1424	238	412	28.94	27.9	5.77	11.56	28.42	8.665	-1.71363	6.38e-05	0.000359144	--	uncharacterized protein LOC571755 precursor [Danio rerio]	-	-	-	-	-	-	-
MSTRG.9159	15	20	72	73	0.46	0.52	2.32	2.72	0.49	2.52	2.36257	7.17e-05	0.000398202	--	-	-	-	-	-	-	-	-
MSTRG.16940	11	14	90	49	0.75	0.81	6.43	4.05	0.78	5.24	2.74802	7.17e-05	0.000398348	--	-	-	-	-	-	-	-	-
MSTRG.14082	0	0	42	22	0	0	1.76	1.07	0.001	1.415	10.4666	7.32e-05	0.000406263	--	PREDICTED: uncharacterized protein si:rp71-36a1.5 [Danio rerio]	-	-	-	-	-	-	-
ENSDARG00000087584	29	54	0	0	0.67	1.06	0	0	0.865	0.001	-9.75656	7.53e-05	0.000416449	--	PREDICTED: L-rhamnose-binding lectin CSL2 [Danio rerio]	-	-	-	-	-	-	-
ENSDARG00000097217	146	212	42	46	4.89	5.97	1.46	1.86	5.43	1.66	-1.70977	7.58e-05	0.000418818	--	PREDICTED: uncharacterized protein si:dkey-229e3.2 [Danio rerio]	-	-	-	-	-	-	-
MSTRG.5582	43	63	4	3	2.13	2.63	0.21	0.18	2.38	0.195	-3.60942	7.61e-05	0.000420305	--	PREDICTED: V-set and transmembrane domain-containing protein 5 [Danio rerio]	-	-	-	-	-	-	-
ENSDARG00000088923	34	43	0	0	1.68	1.79	0	0	1.735	0.001	-10.7607	7.91e-05	0.000435863	--	Si:dkeyp-98a7.10 protein [Danio rerio]	-	-	-	-	-	-	-
MSTRG.23411	3	5	59	31	0.04	0.06	0.84	0.51	0.05	0.675	3.75489	7.91e-05	0.000436049	--	PREDICTED: polyamine-modulated factor 1-binding protein 1 isoform X2 [Danio rerio]	-	-	-	-	-	-	-
MSTRG.7050	109	125	19	24	2.45	2.37	0.45	0.65	2.41	0.55	-2.13153	8.41e-05	0.000460313	--	si:ch211-197h24.9 [Danio rerio]	-	-	-	-	-	-	-
ENSDARG00000075161	0	0	42	21	0	0	1.63	0.94	0.001	1.285	10.3276	8.88e-05	0.000483417	--	Defbl1 protein [Danio rerio]	-	-	-	-	-	-	GO:0006950//response to stress;GO:0009617//response to bacterium
ENSDARG00000103000	433	561	160	186	10.05	10.96	3.87	5.2	10.505	4.535	-1.2119	9.24e-05	0.000500491	--	PREDICTED: uncharacterized protein si:ch211-107p11.3 [Danio rerio]	-	-	-	-	-	-	-
MSTRG.3039	153	183	329	249	4.77	4.8	10.67	9.35	4.785	10.01	1.06485	9.32e-05	0.000504659	--	-	-	-	-	-	-	-	-
ENSDARG00000073704	2	0	35	60	0.06	0	1.09	2.16	0.03	1.625	5.75933	9.55e-05	0.000515637	--	Sb:cb1022 protein, partial [Danio rerio]	-	-	-	-	-	-	-
ENSDARG00000043074	0	0	47	19	0	0	2.1	0.98	0.001	1.54	10.5887	0.000100972	0.000542576	--	gastrin-releasing peptide precursor [Danio rerio]	Environmental Information Processing	Signaling molecules and interaction	ko04080//Neuroactive ligand-receptor interaction	K05224	-	-	-
ENSDARG00000069425	147	174	299	340	7.68	7.65	16.26	21.4	7.665	18.83	1.29668	0.000102024	0.000547678	--	heat shock factor binding protein 1-like [Danio rerio]	-	-	-	-	-	-	GO:0048731//system development
MSTRG.13053	0	0	37	22	0	0	6.22	4.28	0.001	5.25	12.3581	0.000103338	0.000553961	--	PREDICTED: olfactomedin-like protein 2A [Danio rerio]	-	-	-	-	-	-	-
MSTRG.19776	395	468	176	174	7.88	7.86	3.65	4.18	7.87	3.915	-1.00735	0.000104295	0.000558754	--	PREDICTED: zinc finger protein 347-like isoform X1 [Danio rerio]	-	-	-	-	-	GO:0043169//cation binding;GO:0097159//organic cyclic compound binding	-
ENSDARG00000068366	485	628	199	221	6.84	7.45	2.92	3.75	7.145	3.335	-1.09925	0.000106519	0.000569991	--	PREDICTED: zinc finger protein 354C [Danio rerio]	-	-	-	-	-	-	-
MSTRG.6679	1352	1933	786	436	13.72	16.51	8.3	5.33	15.115	6.815	-1.1492	0.000108188	0.000577894	--	PREDICTED: zinc finger protein 628, partial [Danio rerio]	-	-	-	-	-	-	-
MSTRG.11177	2	5	46	34	0.05	0.11	1.2	1.03	0.08	1.115	3.8009	0.000110019	0.000586966	--	uncharacterized protein KIAA0040 homolog [Danio rerio]	-	-	-	-	-	-	-
MSTRG.4896	0	0	60	16	0	0	2.39	0.74	0.001	1.565	10.6119	0.000115099	0.000611759	--	-	-	-	-	-	-	-	-
ENSDARG00000069733	32	17	130	106	0.35	0.16	1.5	1.41	0.255	1.455	2.51245	0.000123239	0.000651803	--	mitochondrial antiviral-signaling protein isoform 1 [Danio rerio]	Human Diseases;Organismal Systems	Immune system;Infectious diseases	ko04621//NOD-like receptor signaling pathway;ko05168//Herpes simplex infection;ko05164//Influenza A;ko05161//Hepatitis B;ko05160//Hepatitis C;ko05162//Measles;ko04622//RIG-I-like receptor signaling pathway;ko04623//Cytosolic DNA-sensing pathway	K12648	GO:0043231//intracellular membrane-bounded organelle	GO:0046983//protein dimerization activity;GO:0060089//molecular transducer activity	GO:0001819//positive regulation of cytokine production;GO:0002252//immune effector process;GO:0010468//regulation of gene expression
MSTRG.9931	61	75	10	8	2.48	2.57	0.42	0.39	2.525	0.405	-2.64029	0.000124677	0.000657594	--	PREDICTED: MAP7 domain containing 1 isoform X3 [Danio rerio]	-	-	-	-	-	-	-
ENSDARG00000101918	180	195	57	55	2.57	2.34	0.85	0.95	2.455	0.9	-1.44773	0.000125176	0.000659841	--	PREDICTED: uncharacterized protein LOC101884444 [Danio rerio]	-	-	-	-	-	-	-
MSTRG.15681	25	36	97	89	0.82	0.99	3.3	3.5	0.905	3.4	1.90955	0.000127997	0.000673518	--	hypothetical protein cypCar_00014869 [Cyprinus carpio]	-	-	-	-	-	-	-
ENSDARG00000076343	146	135	9	22	6.17	4.8	0.4	1.12	5.485	0.76	-2.85142	0.000135504	0.000708996	--	PREDICTED: coiled-coil domain-containing protein 106-like isoform X1 [Danio rerio]	-	-	-	-	-	-	-
ENSDARG00000095295	23	36	97	88	0.25	0.33	1.11	1.17	0.29	1.14	1.97491	0.000140857	0.000734287	--	PREDICTED: uncharacterized protein si:rp71-36a1.1 [Danio rerio]	-	-	-	-	-	-	-
ENSDARG00000097637	0	0	49	17	0	0	0.53	0.21	0.001	0.37	8.53138	0.000142144	0.000740566	--	PREDICTED: uncharacterized protein LOC100536506 [Danio rerio]	-	-	-	-	-	-	-
ENSDARG00000094160	807	817	214	292	20.37	17.36	5.62	8.88	18.865	7.25	-1.37966	0.000143688	0.000747546	--	leukemia-associated protein 7 [Danio rerio]	-	-	-	-	-	-	-
ENSDARG00000099600	0	0	33	22	0	0	0.53	0.41	0.001	0.47	8.87652	0.000144588	0.000751698	--	PREDICTED: Fc receptor-like protein 5 isoform X1 [Danio rerio]	-	-	-	-	-	-	-
MSTRG.19239	26	49	0	0	1.06	1.67	0	0	1.365	0.001	-10.4147	0.000149142	0.000772232	--	novel protein, partial [Danio rerio]	-	-	-	-	-	-	-
MSTRG.1544	28	44	0	0	1.47	1.94	0	0	1.705	0.001	-10.7356	0.000150107	0.000776633	--	PREDICTED: mucin-5AC [Danio rerio]	-	-	-	-	-	-	-
ENSDARG00000099014	345	349	591	676	16.29	13.87	29.03	38.45	15.08	33.74	1.16182	0.000153698	0.000793835	--	PREDICTED: phospholemman-like [Cyprinus carpio]	-	-	-	-	-	-	-
MSTRG.6161	0	2	44	30	0	0.06	1.68	1.33	0.03	1.505	5.64866	0.000154747	0.000799099	--	-	-	-	-	-	-	-	-
MSTRG.879	5	7	41	47	0.18	0.21	1.5	1.99	0.195	1.745	3.16168	0.00015684	0.000808043	--	PREDICTED: mucin-5AC-like [Sinocyclocheilus grahami]	-	-	-	-	-	-	-
MSTRG.5786	0	0	34	21	0	0	2.77	1.98	0.001	2.375	11.2137	0.00015748	0.000810876	--	-	-	-	-	-	-	-	-
MSTRG.14553	370	623	109	25	8.86	12.55	2.72	0.72	10.705	1.72	-2.6378	0.000164941	0.000846048	--	-	-	-	-	-	-	-	-
ENSDARG00000094012	13	19	73	57	0.35	0.43	2.04	1.84	0.39	1.94	2.31451	0.000166091	0.000851462	--	PREDICTED: hepatitis A virus cellular receptor 2 [Danio rerio]	-	-	-	-	-	-	-
MSTRG.11977	6	3	46	42	0.21	0.09	1.68	1.78	0.15	1.73	3.52774	0.000170979	0.000874353	--	PREDICTED: coiled-coil domain-containing protein 190-like isoform X2 [Ictalurus punctatus]	-	-	-	-	-	-	-
ENSDARG00000038720	194	218	17	40	5.77	5.46	0.53	1.43	5.615	0.98	-2.51843	0.000173087	0.000883787	--	Si:ch211-14a17.7 [Danio rerio]	-	-	-	-	-	-	-
ENSDARG00000045914	2797	5729	1608	1390	79.91	137.75	47.81	47.85	108.83	47.83	-1.18609	0.000177763	0.000905252	--	PREDICTED: basic proline-rich protein-like isoform X1 [Sinocyclocheilus rhinocerous]	-	-	-	-	-	-	-
ENSDARG00000038700	284	327	79	101	8.56	8.3	2.48	3.67	8.43	3.075	-1.45495	0.000178677	0.000909564	--	probable G-protein coupled receptor 160 [Danio rerio]	-	-	-	-	GO:0031224//intrinsic component of membrane	-	-
MSTRG.1777	45	118	238	496	0.82	1.81	4.51	10.88	1.315	7.695	2.54886	0.000193277	0.000975388	--	PREDICTED: V-set domain-containing T-cell activation inhibitor 1-like [Cyprinus carpio]	-	-	-	-	-	-	-
ENSDARG00000092260	2	2	75	19	0.03	0.03	1.19	0.35	0.03	0.77	4.68182	0.000199476	0.00100271	--	PREDICTED: WW domain binding protein 1-like [Sinocyclocheilus rhinocerous]	-	-	-	-	-	-	-
ENSDARG00000035133	352	644	184	140	1.33	2.04	0.72	0.64	1.685	0.68	-1.30914	0.000207371	0.00103639	--	phoenix [Danio rerio]	-	-	-	-	-	-	-
ENSDARG00000099257	16	10	65	79	0.21	0.11	0.88	1.24	0.16	1.06	2.72792	0.000216887	0.00107953	--	unnamed protein product [Tetraodon nigroviridis]	-	-	-	-	-	-	-
ENSDARG00000093444	4	9	52	40	0.07	0.13	0.94	0.84	0.1	0.89	3.15381	0.000217275	0.00108106	--	PREDICTED: uncharacterized protein si:dkey-106l3.7 isoform X1 [Danio rerio]	-	-	-	-	-	-	-
ENSDARG00000116628	5	4	54	30	0.57	0.38	6.37	4.1	0.475	5.235	3.46219	0.000217778	0.00108317	--	PREDICTED: CD59 glycoprotein-like [Danio rerio]	-	-	-	-	-	-	-
ENSDARG00000104572	0	0	27	23	0	0	0.21	0.21	0.001	0.21	7.71425	0.000233939	0.00115776	--	-	-	-	-	-	-	-	-
MSTRG.4907	3	0	53	39	0.07	0	1.36	1.16	0.035	1.26	5.16993	0.000242746	0.0011954	--	-	-	-	-	-	-	-	-
ENSDARG00000094016	53	46	0	2	1.47	1.07	0	0.07	1.27	0.035	-5.18133	0.000255003	0.00125003	--	PREDICTED: uncharacterized protein si:ch211-130h14.4 [Danio rerio]	-	-	-	-	-	-	-
ENSDARG00000098024	23	33	132	70	0.15	0.19	0.92	0.56	0.17	0.74	2.12199	0.000257957	0.00126267	--	PREDICTED: uncharacterized protein si:dkey-262k9.2 [Danio rerio]	-	-	-	-	-	-	-
MSTRG.7541	159	188	575	273	1.78	1.77	6.7	3.68	1.775	5.19	1.54792	0.000263566	0.00128685	--	collagen alpha-1(XXVII) chain A precursor [Danio rerio]	-	-	-	-	-	-	GO:0031214//biomineral tissue development;GO:0048562//embryonic organ morphogenesis
MSTRG.12769	23	30	82	83	0.92	1.01	3.43	4.02	0.965	3.725	1.94864	0.000267355	0.00130416	--	PREDICTED: 1-phosphatidylinositol 4,5-bisphosphate phosphodiesterase beta-1-like [Danio rerio]	Human Diseases;Metabolism;Organismal Systems;Cellular Processes;Environmental Information Processing	Endocrine system;Sensory system;Signal transduction;Carbohydrate metabolism;Circulatory system;Cellular community - eukaryotes;Nervous system;Digestive system;Environmental adaptation;Immune system;Global and overview maps;Neurodegenerative diseases;Endocrine and metabolic diseases;Cancers;Infectious diseases;Excretory system	ko01100//Metabolic pathways;ko05200//Pathways in cancer;ko05163//Human cytomegalovirus infection;ko04015//Rap1 signaling pathway;ko04020//Calcium signaling pathway;ko04022//cGMP - PKG signaling pathway;ko04921//Oxytocin signaling pathway;ko04261//Adrenergic signaling in cardiomyocytes;ko04062//Chemokine signaling pathway;ko04072//Phospholipase D signaling pathway;ko04621//NOD-like receptor signal…	K05858	GO:0044424//intracellular part	GO:0016787//hydrolase activity	GO:0006629//lipid metabolic process;GO:0007165//signal transduction
ENSDARG00000088308	3	3	30	37	0.03	0.03	0.34	0.49	0.03	0.415	3.79008	0.000294689	0.00142252	--	PREDICTED: neurogenic locus notch homolog protein 1 [Danio rerio]	-	-	-	-	-	-	-
ENSDARG00000096791	0	0	25	23	0	0	0.39	0.42	0.001	0.405	8.66178	0.000302136	0.00145429	--	PREDICTED: flocculation protein FLO11-like [Danio rerio]	-	-	-	-	-	-	-
ENSDARG00000088023	6	8	42	43	0.17	0.19	1.21	1.44	0.18	1.325	2.87992	0.000322149	0.0015397	--	C-type lectin domain family 4 member C isoform 1 [Danio rerio]	-	-	-	-	-	-	-
ENSDARG00000090319	167	117	28	28	3.24	1.91	0.56	0.65	2.575	0.605	-2.08957	0.000339957	0.00161583	--	PREDICTED: probable E3 SUMO-protein ligase RNF212 [Cyprinus carpio]	-	-	-	-	-	-	-
ENSDARG00000079387	5	2	35	49	0.28	0.09	2	3.25	0.185	2.625	3.82672	0.000342189	0.00162467	--	PREDICTED: uncharacterized protein LOC568178 isoform X1 [Danio rerio]	-	-	-	-	-	-	-
ENSDARG00000102583	7	16	73	48	0.13	0.25	1.43	1.09	0.19	1.26	2.72935	0.00034547	0.00163822	--	PREDICTED: interleukin 4 receptor, tandem duplicate 1 isoform X1 [Danio rerio]	Organismal Systems;Environmental Information Processing;Human Diseases	Immune system;Immune diseases;Signaling molecules and interaction;Signal transduction;Cancers	ko05200//Pathways in cancer;ko04151//PI3K-Akt signaling pathway;ko04060//Cytokine-cytokine receptor interaction;ko04630//Jak-STAT signaling pathway;ko04659//Th17 cell differentiation;ko04658//Th1 and Th2 cell differentiation;ko04640//Hematopoietic cell lineage;ko05321//Inflammatiory bowel disease (IBD)	K05071	GO:0031224//intrinsic component of membrane	GO:0004888//transmembrane signaling receptor activity;GO:0019838//growth factor binding	GO:0044707//single-multicellular organism process
MSTRG.12024	89	111	193	215	3.6	3.78	8.12	10.48	3.69	9.3	1.33361	0.0003474	0.00164621	--	-	-	-	-	-	-	-	-
ENSDARG00000102159	36	76	3	0	1.03	1.82	0.09	0	1.425	0.045	-4.98489	0.000349491	0.00165379	--	PREDICTED: urokinase plasminogen activator surface receptor-like [Danio rerio]	-	-	-	-	-	-	-
ENSDARG00000116941	2	5	42	29	0.06	0.13	1.34	1.07	0.095	1.205	3.66496	0.000366484	0.00172599	--	nuclear factor, interleukin 3 regulated, member 3 [Danio rerio]	-	-	-	-	-	GO:0001071//nucleic acid binding transcription factor activity;GO:0003677//DNA binding	-
ENSDARG00000101785	2	9	55	44	0.07	0.28	2.11	1.96	0.175	2.035	3.5396	0.000371058	0.00174478	--	lysosomal protein transmembrane 5 [Danio rerio]	-	-	-	-	-	-	-
ENSDARG00000095191	296	371	136	134	8.49	8.96	4.06	4.63	8.725	4.345	-1.0058	0.000375442	0.00176293	--	PREDICTED: PWWP domain-containing protein MUM1L1 isoform X2 [Danio rerio]	-	-	-	-	-	-	-
ENSDARG00000105712	98	85	14	3	0.93	0.68	0.14	0.03	0.805	0.085	-3.24345	0.000393917	0.00184004	--	PREDICTED: flocculation protein FLO11-like, partial [Danio rerio]	-	-	-	-	-	-	-
MSTRG.14376	0	0	25	21	0	0	1.27	1.24	0.001	1.255	10.2935	0.000401451	0.00186906	--	-	-	-	-	-	-	-	-
MSTRG.226	143	229	63	43	2.6	3.5	1.19	0.94	3.05	1.065	-1.51796	0.000413071	0.00191618	--	PREDICTED: titin isoform X1 [Danio rerio]	-	-	-	-	-	-	-
ENSDARG00000091161	170	222	325	360	4.87	5.36	9.7	12.44	5.115	11.07	1.11385	0.000426906	0.00197253	--	PREDICTED: rapunzel isoform X1 [Danio rerio]	-	-	-	-	-	-	-
ENSDARG00000055160	11	16	50	125	0.13	0.16	0.63	1.83	0.145	1.23	3.08453	0.000433828	0.00200005	--	PREDICTED: chondroadherin-like protein [Danio rerio]	-	-	-	-	-	-	-
MSTRG.15243	504	607	246	120	23.07	23.38	11.72	6.62	23.225	9.17	-1.34068	0.000442982	0.00203666	--	-	-	-	-	-	-	-	-
ENSDARG00000086529	66	51	8	5	1.56	1.02	0.2	0.14	1.29	0.17	-2.92376	0.000453362	0.00207905	--	PREDICTED: L-rhamnose-binding lectin CSL3 isoform X1 [Danio rerio]	-	-	-	-	-	-	-
ENSDARG00000091834	9	5	78	35	0.05	0.02	0.45	0.23	0.035	0.34	3.28011	0.000466074	0.00213079	--	PREDICTED: flocculation protein FLO11 isoform X2 [Danio rerio]	-	-	-	-	-	-	-
ENSDARG00000035665	2	10	102	35	0.07	0.28	3.58	1.42	0.175	2.5	3.8365	0.000486741	0.00221398	--	PREDICTED: counting factor associated protein D-like [Danio rerio]	-	-	-	-	-	GO:0070011//peptidase activity, acting on L-amino acid peptides	-
ENSDARG00000094485	0	0	32	16	0	0	0.91	0.53	0.001	0.72	9.49185	0.000491531	0.00223388	--	PREDICTED: cell wall protein DAN4-like isoform X2 [Pygocentrus nattereri]	-	-	-	-	-	-	-
MSTRG.15646	0	0	38	14	0	0	2.33	0.99	0.001	1.66	10.697	0.000501712	0.00227476	--	PREDICTED: uncharacterized protein LOC107653225 isoform X2 [Sinocyclocheilus anshuiensis]	-	-	-	-	-	-	-
ENSDARG00000104144	19	47	0	0	0.71	1.47	0	0	1.09	0.001	-10.0901	0.000509083	0.00230585	--	PREDICTED: nuclear autoantigen Sp-100-like [Sinocyclocheilus grahami]	-	-	-	-	-	-	-
ENSDARG00000086223	25	33	0	0	0.6	0.67	0	0	0.635	0.001	-9.31061	0.00051223	0.00231854	--	PREDICTED: gastrula zinc finger protein XlCGF8.2DB-like [Danio rerio]	-	-	-	-	-	-	-
ENSDARG00000100407	314	208	62	18	2.82	1.57	0.58	0.19	2.195	0.385	-2.51129	0.000517581	0.00234	--	PREDICTED: sterile alpha motif domain-containing protein 3-like [Maylandia zebra]	-	-	-	-	-	-	-
MSTRG.3568	79	131	577	187	1.44	2.01	10.94	4.1	1.725	7.52	2.12414	0.000535683	0.00240968	--	-	-	-	-	-	-	-	-
ENSDARG00000093677	0	0	21	23	0	0	2	2.54	0.001	2.27	11.1485	0.00053872	0.00242212	--	PREDICTED: protein phosphatase 1 regulatory subunit 17 [Danio rerio]	Organismal Systems	Nervous system	ko04730//Long-term depression	K08067	-	-	-
ENSDARG00000075163	0	3	35	35	0	0.04	0.57	0.65	0.02	0.61	4.93074	0.000574945	0.00256567	--	PREDICTED: C-X-C motif chemokine 10-like [Cyprinus carpio]	Human Diseases;Organismal Systems;Environmental Information Processing	Signaling molecules and interaction;Infectious diseases;Signal transduction;Immune system	ko04062//Chemokine signaling pathway;ko04060//Cytokine-cytokine receptor interaction;ko05164//Influenza A;ko04668//TNF signaling pathway;ko04620//Toll-like receptor signaling pathway;ko04657//IL-17 signaling pathway;ko04622//RIG-I-like receptor signaling pathway;ko04623//Cytosolic DNA-sensing pathway	K12671	-	-	-
ENSDARG00000099428	73	105	22	15	1.03	1.25	0.32	0.26	1.14	0.29	-1.97491	0.000576951	0.00257249	--	PREDICTED: uncharacterized protein si:dkey-15h8.10 [Danio rerio]	-	-	-	-	-	-	-
ENSDARG00000058943	438	547	92	160	5.41	5.69	1.18	2.38	5.55	1.78	-1.64061	0.000581181	0.00258963	--	CUB domain-containing protein 1 precursor [Danio rerio]	-	-	-	-	-	-	-
MSTRG.5519	26	72	2	0	1.57	3.67	0.13	0	2.62	0.065	-5.33298	0.000604319	0.00268162	--	PREDICTED: cadherin-related family member 2-like isoform X1 [Danio rerio]	-	-	-	-	-	-	-
MSTRG.9263	22	36	0	0	2.25	3.1	0	0	2.675	0.001	-11.3853	0.000605018	0.00268412	--	-	-	-	-	-	-	-	-
ENSDARG00000007344	0	0	35	14	0	0	0.99	0.46	0.001	0.725	9.50184	0.000608157	0.00269731	--	telethonin [Danio rerio]	-	-	-	-	GO:0031674//I band	-	GO:0003015//heart process;GO:0007009//plasma membrane organization;GO:0042692//muscle cell differentiation
MSTRG.19562	24	32	0	0	1.02	1.14	0	0	1.08	0.001	-10.0768	0.000636018	0.00280514	--	PREDICTED: probable C-mannosyltransferase DPY19L3 isoform X1 [Danio rerio]	-	-	-	-	-	-	-
MSTRG.18956	30	26	0	0	2.39	1.75	0	0	2.07	0.001	-11.0154	0.000641022	0.00282582	--	PREDICTED: uncharacterized protein LOC103910398 isoform X6 [Danio rerio]	-	-	-	-	-	-	-
ENSDARG00000104341	109	84	12	18	1.57	1.02	0.18	0.31	1.295	0.245	-2.4021	0.000646731	0.00284912	--	PREDICTED: protein NLRC3-like [Danio rerio]	-	-	-	-	-	-	-
ENSDARG00000095281	118	117	7	20	1.36	1.14	0.08	0.28	1.25	0.18	-2.79586	0.000653886	0.00287687	--	PREDICTED: nuclear receptor coactivator 6-like [Danio rerio]	-	-	-	-	-	-	-
ENSDARG00000090444	0	6	68	47	0	0.2	2.83	2.26	0.1	2.545	4.66959	0.000655123	0.00288183	--	plac8 onzin related protein 1 [Danio rerio]	-	-	-	-	-	-	-
MSTRG.20113	2	0	29	37	0.07	0	1.06	1.57	0.035	1.315	5.23156	0.000662278	0.00290902	--	-	-	-	-	-	-	-	-
MSTRG.24062	147	256	68	48	3.73	5.46	1.79	1.47	4.595	1.63	-1.49519	0.000663395	0.00291298	--	PREDICTED: tumor necrosis factor receptor superfamily member 14-like [Danio rerio]	Human Diseases;Environmental Information Processing	Infectious diseases;Signaling molecules and interaction	ko04060//Cytokine-cytokine receptor interaction;ko05168//Herpes simplex infection	K05152	-	-	-
ENSDARG00000058042	18	17	82	51	0.32	0.25	1.49	1.08	0.285	1.285	2.17273	0.000665578	0.00292113	--	kit ligand b [Danio rerio]	Environmental Information Processing;Organismal Systems;Human Diseases	Endocrine system;Immune system;Cancers;Signal transduction	ko05200//Pathways in cancer;ko04151//PI3K-Akt signaling pathway;ko04010//MAPK signaling pathway;ko04015//Rap1 signaling pathway;ko04014//Ras signaling pathway;ko04072//Phospholipase D signaling pathway;ko04916//Melanogenesis;ko04640//Hematopoietic cell lineage	K05461	-	GO:0005126//cytokine receptor binding	-
ENSDARG00000076146	12	14	57	46	0.12	0.12	0.59	0.55	0.12	0.57	2.24793	0.000710856	0.00309709	--	LOC554469 protein, partial [Danio rerio]	-	-	-	-	-	GO:0032550//purine ribonucleoside binding	-
MSTRG.8110	13	18	75	46	0.35	0.4	2.08	1.48	0.375	1.78	2.24691	0.000715269	0.00311388	--	hCG2038094, isoform CRA_a [Homo sapiens]	-	-	-	-	-	-	-
ENSDARG00000075045	6	0	80	65	0.18	0	2.44	2.3	0.09	2.37	4.71882	0.000730494	0.00316877	--	chemokine (C-X-C motif) ligand 18b precursor [Danio rerio]	Organismal Systems;Environmental Information Processing	Signaling molecules and interaction;Immune system	ko04062//Chemokine signaling pathway;ko04060//Cytokine-cytokine receptor interaction	K10032	GO:0005576//extracellular region	GO:0005125//cytokine activity;GO:0042379//chemokine receptor binding	GO:0002283//neutrophil activation involved in immune response;GO:0007166//cell surface receptor signaling pathway;GO:0009605//response to external stimulus;GO:0010033//response to organic substance;GO:0051179//localization;GO:0070887//cellular response to chemical stimulus
ENSDARG00000090623	6	12	136	30	0.03	0.05	0.69	0.18	0.04	0.435	3.44294	0.000743139	0.0032174	--	PREDICTED: apolipophorins-like [Cyprinus carpio]	-	-	-	-	-	-	-
ENSDARG00000076257	0	0	21	20	0	0	0.42	0.46	0.001	0.44	8.78136	0.000799074	0.00343466	--	LOC554469 protein, partial [Danio rerio]	-	-	-	-	-	GO:0032550//purine ribonucleoside binding	-
ENSDARG00000097973	120	147	47	35	5.3	5.47	2.16	1.86	5.385	2.01	-1.42175	0.00082298	0.00352052	--	PREDICTED: uncharacterized protein DDB_G0272718-like [Danio rerio]	-	-	-	-	-	-	-
ENSDARG00000100722	0	0	23	18	0	0	0.11	0.1	0.001	0.105	6.71425	0.000829962	0.00354926	--	PREDICTED: TMF-regulated nuclear protein 1 [Stegastes partitus]	-	-	-	-	-	-	-
MSTRG.22233	114	173	268	219	2.82	3.6	6.9	6.53	3.21	6.715	1.06481	0.000838045	0.00357927	--	-	-	-	-	-	-	-	-
MSTRG.8723	30	41	1	0	3.5	4.03	0.12	0	3.765	0.06	-5.97154	0.000875936	0.003721	--	PREDICTED: uncharacterized protein LOC100001846 isoform X3 [Danio rerio]	-	-	-	-	-	-	-
MSTRG.20335	26	17	85	74	0.72	0.4	2.47	2.49	0.56	2.48	2.14684	0.000892449	0.00378576	--	Adropin [Oreochromis niloticus]	-	-	-	-	-	-	-
ENSDARG00000079544	0	6	71	42	0	0.05	0.76	0.52	0.025	0.64	4.67807	0.000913507	0.00386715	--	PREDICTED: stonustoxin subunit alpha-like [Danio rerio]	-	-	-	-	-	-	-
MSTRG.6745	95	1000	49	36	1.1	9.72	0.59	0.5	5.41	0.545	-3.3113	0.000926442	0.00391389	--	PREDICTED: myosin-10 isoform X5 [Danio rerio]	Cellular Processes;Organismal Systems;Human Diseases	Cell motility;Infectious diseases;Cellular community - eukaryotes;Circulatory system	ko04810//Regulation of actin cytoskeleton;ko04530//Tight junction;ko04270//Vascular smooth muscle contraction;ko05132//Salmonella infection	K10352	-	GO:0008092//cytoskeletal protein binding;GO:0017111//nucleoside-triphosphatase activity;GO:0032550//purine ribonucleoside binding	-
ENSDARG00000099533	3	11	63	37	0.04	0.12	0.85	0.58	0.08	0.715	3.15987	0.000972411	0.00408945	--	PREDICTED: NF-kappa-B inhibitor zeta-like isoform X3 [Cyprinus carpio]	-	-	-	-	-	-	-
MSTRG.10172	61	110	17	6	1.48	2.25	0.43	0.18	1.865	0.305	-2.61229	0.000984497	0.00413059	--	-	-	-	-	-	-	-	-
ENSDARG00000097528	4	3	33	27	0.1	0.06	0.83	0.79	0.08	0.81	3.33985	0.00100226	0.00419626	--	PREDICTED: membrane-spanning 4-domains subfamily A member 18-like isoform X2 [Ictalurus punctatus]	-	-	-	-	-	-	-
MSTRG.1517	31	22	0	0	2.17	1.3	0	0	1.735	0.001	-10.7607	0.0010032	0.00419793	--	PREDICTED: LOW QUALITY PROTEIN: mucin-17-like [Danio rerio]	-	-	-	-	-	-	-
MSTRG.15201	31	110	4	6	0.44	1.32	0.06	0.1	0.88	0.08	-3.45943	0.00102664	0.00428533	--	PREDICTED: PGC-1 and ERR-induced regulator in muscle protein 1 [Danio rerio]	-	-	-	-	-	-	-
MSTRG.14681	1662	1964	551	792	39.99	39.77	13.8	22.96	39.88	18.38	-1.11753	0.00103852	0.00432953	--	PREDICTED: uncharacterized protein LOC562053 [Danio rerio]	-	-	-	-	-	-	-
MSTRG.1436	412	551	179	206	4.19	4.72	1.9	2.53	4.455	2.215	-1.00812	0.00103874	0.00432978	--	PREDICTED: meprin A subunit beta-like isoform X1 [Cyprinus carpio]	-	-	-	-	-	-	-
ENSDARG00000041998	18	6	101	61	0.33	0.09	1.94	1.36	0.21	1.65	2.974	0.00104207	0.00434164	--	PREDICTED: OX-2 membrane glycoprotein-like [Sinocyclocheilus grahami]	-	-	-	-	-	-	-
MSTRG.3171	350	377	141	152	9.6	8.7	4.02	5.02	9.15	4.52	-1.01745	0.0010872	0.00449826	--	-	-	-	-	-	-	-	-
MSTRG.6159	0	0	10	42	0	0	0.58	2.83	0.001	1.705	10.7356	0.00110761	0.00457148	--	PREDICTED: lymphocyte antigen 6D [Danio rerio]	-	-	-	-	-	-	-
MSTRG.21591	1	2	43	15	0.03	0.06	1.54	0.62	0.045	1.08	4.58496	0.00111858	0.00461107	--	-	-	-	-	-	-	-	-
ENSDARG00000086762	0	0	17	22	0	0	0.28	0.42	0.001	0.35	8.45121	0.00117492	0.00481158	--	PREDICTED: non-syndromic hearing impairment protein 5 [Danio rerio]	-	-	-	-	-	-	-
MSTRG.17686	363	361	147	148	9.18	7.68	3.87	4.51	8.43	4.19	-1.00858	0.00118062	0.00482976	--	PREDICTED: zinc finger and BTB domain-containing protein 17-like [Danio rerio]	-	-	-	-	-	-	-
ENSDARG00000080020	108	157	229	224	1.64	2.01	3.62	4.1	1.825	3.86	1.0807	0.00118232	0.00483452	--	interleukin 13 receptor, alpha 1 precursor [Danio rerio]	Environmental Information Processing;Human Diseases	Signaling molecules and interaction;Cancers;Signal transduction	ko05200//Pathways in cancer;ko04060//Cytokine-cytokine receptor interaction;ko04630//Jak-STAT signaling pathway	K05076	-	-	-
MSTRG.1835	17343	81	31	52	400.56	1.57	0.75	1.45	201.065	1.1	-7.51401	0.00124927	0.0050705	--	PREDICTED: high mobility group nucleosome-binding domain-containing protein 3-like [Sinocyclocheilus anshuiensis]	-	-	-	-	-	-	-
ENSDARG00000004274	157	158	269	251	4.75	4.03	8.48	9.16	4.39	8.82	1.00656	0.00126335	0.00512066	--	uncharacterized protein LOC541336 [Danio rerio]	-	-	-	-	-	GO:0003676//nucleic acid binding	GO:0006259//DNA metabolic process
ENSDARG00000095793	2	3	28	23	0.07	0.08	0.97	0.92	0.075	0.945	3.65535	0.00126479	0.00512496	--	PREDICTED: cytochrome c oxidase subunit 8A, mitochondrial-like [Danio rerio]	Organismal Systems;Metabolism;Human Diseases	Energy metabolism;Neurodegenerative diseases;Global and overview maps;Endocrine and metabolic diseases;Environmental adaptation;Circulatory system	ko01100//Metabolic pathways;ko04714//Thermogenesis;ko05010//Alzheimer disease;ko05016//Huntington disease;ko04932//Non-alcoholic fatty liver disease (NAFLD);ko05012//Parkinson disease;ko04260//Cardiac muscle contraction;ko00190//Oxidative phosphorylation	K02273	-	-	-
ENSDARG00000097032	0	0	24	15	0	0	0.57	0.41	0.001	0.49	8.93664	0.00127002	0.00514381	--	PREDICTED: uncharacterized protein si:ch211-256a21.4 [Danio rerio]	-	-	-	-	-	-	-
MSTRG.18522	119	248	448	309	1.8	3.16	7.05	5.63	2.48	6.34	1.35414	0.0012811	0.00518324	--	PREDICTED: vascular cell adhesion protein 1 isoform X1 [Danio rerio]	-	-	-	-	-	-	-
MSTRG.17399	55	45	119	221	0.77	0.53	1.74	3.75	0.65	2.745	2.07829	0.00129706	0.00523832	--	PREDICTED: stonustoxin subunit alpha-like [Danio rerio]	-	-	-	-	-	-	-
ENSDARG00000089869	18	34	0	0	1.03	1.64	0	0	1.335	0.001	-10.3826	0.00130451	0.00526527	--	PREDICTED: L-rhamnose-binding lectin CSL3-like isoform X1 [Danio rerio]	-	-	-	-	-	GO:0005488//binding	-
MSTRG.15871	19	32	228	55	0.18	0.25	2.22	0.62	0.215	1.42	2.72348	0.00134174	0.00539552	--	PREDICTED: uncharacterized protein si:ch211-37e10.2 [Danio rerio]	-	-	-	-	-	-	-
MSTRG.12638	1417	929	362	410	10.81	5.96	2.87	3.77	8.385	3.32	-1.33663	0.00134338	0.00539946	--	PREDICTED: membrane protein, palmitoylated 5b (MAGUK p55 subfamily member 5) isoform X5 [Danio rerio]	-	-	-	-	-	-	-
MSTRG.24369	98	121	36	28	2.88	2.99	1.1	0.99	2.935	1.045	-1.48986	0.00140414	0.00561508	--	-	-	-	-	-	-	-	-
ENSDARG00000092169	137	218	66	50	2.45	3.28	1.23	1.08	2.865	1.155	-1.31064	0.00144743	0.00576799	--	novel protein, partial [Danio rerio]	-	-	-	-	-	-	-
MSTRG.23012	0	0	18	19	0	0	1	1.22	0.001	1.11	10.1163	0.00145009	0.0057765	--	-	-	-	-	-	-	-	-
ENSDARG00000106669	16	35	93	70	0.4	0.74	2.43	2.12	0.57	2.275	1.99683	0.00149279	0.00592288	--	uncharacterized protein LOC562542 isoform 1 precursor [Danio rerio]	-	-	-	-	-	-	-
ENSDARG00000095940	55	41	4	6	1.75	1.1	0.13	0.23	1.425	0.18	-2.98489	0.00155096	0.00612655	--	PREDICTED: V-set and immunoglobulin domain-containing protein 1-like isoform X1 [Danio rerio]	-	-	-	-	-	-	-
MSTRG.22324	921	902	235	364	30.21	24.9	8.02	14.39	27.555	11.205	-1.29817	0.00156103	0.00615549	--	lysophospholipid acyltransferase LPCAT4 [Danio rerio]	Metabolism	Global and overview maps;Lipid metabolism	ko01100//Metabolic pathways;ko00564//Glycerophospholipid metabolism;ko00565//Ether lipid metabolism	K13512	-	GO:0016740//transferase activity;GO:0046872//metal ion binding	-
MSTRG.7759	7	8	37	37	0.8	0.77	4.41	5.11	0.785	4.76	2.6002	0.00158256	0.00623124	--	PREDICTED: zona pellucida sperm-binding protein 3 [Danio rerio]	-	-	-	-	-	-	-
MSTRG.13259	20	18	65	57	1.07	0.81	3.62	3.67	0.94	3.645	1.95519	0.00159563	0.00627718	--	PREDICTED: complement component C6 isoform X1 [Danio rerio]	-	-	-	-	GO:0005887//integral component of plasma membrane	-	GO:0002376//immune system process
MSTRG.17477	0	2	30	21	0	0.07	1.29	1.04	0.035	1.165	5.05683	0.0016706	0.00653669	--	PREDICTED: uncharacterized protein LOC103910196 [Danio rerio]	-	-	-	-	-	-	-
MSTRG.2504	26	37	0	1	1.41	1.69	0	0.07	1.55	0.035	-5.46877	0.00170019	0.00663141	--	Wu:fd14c10 protein, partial [Danio rerio]	-	-	-	-	-	-	-
MSTRG.12844	0	0	17	19	0	0	2.28	2.95	0.001	2.615	11.3526	0.0017034	0.00664085	--	-	-	-	-	-	-	-	-
ENSDARG00000098478	45	51	4	7	5.1	4.87	0.47	0.96	4.985	0.715	-2.80158	0.00171198	0.00666851	--	PREDICTED: leucine-rich repeat-containing protein 2 [Ictalurus punctatus]	-	-	-	-	-	-	-
ENSDARG00000092895	13	25	66	59	0.78	1.27	4.13	4.28	1.025	4.205	2.03648	0.00175099	0.00679975	--	interferon alpha-inducible protein 27-like [Danio rerio]	-	-	-	-	-	-	-
ENSDARG00000087457	7	11	44	36	0.17	0.23	1.14	1.08	0.2	1.11	2.47249	0.0017577	0.00682092	--	PREDICTED: endothelial cell-specific chemotaxis regulator isoform X1 [Danio rerio]	-	-	-	-	-	-	GO:0035476//angioblast cell migration
ENSDARG00000101128	0	0	10	34	0	0	0.54	2.14	0.001	1.34	10.388	0.00176028	0.00682892	--	PREDICTED: ABC transporter F family member 4-like [Clupea harengus]	-	-	-	-	-	-	-
MSTRG.12673	117	154	271	184	3.3	3.65	7.94	6.25	3.475	7.095	1.02979	0.00179237	0.00694342	--	PREDICTED: matrilin-2 [Danio rerio]	-	-	-	-	-	-	-
MSTRG.17189	148	140	29	42	11.1	8.83	2.26	3.79	9.965	3.025	-1.71993	0.00184058	0.00710049	--	PREDICTED: pro-neuregulin-4, membrane-bound isoform-like [Sinocyclocheilus anshuiensis]	Environmental Information Processing	Signal transduction	ko04012//ErbB signaling pathway	K05458	-	-	-
ENSDARG00000000349	9	16	44	63	0.24	0.36	1.21	2.01	0.3	1.61	2.42403	0.00187802	0.0072335	--	Zgc:153619 [Danio rerio]	-	-	-	-	-	-	-
ENSDARG00000094428	0	3	25	36	0	0.06	0.65	1.08	0.03	0.865	4.84967	0.00195327	0.00749003	--	-	-	-	-	-	-	-	-
ENSDARG00000074772	0	0	17	18	0	0	0.73	0.89	0.001	0.81	9.66178	0.00195563	0.00749801	--	chemokine (C-C motif) ligand 44 precursor [Danio rerio]	-	-	-	-	-	-	GO:0002376//immune system process
ENSDARG00000114760	0	4	55	24	0	0.02	0.36	0.18	0.01	0.27	4.75489	0.00195866	0.00750856	--	agouti-related peptide 2 precursor [Danio rerio]	-	-	-	-	-	GO:0031779//melanocortin receptor binding	GO:0007165//signal transduction
MSTRG.9857	0	0	2	88	0	0	0.14	7.31	0.001	3.725	11.863	0.00202674	0.00774196	--	PREDICTED: prostate-associated microseminoprotein [Danio rerio]	-	-	-	-	-	-	-
MSTRG.21400	33	37	0	2	4.17	3.93	0	0.3	4.05	0.15	-4.75489	0.00209436	0.00795952	--	-	-	-	-	-	-	-	-
ENSDARG00000101753	0	0	15	20	0	0	0.39	0.6	0.001	0.495	8.95128	0.0021166	0.00802928	--	PREDICTED: uncharacterized protein LOC107699639 isoform X1 [Sinocyclocheilus anshuiensis]	-	-	-	-	-	-	-
MSTRG.6826	191	273	104	62	5.93	7.13	3.36	2.32	6.53	2.84	-1.20119	0.00216704	0.00819517	--	-	-	-	-	-	-	-	-
MSTRG.1029	0	0	14	21	0	0	1.11	1.93	0.001	1.52	10.5699	0.0022629	0.00851693	--	PREDICTED: B-cell receptor CD22-like [Danio rerio]	Organismal Systems;Environmental Information Processing	Signaling molecules and interaction;Immune system	ko04514//Cell adhesion molecules (CAMs);ko04662//B cell receptor signaling pathway;ko04640//Hematopoietic cell lineage	K06467	-	-	-
ENSDARG00000105529	19	26	60	79	0.16	0.18	0.51	0.78	0.17	0.645	1.92376	0.00227683	0.00856335	--	PREDICTED: neurosecretory protein VGF [Danio rerio]	-	-	-	-	-	-	-
ENSDARG00000022698	396	414	135	170	6.02	5.3	2.14	3.11	5.66	2.625	-1.10848	0.00230236	0.00864608	--	Lad1 protein, partial [Danio rerio]	-	-	-	-	-	-	-
ENSDARG00000095643	98	109	30	30	2.2	2.06	0.7	0.81	2.13	0.755	-1.4963	0.00237311	0.00888075	--	SLAM family member [Danio rerio]	-	-	-	-	-	-	-
MSTRG.2193	53	55	0	4	2.82	2.46	0	0.26	2.64	0.13	-4.34395	0.00241311	0.00901911	--	PREDICTED: ataxin-1-like isoform X3 [Cyprinus carpio]	-	-	-	-	-	-	-
MSTRG.1030	0	0	20	14	0	0	1.16	0.94	0.001	1.05	10.0362	0.00245679	0.00917474	--	-	-	-	-	-	-	-	-
MSTRG.21862	44	23	2	2	2.58	1.13	0.12	0.14	1.855	0.13	-3.83484	0.00247981	0.00925039	--	-	-	-	-	-	-	-	-
ENSDARG00000093493	0	2	27	20	0	0.08	1.42	1.22	0.04	1.32	5.04439	0.00253245	0.00942062	--	urotensin-II related peptide [Anguilla japonica]	-	-	-	-	-	-	-
ENSDARG00000092556	14	15	42	98	0.18	0.17	0.58	1.56	0.175	1.07	2.61218	0.00254721	0.00947026	--	Guanine deaminase [Larimichthys crocea]	-	-	-	-	-	-	-
ENSDARG00000086708	2	3	20	28	0.02	0.02	0.19	0.31	0.02	0.25	3.64386	0.00260569	0.00965822	--	PREDICTED: TRAF3-interacting JNK-activating modulator [Danio rerio]	-	-	-	-	-	-	-
ENSDARG00000086408	29	28	1	2	1.32	1.08	0.05	0.11	1.2	0.08	-3.90689	0.00263952	0.00977022	--	Zgc:171717 protein [Danio rerio]	-	-	-	-	-	GO:0005488//binding	-
MSTRG.10511	22	22	97	49	0.68	0.58	3.14	1.83	0.63	2.485	1.97982	0.00265742	0.0098297	--	PREDICTED: serine-rich adhesin for platelets-like [Danio rerio]	-	-	-	-	-	-	-
MSTRG.20287	17	27	0	0	0.7	0.93	0	0	0.815	0.001	-9.67066	0.00268014	0.00989978	--	PREDICTED: T-cell immunoreceptor with Ig and ITIM domains isoform X2 [Lepisosteus oculatus]	-	-	-	-	-	-	-
ENSDARG00000035797	43	85	8	11	1.24	2.06	0.24	0.38	1.65	0.31	-2.41213	0.00269466	0.00994281	--	LOC567658 protein, partial [Danio rerio]	-	-	-	-	-	-	-
ENSDARG00000092162	33	34	0	2	1.07	0.93	0	0.08	1	0.04	-4.64386	0.00269581	0.00994538	--	MHC class I antigen ZFA transcript variant 1 [Danio rerio]	Human Diseases;Organismal Systems;Environmental Information Processing;Cellular Processes	Cell growth and death;Immune system;Immune diseases;Endocrine and metabolic diseases;Cardiovascular diseases;Transport and catabolism;Cancers;Infectious diseases;Signaling molecules and interaction	ko05165//Human papillomavirus infection;ko04144//Endocytosis;ko05166//HTLV-I infection;ko05163//Human cytomegalovirus infection;ko05203//Viral carcinogenesis;ko05169//Epstein-Barr virus infection;ko05167//Kaposi sarcoma-associated herpesvirus infection;ko05168//Herpes simplex infection;ko04218//Cellular senescence;ko04145//Phagosome;ko04514//Cell adhesion molecules (CAMs);ko04650//Natural killer …	K06751	GO:0031224//intrinsic component of membrane;GO:0042611//MHC protein complex	GO:0003823//antigen binding	GO:0002376//immune system process
MSTRG.25623	9	15	68	34	1.44	2.02	11.32	6.55	1.73	8.935	2.3687	0.00272879	0.010055	--	PREDICTED: fibrous sheath CABYR-binding protein isoform X3 [Danio rerio]	-	-	-	-	-	-	-
MSTRG.5809	47	31	3	0	3.04	1.69	0.2	0	2.365	0.1	-4.56377	0.00273484	0.0100745	--	PREDICTED: serine/threonine-protein kinase D2-like, partial [Danio rerio]	Organismal Systems;Environmental Information Processing	Endocrine system;Signal transduction	ko04015//Rap1 signaling pathway;ko04925//Aldosterone synthesis and secretion	K06070	-	GO:0004674//protein serine/threonine kinase activity;GO:0032550//purine ribonucleoside binding;GO:0043169//cation binding	GO:0006464//cellular protein modification process;GO:0006796//phosphate-containing compound metabolic process;GO:0007165//signal transduction
ENSDARG00000100952	144	173	245	272	11.66	11.79	20.65	26.54	11.725	23.595	1.00889	0.00275138	0.0101285	--	wu:fj16a03 precursor [Danio rerio]	-	-	-	-	-	-	-
ENSDARG00000101763	23	32	1	0	0.27	0.31	0.01	0	0.29	0.005	-5.85798	0.00277352	0.0101988	--	PREDICTED: flocculation protein FLO11-like, partial [Danio rerio]	-	-	-	-	-	-	-
MSTRG.1112	161	167	70	47	16.95	14.79	7.67	5.96	15.87	6.815	-1.21952	0.00277772	0.0102109	--	PREDICTED: uncharacterized protein LOC100330916 isoform X2 [Danio rerio]	-	-	-	-	-	-	-
ENSDARG00000069401	28	60	4	5	0.43	0.78	0.06	0.09	0.605	0.075	-3.01197	0.00278185	0.0102224	--	Si:dkeyp-114g9.1 [Danio rerio]	-	-	-	-	-	-	-
MSTRG.16060	19	17	68	47	2.82	2.12	10.49	8.39	2.47	9.44	1.93428	0.00293318	0.0106937	--	-	-	-	-	-	-	-	-
MSTRG.9174	20	22	0	0	2.11	1.96	0	0	2.035	0.001	-10.9908	0.00294042	0.0107143	--	-	-	-	-	-	-	-	-
MSTRG.22715	1139	599	308	106	13.99	6.19	3.94	1.57	10.09	2.755	-1.8728	0.0029832	0.0108437	--	PREDICTED: lysine-specific demethylase 6B [Danio rerio]	-	-	-	-	-	-	-
ENSDARG00000093804	51	70	7	12	2.35	2.72	0.34	0.67	2.535	0.505	-2.32763	0.00305913	0.0110793	--	somatostatin 6 [Danio rerio]	-	-	-	-	-	GO:0005102//receptor binding	-
ENSDARG00000028333	13	34	0	0	0.43	0.95	0	0	0.69	0.001	-9.43045	0.00313191	0.0113138	--	novel immune-type receptor 9, allele 1 [Danio rerio]	-	-	-	-	GO:0031224//intrinsic component of membrane;GO:0044464//cell part	-	GO:0048015//phosphatidylinositol-mediated signaling;GO:0051707//response to other organism
ENSDARG00000096616	4	0	55	29	0.27	0	3.83	2.34	0.135	3.085	4.51424	0.00313738	0.0113275	--	-	-	-	-	-	-	-	-
MSTRG.5110	77	170	34	21	3.52	6.55	1.62	1.16	5.035	1.39	-1.85691	0.00316893	0.0114322	--	PREDICTED: POTE ankyrin domain family member A isoform X2 [Danio rerio]	-	-	-	-	-	-	-
ENSDARG00000089307	376	461	133	179	10.37	10.71	3.82	5.95	10.54	4.885	-1.10944	0.00319231	0.0115058	--	phorbol-12-myristate-13-acetate-induced protein 1 [Danio rerio]	Human Diseases;Cellular Processes	Cancers;Drug resistance;Cell growth and death	ko05200//Pathways in cancer;ko05203//Viral carcinogenesis;ko04210//Apoptosis;ko05210//Colorectal cancer;ko04115//p53 signaling pathway;ko01524//Platinum drug resistance;ko04215//Apoptosis - multiple species	K10131	-	GO:0046983//protein dimerization activity	GO:0007088//regulation of mitotic nuclear division;GO:0008637//apoptotic mitochondrial changes;GO:0033554//cellular response to stress;GO:0043280//positive regulation of cysteine-type endopeptidase activity involved in apoptotic process
MSTRG.18054	0	0	23	11	0	0	0.89	0.49	0.001	0.69	9.43045	0.00326169	0.0117244	--	PREDICTED: DELTA-actitoxin-Aeq1c-like [Danio rerio]	-	-	-	-	-	-	-
MSTRG.4410	0	0	11	23	0	0	0.63	1.53	0.001	1.08	10.0768	0.00332714	0.0119245	--	PREDICTED: protein DEPP [Cyprinus carpio]	-	-	-	-	-	-	-
ENSDARG00000096917	3	0	39	25	0.03	0	0.35	0.26	0.015	0.305	4.34577	0.00334698	0.0119813	--	hypothetical protein cypCar_00029291 [Cyprinus carpio]	-	-	-	-	-	-	-
MSTRG.15680	150	165	4	26	4.78	4.42	0.13	1	4.6	0.565	-3.02531	0.00335634	0.0120052	--	PREDICTED: ceramide-1-phosphate transfer protein-like [Danio rerio]	-	-	-	-	GO:0044424//intracellular part	GO:0008289//lipid binding	GO:0006869//lipid transport
ENSDARG00000101029	414	1052	1485	1277	1.61	3.44	6.01	5.98	2.525	5.995	1.24748	0.00339188	0.0121113	--	PREDICTED: zinc finger protein 420-like [Cyprinus carpio]	-	-	-	-	-	-	-
MSTRG.15343	136	213	29	2	1.62	2.13	0.36	0.03	1.875	0.195	-3.26534	0.00343483	0.0122468	--	PREDICTED: uncharacterized protein C1orf127 homolog [Danio rerio]	-	-	-	-	-	-	-
MSTRG.11239	95	134	42	31	9.84	11.68	4.53	3.87	10.76	4.2	-1.35722	0.0034967	0.0124278	--	-	-	-	-	-	-	-	-
ENSDARG00000079903	0	0	20	12	0	0	0.59	0.41	0.001	0.5	8.96578	0.00364389	0.0128558	--	PREDICTED: C-type lectin domain family 4 member E [Danio rerio]	-	-	-	-	-	-	-
MSTRG.9688	55	23	3	3	4.09	1.44	0.23	0.27	2.765	0.25	-3.46728	0.00369902	0.0130323	--	PREDICTED: CMP-N-acetylneuraminate-beta-galactosamide-alpha-2,3-sialyltransferase 2-like [Danio rerio]	Metabolism	Global and overview maps;Glycan biosynthesis and metabolism	ko01100//Metabolic pathways;ko00512//Mucin type O-glycan biosynthesis;ko00603//Glycosphingolipid biosynthesis - globo and isoglobo series;ko00533//Glycosaminoglycan biosynthesis - keratan sulfate;ko00604//Glycosphingolipid biosynthesis - ganglio series	K03368	-	-	-
ENSDARG00000104037	193	266	57	84	7.9	9.16	2.43	4.14	8.53	3.285	-1.37665	0.00374435	0.0131635	--	PREDICTED: POTE ankyrin domain family member A isoform X1 [Danio rerio]	-	-	-	-	-	-	-
ENSDARG00000097110	0	2	27	17	0	0.04	0.67	0.49	0.02	0.58	4.85798	0.0039716	0.0138447	--	FXYD domain containing ion transport regulator 7-like isoform 1 [Danio rerio]	-	-	-	-	-	-	GO:0044765//single-organism transport
MSTRG.5566	0	7	23	123	0	0.56	2.27	14.04	0.28	8.155	4.86419	0.00399455	0.0139139	--	apolipoprotein A-I precursor [Danio rerio]	-	-	-	-	-	-	-
ENSDARG00000067566	8	10	36	36	0.14	0.15	0.66	0.77	0.145	0.715	2.30189	0.00408488	0.0141899	--	PREDICTED: prosaposin-like [Sinocyclocheilus anshuiensis]	Cellular Processes	Transport and catabolism	ko04142//Lysosome	K12382	-	GO:0043169//cation binding	GO:0006643//membrane lipid metabolic process
MSTRG.11618	0	0	23	10	0	0	1.38	0.7	0.001	1.04	10.0224	0.00409796	0.0142243	--	-	-	-	-	-	-	-	-
ENSDARG00000108432	30	35	108	60	1.27	1.24	4.75	3.05	1.255	3.9	1.63579	0.00413041	0.0143329	--	Zgc:175127 protein [Danio rerio]	-	-	-	-	-	-	-
MSTRG.22340	94	83	6	18	1.12	0.83	0.07	0.26	0.975	0.165	-2.56294	0.00413543	0.0143432	--	PREDICTED: C-type mannose receptor 2-like [Danio rerio]	-	-	-	-	-	-	-
MSTRG.14169	26	15	0	0	1.01	0.49	0	0	0.75	0.001	-9.55075	0.00413985	0.014353	--	PREDICTED: SLAM family member 9 isoform X4 [Danio rerio]	-	-	-	-	-	-	-
ENSDARG00000056915	49	43	9	6	1.71	1.26	0.33	0.25	1.485	0.29	-2.35634	0.00422729	0.014626	--	uncharacterized protein LOC446130 [Danio rerio]	-	-	-	-	-	-	-
MSTRG.11804	24	16	0	0	2.53	1.42	0	0	1.975	0.001	-10.9476	0.00425112	0.0146952	--	PREDICTED: heterogeneous nuclear ribonucleoprotein Q isoform X2 [Danio rerio]	-	-	-	-	-	GO:0097159//organic cyclic compound binding	-
ENSDARG00000097934	145	181	24	49	4.88	5.12	0.84	1.99	5	1.415	-1.82113	0.00434535	0.0149805	--	noncompact myelin-associated protein [Danio rerio]	-	-	-	-	-	-	-
ENSDARG00000103444	17	22	0	0	0.62	0.68	0	0	0.65	0.001	-9.3443	0.00437346	0.0150716	--	grass carp reovirus (GCRV)-induced gene 2h [Danio rerio]	-	-	-	-	-	GO:0016763//transferase activity, transferring pentosyl groups	GO:0002252//immune effector process
MSTRG.5340	32	12	0	0	1.12	0.35	0	0	0.735	0.001	-9.5216	0.00437494	0.0150747	--	synaptonemal complex central element protein 3 [Danio rerio]	-	-	-	-	-	-	GO:0022402//cell cycle process;GO:0022607//cellular component assembly;GO:0048232//male gamete generation
MSTRG.19771	42	24	1	3	1.61	0.77	0.04	0.14	1.19	0.09	-3.72489	0.00448459	0.0153894	--	PREDICTED: flocculation protein FLO11-like, partial [Danio rerio]	-	-	-	-	-	-	-
MSTRG.18859	0	0	20	11	0	0	1.09	0.7	0.001	0.895	9.80574	0.00449188	0.0154105	--	-	-	-	-	-	-	-	-
ENSDARG00000078638	110	83	0	8	1.38	0.88	0	0.12	1.13	0.06	-4.23522	0.00451538	0.0154792	--	PREDICTED: nuclear receptor coactivator 6-like [Danio rerio]	-	-	-	-	-	-	-
MSTRG.4683	267	289	115	41	9.58	8.72	4.29	1.77	9.15	3.03	-1.59445	0.0045285	0.0155183	--	si:dkeyp-2e4.3 [Danio rerio]	-	-	-	-	-	GO:0043169//cation binding	-
MSTRG.19579	109	65	0	7	4.22	2.12	0	0.33	3.17	0.165	-4.26394	0.0045777	0.0156689	--	PREDICTED: inhibin alpha chain isoform X1 [Ictalurus punctatus]	Environmental Information Processing	Signaling molecules and interaction	ko04060//Cytokine-cytokine receptor interaction	K05500	-	-	-
ENSDARG00000097617	10	30	113	51	0.04	0.1	0.49	0.26	0.07	0.375	2.42146	0.00470762	0.0160768	--	PREDICTED: uncharacterized protein si:ch211-178n15.1 [Danio rerio]	-	-	-	-	-	-	-
ENSDARG00000097414	782	1714	438	473	4.78	8.81	2.78	3.48	6.795	3.13	-1.11831	0.00477023	0.0162678	--	PREDICTED: uncharacterized protein si:ch211-106e7.2 [Danio rerio]	-	-	-	-	-	-	-
MSTRG.1425	17	24	78	44	1.45	1.72	6.92	4.52	1.585	5.72	1.85153	0.00481286	0.0163867	--	-	-	-	-	-	-	-	-
MSTRG.8009	26	14	0	0	1.18	0.54	0	0	0.86	0.001	-9.74819	0.00483735	0.0164529	--	-	-	-	-	-	-	-	-
ENSDARG00000045669	54	67	121	99	0.81	0.85	1.9	1.8	0.83	1.85	1.15634	0.00488238	0.0165862	--	uncharacterized protein LOC557637 [Danio rerio]	-	-	-	-	-	-	-
ENSDARG00000100886	19	10	66	49	0.76	0.33	2.73	2.35	0.545	2.54	2.2205	0.00488408	0.0165887	--	PREDICTED: zinc finger protein 595-like [Cyprinus carpio]	-	-	-	-	-	-	-
ENSDARG00000045530	29	53	99	85	0.37	0.57	1.32	1.31	0.47	1.315	1.48433	0.00494886	0.0167833	--	Si:ch211-244b2.4 [Danio rerio]	-	-	-	-	-	GO:0043169//cation binding	-
ENSDARG00000090873	0	0	14	15	0	0	0.89	1.1	0.001	0.995	9.95855	0.00496803	0.0168402	--	CC chemokine [Paralichthys olivaceus]	-	-	-	-	-	GO:0005125//cytokine activity	GO:0002376//immune system process
ENSDARG00000093494	663	1640	248	394	15.73	32.75	6.12	11.26	24.24	8.69	-1.47996	0.00515808	0.0173919	--	PREDICTED: cell wall protein DAN4-like [Sinocyclocheilus anshuiensis]	-	-	-	-	-	-	-
MSTRG.24919	38	9	0	0	1.79	0.36	0	0	1.075	0.001	-10.0701	0.00523016	0.0176062	--	PREDICTED: L-rhamnose-binding lectin CSL3 isoform X1 [Danio rerio]	-	-	-	-	-	-	-
MSTRG.1113	43	61	11	10	4.79	5.72	1.28	1.34	5.255	1.31	-2.00412	0.00535569	0.0179657	--	PREDICTED: uncharacterized threonine-rich GPI-anchored glycoprotein PJ4664.02 isoform X2 [Oreochromis niloticus]	-	-	-	-	-	-	-
ENSDARG00000102617	0	0	8	25	0	0	0.29	1.04	0.001	0.665	9.37721	0.00535849	0.0179729	--	si:ch73-206h6.3 precursor [Danio rerio]	-	-	-	-	-	-	-
ENSDARG00000076844	2	2	24	15	0.04	0.04	0.53	0.38	0.04	0.455	3.50779	0.00553277	0.0184813	--	PREDICTED: perilipin-2-like [Sinocyclocheilus rhinocerous]	-	-	-	-	-	-	-
ENSDARG00000101484	63	63	7	14	0.53	0.44	0.06	0.14	0.485	0.1	-2.27798	0.00561085	0.018691	--	PREDICTED: protein NLRC3-like [Danio rerio]	-	-	-	-	-	-	-
ENSDARG00000073820	0	0	11	18	0	0	0.2	0.38	0.001	0.29	8.17991	0.00569677	0.018925	--	PREDICTED: probable alpha-ketoglutarate-dependent hypophosphite dioxygenase [Sinocyclocheilus rhinocerous]	-	-	-	-	-	-	-
MSTRG.14811	115	112	30	37	11.26	9.23	3.06	4.37	10.245	3.715	-1.46349	0.00572068	0.0189792	--	snail 1b [Danio rerio]	Environmental Information Processing;Cellular Processes	Cellular community - eukaryotes;Signal transduction	ko04390//Hippo signaling pathway;ko04520//Adherens junction	K05706	GO:0043231//intracellular membrane-bounded organelle	GO:0001071//nucleic acid binding transcription factor activity;GO:0043169//cation binding;GO:0097159//organic cyclic compound binding	GO:0001667//ameboidal-type cell migration;GO:0006355//regulation of transcription, DNA-templated
ENSDARG00000076652	59	121	13	21	1.21	2.09	0.28	0.52	1.65	0.4	-2.04439	0.00583315	0.0192905	--	PREDICTED: uncharacterized protein LOC555981 isoform X1 [Danio rerio]	-	-	-	-	-	-	-
ENSDARG00000090615	18	19	62	43	0.66	0.59	2.37	1.9	0.625	2.135	1.77231	0.0058633	0.0193758	--	CD59 molecule, complement regulatory protein precursor [Danio rerio]	Organismal Systems	Immune system	ko04640//Hematopoietic cell lineage;ko04610//Complement and coagulation cascades	K04008	-	-	-
ENSDARG00000040100	422	545	230	87	2.87	3.11	1.63	0.71	2.99	1.17	-1.35364	0.00587366	0.0194029	--	PREDICTED: stonustoxin subunit beta [Danio rerio]	-	-	-	-	-	-	-
MSTRG.1058	27	47	95	72	2.74	4.02	10.05	8.82	3.38	9.435	1.481	0.00593003	0.0195592	--	dynamin-2 [Danio rerio]	-	-	-	-	GO:0015630//microtubule cytoskeleton	GO:0017111//nucleoside-triphosphatase activity;GO:0032550//purine ribonucleoside binding	GO:0016192//vesicle-mediated transport
MSTRG.11612	0	0	31	6	0	0	2.17	0.49	0.001	1.33	10.3772	0.00604272	0.0198808	--	PREDICTED: minor histocompatibility protein HA-1-like isoform X2 [Danio rerio]	-	-	-	-	-	-	-
MSTRG.10562	119	259	57	54	5.49	10.06	2.74	3	7.775	2.87	-1.43779	0.00604917	0.0198947	--	-	-	-	-	-	-	-	-
MSTRG.21809	212	311	128	70	8.02	9.9	5.04	3.19	8.96	4.115	-1.12261	0.00606839	0.0199408	--	PREDICTED: uncharacterized isoform X1 [Danio rerio]	-	-	-	-	-	-	-
ENSDARG00000093048	531	363	200	109	20.07	11.55	7.87	4.96	15.81	6.415	-1.30132	0.00611823	0.0200678	--	PREDICTED: tumor necrosis factor ligand superfamily member 15 [Lepisosteus oculatus]	-	-	-	-	-	-	-
ENSDARG00000105481	0	0	27	7	0	0	0.87	0.26	0.001	0.565	9.14211	0.00612741	0.0200913	--	PREDICTED: NFAT activation molecule 1 [Sinocyclocheilus rhinocerous]	-	-	-	-	-	-	-
ENSDARG00000096669	126	147	61	39	6.47	6.36	3.26	2.41	6.415	2.835	-1.1781	0.00650258	0.021158	--	PREDICTED: uncharacterized protein wu:fj29h11 isoform X1 [Danio rerio]	-	-	-	-	-	-	-
ENSDARG00000007040	103	69	16	21	2.11	1.19	0.34	0.52	1.65	0.43	-1.94006	0.00661631	0.021476	--	transmembrane and immunoglobulin domain-containing protein 1 precursor [Danio rerio]	-	-	-	-	-	-	-
MSTRG.14845	8	10	39	29	0.32	0.34	1.63	1.41	0.33	1.52	2.20353	0.0066348	0.0215282	--	PREDICTED: uncharacterized protein LOC101885830 isoform X1 [Danio rerio]	-	-	-	-	-	-	-
MSTRG.3369	219	424	139	101	9.23	15.03	6.09	5.13	12.13	5.61	-1.11251	0.00665099	0.0215678	--	-	-	-	-	-	-	-	-
MSTRG.19706	90	113	37	32	13.4	14.16	5.73	5.74	13.78	5.735	-1.26471	0.00667435	0.0216357	--	-	-	-	-	-	-	-	-
MSTRG.8879	12	24	56	50	0.85	1.43	4.14	4.28	1.14	4.21	1.88479	0.00672897	0.0217733	--	-	-	-	-	-	-	-	-
ENSDARG00000070932	0	0	12	15	0	0	0.84	1.21	0.001	1.025	10.0014	0.00700945	0.0225479	--	orexin precursor [Danio rerio]	Environmental Information Processing	Signaling molecules and interaction	ko04080//Neuroactive ligand-receptor interaction	K05246	-	-	GO:0006950//response to stress;GO:0007186//G-protein coupled receptor signaling pathway;GO:0022410//circadian sleep/wake cycle process
ENSDARG00000102228	69	85	150	110	0.91	0.94	2.06	1.75	0.925	1.905	1.04227	0.00708731	0.0227631	--	PREDICTED: A-kinase anchor protein 11-like [Paralichthys olivaceus]	-	-	-	-	-	-	-
ENSDARG00000096990	148	157	37	55	3.85	3.44	1	1.72	3.645	1.36	-1.42231	0.00711172	0.0228348	--	-	-	-	-	-	-	-	-
MSTRG.18378	0	0	25	7	0	0	0.75	0.24	0.001	0.495	8.95128	0.00718819	0.0230264	--	-	-	-	-	-	-	-	-
ENSDARG00000091234	347	239	118	95	8.6	4.99	3.05	2.84	6.795	2.945	-1.20621	0.00756604	0.0240703	--	PREDICTED: E3 ubiquitin-protein ligase RNF182-like [Danio rerio]	-	-	-	-	-	-	-
ENSDARG00000114503	125	282	4	34	1.66	3.15	0.06	0.54	2.405	0.3	-3.003	0.00764877	0.0242961	--	PREDICTED: putative homeodomain transcription factor 2 isoform X5 [Sinocyclocheilus anshuiensis]	-	-	-	-	-	-	-
MSTRG.7024	9	0	85	60	0.17	0	1.63	1.33	0.085	1.48	4.12199	0.0077769	0.0246594	--	PREDICTED: RING finger protein 151 [Danio rerio]	Cellular Processes	Transport and catabolism	ko04144//Endocytosis	K11981	-	GO:0019787//ubiquitin-like protein transferase activity;GO:0046914//transition metal ion binding	-
ENSDARG00000032885	6	4	28	25	0.11	0.06	0.55	0.56	0.085	0.555	2.70695	0.00790194	0.0249969	--	PREDICTED: uncharacterized protein C1orf158 homolog isoform X1 [Danio rerio]	-	-	-	-	-	-	-
ENSDARG00000101206	37	71	113	109	0.79	1.27	2.5	2.79	1.03	2.645	1.36062	0.00790745	0.0250084	--	Zgc:113363 [Danio rerio]	-	-	-	-	-	-	-
ENSDARG00000002509	217	317	74	108	4.17	5.12	1.48	2.5	4.645	1.99	-1.22291	0.00793184	0.0250827	--	PREDICTED: programmed cell death 1 ligand 1-like [Sinocyclocheilus grahami]	-	-	-	-	GO:0031224//intrinsic component of membrane	-	-
MSTRG.11675	0	0	17	10	0	0	1.84	1.26	0.001	1.55	10.5981	0.00793926	0.0250972	--	PREDICTED: myomegalin [Danio rerio]	-	-	-	-	-	-	-
MSTRG.24807	62	56	112	122	1.36	1.03	2.55	3.22	1.195	2.885	1.27156	0.00806815	0.0254508	--	-	-	-	-	-	-	-	-
ENSDARG00000100803	93	133	41	38	0.71	0.85	0.32	0.35	0.78	0.335	-1.21931	0.00825044	0.0259527	--	-	-	-	-	-	-	-	-
MSTRG.14523	10	28	0	0	1.23	2.91	0	0	2.07	0.001	-11.0154	0.00833899	0.0261884	--	PREDICTED: D-galactoside-specific lectin-like [Danio rerio]	-	-	-	-	-	-	-
MSTRG.23755	82	195	39	34	2.35	4.71	1.16	1.18	3.53	1.17	-1.59316	0.00841723	0.0264046	--	Zgc:113363 [Danio rerio]	-	-	-	-	-	-	-
MSTRG.15988	738	861	311	58	37.79	37.11	16.57	3.58	37.45	10.075	-1.89419	0.00844997	0.0264935	--	PREDICTED: polyadenylate-binding protein 2 isoform X3 [Cyprinodon variegatus]	Human Diseases;Genetic Information Processing	Infectious diseases;Translation	ko05164//Influenza A;ko03015//mRNA surveillance pathway	K14396	-	-	-
ENSDARG00000095453	0	4	17	47	0	0.14	0.74	2.37	0.07	1.555	4.47342	0.00851383	0.026672	--	PREDICTED: uncharacterized protein si:rp71-17i16.6 isoform X1 [Danio rerio]	-	-	-	-	-	-	-
ENSDARG00000039351	11	25	0	0	0.48	0.92	0	0	0.7	0.001	-9.45121	0.00872028	0.0272489	--	chemokine (C-C motif) ligand 19b precursor [Danio rerio]	Organismal Systems;Environmental Information Processing	Signal transduction;Signaling molecules and interaction;Immune system	ko04062//Chemokine signaling pathway;ko04060//Cytokine-cytokine receptor interaction;ko04064//NF-kappa B signaling pathway	K05512	-	GO:0005125//cytokine activity	-
MSTRG.15759	108	137	37	45	15.93	17.01	5.68	8	16.47	6.84	-1.26777	0.00880978	0.0274901	--	PREDICTED: collagen alpha-1(XVIII) chain [Danio rerio]	-	-	-	-	-	-	GO:0014706//striated muscle tissue development;GO:0022610//biological adhesion
ENSDARG00000069244	42	42	102	71	0.79	0.66	1.99	1.6	0.725	1.795	1.30793	0.00892511	0.0278081	--	Si:ch211-244b2.3 protein [Danio rerio]	-	-	-	-	-	-	-
ENSDARG00000096505	23	13	48	96	0.95	0.45	2.05	4.76	0.7	3.405	2.28223	0.00901586	0.0280583	--	hypothetical protein cypCar_00019480, partial [Cyprinus carpio]	-	-	-	-	-	-	-
MSTRG.12349	25	36	4	4	2.46	2.98	0.41	0.47	2.72	0.44	-2.62803	0.00913403	0.0283669	--	Hnrnpu protein [Danio rerio]	Genetic Information Processing	Transcription	ko03040//Spliceosome	K12888	GO:0032991//macromolecular complex;GO:0043231//intracellular membrane-bounded organelle;GO:0044423//virion part	-	-
ENSDARG00000052288	198	250	81	98	1.45	1.54	0.62	0.87	1.495	0.745	-1.00483	0.00913766	0.0283749	--	PREDICTED: protein ALP1-like [Hippocampus comes]	-	-	-	-	-	-	-
MSTRG.12881	2	11	48	29	0.1	0.46	2.48	1.74	0.28	2.11	2.91374	0.0093255	0.0288881	--	-	-	-	-	-	-	-	-
MSTRG.19950	221	274	130	70	13.5	14.09	8.26	5.15	13.795	6.705	-1.04084	0.00933426	0.0289119	--	PREDICTED: RNA-binding E3 ubiquitin-protein ligase MEX3C [Danio rerio]	-	-	-	-	-	-	-
MSTRG.14139	64	66	177	93	1.21	1.05	3.49	2.13	1.13	2.81	1.31425	0.00936506	0.0289973	--	PREDICTED: uncharacterized protein LOC101885444 isoform X1 [Danio rerio]	-	-	-	-	-	-	-
MSTRG.11778	0	0	25	6	0	0	2.96	0.82	0.001	1.89	10.8842	0.00939411	0.0290604	--	laminin subunit alpha-2 precursor [Danio rerio]	Human Diseases;Cellular Processes;Environmental Information Processing	Signal transduction;Cancers;Infectious diseases;Cellular community - eukaryotes;Signaling molecules and interaction;Cardiovascular diseases	ko05200//Pathways in cancer;ko04151//PI3K-Akt signaling pathway;ko05165//Human papillomavirus infection;ko04510//Focal adhesion;ko05414//Dilated cardiomyopathy (DCM);ko05145//Toxoplasmosis;ko05410//Hypertrophic cardiomyopathy (HCM);ko05146//Amoebiasis;ko05222//Small cell lung cancer;ko05412//Arrhythmogenic right ventricular cardiomyopathy (ARVC);ko04512//ECM-receptor interaction;ko05416//Viral my…	K05637	-	GO:0005515//protein binding	GO:0007155//cell adhesion;GO:0007517//muscle organ development;GO:0016477//cell migration;GO:2000026//regulation of multicellular organismal development
MSTRG.15648	0	0	9	17	0	0	0.85	1.87	0.001	1.36	10.4094	0.00954648	0.0294741	--	-	-	-	-	-	-	-	-
MSTRG.13324	38	30	0	3	1.59	1.05	0	0.15	1.32	0.075	-4.1375	0.00957067	0.0295352	--	grass carp reovirus (GCRV)-induced gene 2h [Danio rerio]	-	-	-	-	-	GO:0016763//transferase activity, transferring pentosyl groups	GO:0002252//immune effector process
ENSDARG00000034403	11	16	50	33	0.39	0.47	1.83	1.4	0.43	1.615	1.90913	0.00965639	0.029769	--	LOC561528 protein, partial [Danio rerio]	-	-	-	-	-	-	-
ENSDARG00000091003	24	50	96	74	0.44	0.77	1.84	1.64	0.605	1.74	1.52408	0.00970008	0.0298892	--	interleukin-34 precursor [Danio rerio]	Environmental Information Processing	Signaling molecules and interaction	ko04060//Cytokine-cytokine receptor interaction	K22633	-	-	-
ENSDARG00000098662	0	0	11	14	0	0	0.28	0.41	0.001	0.345	8.43045	0.00970095	0.0298892	--	LOC100000433 protein, partial [Danio rerio]	-	-	-	-	-	-	-
MSTRG.12614	13	20	0	0	1.55	2.01	0	0	1.78	0.001	-10.7977	0.00979537	0.0301352	--	-	-	-	-	-	-	-	-
MSTRG.2606	26	35	77	56	2.87	3.25	8.84	7.44	3.06	8.14	1.4115	0.00989052	0.030363	--	-	-	-	-	-	-	-	-
ENSDARG00000093353	21	44	5	2	0.74	1.3	0.18	0.08	1.02	0.13	-2.97199	0.00992569	0.0304525	--	PREDICTED: ice nucleation protein [Danio rerio]	-	-	-	-	-	-	-
ENSDARG00000043182	45	9	540	34	1.27	0.21	15.84	1.15	0.74	8.495	3.52102	0.0100224	0.0306862	--	PREDICTED: V-set domain-containing T-cell activation inhibitor 1-like [Cyprinus carpio]	-	-	-	-	-	-	-
ENSDARG00000095946	249	190	99	54	2.85	1.83	1.18	0.74	2.34	0.96	-1.2854	0.010482	0.0318645	--	PREDICTED: gastrula zinc finger protein xFG20-1-like isoform X1 [Danio rerio]	-	-	-	-	-	-	-
ENSDARG00000089187	8	4	27	35	0.4	0.17	1.39	2.09	0.285	1.74	2.61005	0.0105413	0.0320088	--	PREDICTED: perlwapin [Danio rerio]	-	-	-	-	-	-	-
ENSDARG00000095949	63	106	184	119	0.5	0.71	1.53	1.15	0.605	1.34	1.14723	0.0107448	0.032542	--	PREDICTED: uncharacterized protein si:dkey-22i16.9 [Danio rerio]	-	-	-	-	-	-	-
ENSDARG00000039756	0	0	9	16	0	0	0.36	0.74	0.001	0.55	9.10329	0.0108312	0.0327519	--	paired-like homeodomain transcription factor prop1 [Danio rerio]	-	-	-	-	GO:0043231//intracellular membrane-bounded organelle	GO:0003677//DNA binding	GO:0010468//regulation of gene expression;GO:0044767//single-organism developmental process
MSTRG.21698	90	116	42	33	2.88	3.12	1.4	1.27	3	1.335	-1.16812	0.0108656	0.0328486	--	PREDICTED: scaffold attachment factor B1-like isoform X2 [Scleropages formosus]	-	-	-	-	-	-	-
MSTRG.185	38	43	5	0	0.95	0.9	0.13	0	0.925	0.065	-3.83094	0.0110788	0.0333926	--	PREDICTED: cytokine receptor family member B15 isoform X1 [Danio rerio]	Human Diseases;Environmental Information Processing	Infectious diseases;Signaling molecules and interaction;Signal transduction	ko05163//Human cytomegalovirus infection;ko05169//Epstein-Barr virus infection;ko05152//Tuberculosis;ko04060//Cytokine-cytokine receptor interaction;ko04630//Jak-STAT signaling pathway;ko05145//Toxoplasmosis	K05135	-	-	-
MSTRG.18950	54	98	135	145	3.79	5.79	9.87	12.27	4.79	11.07	1.20856	0.0111005	0.0334421	--	non-muscle caldesmon [Danio rerio]	-	-	-	-	-	GO:0017022//myosin binding	GO:0003012//muscle system process;GO:0003143//embryonic heart tube morphogenesis;GO:0030154//cell differentiation;GO:0043542//endothelial cell migration;GO:0048646//anatomical structure formation involved in morphogenesis
ENSDARG00000095454	1	0	14	15	0.05	0	0.77	0.95	0.025	0.86	5.10434	0.0112604	0.0338328	--	PREDICTED: T-cell surface antigen CD2-like, partial [Danio rerio]	-	-	-	-	-	-	-
ENSDARG00000103413	0	7	66	25	0	0.12	1.42	0.62	0.06	1.02	4.08746	0.0114354	0.0342758	--	PREDICTED: retbindin isoform X1 [Danio rerio]	Human Diseases;Cellular Processes	Transport and catabolism;Drug resistance	ko04144//Endocytosis;ko01523//Antifolate resistance	K13649	-	-	-
MSTRG.20915	65	97	22	25	1.8	2.26	0.63	0.83	2.03	0.73	-1.47551	0.0116046	0.0347234	--	PREDICTED: ensconsin isoform X1 [Danio rerio]	-	-	-	-	-	-	-
ENSDARG00000108340	0	0	10	14	0	0	0.43	0.7	0.001	0.565	9.14211	0.0116572	0.0348574	--	PREDICTED: C-type lectin domain family 10 member A isoform X4 [Danio rerio]	-	-	-	-	-	-	-
ENSDARG00000071333	68	109	145	152	2.38	3.2	5.27	6.4	2.79	5.835	1.06447	0.0119816	0.0357162	--	PREDICTED: Rieske domain-containing protein-like [Cyprinus carpio]	-	-	-	-	-	GO:0043169//cation binding;GO:0051536//iron-sulfur cluster binding	GO:0044710//single-organism metabolic process
ENSDARG00000079647	0	6	53	23	0	0.07	0.8	0.4	0.035	0.6	4.09954	0.0120519	0.03589	--	mucin 13b, cell surface associated precursor [Danio rerio]	-	-	-	-	-	-	GO:0044767//single-organism developmental process
ENSDARG00000114258	40	24	87	80	0.52	0.26	1.18	1.25	0.39	1.215	1.63941	0.0121147	0.0360411	--	PREDICTED: transmembrane protein 253 [Lepisosteus oculatus]	-	-	-	-	-	-	-
ENSDARG00000088198	56	40	5	10	1.31	0.79	0.12	0.28	1.05	0.2	-2.39232	0.0121259	0.0360664	--	PREDICTED: SLAM family member 5-like [Danio rerio]	-	-	-	-	-	-	-
ENSDARG00000090526	0	0	4	27	0	0	0.05	0.36	0.001	0.205	7.67948	0.0123418	0.0366151	--	PREDICTED: pleckstrin homology domain-containing family S member 1-like [Sinocyclocheilus grahami]	-	-	-	-	-	-	-
ENSDARG00000093255	13	26	1	0	0.1	0.17	0.01	0	0.135	0.005	-4.75489	0.0124877	0.0369662	--	PREDICTED: ice nucleation protein [Danio rerio]	-	-	-	-	-	-	-
ENSDARG00000104807	287	100	16	45	5.46	1.6	0.32	1.03	3.53	0.675	-2.38671	0.0125483	0.0371026	--	PREDICTED: zinc finger protein 664-like [Danio rerio]	-	-	-	-	-	-	-
MSTRG.11523	94	102	38	33	2.8	2.56	1.18	1.19	2.68	1.185	-1.17735	0.0125549	0.0371123	--	PREDICTED: interleukin-6 receptor subunit beta-like [Sinocyclocheilus grahami]	Organismal Systems;Environmental Information Processing;Cellular Processes;Human Diseases	Cancers;Signal transduction;Signaling molecules and interaction;Cellular community - eukaryotes;Infectious diseases;Immune system	ko05200//Pathways in cancer;ko05203//Viral carcinogenesis;ko05167//Kaposi sarcoma-associated herpesvirus infection;ko04060//Cytokine-cytokine receptor interaction;ko04550//Signaling pathways regulating pluripotency of stem cells;ko04630//Jak-STAT signaling pathway;ko04659//Th17 cell differentiation	K05060	-	-	-
MSTRG.16777	69	102	31	25	5.57	6.93	2.61	2.43	6.25	2.52	-1.31043	0.0129437	0.0380852	--	-	-	-	-	-	-	-	-
ENSDARG00000104804	49	147	26	12	0.73	1.84	0.4	0.22	1.285	0.31	-2.05143	0.0132799	0.03893	--	PREDICTED: protein NLRC3-like [Danio rerio]	-	-	-	-	-	-	-
ENSDARG00000041828	0	0	12	11	0	0	0.32	0.34	0.001	0.33	8.36632	0.013287	0.0389369	--	PREDICTED: B-cell receptor CD22-like [Danio rerio]	-	-	-	-	-	-	-
MSTRG.12052	26	20	3	1	1.22	0.79	0.15	0.06	1.005	0.105	-3.25873	0.0134201	0.0392809	--	-	-	-	-	-	-	-	-
MSTRG.8514	53	50	14	4	1.43	1.13	0.39	0.13	1.28	0.26	-2.29956	0.0135177	0.0395151	--	-	-	-	-	-	-	-	-
ENSDARG00000093249	19	30	0	2	1.1	1.46	0	0.14	1.28	0.07	-4.19265	0.0138176	0.0402384	--	PREDICTED: L-rhamnose-binding lectin CSL3-like isoform X1 [Danio rerio]	-	-	-	-	-	GO:0005488//binding	-
MSTRG.24571	160	258	68	86	5.21	7.07	2.31	3.38	6.14	2.845	-1.10981	0.0140159	0.0407364	--	PREDICTED: prickle-like protein 2 isoform X2 [Danio rerio]	Environmental Information Processing	Signal transduction	ko04310//Wnt signaling pathway	K04511	-	-	-
ENSDARG00000097501	181	160	73	66	1.66	1.23	0.7	0.73	1.445	0.715	-1.01505	0.0140329	0.0407814	--	-	-	-	-	-	-	-	-
ENSDARG00000094370	105	119	0	12	4.73	4.51	0	0.65	4.62	0.325	-3.82938	0.0140586	0.0408467	--	C-type lectin-like precursor [Danio rerio]	-	-	-	-	-	-	-
MSTRG.258	40	54	111	70	1.64	1.87	4.74	3.46	1.755	4.1	1.22415	0.0140856	0.0409024	--	-	-	-	-	-	-	-	-
ENSDARG00000077266	20	39	5	2	0.53	0.88	0.14	0.06	0.705	0.1	-2.81762	0.0146719	0.0423402	--	Zgc:174698 protein, partial [Danio rerio]	-	-	-	-	-	-	-
MSTRG.2724	8	0	57	52	0.37	0	2.77	2.93	0.185	2.85	3.94536	0.0146748	0.0423402	--	PREDICTED: uncharacterized protein LOC103911879 [Danio rerio]	-	-	-	-	-	-	-
MSTRG.25563	2	2	33	8	0.09	0.08	1.62	0.45	0.085	1.035	3.60602	0.0148806	0.0428097	--	PREDICTED: bromodomain adjacent to zinc finger domain protein 2B-like [Danio rerio]	-	-	-	-	-	-	-
MSTRG.14691	23	9	75	48	0.65	0.21	2.2	1.63	0.43	1.915	2.15494	0.0150126	0.0431525	--	hypothetical protein XELAEV_18026444mg [Xenopus laevis]	-	-	-	-	-	-	-
MSTRG.25002	101	100	14	0	3.88	3.23	0.56	0	3.555	0.28	-3.66635	0.0150581	0.0432555	--	-	-	-	-	-	-	-	-
ENSDARG00000096720	1	14	38	65	0.06	0.72	2.41	4.77	0.39	3.59	3.20244	0.0151327	0.0434375	--	hypothetical protein cypCar_00012627, partial [Cyprinus carpio]	-	-	-	-	-	-	-
MSTRG.878	4	19	73	33	0.12	0.47	2.24	1.17	0.295	1.705	2.53098	0.0155049	0.0443874	--	PREDICTED: mucin-5AC-like [Sinocyclocheilus anshuiensis]	-	-	-	-	-	-	-
MSTRG.20231	0	0	4	24	0	0	0.22	1.53	0.001	0.875	9.77314	0.0155182	0.0444159	--	PREDICTED: IQ domain-containing protein D [Danio rerio]	-	-	-	-	-	-	-
MSTRG.25332	17	88	0	4	1.1	4.79	0	0.31	2.945	0.155	-4.24793	0.0155633	0.0445165	--	C-type lectin-like precursor [Danio rerio]	-	-	-	-	-	-	-
ENSDARG00000074930	0	0	48	1	0	0	2.09	0.05	0.001	1.07	10.0634	0.0158858	0.04528	--	PREDICTED: prostate-associated microseminoprotein [Danio rerio]	-	-	-	-	-	-	-
MSTRG.19644	0	0	128	0	0	0	3.72	0	0.001	1.86	10.8611	0.0162626	0.0461775	--	PREDICTED: uncharacterized protein si:ch211-108c17.2 [Danio rerio]	-	-	-	-	-	-	-
ENSDARG00000101911	0	0	36	2	0	0	0.78	0.05	0.001	0.415	8.69697	0.0164907	0.0467315	--	PREDICTED: protocadherin-related 15a isoform X8 [Danio rerio]	-	-	-	-	-	-	-
ENSDARG00000058248	12	7	69	22	0.11	0.05	0.64	0.24	0.08	0.44	2.45943	0.016529	0.0468251	--	Im:6912380 protein, partial [Danio rerio]	-	-	-	-	-	GO:0004175//endopeptidase activity	GO:0007166//cell surface receptor signaling pathway;GO:0033619//membrane protein proteolysis
ENSDARG00000058631	0	0	13	9	0	0	0.52	0.41	0.001	0.465	8.86109	0.0166531	0.0471024	--	adrenomedullin 5 [Anguilla japonica]	Organismal Systems	Circulatory system	ko04270//Vascular smooth muscle contraction	K12333	-	-	-
ENSDARG00000104301	0	0	13	9	0	0	1.2	0.96	0.001	1.08	10.0768	0.0166531	0.0471024	--	uncharacterized protein LOC561161 precursor [Danio rerio]	-	-	-	-	-	-	-
MSTRG.6710	2	0	25	12	0.08	0	1	0.56	0.04	0.78	4.2854	0.0167048	0.0472286	--	PREDICTED: RUN and SH3 domain-containing protein 1 isoform X3 [Danio rerio]	-	-	-	-	-	-	-
MSTRG.2081	26	21	71	46	1.32	0.9	3.75	2.81	1.11	3.28	1.56314	0.0168368	0.0475519	--	PREDICTED: serine/threonine-protein phosphatase 6 regulatory ankyrin repeat subunit C-like [Danio rerio]	-	-	-	-	-	-	-
MSTRG.17505	263	438	184	88	9.34	13.09	6.8	3.76	11.215	5.28	-1.08682	0.0168613	0.0476129	--	PREDICTED: microtubule-associated serine/threonine-protein kinase 1 isoform X2 [Danio rerio]	-	-	-	-	-	-	-
ENSDARG00000095328	113	118	0	13	4.6	4.04	0	0.64	4.32	0.32	-3.75489	0.0170283	0.048012	--	Si:ch211-191i18.4 [Danio rerio]	-	-	-	-	-	-	-
ENSDARG00000105367	33	65	13	7	0.3	0.5	0.12	0.08	0.4	0.1	-2	0.0171182	0.0482351	--	LOC554469 protein, partial [Danio rerio]	-	-	-	-	-	GO:0032550//purine ribonucleoside binding	-
ENSDARG00000103639	0	0	8	14	0	0	0.49	0.99	0.001	0.74	9.53138	0.0171658	0.0483299	--	PREDICTED: sodium/potassium-transporting ATPase subunit gamma-like [Cyprinus carpio]	Environmental Information Processing;Organismal Systems	Digestive system;Circulatory system;Endocrine system;Signal transduction;Excretory system	ko04024//cAMP signaling pathway;ko04022//cGMP - PKG signaling pathway;ko04261//Adrenergic signaling in cardiomyocytes;ko04919//Thyroid hormone signaling pathway;ko04972//Pancreatic secretion;ko04911//Insulin secretion;ko04974//Protein digestion and absorption;ko04260//Cardiac muscle contraction;ko04976//Bile secretion;ko04970//Salivary secretion;ko04918//Thyroid hormone synthesis;ko04961//Endocri…	K01538	-	-	GO:0006811//ion transport
ENSDARG00000093423	43	38	97	67	1.13	0.84	2.66	2.13	0.985	2.395	1.28183	0.0171777	0.0483519	--	SWIM-type zinc finger 7 associated protein 1 [Danio rerio]	-	-	-	-	-	-	-
MSTRG.7590	40	27	80	76	1.25	0.71	2.6	2.86	0.98	2.73	1.47805	0.017199	0.0483978	--	-	-	-	-	-	-	-	-
MSTRG.9414	45	68	4	13	1.09	1.39	0.1	0.38	1.24	0.24	-2.36923	0.0174428	0.0489545	--	LOC571363 protein, partial [Danio rerio]	-	-	-	-	-	-	-
MSTRG.12497	27	50	5	0	2	3.12	0.39	0	2.56	0.195	-3.7146	0.0176502	0.0494541	--	-	-	-	-	-	-	-	-
ENSDARG00000108395	6	29	0	0	0.09	0.38	0	0	0.235	0.001	-7.87652	0.0178115	0.0498433	--	PREDICTED: SLAM family member 6-like [Danio rerio]	-	-	-	-	-	-	-
ENSDARG00000002968	2770	3948	1230	1172	41.2	49.42	19.04	21.01	45.31	20.025	-1.17803	2.37e-10	3.47e-09	A1CF	PREDICTED: APOBEC1 complementation factor isoform X2 [Danio rerio]	-	-	-	-	-	GO:0097159//organic cyclic compound binding	-
MSTRG.17427	216	269	0	2	4.97	5.21	0	0.06	5.09	0.03	-7.40656	9.02e-12	1.58e-10	A2m	Zgc:171445 protein [Danio rerio]	-	-	-	-	GO:0044421//extracellular region part	GO:0061135//endopeptidase regulator activity	-
ENSDARG00000074764	104	107	21	22	1.33	1.15	0.28	0.34	1.24	0.31	-2	0.000180884	0.000919407	A2M	Zgc:171426 protein [Danio rerio]	-	-	-	-	GO:0044421//extracellular region part	GO:0061135//endopeptidase regulator activity	-
MSTRG.17429	67	35	0	0	1.59	0.7	0	0	1.145	0.001	-10.1611	3.2e-05	0.000192838	A2ML1	PREDICTED: pregnancy zone protein [Danio rerio]	-	-	-	-	GO:0044421//extracellular region part	GO:0061135//endopeptidase regulator activity	-
ENSDARG00000115817	210	327	61	88	1.5	1.97	0.45	0.76	1.735	0.605	-1.51993	0.00132917	0.00535194	A2ML1	PREDICTED: alpha-2-macroglobulin [Danio rerio]	-	-	-	-	GO:0044421//extracellular region part	GO:0061135//endopeptidase regulator activity	-
ENSDARG00000115205	157	219	64	67	1.31	1.54	0.56	0.67	1.425	0.615	-1.2123	0.00172582	0.00671562	A2ML1	Zgc:171445 protein [Danio rerio]	-	-	-	-	GO:0044421//extracellular region part	GO:0061135//endopeptidase regulator activity	-
ENSDARG00000116005	220	232	45	78	1.95	1.73	0.41	0.83	1.84	0.62	-1.56937	0.00399711	0.013921	A2ML1	PREDICTED: alpha-2-macroglobulin [Danio rerio]	-	-	-	-	GO:0044421//extracellular region part	GO:0061135//endopeptidase regulator activity	-
ENSDARG00000063621	80	77	209	189	1.44	1.17	3.92	4.1	1.305	4.01	1.61955	9.59e-06	6.43e-05	AADAC	PREDICTED: arylacetamide deacetylase [Danio rerio]	-	-	-	-	GO:0031224//intrinsic component of membrane	GO:0016788//hydrolase activity, acting on ester bonds	-
MSTRG.1858	0	0	324	0	0	0	2.97	0	0.001	1.485	10.5362	2.32e-06	1.74e-05	AAK1	PREDICTED: AP2-associated protein kinase 1 isoform X3 [Danio rerio]	-	-	-	-	-	-	-
ENSDARG00000103957	29	41	79	113	0.96	1.14	2.71	4.49	1.05	3.6	1.77761	0.00267366	0.0098857	aamdc	mth938 domain-containing protein [Danio rerio]	-	-	-	-	GO:0044424//intracellular part	-	GO:0050794//regulation of cellular process
ENSDARG00000107385	111	197	5	6	1.12	1.67	0.05	0.07	1.395	0.06	-4.53916	1.75e-10	2.61e-09	Aars2	PREDICTED: alanine--tRNA ligase, mitochondrial isoform X1 [Danio rerio]	Genetic Information Processing	Translation	ko00970//Aminoacyl-tRNA biosynthesis	K01872	GO:0044424//intracellular part	GO:0004812//aminoacyl-tRNA ligase activity;GO:0032550//purine ribonucleoside binding	GO:0006418//tRNA aminoacylation for protein translation
ENSDARG00000051816	56	164	314	218	0.51	1.27	3	2.41	0.89	2.705	1.60375	0.00571808	0.0189775	AASS	alpha-aminoadipic semialdehyde synthase, mitochondrial [Danio rerio]	Metabolism	Global and overview maps;Amino acid metabolism	ko01100//Metabolic pathways;ko00310//Lysine degradation	K14157	-	-	GO:0044710//single-organism metabolic process
ENSDARG00000104442	0	4	180	87	0	0.02	1.22	0.68	0.01	0.95	6.56986	5.16e-09	6.24e-08	Aatk	PREDICTED: serine/threonine-protein kinase LMTK1 isoform X1 [Danio rerio]	-	-	-	-	-	GO:0016772//transferase activity, transferring phosphorus-containing groups;GO:0032550//purine ribonucleoside binding	GO:0006464//cellular protein modification process;GO:0006796//phosphate-containing compound metabolic process
MSTRG.4946	62	111	0	0	7.48	11.26	0	0	9.37	0.001	-13.1938	3.15e-07	2.78e-06	Abca1	ATP-binding cassette, sub-family A (ABC1), member 1B [Danio rerio]	Organismal Systems;Environmental Information Processing	Membrane transport;Digestive system	ko04979//Cholesterol metabolism;ko02010//ABC transporters;ko04975//Fat digestion and absorption	K05641	GO:0016021//integral component of membrane	GO:0005215//transporter activity;GO:0017111//nucleoside-triphosphatase activity;GO:0032550//purine ribonucleoside binding;GO:0034185//apolipoprotein binding	GO:0010324//membrane invagination;GO:0030301//cholesterol transport
MSTRG.20310	86	122	243	136	0.7	0.84	2.07	1.34	0.77	1.705	1.14684	0.00787067	0.0249156	Abca2	PREDICTED: ATP-binding cassette sub-family A member 2 isoform X3 [Danio rerio]	Cellular Processes;Environmental Information Processing	Membrane transport;Transport and catabolism	ko04142//Lysosome;ko02010//ABC transporters	K05642	-	-	-
ENSDARG00000013500	25	38	110	50	0.25	0.32	1.14	0.6	0.285	0.87	1.61005	0.0144583	0.0418142	Abca2	PREDICTED: ATP-binding cassette sub-family A member 2 isoform X3 [Danio rerio]	Environmental Information Processing;Cellular Processes	Transport and catabolism;Membrane transport	ko04142//Lysosome;ko02010//ABC transporters	K05642	-	-	-
ENSDARG00000074041	1367	1928	459	370	6.82	8.1	2.38	2.23	7.46	2.305	-1.69441	2.71e-19	1.02e-17	Abca5	PREDICTED: ATP-binding cassette sub-family A member 5 isoform X1 [Danio rerio]	Environmental Information Processing	Membrane transport	ko02010//ABC transporters	K05648	-	-	-
MSTRG.3698	87	51	550	250	0.45	0.22	2.99	1.57	0.335	2.28	2.7668	3.47e-06	2.51e-05	Abca5	PREDICTED: ATP-binding cassette sub-family A member 5 isoform X1 [Danio rerio]	Environmental Information Processing	Membrane transport	ko02010//ABC transporters	K05648	-	-	-
ENSDARG00000061591	821	1376	352	470	8.5	11.99	3.79	5.87	10.245	4.83	-1.08482	0.00318542	0.0114855	ABCB10	PREDICTED: ATP-binding cassette sub-family B member 10, mitochondrial [Danio rerio]	Environmental Information Processing	Membrane transport	ko02010//ABC transporters	K05657	-	-	-
ENSDARG00000016750	129	160	31	27	0.77	0.8	0.19	0.19	0.785	0.19	-2.04669	4.49e-06	3.2e-05	ABCC1	PREDICTED: multidrug resistance-associated protein 1-like [Danio rerio]	Human Diseases;Environmental Information Processing;Organismal Systems	Cancers;Signal transduction;Drug resistance;Digestive system;Membrane transport	ko05206//MicroRNAs in cancer;ko04071//Sphingolipid signaling pathway;ko02010//ABC transporters;ko01523//Antifolate resistance;ko04977//Vitamin digestion and absorption	K05665	GO:0031224//intrinsic component of membrane	GO:0015405//P-P-bond-hydrolysis-driven transmembrane transporter activity;GO:0017111//nucleoside-triphosphatase activity;GO:0032550//purine ribonucleoside binding	GO:0044763//single-organism cellular process;GO:0051234//establishment of localization
ENSDARG00000094901	353	385	89	158	2.51	2.3	0.66	1.35	2.405	1.005	-1.25884	0.0123617	0.0366704	ABCC1	PREDICTED: multidrug resistance-associated protein 1-like isoform X1 [Danio rerio]	Human Diseases;Environmental Information Processing;Organismal Systems	Digestive system;Membrane transport;Drug resistance;Signal transduction;Cancers	ko05206//MicroRNAs in cancer;ko04071//Sphingolipid signaling pathway;ko02010//ABC transporters;ko01523//Antifolate resistance;ko04977//Vitamin digestion and absorption	K05665	-	-	-
ENSDARG00000013050	4	0	32	32	0.03	0	0.23	0.26	0.015	0.245	4.02975	0.00921589	0.0285914	Abcc12	PREDICTED: multidrug resistance-associated protein 9 [Danio rerio]	Environmental Information Processing	Membrane transport	ko02010//ABC transporters	K05672	-	GO:0017111//nucleoside-triphosphatase activity	GO:0051234//establishment of localization
ENSDARG00000062519	16	49	158	91	0.14	0.36	1.43	0.96	0.25	1.195	2.25701	0.00150212	0.00595462	ABCC2	PREDICTED: multidrug resistance-associated protein 1-like isoform X1 [Danio rerio]	Environmental Information Processing	Membrane transport	ko02010//ABC transporters	K05670	-	-	-
ENSDARG00000061233	572	723	2563	1772	7.24	7.7	33.77	27.04	7.47	30.405	2.02513	2.34e-25	1.34e-23	Abcc5	PREDICTED: multidrug resistance-associated protein 5 isoform X1 [Danio rerio]	Environmental Information Processing;Human Diseases	Membrane transport;Drug resistance	ko02010//ABC transporters;ko01523//Antifolate resistance	K05668	GO:0031224//intrinsic component of membrane	GO:0008509//anion transmembrane transporter activity;GO:0017111//nucleoside-triphosphatase activity;GO:0032550//purine ribonucleoside binding	GO:0006820//anion transport;GO:0044763//single-organism cellular process
ENSDARG00000051879	0	0	72	13	0	0	0.62	0.13	0.001	0.375	8.55075	0.000156225	0.000805496	Abcc8	PREDICTED: ATP-binding cassette sub-family C member 8 isoform X1 [Danio rerio]	Human Diseases;Organismal Systems;Environmental Information Processing	Endocrine and metabolic diseases;Membrane transport;Endocrine system	ko04911//Insulin secretion;ko04930//Type II diabetes mellitus;ko02010//ABC transporters	K05032	GO:0031224//intrinsic component of membrane	GO:0004888//transmembrane signaling receptor activity;GO:0017111//nucleoside-triphosphatase activity;GO:0032550//purine ribonucleoside binding	GO:0030001//metal ion transport;GO:0044763//single-organism cellular process
MSTRG.16277	584	827	1294	1036	5.93	7.07	13.68	12.68	6.5	13.18	1.01984	7.8e-08	7.76e-07	Abcd3	ATP-binding cassette sub-family D member 3 [Danio rerio]	Cellular Processes;Environmental Information Processing	Transport and catabolism;Membrane transport	ko04146//Peroxisome;ko02010//ABC transporters	K05677	GO:0031224//intrinsic component of membrane	GO:0017111//nucleoside-triphosphatase activity;GO:0032550//purine ribonucleoside binding	GO:0044763//single-organism cellular process;GO:0051234//establishment of localization
ENSDARG00000100075	6	13	42	44	0.12	0.22	0.88	1.07	0.17	0.975	2.51987	0.00228933	0.00860233	ABCG2	ATP-binding cassette sub-family G member 2 [Danio rerio]	Environmental Information Processing;Organismal Systems;Human Diseases	Drug resistance;Membrane transport;Digestive system	ko04976//Bile secretion;ko02010//ABC transporters;ko01523//Antifolate resistance	K05681	GO:0043234//protein complex	GO:0017111//nucleoside-triphosphatase activity;GO:0036094//small molecule binding;GO:0097159//organic cyclic compound binding;GO:1901363//heterocyclic compound binding	-
MSTRG.8177	103	79	451	254	1.02	0.66	4.66	3.04	0.84	3.85	2.1964	1.66e-06	1.27e-05	abcG23	PREDICTED: ABC transporter G family member 23 isoform X1 [Danio rerio]	-	-	-	-	-	GO:0032550//purine ribonucleoside binding	GO:0051234//establishment of localization
ENSDARG00000078068	12	13	178	178	0.14	0.12	2.11	2.45	0.13	2.28	4.13245	3.41e-16	9.84e-15	ABCG4	ATP-binding cassette, sub-family G (WHITE), member 4b [Danio rerio]	Environmental Information Processing	Membrane transport	ko02010//ABC transporters	K05680	-	GO:0017111//nucleoside-triphosphatase activity;GO:0032550//purine ribonucleoside binding	-
ENSDARG00000058394	75	115	14	29	0.95	1.22	0.18	0.44	1.085	0.31	-1.80735	0.014982	0.043074	ABHD10	PREDICTED: mycophenolic acid acyl-glucuronide esterase, mitochondrial [Danio rerio]	-	-	-	-	-	-	-
ENSDARG00000069828	3	0	449	273	0.08	0	12.15	8.55	0.04	10.35	8.01542	1.16e-17	3.83e-16	abhd12	abhydrolase domain containing 12B [Danio rerio]	-	-	-	-	-	-	-
MSTRG.6640	0	0	1134	0	0	0	26.24	0	0.001	13.12	13.6795	3.46e-07	3.03e-06	ABHD16A	protein ABHD16A [Danio rerio]	-	-	-	-	-	-	-
ENSDARG00000018809	3	2	25	25	0.01	0.01	0.1	0.12	0.01	0.11	3.45943	0.00188114	0.00724238	ABHD3	phospholipase ABHD3 [Danio rerio]	-	-	-	-	-	GO:0003824//catalytic activity	-
ENSDARG00000102887	137	117	400	301	2.85	2.05	8.67	7.56	2.45	8.115	1.72781	8.26e-07	6.74e-06	Abhd4	protein ABHD4 [Danio rerio]	-	-	-	-	-	GO:0003824//catalytic activity	-
ENSDARG00000060756	13	13	169	81	0.09	0.07	1.15	0.64	0.08	0.895	3.48382	6.81e-08	6.84e-07	abhd6-b	PREDICTED: monoacylglycerol lipase abhd6-A [Danio rerio]	Organismal Systems	Nervous system	ko04723//Retrograde endocannabinoid signaling	K13700	GO:0008328//ionotropic glutamate receptor complex;GO:0031988//membrane-bounded vesicle	GO:0016298//lipase activity	GO:0008277//regulation of G-protein coupled receptor protein signaling pathway;GO:0030334//regulation of cell migration;GO:0048167//regulation of synaptic plasticity
MSTRG.2147	0	0	323	217	0	0	3.22	2.51	0.001	2.865	11.4843	9.75e-13	1.96e-11	abhd8	PREDICTED: protein ABHD8 [Danio rerio]	-	-	-	-	-	-	-
MSTRG.10755	154	186	70	57	2.48	2.52	1.17	1.11	2.5	1.14	-1.13289	0.00160234	0.0062996	Abi1	PREDICTED: abl interactor 1 isoform X2 [Danio rerio]	-	-	-	-	GO:0044424//intracellular part	-	-
ENSDARG00000063283	84	147	205	193	1.75	2.57	4.44	4.84	2.16	4.64	1.10309	0.0054034	0.0181021	Abi1	PREDICTED: ABI gene family member 3 [Danio rerio]	-	-	-	-	-	-	-
MSTRG.14567	0	0	442	0	0	0	4.59	0	0.001	2.295	11.1643	1.42e-06	1.1e-05	ABI3BP	PREDICTED: target of Nesh-SH3 isoform X5 [Danio rerio]	-	-	-	-	-	-	-
MSTRG.23899	1327	1687	598	493	6.47	6.92	3.03	2.89	6.695	2.96	-1.17749	2.67e-14	6.39e-13	ABL2	PREDICTED: Abelson tyrosine-protein kinase 2 isoform X2 [Danio rerio]	Environmental Information Processing;Human Diseases	Signal transduction;Cardiovascular diseases	ko04014//Ras signaling pathway;ko04012//ErbB signaling pathway;ko05416//Viral myocarditis	K08887	-	-	-
ENSDARG00000013841	279	413	796	446	1.67	2.08	4.96	3.22	1.875	4.09	1.12521	0.00102156	0.00426743	ABL2	PREDICTED: Abelson tyrosine-protein kinase 2 isoform X1 [Danio rerio]	Environmental Information Processing;Human Diseases	Signal transduction;Cardiovascular diseases	ko04014//Ras signaling pathway;ko04012//ErbB signaling pathway;ko05416//Viral myocarditis	K08887	-	-	-
ENSDARG00000060149	0	0	60	31	0	0	0.62	0.37	0.001	0.495	8.95128	6.06e-06	4.22e-05	ABLIM1	actin-binding LIM protein 1 [Danio rerio]	-	-	-	-	-	GO:0008092//cytoskeletal protein binding;GO:0043169//cation binding	GO:0006996//organelle organization
MSTRG.4668	0	0	45	6	0	0	1.73	0.27	0.001	1	9.96578	0.00273155	0.0100637	ABLIM1	PREDICTED: actin-binding LIM protein 1 isoform X8 [Danio rerio]	-	-	-	-	-	GO:0008092//cytoskeletal protein binding;GO:0043169//cation binding	GO:0006996//organelle organization
MSTRG.3348	0	0	131	141	0	0	1.64	2.05	0.001	1.845	10.8494	3.41e-10	4.87e-09	ABLIM2	PREDICTED: actin-binding LIM protein 2 isoform X6 [Danio rerio]	-	-	-	-	-	GO:0046914//transition metal ion binding	GO:0007010//cytoskeleton organization;GO:0034645//cellular macromolecule biosynthetic process
ENSDARG00000088168	15	14	83	131	0.22	0.17	1.28	2.34	0.195	1.81	3.21444	3.26e-06	2.38e-05	ABLIM3	PREDICTED: actin-binding LIM protein 3 isoform X1 [Danio rerio]	-	-	-	-	-	GO:0046914//transition metal ion binding	GO:0007010//cytoskeleton organization;GO:0034645//cellular macromolecule biosynthetic process
MSTRG.5345	90	97	362	192	0.78	0.71	3.26	2	0.745	2.63	1.81975	1.77e-05	0.00011298	ABLIM3	PREDICTED: actin-binding LIM protein 3 isoform X3 [Danio rerio]	-	-	-	-	-	GO:0046914//transition metal ion binding	GO:0007010//cytoskeleton organization;GO:0034645//cellular macromolecule biosynthetic process
ENSDARG00000038583	0	0	282	271	0	0	1.98	2.2	0.001	2.09	11.0293	5.64e-13	1.16e-11	Abra	PREDICTED: actin-binding Rho-activating protein [Danio rerio]	-	-	-	-	-	-	-
ENSDARG00000087388	63	58	5	8	2.73	2.11	0.23	0.42	2.42	0.325	-2.8965	0.000445076	0.00204558	Abra	PREDICTED: actin-binding Rho-activating protein-like [Danio rerio]	-	-	-	-	-	-	-
ENSDARG00000033854	0	0	18	11	0	0	0.16	0.11	0.001	0.135	7.07682	0.00569508	0.018925	ABRA	actin-binding Rho-activating protein [Danio rerio]	-	-	-	-	-	GO:0008092//cytoskeletal protein binding	GO:0035023//regulation of Rho protein signal transduction;GO:0072102//glomerulus morphogenesis
ENSDARG00000062000	2036	2402	382	543	11.95	11.87	2.33	3.84	11.91	3.085	-1.94883	5.91e-09	7.1e-08	Abtb2	PREDICTED: ankyrin repeat and BTB/POZ domain-containing protein 2 [Danio rerio]	-	-	-	-	-	-	-
MSTRG.17061	581	505	288	118	5.07	3.71	2.62	1.24	4.39	1.93	-1.18562	0.0137313	0.0400445	Abtb2	PREDICTED: ankyrin repeat and BTB/POZ domain-containing protein 2 [Danio rerio]	-	-	-	-	-	-	-
ENSDARG00000004687	208	278	441	465	3.77	4.24	8.33	10.17	4.005	9.25	1.20765	1.77e-05	0.000112886	Acaa1a	3-ketoacyl-CoA thiolase, peroxisomal [Danio rerio]	Metabolism;Cellular Processes;Organismal Systems	Transport and catabolism;Endocrine system;Lipid metabolism;Amino acid metabolism;Global and overview maps	ko01100//Metabolic pathways;ko04146//Peroxisome;ko03320//PPAR signaling pathway;ko01212//Fatty acid metabolism;ko00071//Fatty acid degradation;ko00280//Valine, leucine and isoleucine degradation;ko01040//Biosynthesis of unsaturated fatty acids;ko00592//alpha-Linolenic acid metabolism	K07513	-	GO:0003988//acetyl-CoA C-acyltransferase activity	-
MSTRG.20136	58	15	215	1090	0.22	0.05	0.85	5	0.135	2.925	4.43741	2.19e-05	0.000136937	ACACB	PREDICTED: acetyl-CoA carboxylase 2 isoform X3 [Danio rerio]	Environmental Information Processing;Organismal Systems;Metabolism;Human Diseases	Endocrine system;Lipid metabolism;Endocrine and metabolic diseases;Global and overview maps;Signal transduction;Carbohydrate metabolism	ko01100//Metabolic pathways;ko04910//Insulin signaling pathway;ko04152//AMPK signaling pathway;ko04922//Glucagon signaling pathway;ko04931//Insulin resistance;ko04920//Adipocytokine signaling pathway;ko00620//Pyruvate metabolism;ko00640//Propanoate metabolism;ko00061//Fatty acid biosynthesis	K01946	-	GO:0016421//CoA carboxylase activity;GO:0016879//ligase activity, forming carbon-nitrogen bonds;GO:0032550//purine ribonucleoside binding	GO:0006631//fatty acid metabolic process
ENSDARG00000042658	260	317	650	618	4.49	4.6	11.67	12.85	4.545	12.26	1.43161	8.02e-11	1.24e-09	ACAD8	isobutyryl-CoA dehydrogenase, mitochondrial [Danio rerio]	Metabolism	Amino acid metabolism;Global and overview maps	ko01100//Metabolic pathways;ko00280//Valine, leucine and isoleucine degradation	K11538	-	GO:0000166//nucleotide binding;GO:0016627//oxidoreductase activity, acting on the CH-CH group of donors	GO:0044710//single-organism metabolic process
ENSDARG00000088357	114	148	392	392	2.1	2.3	7.52	8.71	2.2	8.115	1.88309	4.77e-11	7.64e-10	Acadl	Acyl-Coenzyme A dehydrogenase, long chain [Danio rerio]	Organismal Systems;Metabolism	Global and overview maps;Endocrine system;Lipid metabolism	ko01100//Metabolic pathways;ko03320//PPAR signaling pathway;ko01212//Fatty acid metabolism;ko00071//Fatty acid degradation	K00255	-	GO:0000166//nucleotide binding;GO:0016627//oxidoreductase activity, acting on the CH-CH group of donors	GO:0044710//single-organism metabolic process
ENSDARG00000035891	0	10	120	86	0	0.05	0.74	0.61	0.025	0.675	4.75489	0.000374495	0.0017591	ACAN	PREDICTED: aggrecan core protein isoform X2 [Danio rerio]	-	-	-	-	-	GO:0005539//glycosaminoglycan binding	-
ENSDARG00000045888	207	284	772	617	1.37	1.58	5.31	4.92	1.475	5.115	1.79402	8.53e-17	2.61e-15	acat1	acetyl-CoA acetyltransferase, mitochondrial precursor [Danio rerio]	Organismal Systems;Metabolism	Carbohydrate metabolism;Global and overview maps;Metabolism of terpenoids and polyketides;Amino acid metabolism;Lipid metabolism;Digestive system	ko01100//Metabolic pathways;ko01200//Carbon metabolism;ko00310//Lysine degradation;ko01212//Fatty acid metabolism;ko00071//Fatty acid degradation;ko00280//Valine, leucine and isoleucine degradation;ko00380//Tryptophan metabolism;ko00620//Pyruvate metabolism;ko04975//Fat digestion and absorption;ko00630//Glyoxylate and dicarboxylate metabolism;ko00640//Propanoate metabolism;ko00650//Butanoate meta…	K00626	GO:0043231//intracellular membrane-bounded organelle	GO:0003988//acetyl-CoA C-acyltransferase activity;GO:0043169//cation binding	-
ENSDARG00000007127	622	704	1173	1130	15.5	14.76	30.41	33.92	15.13	32.165	1.08808	2.65e-08	2.84e-07	Acat2	acetyl-CoA acetyltransferase 2 [Danio rerio]	Organismal Systems;Metabolism	Amino acid metabolism;Metabolism of terpenoids and polyketides;Global and overview maps;Carbohydrate metabolism;Digestive system;Lipid metabolism	ko01100//Metabolic pathways;ko01200//Carbon metabolism;ko00310//Lysine degradation;ko01212//Fatty acid metabolism;ko00071//Fatty acid degradation;ko00280//Valine, leucine and isoleucine degradation;ko00380//Tryptophan metabolism;ko00620//Pyruvate metabolism;ko04975//Fat digestion and absorption;ko00630//Glyoxylate and dicarboxylate metabolism;ko00640//Propanoate metabolism;ko00650//Butanoate meta…	K00626	-	GO:0003988//acetyl-CoA C-acyltransferase activity	-
ENSDARG00000094730	134	143	327	253	6.61	5.94	16.79	15.04	6.275	15.915	1.3427	3.64e-06	2.63e-05	ACBD7	acyl-CoA-binding domain-containing protein 7 [Danio rerio]	-	-	-	-	-	GO:0043168//anion binding	-
MSTRG.10299	2	11	239	4	0.04	0.21	5.57	0.11	0.125	2.84	4.50589	0.00989089	0.030363	acdh-6	novel protein containing an Acyl-CoA dehydrogenase, N-terminal and C-terminal domain, partial [Danio rerio]	-	-	-	-	-	GO:0000166//nucleotide binding;GO:0016627//oxidoreductase activity, acting on the CH-CH group of donors	GO:0044710//single-organism metabolic process
ENSDARG00000010347	917	939	190	198	24.94	21.49	5.38	6.49	23.215	5.935	-1.96774	1.19e-13	2.64e-12	acer1	PREDICTED: alkaline ceramidase 1 isoform X1 [Danio rerio]	Environmental Information Processing;Metabolism	Lipid metabolism;Global and overview maps;Signal transduction	ko01100//Metabolic pathways;ko04071//Sphingolipid signaling pathway;ko00600//Sphingolipid metabolism	K01441	GO:0031090//organelle membrane;GO:0043231//intracellular membrane-bounded organelle	GO:0016811//hydrolase activity, acting on carbon-nitrogen (but not peptide) bonds, in linear amides	GO:0006665//sphingolipid metabolic process
ENSDARG00000031796	99	215	942	514	0.67	1.22	6.61	4.17	0.945	5.39	2.5119	3.03e-08	3.22e-07	ache	acetylcholinesterase precursor [Danio rerio]	Metabolism;Organismal Systems	Nervous system;Lipid metabolism	ko04725//Cholinergic synapse;ko00564//Glycerophospholipid metabolism	K01049	GO:0005576//extracellular region;GO:0016020//membrane;GO:0045202//synapse	GO:0004104//cholinesterase activity	GO:0008291//acetylcholine metabolic process;GO:0009746//response to hexose;GO:0010927//cellular component assembly involved in morphogenesis;GO:0014075//response to amine;GO:0033986//response to methanol;GO:0048468//cell development;GO:0050808//synapse organization
ENSDARG00000054290	3019	2929	777	1234	41.93	34.24	11.23	20.65	38.085	15.94	-1.25657	0.00116346	0.00477047	Acin1	PREDICTED: apoptotic chromatin condensation inducer in the nucleus isoform X5 [Danio rerio]	Genetic Information Processing	Transcription;Translation	ko03013//RNA transport;ko03040//Spliceosome;ko03015//mRNA surveillance pathway	K12875	-	-	-
ENSDARG00000062478	40	53	131	127	0.62	0.7	2.13	2.39	0.66	2.26	1.77578	3.07e-05	0.000185598	Ackr3	PREDICTED: si:dkey-191g15.12 isoform X1 [Danio rerio]	Environmental Information Processing	Signaling molecules and interaction	ko04060//Cytokine-cytokine receptor interaction	K04304	-	-	-
ENSDARG00000040133	6	9	54	49	0.05	0.07	0.49	0.52	0.06	0.505	3.07325	4.43e-05	0.000258596	Ackr4	PREDICTED: atypical chemokine receptor 4 isoform X1 [Danio rerio]	Environmental Information Processing	Signaling molecules and interaction	ko04060//Cytokine-cytokine receptor interaction	K04186	GO:0031224//intrinsic component of membrane	GO:0001637//G-protein coupled chemoattractant receptor activity;GO:0038024//cargo receptor activity	GO:0007166//cell surface receptor signaling pathway;GO:0042221//response to chemical
ENSDARG00000062549	3	3	37	46	0.06	0.05	0.79	1.14	0.055	0.965	4.13303	4.3e-05	0.000251717	ACMSD	2-amino-3-carboxymuconate-6-semialdehyde decarboxylase [Danio rerio]	Metabolism	Amino acid metabolism;Global and overview maps	ko01100//Metabolic pathways;ko00380//Tryptophan metabolism	K03392	-	GO:0003824//catalytic activity	-
ENSDARG00000069844	2	0	105	50	0.04	0	2.34	1.29	0.02	1.815	6.50383	1.53e-06	1.18e-05	ACOD1	cis-aconitate decarboxylase [Danio rerio]	Metabolism	Carbohydrate metabolism	ko00660//C5-Branched dibasic acid metabolism	K17724	-	-	GO:0019541//propionate metabolic process
ENSDARG00000062788	407	203	823	969	10.02	4.21	21.09	28.75	7.115	24.92	1.80837	0.000721077	0.00313298	Acod1	immunoresponsive gene 1, like [Danio rerio]	Metabolism	Carbohydrate metabolism	ko00660//C5-Branched dibasic acid metabolism	K17724	-	GO:0016836//hydro-lyase activity	GO:0019541//propionate metabolic process
ENSDARG00000042122	6	20	58	44	0.15	0.42	1.5	1.32	0.285	1.41	2.30666	0.00785719	0.024876	Acot11	PREDICTED: acyl-coenzyme A thioesterase 11-like isoform X1 [Cyprinus carpio]	-	-	-	-	-	-	-
MSTRG.24531	90	71	209	154	2.23	1.48	5.38	4.59	1.855	4.985	1.42617	0.0012389	0.00503522	ACOT7	PREDICTED: cytosolic acyl coenzyme A thioester hydrolase isoform X2 [Danio rerio]	Metabolism	Lipid metabolism	ko00062//Fatty acid elongation;ko01040//Biosynthesis of unsaturated fatty acids	K17360	-	-	-
ENSDARG00000014727	121	197	302	226	1.41	1.93	3.67	3.18	1.67	3.425	1.03626	0.00246125	0.00918884	ACOX1	peroxisomal acyl-coenzyme A oxidase 1 [Danio rerio]	Cellular Processes;Organismal Systems;Environmental Information Processing;Metabolism	Endocrine system;Lipid metabolism;Transport and catabolism;Global and overview maps;Signal transduction	ko01100//Metabolic pathways;ko04024//cAMP signaling pathway;ko04146//Peroxisome;ko03320//PPAR signaling pathway;ko01212//Fatty acid metabolism;ko00071//Fatty acid degradation;ko01040//Biosynthesis of unsaturated fatty acids;ko00592//alpha-Linolenic acid metabolism	K00232	GO:0042579//microbody	GO:0000166//nucleotide binding;GO:0016634//oxidoreductase activity, acting on the CH-CH group of donors, oxygen as acceptor	GO:0009062//fatty acid catabolic process
MSTRG.21456	2028	1565	7585	7015	51.8	33.64	201.63	215.92	42.72	208.775	2.28897	6.66e-15	1.71e-13	Acp5	tartrate-resistant acid phosphatase type 5 precursor [Danio rerio]	Human Diseases;Organismal Systems;Cellular Processes;Metabolism	Transport and catabolism;Immune diseases;Global and overview maps;Metabolism of cofactors and vitamins;Development	ko01100//Metabolic pathways;ko04142//Lysosome;ko04380//Osteoclast differentiation;ko05323//Rheumatoid arthritis;ko00740//Riboflavin metabolism	K14379	-	GO:0003824//catalytic activity	GO:0006796//phosphate-containing compound metabolic process
ENSDARG00000061201	312	392	2444	1700	6.52	6.9	53.17	42.83	6.71	48	2.83865	9.14e-46	1.29e-43	acsf2	acyl-CoA synthetase family member 2, mitochondrial precursor [Danio rerio]	-	-	-	-	GO:0043231//intracellular membrane-bounded organelle	GO:0016405//CoA-ligase activity;GO:0016878//acid-thiol ligase activity;GO:0032550//purine ribonucleoside binding	GO:0032787//monocarboxylic acid metabolic process;GO:0044238//primary metabolic process
MSTRG.5214	327	16	9	5	3.01	0.12	0.09	0.06	1.565	0.075	-4.38313	0.00188953	0.00727156	Acsl4	long-chain-fatty-acid--CoA ligase 4 [Danio rerio]	Cellular Processes;Organismal Systems;Metabolism	Lipid metabolism;Endocrine system;Cell growth and death;Environmental adaptation;Transport and catabolism;Global and overview maps	ko01100//Metabolic pathways;ko04714//Thermogenesis;ko04920//Adipocytokine signaling pathway;ko04146//Peroxisome;ko03320//PPAR signaling pathway;ko01212//Fatty acid metabolism;ko04216//Ferroptosis;ko00071//Fatty acid degradation;ko00061//Fatty acid biosynthesis	K01897	-	-	GO:0003002//regionalization;GO:0030510//regulation of BMP signaling pathway;GO:0032872//regulation of stress-activated MAPK cascade
ENSDARG00000075931	3357	3923	930	1036	44.1	43.37	12.71	16.4	43.735	14.555	-1.58727	1.03e-12	2.06e-11	Acsl5	long-chain-fatty-acid--CoA ligase 5 [Danio rerio]	Cellular Processes;Organismal Systems;Metabolism	Global and overview maps;Transport and catabolism;Cell growth and death;Lipid metabolism;Endocrine system;Environmental adaptation	ko01100//Metabolic pathways;ko04714//Thermogenesis;ko04920//Adipocytokine signaling pathway;ko04146//Peroxisome;ko03320//PPAR signaling pathway;ko01212//Fatty acid metabolism;ko04216//Ferroptosis;ko00071//Fatty acid degradation;ko00061//Fatty acid biosynthesis	K01897	-	-	-
MSTRG.13786	17	7	127	75	0.34	0.12	2.68	1.83	0.23	2.255	3.29342	4.36e-05	0.0002549	ACSL6	PREDICTED: long-chain-fatty-acid--CoA ligase 6 [Danio rerio]	Organismal Systems;Cellular Processes;Metabolism	Environmental adaptation;Lipid metabolism;Cell growth and death;Endocrine system;Transport and catabolism;Global and overview maps	ko01100//Metabolic pathways;ko04714//Thermogenesis;ko04920//Adipocytokine signaling pathway;ko04146//Peroxisome;ko03320//PPAR signaling pathway;ko01212//Fatty acid metabolism;ko04216//Ferroptosis;ko00071//Fatty acid degradation;ko00061//Fatty acid biosynthesis	K01897	-	-	-
MSTRG.8235	2100	0	0	0	24.68	0	0	0	12.34	0.001	-13.5911	9.84e-08	9.6e-07	Acss1	acetyl-coenzyme A synthetase 2-like, mitochondrial [Danio rerio]	Metabolism	Global and overview maps;Carbohydrate metabolism	ko01100//Metabolic pathways;ko01200//Carbon metabolism;ko00010//Glycolysis / Gluconeogenesis;ko00620//Pyruvate metabolism;ko00630//Glyoxylate and dicarboxylate metabolism;ko00640//Propanoate metabolism	K01895	-	GO:0016405//CoA-ligase activity;GO:0032550//purine ribonucleoside binding	GO:0006083//acetate metabolic process
ENSDARG00000069029	117	179	46	42	1.85	2.38	0.76	0.8	2.115	0.78	-1.43911	0.000952711	0.00401414	ACSS2	acetyl-coenzyme A synthetase, cytoplasmic [Danio rerio]	Metabolism	Carbohydrate metabolism;Global and overview maps	ko01100//Metabolic pathways;ko01200//Carbon metabolism;ko00010//Glycolysis / Gluconeogenesis;ko00620//Pyruvate metabolism;ko00630//Glyoxylate and dicarboxylate metabolism;ko00640//Propanoate metabolism	K01895	-	GO:0016405//CoA-ligase activity;GO:0032550//purine ribonucleoside binding	GO:0006083//acetate metabolic process
MSTRG.11564	41	102	13	17	2.14	4.48	0.71	1.07	3.31	0.89	-1.89495	0.0178132	0.0498433	ACSS2	LOC568763 protein, partial [Danio rerio]	Metabolism	Global and overview maps;Carbohydrate metabolism	ko01100//Metabolic pathways;ko01200//Carbon metabolism;ko00010//Glycolysis / Gluconeogenesis;ko00620//Pyruvate metabolism;ko00630//Glyoxylate and dicarboxylate metabolism;ko00640//Propanoate metabolism	K01895	-	-	-
ENSDARG00000055618	94	66	17577	11843	2.23	1.31	433	337.83	1.77	385.415	7.76652	8.19e-128	5.79e-125	act2	actin, alpha skeletal muscle 2-like [Clupea harengus]	-	-	-	-	GO:0043232//intracellular non-membrane-bounded organelle	GO:0032550//purine ribonucleoside binding	-
ENSDARG00000042535	9626	11051	20239	17123	217.05	209.72	474.92	465.26	213.385	470.09	1.13948	5.43e-24	2.92e-22	act2	actin, alpha cardiac muscle 1 [Danio rerio]	Organismal Systems;Human Diseases	Cardiovascular diseases;Circulatory system	ko04261//Adrenergic signaling in cardiomyocytes;ko05414//Dilated cardiomyopathy (DCM);ko05410//Hypertrophic cardiomyopathy (HCM);ko04260//Cardiac muscle contraction	K12314	GO:0043232//intracellular non-membrane-bounded organelle	GO:0032550//purine ribonucleoside binding	-
ENSDARG00000036371	3100	3048	8752	8138	62.14	51.42	182.57	196.57	56.78	189.57	1.73928	3.91e-19	1.44e-17	act2	Actin, alpha cardiac muscle 2-like [Xenopus laevis]	-	-	-	-	GO:0005884//actin filament;GO:0005924//cell-substrate adherens junction;GO:0031988//membrane-bounded vesicle;GO:0032432//actin filament bundle;GO:0036379//myofilament;GO:0044421//extracellular region part	GO:0005198//structural molecule activity;GO:0008092//cytoskeletal protein binding;GO:0017111//nucleoside-triphosphatase activity;GO:0032550//purine ribonucleoside binding	GO:0003015//heart process;GO:0006941//striated muscle contraction;GO:0007015//actin filament organization;GO:0009605//response to external stimulus;GO:0009725//response to hormone;GO:0010038//response to metal ion;GO:0014904//myotube cell development;GO:0030239//myofibril assembly;GO:0033275//actin-myosin filament sliding;GO:0040007//growth;GO:0042981//regulation of apoptotic process;GO:0043501//…
ENSDARG00000076126	1784	1918	3527	2965	43.67	39.51	89.85	87.46	41.59	88.655	1.09197	1.13e-12	2.24e-11	act2	actin, alpha cardiac muscle 1 [Danio rerio]	Organismal Systems;Human Diseases	Cardiovascular diseases;Circulatory system	ko04261//Adrenergic signaling in cardiomyocytes;ko05414//Dilated cardiomyopathy (DCM);ko05410//Hypertrophic cardiomyopathy (HCM);ko04260//Cardiac muscle contraction	K12314	GO:0043232//intracellular non-membrane-bounded organelle	GO:0032550//purine ribonucleoside binding	-
ENSDARG00000043963	1111	1230	563	383	10.66	9.94	5.62	4.43	10.3	5.025	-1.03545	2.17e-06	1.63e-05	ACT2	PREDICTED: actin-like isoform X1 [Danio rerio]	-	-	-	-	-	-	-
MSTRG.11724	153	156	65	58	6.56	5.63	2.9	3	6.095	2.95	-1.04691	0.0075189	0.0239459	ACT2	Si:ch211-241j12.3 protein [Danio rerio]	-	-	-	-	-	-	-
MSTRG.7667	648	524	75255	51768	14.8	10.07	1788.38	1424.52	12.435	1606.45	7.01333	2.25e-141	2.08e-138	acta1	actin, alpha cardiac muscle 1-like [Scleropages formosus]	Organismal Systems;Human Diseases	Circulatory system;Cardiovascular diseases	ko04261//Adrenergic signaling in cardiomyocytes;ko05414//Dilated cardiomyopathy (DCM);ko05410//Hypertrophic cardiomyopathy (HCM);ko04260//Cardiac muscle contraction	K12314	GO:0043232//intracellular non-membrane-bounded organelle	GO:0032550//purine ribonucleoside binding	-
ENSDARG00000099197	0	1	111	54	0	0.02	2.47	1.39	0.01	1.93	7.59246	2.52e-06	1.88e-05	acta1	actin, alpha cardiac muscle 1 [Danio rerio]	Organismal Systems;Human Diseases	Cardiovascular diseases;Circulatory system	ko04261//Adrenergic signaling in cardiomyocytes;ko05414//Dilated cardiomyopathy (DCM);ko05410//Hypertrophic cardiomyopathy (HCM);ko04260//Cardiac muscle contraction	K12314	GO:0043232//intracellular non-membrane-bounded organelle	GO:0032550//purine ribonucleoside binding	-
ENSDARG00000045180	11	13	52	33	0.17	0.17	0.84	0.62	0.17	0.73	2.10236	0.00490132	0.0166431	ACTA2	actin, aortic smooth muscle [Danio rerio]	Environmental Information Processing;Organismal Systems	Circulatory system;Endocrine system;Signal transduction	ko04270//Vascular smooth muscle contraction;ko04371//Apelin signaling pathway;ko04926//Relaxin signaling pathway	K12313	GO:0005884//actin filament;GO:0005924//cell-substrate adherens junction;GO:0031988//membrane-bounded vesicle;GO:0044421//extracellular region part;GO:0044449//contractile fiber part	GO:0008092//cytoskeletal protein binding;GO:0017111//nucleoside-triphosphatase activity;GO:0019900//kinase binding;GO:0032550//purine ribonucleoside binding	GO:0002064//epithelial cell development;GO:0003015//heart process;GO:0006939//smooth muscle contraction;GO:0006941//striated muscle contraction;GO:0007015//actin filament organization;GO:0008015//blood circulation;GO:0030239//myofibril assembly;GO:0033275//actin-myosin filament sliding;GO:0042981//regulation of apoptotic process;GO:0051707//response to other organism;GO:0060415//muscle tissue mor…
ENSDARG00000037746	55423	65022	106965	94762	1559.39	1539.74	3132.05	3212.95	1549.57	3172.5	1.03376	7.73e-20	3.05e-18	actba	PREDICTED: actin, cytoplasmic 1 [Astyanax mexicanus]	Environmental Information Processing;Organismal Systems;Cellular Processes;Human Diseases	Cellular community - eukaryotes;Infectious diseases;Cancers;Cardiovascular diseases;Transport and catabolism;Cell motility;Signal transduction;Immune system;Sensory system;Cell growth and death;Endocrine system;Digestive system;Environmental adaptation	ko04810//Regulation of actin cytoskeleton;ko04510//Focal adhesion;ko05205//Proteoglycans in cancer;ko04015//Rap1 signaling pathway;ko04530//Tight junction;ko04714//Thermogenesis;ko04921//Oxytocin signaling pathway;ko05225//Hepatocellular carcinoma;ko04145//Phagosome;ko04210//Apoptosis;ko04390//Hippo signaling pathway;ko05164//Influenza A;ko04919//Thyroid hormone signaling pathway;ko05418//Fluid s…	K05692	GO:0016020//membrane;GO:0043232//intracellular non-membrane-bounded organelle	GO:0032550//purine ribonucleoside binding	-
ENSDARG00000057911	464	533	1718	1375	9.55	9.23	36.8	34.1	9.39	35.45	1.91659	1.75e-32	1.53e-30	ACTC1	cardiac muscle alpha actin 1 [Danio rerio]	Organismal Systems;Human Diseases	Circulatory system;Cardiovascular diseases	ko04261//Adrenergic signaling in cardiomyocytes;ko05414//Dilated cardiomyopathy (DCM);ko05410//Hypertrophic cardiomyopathy (HCM);ko04260//Cardiac muscle contraction	K12314	GO:0005884//actin filament;GO:0005924//cell-substrate adherens junction;GO:0031988//membrane-bounded vesicle;GO:0044421//extracellular region part;GO:0044449//contractile fiber part	GO:0008092//cytoskeletal protein binding;GO:0017111//nucleoside-triphosphatase activity;GO:0032550//purine ribonucleoside binding	GO:0003015//heart process;GO:0006941//striated muscle contraction;GO:0007015//actin filament organization;GO:0030239//myofibril assembly;GO:0033275//actin-myosin filament sliding;GO:0042981//regulation of apoptotic process;GO:0060415//muscle tissue morphogenesis;GO:0097305//response to alcohol
ENSDARG00000079111	46	44	502	380	1.71	1.38	19.41	17.02	1.545	18.215	3.55945	1.05e-27	6.96e-26	ACTC1	actin, alpha cardiac muscle 1-like [Clupea harengus]	Organismal Systems;Human Diseases	Cardiovascular diseases;Circulatory system	ko04261//Adrenergic signaling in cardiomyocytes;ko05414//Dilated cardiomyopathy (DCM);ko05410//Hypertrophic cardiomyopathy (HCM);ko04260//Cardiac muscle contraction	K12314	-	GO:0036094//small molecule binding	-
ENSDARG00000007219	400	450	2992	2202	3.38	3.2	26.32	22.43	3.29	24.375	2.88924	1.62e-59	3.49e-57	Actn1	alpha-actinin-1 [Danio rerio]	Organismal Systems;Cellular Processes;Human Diseases	Cell motility;Cancers;Immune diseases;Infectious diseases;Cellular community - eukaryotes;Immune system	ko04810//Regulation of actin cytoskeleton;ko04510//Focal adhesion;ko04530//Tight junction;ko05203//Viral carcinogenesis;ko04670//Leukocyte transendothelial migration;ko04520//Adherens junction;ko05146//Amoebiasis;ko05322//Systemic lupus erythematosus	K05699	-	GO:0003779//actin binding;GO:0046872//metal ion binding	GO:0007015//actin filament organization
ENSDARG00000071090	0	0	528	13	0	0	5.95	0.17	0.001	3.06	11.5793	0.0034957	0.0124259	ACTN2	Actn2 [Danio rerio]	Human Diseases	Cardiovascular diseases	ko05412//Arrhythmogenic right ventricular cardiomyopathy (ARVC)	K21073	-	GO:0003779//actin binding;GO:0046872//metal ion binding	GO:0007043//cell-cell junction assembly;GO:0007423//sensory organ development;GO:0010927//cellular component assembly involved in morphogenesis;GO:0014904//myotube cell development;GO:0031032//actomyosin structure organization;GO:1902414//protein localization to cell junction
ENSDARG00000013755	64	113	4508	2542	0.63	0.94	46.51	30.37	0.785	38.44	5.61377	4.36e-61	9.68e-59	ACTN3	Actn3a [Danio rerio]	Human Diseases	Cardiovascular diseases	ko05412//Arrhythmogenic right ventricular cardiomyopathy (ARVC)	K21073	-	GO:0008092//cytoskeletal protein binding;GO:0046872//metal ion binding	-
ENSDARG00000001431	241	343	2178	1230	1.41	1.69	13.31	8.7	1.55	11.005	2.82782	1.45e-20	5.99e-19	ACTN3	actinin alpha 3b [Danio rerio]	Human Diseases	Cardiovascular diseases	ko05412//Arrhythmogenic right ventricular cardiomyopathy (ARVC)	K21073	-	GO:0046872//metal ion binding	-
MSTRG.22483	16	0	176	144	0.14	0	1.61	1.52	0.07	1.565	4.48266	0.00336793	0.012037	ACTN3	actinin alpha 3b [Danio rerio]	Human Diseases	Cardiovascular diseases	ko05412//Arrhythmogenic right ventricular cardiomyopathy (ARVC)	K21073	-	GO:0046872//metal ion binding	-
ENSDARG00000004658	61	123	1542	1337	0.92	1.57	24.29	24.38	1.245	24.335	4.28882	7.78e-40	9.05e-38	actr2-b	actin-related protein 2 [Danio rerio]	Cellular Processes	Cellular community - eukaryotes	ko04530//Tight junction	K17260	GO:0043232//intracellular non-membrane-bounded organelle;GO:0043234//protein complex	-	GO:0045010//actin nucleation
MSTRG.15317	3436	3997	1502	1480	34.41	33.69	15.66	17.86	34.05	16.76	-1.02263	1.42e-09	1.86e-08	Acvr1b	PREDICTED: activin receptor type-1B isoform X1 [Danio rerio]	Environmental Information Processing;Cellular Processes	Signal transduction;Signaling molecules and interaction;Cellular community - eukaryotes	ko04060//Cytokine-cytokine receptor interaction;ko04550//Signaling pathways regulating pluripotency of stem cells;ko04350//TGF-beta signaling pathway	K13567	GO:0031224//intrinsic component of membrane	GO:0004674//protein serine/threonine kinase activity;GO:0032550//purine ribonucleoside binding	GO:0001704//formation of primary germ layer;GO:0001709//cell fate determination;GO:0003002//regionalization;GO:0006464//cellular protein modification process;GO:0006796//phosphate-containing compound metabolic process;GO:0007167//enzyme linked receptor protein signaling pathway;GO:0042246//tissue regeneration
ENSDARG00000103108	1740	2345	899	683	28.44	32.26	15.29	13.45	30.35	14.37	-1.07864	1.26e-10	1.9e-09	ACVR2B	PREDICTED: activin receptor type-2B-like [Danio rerio]	Human Diseases;Environmental Information Processing;Cellular Processes	Cardiovascular diseases;Cellular community - eukaryotes;Signaling molecules and interaction;Signal transduction	ko04060//Cytokine-cytokine receptor interaction;ko04550//Signaling pathways regulating pluripotency of stem cells;ko05418//Fluid shear stress and atherosclerosis;ko04350//TGF-beta signaling pathway	K13596	-	-	-
MSTRG.3730	13	12	69	43	0.29	0.23	1.61	1.16	0.26	1.385	2.4133	0.000615625	0.00272728	ADAM12	PREDICTED: disintegrin and metalloproteinase domain-containing protein 12-like [Sinocyclocheilus grahami]	-	-	-	-	-	-	-
ENSDARG00000067545	153	166	332	229	2.16	1.97	4.87	3.89	2.065	4.38	1.08479	0.000455952	0.0020895	ADAM19	PREDICTED: disintegrin and metalloproteinase domain-containing protein 19 [Danio rerio]	-	-	-	-	-	-	-
ENSDARG00000059693	255	608	62	143	1.84	3.69	0.47	1.24	2.765	0.855	-1.69328	0.0134806	0.0394323	ADAM19	PREDICTED: disintegrin and metalloproteinase domain-containing protein 19 [Danio rerio]	-	-	-	-	-	GO:0046914//transition metal ion binding;GO:0070011//peptidase activity, acting on L-amino acid peptides	GO:0019538//protein metabolic process
ENSDARG00000060532	18	29	515	214	0.24	0.33	7.26	3.49	0.285	5.375	4.23723	1.07e-13	2.38e-12	adam22	PREDICTED: disintegrin and metalloproteinase domain-containing protein 22 isoform X2 [Danio rerio]	-	-	-	-	-	GO:0046914//transition metal ion binding;GO:0070011//peptidase activity, acting on L-amino acid peptides	GO:0019538//protein metabolic process
ENSDARG00000062323	0	0	122	160	0	0	1.67	2.53	0.001	2.1	11.0362	4.79e-10	6.7e-09	Adam23	PREDICTED: disintegrin and metalloproteinase domain-containing protein 23 isoform X2 [Danio rerio]	-	-	-	-	-	-	-
MSTRG.20376	0	879	0	0	0	8.31	0	0	4.155	0.001	-12.0206	5.4e-07	4.54e-06	ADAM28	PREDICTED: LOW QUALITY PROTEIN: zinc metalloproteinase-disintegrin-like batroxstatin-1 [Cyprinus carpio]	-	-	-	-	-	-	-
ENSDARG00000057644	23	6	82	69	0.36	0.08	1.33	1.3	0.22	1.315	2.57949	0.0076389	0.0242705	Adam8	PREDICTED: zinc metalloproteinase-disintegrin-like lachestatin-2 isoform X1 [Danio rerio]	-	-	-	-	-	GO:0046914//transition metal ion binding;GO:0070011//peptidase activity, acting on L-amino acid peptides	GO:0019538//protein metabolic process
MSTRG.52	0	0	409	280	0	0	4.75	3.77	0.001	4.26	12.0566	1.09e-13	2.42e-12	Adamts1	PREDICTED: A disintegrin and metalloproteinase with thrombospondin motifs 1 [Danio rerio]	-	-	-	-	-	-	-
ENSDARG00000103519	50	90	18	15	0.59	0.89	0.22	0.21	0.74	0.215	-1.78319	0.00712959	0.0228796	Adamts1	PREDICTED: A disintegrin and metalloproteinase with thrombospondin motifs 1 [Danio rerio]	-	-	-	-	-	-	-
MSTRG.24012	28	44	309	169	0.19	0.25	2.19	1.38	0.22	1.785	3.02035	3.22e-10	4.62e-09	ADAMTS10	A disintegrin and metalloproteinase with thrombospondin motifs 10 precursor [Danio rerio]	-	-	-	-	GO:0031012//extracellular matrix	GO:0046914//transition metal ion binding;GO:0070011//peptidase activity, acting on L-amino acid peptides	GO:0019538//protein metabolic process
ENSDARG00000067549	33	20	269	207	0.23	0.12	1.93	1.72	0.175	1.825	3.38247	6.42e-11	1.01e-09	ADAMTS12	PREDICTED: A disintegrin and metalloproteinase with thrombospondin motifs 12-like [Sinocyclocheilus rhinocerous]	-	-	-	-	-	-	-
ENSDARG00000029124	42	47	234	98	0.47	0.44	2.73	1.33	0.455	2.03	2.15754	0.000239888	0.00118328	Adamts15	A disintegrin and metalloproteinase with thrombospondin motifs 15 precursor [Danio rerio]	-	-	-	-	GO:0031012//extracellular matrix	GO:0046914//transition metal ion binding;GO:0070011//peptidase activity, acting on L-amino acid peptides	GO:0019538//protein metabolic process
ENSDARG00000033544	29	6	124	61	0.31	0.05	1.4	0.8	0.18	1.1	2.61143	0.0151449	0.0434584	ADAMTS15	PREDICTED: A disintegrin and metalloproteinase with thrombospondin motifs 15-like [Danio rerio]	-	-	-	-	-	-	-
ENSDARG00000074646	17	42	121	85	0.14	0.29	1.02	0.83	0.215	0.925	2.10512	0.000814804	0.00348888	ADAMTS16	PREDICTED: A disintegrin and metalloproteinase with thrombospondin motifs 16 [Danio rerio]	-	-	-	-	GO:0031012//extracellular matrix	GO:0008233//peptidase activity	-
MSTRG.22527	17	20	196	62	0.28	0.28	3.35	1.23	0.28	2.29	3.03185	6.74e-05	0.000377538	ADAMTS17	PREDICTED: A disintegrin and metalloproteinase with thrombospondin motifs 17-like isoform X1 [Sinocyclocheilus anshuiensis]	-	-	-	-	GO:0031012//extracellular matrix	GO:0046914//transition metal ion binding;GO:0070011//peptidase activity, acting on L-amino acid peptides	GO:0019538//protein metabolic process
ENSDARG00000001999	2011	2470	639	559	16.12	16.67	5.33	5.4	16.395	5.365	-1.61161	6.65e-29	4.79e-27	ADAMTS18	PREDICTED: A disintegrin and metalloproteinase with thrombospondin motifs 18 [Danio rerio]	-	-	-	-	GO:0031012//extracellular matrix	GO:0046914//transition metal ion binding;GO:0070011//peptidase activity, acting on L-amino acid peptides	GO:0019538//protein metabolic process
ENSDARG00000075930	30	20	109	46	0.17	0.09	0.62	0.31	0.13	0.465	1.83872	0.0161293	0.0458719	Adamts2	PREDICTED: A disintegrin and metalloproteinase with thrombospondin motifs 2 [Danio rerio]	-	-	-	-	-	-	-
ENSDARG00000060127	65	132	565	255	0.56	0.95	5.03	2.63	0.755	3.83	2.3428	9.03e-06	6.08e-05	ADAMTS3	A disintegrin and metalloproteinase with thrombospondin motifs 3 precursor [Danio rerio]	-	-	-	-	GO:0031012//extracellular matrix	GO:0046914//transition metal ion binding;GO:0070011//peptidase activity, acting on L-amino acid peptides	GO:0019538//protein metabolic process
ENSDARG00000078494	18	29	91	49	0.24	0.33	1.27	0.79	0.285	1.03	1.85361	0.00440471	0.0151579	ADAMTS3	PREDICTED: LOW QUALITY PROTEIN: A disintegrin and metalloproteinase with thrombospondin motifs 14-like [Danio rerio]	-	-	-	-	-	-	-
ENSDARG00000070565	34	43	76	78	0.85	0.91	1.98	2.35	0.88	2.165	1.29879	0.0108264	0.0327448	Adap2	PREDICTED: arf-GAP with dual PH domain-containing protein 2 [Danio rerio]	-	-	-	-	-	GO:0008047//enzyme activator activity;GO:0043169//cation binding	GO:0003143//embryonic heart tube morphogenesis
ENSDARG00000012389	6415	7004	3130	2331	38.24	35.14	19.42	16.74	36.69	18.08	-1.02099	4.93e-11	7.86e-10	ADAR	double-stranded RNA-specific adenosine deaminase [Danio rerio]	Human Diseases;Organismal Systems	Immune system;Infectious diseases	ko05164//Influenza A;ko05162//Measles;ko04623//Cytosolic DNA-sensing pathway	K12968	-	GO:0004000//adenosine deaminase activity	GO:0010467//gene expression
ENSDARG00000003544	4	6	25	22	0.05	0.07	0.35	0.36	0.06	0.355	2.56478	0.0113828	0.034147	Adarb1	PREDICTED: double-stranded RNA-specific editase 1 [Danio rerio]	-	-	-	-	-	-	-
ENSDARG00000062561	60	75	156	157	0.92	0.97	2.49	2.91	0.945	2.7	1.51457	8.88e-05	0.000483473	ADCK1	uncharacterized aarF domain-containing protein kinase 1 [Danio rerio]	-	-	-	-	-	GO:0016740//transferase activity	-
ENSDARG00000014588	6	5	181	91	0.04	0.03	1.4	0.81	0.035	1.105	4.98055	3.84e-11	6.21e-10	ADCY2	PREDICTED: adenylate cyclase type 2 isoform X1 [Danio rerio]	Metabolism;Organismal Systems;Cellular Processes;Environmental Information Processing;Human Diseases	Environmental adaptation;Digestive system;Immune system;Endocrine and metabolic diseases;Aging;Cardiovascular diseases;Cancers;Substance dependence;Infectious diseases;Cell growth and death;Endocrine system;Sensory system;Signal transduction;Drug resistance;Circulatory system;Nucleotide metabolism;Cellular community - eukaryotes;Nervous system	ko05200//Pathways in cancer;ko05166//HTLV-I infection;ko04024//cAMP signaling pathway;ko05163//Human cytomegalovirus infection;ko04015//Rap1 signaling pathway;ko04020//Calcium signaling pathway;ko04022//cGMP - PKG signaling pathway;ko04714//Thermogenesis;ko04921//Oxytocin signaling pathway;ko04261//Adrenergic signaling in cardiomyocytes;ko04062//Chemokine signaling pathway;ko04072//Phospholipase …	K08042	GO:0031224//intrinsic component of membrane	GO:0016829//lyase activity;GO:0036094//small molecule binding	GO:0007165//signal transduction;GO:0009165//nucleotide biosynthetic process;GO:0046058//cAMP metabolic process
MSTRG.6613	43	47	0	0	1.55	1.42	0	0	1.485	0.001	-10.5362	2.54e-05	0.000156579	ADCY2	PREDICTED: adenylate cyclase type 2 isoform X1 [Danio rerio]	Cellular Processes;Environmental Information Processing;Organismal Systems;Metabolism;Human Diseases	Cell growth and death;Endocrine system;Sensory system;Signal transduction;Drug resistance;Circulatory system;Nucleotide metabolism;Nervous system;Cellular community - eukaryotes;Digestive system;Environmental adaptation;Immune system;Aging;Endocrine and metabolic diseases;Cardiovascular diseases;Cancers;Substance dependence;Infectious diseases	ko05200//Pathways in cancer;ko05166//HTLV-I infection;ko04024//cAMP signaling pathway;ko05163//Human cytomegalovirus infection;ko04015//Rap1 signaling pathway;ko04020//Calcium signaling pathway;ko04022//cGMP - PKG signaling pathway;ko04714//Thermogenesis;ko04921//Oxytocin signaling pathway;ko04261//Adrenergic signaling in cardiomyocytes;ko04062//Chemokine signaling pathway;ko04072//Phospholipase …	K08042	GO:0016020//membrane	GO:0016829//lyase activity	GO:0009165//nucleotide biosynthetic process;GO:0009187//cyclic nucleotide metabolic process
ENSDARG00000058392	5	8	30	28	0.05	0.06	0.3	0.32	0.055	0.31	2.49476	0.00669761	0.0216954	ADCY2	PREDICTED: adenylate cyclase type 2 isoform X1 [Danio rerio]	Cellular Processes;Environmental Information Processing;Organismal Systems;Metabolism;Human Diseases	Cancers;Substance dependence;Infectious diseases;Cardiovascular diseases;Aging;Endocrine and metabolic diseases;Environmental adaptation;Digestive system;Immune system;Cellular community - eukaryotes;Nervous system;Drug resistance;Circulatory system;Nucleotide metabolism;Signal transduction;Endocrine system;Cell growth and death;Sensory system	ko05200//Pathways in cancer;ko05166//HTLV-I infection;ko04024//cAMP signaling pathway;ko05163//Human cytomegalovirus infection;ko04015//Rap1 signaling pathway;ko04020//Calcium signaling pathway;ko04022//cGMP - PKG signaling pathway;ko04714//Thermogenesis;ko04921//Oxytocin signaling pathway;ko04261//Adrenergic signaling in cardiomyocytes;ko04062//Chemokine signaling pathway;ko04072//Phospholipase …	K08042	GO:0031224//intrinsic component of membrane	GO:0009975//cyclase activity;GO:0016829//lyase activity	GO:0007165//signal transduction;GO:0009165//nucleotide biosynthetic process;GO:0046058//cAMP metabolic process
ENSDARG00000031783	36	47	99	80	0.66	0.73	1.9	1.78	0.695	1.84	1.40462	0.00268794	0.00992483	ADCY8	adenylate cyclase type 8 [Danio rerio]	Metabolism;Cellular Processes;Organismal Systems;Environmental Information Processing;Human Diseases	Nervous system;Cellular community - eukaryotes;Drug resistance;Circulatory system;Nucleotide metabolism;Signal transduction;Cell growth and death;Endocrine system;Sensory system;Cancers;Substance dependence;Infectious diseases;Endocrine and metabolic diseases;Aging;Cardiovascular diseases;Environmental adaptation;Digestive system;Immune system	ko05200//Pathways in cancer;ko05166//HTLV-I infection;ko04024//cAMP signaling pathway;ko05163//Human cytomegalovirus infection;ko04015//Rap1 signaling pathway;ko04020//Calcium signaling pathway;ko04022//cGMP - PKG signaling pathway;ko04714//Thermogenesis;ko04921//Oxytocin signaling pathway;ko04261//Adrenergic signaling in cardiomyocytes;ko04062//Chemokine signaling pathway;ko04072//Phospholipase …	K08048	GO:0031224//intrinsic component of membrane	GO:0009975//cyclase activity;GO:0016829//lyase activity;GO:0036094//small molecule binding	GO:0007165//signal transduction;GO:0009165//nucleotide biosynthetic process;GO:0016198//axon choice point recognition;GO:0046058//cAMP metabolic process
ENSDARG00000027740	0	0	290	240	0	0	3.59	3.44	0.001	3.515	11.7793	7.31e-13	1.48e-11	ADCYAP1	pituitary adenylate cyclase-activating polypeptide isoform 1 [Danio rerio]	-	-	-	-	-	GO:0005102//receptor binding	GO:0001654//eye development
ENSDARG00000105201	0	0	35	22	0	0	0.31	0.22	0.001	0.265	8.04985	0.000121341	0.000642268	Adcyap1r1	pituitary adenylate cyclase-activating polypeptide type I receptor isoform 1 precursor [Danio rerio]	Environmental Information Processing;Organismal Systems	Environmental adaptation;Endocrine system;Signal transduction;Signaling molecules and interaction	ko04080//Neuroactive ligand-receptor interaction;ko04024//cAMP signaling pathway;ko04713//Circadian entrainment;ko04911//Insulin secretion;ko04924//Renin secretion	K04587	GO:0031224//intrinsic component of membrane	GO:0004930//G-protein coupled receptor activity	GO:0007187//G-protein coupled receptor signaling pathway, coupled to cyclic nucleotide second messenger
ENSDARG00000053708	29	31	4	3	0.43	0.39	0.06	0.05	0.41	0.055	-2.89812	0.0063183	0.0206308	ADCYAP1R1	PREDICTED: pituitary adenylate cyclase-activating polypeptide type I receptor-like [Danio rerio]	Environmental Information Processing	Signaling molecules and interaction	ko04080//Neuroactive ligand-receptor interaction	K04589	-	-	-
ENSDARG00000074581	0	0	187	162	0	0	1.71	1.71	0.001	1.71	10.7398	2.84e-11	4.7e-10	Add2	PREDICTED: beta-adducin isoform X1 [Danio rerio]	-	-	-	-	-	-	-
ENSDARG00000056250	268	360	77	87	3.62	4.09	1.08	1.42	3.855	1.25	-1.6248	3.74e-06	2.7e-05	ADD3	adducin 3 (gamma) b [Danio rerio]	-	-	-	-	-	-	-
ENSDARG00000005595	34	23	84	65	0.21	0.12	0.53	0.48	0.165	0.505	1.61382	0.00969458	0.0298764	ADGB	PREDICTED: androglobin isoform X3 [Danio rerio]	-	-	-	-	-	-	-
ENSDARG00000054177	17	11	71	40	0.15	0.08	0.65	0.43	0.115	0.54	2.23133	0.00458957	0.0157055	Adgra1	PREDICTED: adhesion G protein-coupled receptor A1 [Danio rerio]	-	-	-	-	-	-	-
ENSDARG00000076994	12	21	392	165	0.09	0.14	3.19	1.55	0.115	2.37	4.36518	1.28e-12	2.53e-11	adgra2	RecName: Full=Adhesion G protein-coupled receptor A2; AltName: Full=G-protein coupled receptor 124; Flags: Precursor	-	-	-	-	-	-	-
MSTRG.23462	490	592	246	170	18.18	18.48	9.5	7.6	18.33	8.55	-1.10021	8.67e-06	5.85e-05	adgra3	PREDICTED: adhesion G protein-coupled receptor A3-like, partial [Sinocyclocheilus rhinocerous]	-	-	-	-	GO:0031224//intrinsic component of membrane	GO:0004888//transmembrane signaling receptor activity	GO:0007166//cell surface receptor signaling pathway
MSTRG.23460	317	367	158	116	24.45	23.82	12.68	10.78	24.135	11.73	-1.04092	0.000145941	0.000757999	adgra3	adhesion G protein-coupled receptor A3 precursor [Danio rerio]	-	-	-	-	GO:0031224//intrinsic component of membrane	GO:0004888//transmembrane signaling receptor activity	GO:0007166//cell surface receptor signaling pathway
ENSDARG00000075133	44	51	179	101	0.19	0.19	0.82	0.53	0.19	0.675	1.82889	0.000156886	0.000808125	Adgrb1	PREDICTED: brain-specific angiogenesis inhibitor 1 isoform X1 [Danio rerio]	Cellular Processes	Cell growth and death	ko04115//p53 signaling pathway	K04596	GO:0031224//intrinsic component of membrane	GO:0004888//transmembrane signaling receptor activity	GO:0007166//cell surface receptor signaling pathway
MSTRG.24657	85	101	609	400	1.29	1.29	9.59	7.29	1.29	8.44	2.70987	2.82e-19	1.06e-17	ADGRD2	PREDICTED: adhesion G-protein coupled receptor D2 isoform X1 [Danio rerio]	-	-	-	-	-	-	-
ENSDARG00000042829	10	23	202	64	0.01	0.02	0.23	0.08	0.015	0.155	3.36923	6.43e-05	0.000361599	Adgre1	PREDICTED: fibrillin-1-like [Cyprinus carpio]	-	-	-	-	-	-	-
ENSDARG00000093316	160	285	36	32	0.89	1.33	0.21	0.21	1.11	0.21	-2.4021	2.39e-07	2.17e-06	ADGRF1	PREDICTED: adhesion G protein-coupled receptor F5-like [Danio rerio]	-	-	-	-	-	-	-
ENSDARG00000091757	7	18	84	59	0.06	0.12	0.7	0.57	0.09	0.635	2.81876	0.000124291	0.000656333	Adgrf5	PREDICTED: adhesion G protein-coupled receptor F4-like [Sinocyclocheilus grahami]	-	-	-	-	-	-	-
ENSDARG00000093008	52	71	12	12	0.51	0.59	0.12	0.14	0.55	0.13	-2.08092	0.00227934	0.0085716	Adgrf5	PREDICTED: adhesion G protein-coupled receptor F5 [Danio rerio]	-	-	-	-	-	-	-
MSTRG.22876	0	0	55	671	0	0	0.41	5.8	0.001	3.105	11.6004	0.000382045	0.00178956	ADGRG5	PREDICTED: probable G-protein coupled receptor 114 isoform X1 [Danio rerio]	-	-	-	-	GO:0031224//intrinsic component of membrane	GO:0004888//transmembrane signaling receptor activity	GO:0007166//cell surface receptor signaling pathway
ENSDARG00000027222	99	70	1064	123	0.92	0.55	10.28	1.38	0.735	5.83	2.98768	0.00171831	0.00669027	ADGRG5	PREDICTED: probable G-protein coupled receptor 114 isoform X1 [Danio rerio]	-	-	-	-	GO:0031224//intrinsic component of membrane	GO:0004888//transmembrane signaling receptor activity	GO:0007166//cell surface receptor signaling pathway
MSTRG.1052	75	67	585	505	2.56	1.92	20.75	20.74	2.24	20.745	3.21119	1.76e-25	1.02e-23	ADGRL1	PREDICTED: adhesion G protein-coupled receptor L1 [Danio rerio]	-	-	-	-	-	-	-
MSTRG.1053	6	7	59	49	0.15	0.15	1.54	1.48	0.15	1.51	3.33151	1.06e-05	7.05e-05	Adgrl1	PREDICTED: adhesion G protein-coupled receptor L1-like [Danio rerio]	-	-	-	-	-	-	-
MSTRG.2204	4301	5411	1087	779	26.78	28.36	7.04	5.85	27.57	6.445	-2.09685	4.86e-39	5.51e-37	ADGRL2	PREDICTED: adhesion G protein-coupled receptor L2 isoform X6 [Danio rerio]	-	-	-	-	GO:0031224//intrinsic component of membrane	GO:0004888//transmembrane signaling receptor activity;GO:0005488//binding	GO:0007166//cell surface receptor signaling pathway
ENSDARG00000069356	4065	4492	1414	1001	19.84	18.45	7.18	5.89	19.145	6.535	-1.55071	1.57e-18	5.56e-17	ADGRL2	PREDICTED: adhesion G protein-coupled receptor L2 isoform X4 [Danio rerio]	-	-	-	-	GO:0031224//intrinsic component of membrane	GO:0004888//transmembrane signaling receptor activity;GO:0005488//binding	GO:0007166//cell surface receptor signaling pathway
ENSDARG00000090624	17	11	84	37	0.18	0.1	0.95	0.48	0.14	0.715	2.35252	0.00512222	0.0172905	ADGRL3	PREDICTED: LOW QUALITY PROTEIN: adhesion G protein-coupled receptor L3-like [Danio rerio]	-	-	-	-	-	-	-
MSTRG.23533	18	6	72	37	0.86	0.24	3.56	2.12	0.55	2.84	2.36839	0.017256	0.0485367	ADGRL3	PREDICTED: LOW QUALITY PROTEIN: adhesion G protein-coupled receptor L3-like [Danio rerio]	-	-	-	-	-	-	-
ENSDARG00000013653	32	27	78	108	0.64	0.46	1.63	2.61	0.55	2.12	1.94656	0.00180471	0.00698414	adgrl4	adhesion G protein-coupled receptor L4 precursor [Danio rerio]	-	-	-	-	GO:0031224//intrinsic component of membrane	GO:0004888//transmembrane signaling receptor activity;GO:0046872//metal ion binding	GO:0007166//cell surface receptor signaling pathway
MSTRG.4116	1478	1964	3359	3121	31.23	34.93	73.87	79.48	33.08	76.675	1.2128	2.01e-14	4.9e-13	ADH5	alcohol dehydrogenase 8b [Danio rerio]	Human Diseases;Metabolism	Amino acid metabolism;Global and overview maps;Xenobiotics biodegradation and metabolism;Metabolism of cofactors and vitamins;Cancers;Carbohydrate metabolism;Lipid metabolism	ko01100//Metabolic pathways;ko01200//Carbon metabolism;ko00010//Glycolysis / Gluconeogenesis;ko05204//Chemical carcinogenesis;ko00830//Retinol metabolism;ko00980//Metabolism of xenobiotics by cytochrome P450;ko00982//Drug metabolism - cytochrome P450;ko00071//Fatty acid degradation;ko00350//Tyrosine metabolism	K00121	-	GO:0004029//aldehyde dehydrogenase (NAD) activity;GO:0016616//oxidoreductase activity, acting on the CH-OH group of donors, NAD or NADP as acceptor;GO:0046914//transition metal ion binding	GO:0006081//cellular aldehyde metabolic process;GO:0009410//response to xenobiotic stimulus;GO:0034308//primary alcohol metabolic process
ENSDARG00000024278	262	43	879	857	5.85	0.81	20.41	23.04	3.33	21.725	2.70576	0.00234292	0.00878121	ADH5	alcohol dehydrogenase 8b [Danio rerio]	Metabolism;Human Diseases	Amino acid metabolism;Xenobiotics biodegradation and metabolism;Global and overview maps;Cancers;Metabolism of cofactors and vitamins;Carbohydrate metabolism;Lipid metabolism	ko01100//Metabolic pathways;ko01200//Carbon metabolism;ko00010//Glycolysis / Gluconeogenesis;ko05204//Chemical carcinogenesis;ko00830//Retinol metabolism;ko00980//Metabolism of xenobiotics by cytochrome P450;ko00982//Drug metabolism - cytochrome P450;ko00071//Fatty acid degradation;ko00350//Tyrosine metabolism	K00121	-	GO:0004029//aldehyde dehydrogenase (NAD) activity;GO:0016616//oxidoreductase activity, acting on the CH-OH group of donors, NAD or NADP as acceptor;GO:0046914//transition metal ion binding	GO:0006081//cellular aldehyde metabolic process;GO:0009410//response to xenobiotic stimulus;GO:0034308//primary alcohol metabolic process
ENSDARG00000091211	0	0	19	8	0	0	0.45	0.22	0.001	0.335	8.38802	0.00984929	0.0302664	ADH5	alcohol dehydrogenase 8a [Danio rerio]	Human Diseases;Metabolism	Global and overview maps;Xenobiotics biodegradation and metabolism;Metabolism of cofactors and vitamins;Cancers;Carbohydrate metabolism;Amino acid metabolism;Lipid metabolism	ko01100//Metabolic pathways;ko01200//Carbon metabolism;ko00010//Glycolysis / Gluconeogenesis;ko05204//Chemical carcinogenesis;ko00830//Retinol metabolism;ko00980//Metabolism of xenobiotics by cytochrome P450;ko00982//Drug metabolism - cytochrome P450;ko00071//Fatty acid degradation;ko00350//Tyrosine metabolism	K00121	-	GO:0004029//aldehyde dehydrogenase (NAD) activity;GO:0016616//oxidoreductase activity, acting on the CH-OH group of donors, NAD or NADP as acceptor;GO:0046914//transition metal ion binding	GO:0006081//cellular aldehyde metabolic process;GO:0009410//response to xenobiotic stimulus;GO:0034308//primary alcohol metabolic process
ENSDARG00000039429	1621	1823	5147	3998	29.74	28.15	98.27	88.39	28.945	93.33	1.68903	2.07e-32	1.79e-30	ADK	adenosine kinase isoform 1 [Danio rerio]	Metabolism	Nucleotide metabolism;Global and overview maps	ko01100//Metabolic pathways;ko00230//Purine metabolism	K00856	-	GO:0019206//nucleoside kinase activity	GO:0043101//purine-containing compound salvage
ENSDARG00000075694	356	461	37	50	11.21	12.22	1.21	1.9	11.715	1.555	-2.91337	3.81e-13	8.01e-12	ADORA1	adenosine A1 receptor b [Danio rerio]	Organismal Systems;Environmental Information Processing;Human Diseases	Endocrine system;Signal transduction;Substance dependence;Signaling molecules and interaction	ko04080//Neuroactive ligand-receptor interaction;ko04024//cAMP signaling pathway;ko04022//cGMP - PKG signaling pathway;ko04071//Sphingolipid signaling pathway;ko05032//Morphine addiction;ko04924//Renin secretion;ko04923//Regulation of lipolysis in adipocyte	K04265	GO:0031224//intrinsic component of membrane	GO:0004930//G-protein coupled receptor activity	GO:0035588//G-protein coupled purinergic receptor signaling pathway
MSTRG.13128	323	452	77	113	4.48	5.27	1.11	1.89	4.875	1.5	-1.70044	8.54e-05	0.000466812	ADORA2A	adenosine A2a receptor b [Danio rerio]	Environmental Information Processing;Organismal Systems;Human Diseases	Neurodegenerative diseases;Signal transduction;Substance dependence;Signaling molecules and interaction;Circulatory system	ko04080//Neuroactive ligand-receptor interaction;ko04024//cAMP signaling pathway;ko04015//Rap1 signaling pathway;ko04020//Calcium signaling pathway;ko04270//Vascular smooth muscle contraction;ko05034//Alcoholism;ko05012//Parkinson disease	K04266	GO:0031224//intrinsic component of membrane	GO:0004930//G-protein coupled receptor activity	GO:0035588//G-protein coupled purinergic receptor signaling pathway
ENSDARG00000041589	0	2	64	37	0	0.04	1.4	0.94	0.02	1.17	5.87036	1.89e-05	0.000119694	adprhl1	[Protein ADP-ribosylarginine] hydrolase-like protein 1 [Danio rerio]	-	-	-	-	-	GO:0016799//hydrolase activity, hydrolyzing N-glycosyl compounds	GO:0006464//cellular protein modification process
ENSDARG00000026090	474	452	78	77	13.68	10.98	2.34	2.68	12.33	2.51	-2.29641	4.71e-12	8.59e-11	adprm	manganese-dependent ADP-ribose/CDP-alcohol diphosphatase [Danio rerio]	Metabolism	Lipid metabolism;Nucleotide metabolism	ko00230//Purine metabolism;ko00564//Glycerophospholipid metabolism	K01517	-	GO:0004112//cyclic-nucleotide phosphodiesterase activity;GO:0016462//pyrophosphatase activity;GO:0046914//transition metal ion binding	-
ENSDARG00000011317	57	82	217	124	1.26	1.53	4.99	3.3	1.395	4.145	1.57111	0.000471204	0.00214986	ADRA1B	PREDICTED: alpha-1A adrenergic receptor [Danio rerio]	Organismal Systems;Environmental Information Processing	Signaling molecules and interaction;Signal transduction;Circulatory system;Digestive system	ko04080//Neuroactive ligand-receptor interaction;ko04020//Calcium signaling pathway;ko04022//cGMP - PKG signaling pathway;ko04261//Adrenergic signaling in cardiomyocytes;ko04270//Vascular smooth muscle contraction;ko04970//Salivary secretion	K04136	GO:0031224//intrinsic component of membrane	GO:0004936//alpha-adrenergic receptor activity	GO:0006942//regulation of striated muscle contraction;GO:0007186//G-protein coupled receptor signaling pathway;GO:1903522//regulation of blood circulation
ENSDARG00000024101	34	36	132	98	0.19	0.17	0.79	0.68	0.18	0.735	2.02975	1.52e-05	9.85e-05	Adra1d	PREDICTED: alpha-1D adrenergic receptor [Danio rerio]	Organismal Systems;Environmental Information Processing	Signal transduction;Signaling molecules and interaction;Circulatory system;Digestive system	ko04080//Neuroactive ligand-receptor interaction;ko04020//Calcium signaling pathway;ko04022//cGMP - PKG signaling pathway;ko04261//Adrenergic signaling in cardiomyocytes;ko04270//Vascular smooth muscle contraction;ko04970//Salivary secretion	K04137	-	-	-
ENSDARG00000007490	156	213	45	71	3.78	4.35	1.14	2.07	4.065	1.605	-1.34068	0.010349	0.0315066	adrb1	beta-1 adrenergic receptor [Danio rerio]	Human Diseases;Cellular Processes;Organismal Systems;Environmental Information Processing	Endocrine system;Circulatory system;Digestive system;Cardiovascular diseases;Signal transduction;Cellular community - eukaryotes;Signaling molecules and interaction	ko04080//Neuroactive ligand-receptor interaction;ko04024//cAMP signaling pathway;ko04020//Calcium signaling pathway;ko04022//cGMP - PKG signaling pathway;ko04261//Adrenergic signaling in cardiomyocytes;ko05414//Dilated cardiomyopathy (DCM);ko04540//Gap junction;ko04970//Salivary secretion;ko04924//Renin secretion;ko04923//Regulation of lipolysis in adipocyte	K04141	GO:0031224//intrinsic component of membrane	GO:0004939//beta-adrenergic receptor activity	GO:0007188//adenylate cyclase-modulating G-protein coupled receptor signaling pathway;GO:0008016//regulation of heart contraction
ENSDARG00000054510	14	8	61	47	0.12	0.06	0.54	0.49	0.09	0.515	2.51658	0.00132885	0.00535194	adrb2	beta-2 adrenergic receptor [Danio rerio]	Organismal Systems;Environmental Information Processing	Endocrine system;Digestive system;Circulatory system;Signaling molecules and interaction;Signal transduction	ko04080//Neuroactive ligand-receptor interaction;ko04024//cAMP signaling pathway;ko04020//Calcium signaling pathway;ko04022//cGMP - PKG signaling pathway;ko04261//Adrenergic signaling in cardiomyocytes;ko04970//Salivary secretion;ko04924//Renin secretion;ko04923//Regulation of lipolysis in adipocyte	K04142	GO:0031224//intrinsic component of membrane	GO:0004939//beta-adrenergic receptor activity	GO:0006937//regulation of muscle contraction;GO:0007188//adenylate cyclase-modulating G-protein coupled receptor signaling pathway;GO:0008016//regulation of heart contraction
ENSDARG00000053646	0	9	131	104	0	0.15	2.64	2.42	0.075	2.53	5.0761	4.16e-05	0.000244652	ADRB4C	beta-3a-adrenergic receptor [Danio rerio]	Human Diseases;Cellular Processes;Organismal Systems;Environmental Information Processing	Signaling molecules and interaction;Cellular community - eukaryotes;Signal transduction;Cardiovascular diseases;Digestive system;Circulatory system;Endocrine system	ko04080//Neuroactive ligand-receptor interaction;ko04024//cAMP signaling pathway;ko04020//Calcium signaling pathway;ko04022//cGMP - PKG signaling pathway;ko04261//Adrenergic signaling in cardiomyocytes;ko05414//Dilated cardiomyopathy (DCM);ko04540//Gap junction;ko04970//Salivary secretion;ko04924//Renin secretion;ko04923//Regulation of lipolysis in adipocyte	K04141	-	GO:0004888//transmembrane signaling receptor activity	GO:0007166//cell surface receptor signaling pathway
ENSDARG00000002071	94	134	580	359	1.39	1.67	8.92	6.39	1.53	7.655	2.32287	2.89e-12	5.46e-11	adss	adenylosuccinate synthetase isozyme 2 [Danio rerio]	Metabolism	Amino acid metabolism;Global and overview maps;Nucleotide metabolism	ko01100//Metabolic pathways;ko00230//Purine metabolism;ko00250//Alanine, aspartate and glutamate metabolism	K01939	GO:0044424//intracellular part	GO:0016879//ligase activity, forming carbon-nitrogen bonds;GO:0032550//purine ribonucleoside binding;GO:0046872//metal ion binding	GO:0006167//AMP biosynthetic process
ENSDARG00000006901	6	22	302	171	0.06	0.17	2.91	1.91	0.115	2.41	4.38933	1.76e-10	2.62e-09	Aebp1	PREDICTED: inactive carboxypeptidase-like protein X2 isoform X1 [Danio rerio]	-	-	-	-	-	GO:0008235//metalloexopeptidase activity;GO:0046914//transition metal ion binding	-
ENSDARG00000039099	0	6	2730	1719	0	0.1	55.6	40.54	0.05	48.07	9.90899	8.97e-12	1.58e-10	aep1	natterin-like protein [Danio rerio]	-	-	-	-	-	-	-
ENSDARG00000092521	0	0	50	29	0	0	1.47	0.99	0.001	1.23	10.2644	1.35e-05	8.78e-05	aep1	PREDICTED: natterin-like protein [Danio rerio]	-	-	-	-	-	-	-
MSTRG.22504	0	0	45	23	0	0	5.36	3.17	0.001	4.265	12.0583	5.08e-05	0.000292819	aep1	natterin-like protein [Danio rerio]	-	-	-	-	-	-	-
ENSDARG00000019588	335	361	168	108	7.8	7.08	4.07	3.03	7.44	3.55	-1.06748	0.000747073	0.00323027	AES	chico [Danio rerio]	-	-	-	-	-	-	-
ENSDARG00000056453	34	56	282	214	0.58	0.8	5	4.4	0.69	4.7	2.76799	9.74e-13	1.95e-11	afap1l1	PREDICTED: actin filament-associated protein 1-like 1 isoform X1 [Danio rerio]	-	-	-	-	-	-	-
ENSDARG00000074806	1075	1279	355	368	11.31	11.32	3.89	4.67	11.315	4.28	-1.40255	1.68e-10	2.51e-09	AFAP1L2	PREDICTED: actin filament-associated protein 1-like 2 isoform X1 [Danio rerio]	-	-	-	-	-	GO:0060090//binding, bridging	GO:0010646//regulation of cell communication
ENSDARG00000052242	19	40	89	58	0.09	0.17	0.46	0.35	0.13	0.405	1.63941	0.0114611	0.0343361	AFF2	PREDICTED: AF4/FMR2 family member 2 [Danio rerio]	-	-	-	-	-	-	-
MSTRG.17355	37	1248	8	2	0.52	14.84	0.12	0.03	7.68	0.075	-6.67807	0.000494188	0.00224481	Afg3l1	PREDICTED: AFG3-like protein 1 isoform X4 [Takifugu rubripes]	-	-	-	-	GO:0031224//intrinsic component of membrane	GO:0032550//purine ribonucleoside binding;GO:0046914//transition metal ion binding	GO:0019538//protein metabolic process
ENSDARG00000099874	9	19	109	33	0.11	0.19	1.34	0.47	0.15	0.905	2.59296	0.00436642	0.0150511	Agap1	arf-GAP with GTPase, ANK repeat and PH domain-containing protein 2 [Danio rerio]	Cellular Processes;Environmental Information Processing	Transport and catabolism;Signal transduction	ko04144//Endocytosis;ko04068//FoxO signaling pathway	K17848	-	GO:0008047//enzyme activator activity;GO:0032550//purine ribonucleoside binding;GO:0043169//cation binding	-
ENSDARG00000110838	0	0	21	21	0	0	1.02	1.19	0.001	1.105	10.1098	0.000695729	0.00304005	AGBL4	PREDICTED: cytosolic carboxypeptidase 6-like [Sinocyclocheilus rhinocerous]	-	-	-	-	-	-	-
ENSDARG00000103811	61	297	1261	884	0.69	2.84	14.89	12.08	1.765	13.485	2.93362	1.5e-05	9.74e-05	AGL	glycogen debranching enzyme [Danio rerio]	Metabolism	Global and overview maps;Carbohydrate metabolism	ko01100//Metabolic pathways;ko00500//Starch and sucrose metabolism	K01196	-	GO:0004133//glycogen debranching enzyme activity	GO:0005977//glycogen metabolic process
ENSDARG00000092644	270	366	1288	545	2.88	3.29	14.31	7.01	3.085	10.66	1.78887	3.61e-05	0.000214901	AGO1	protein argonaute-1 [Danio rerio]	-	-	-	-	-	-	GO:0016458//gene silencing
ENSDARG00000070480	64	49	991	944	1.23	0.79	19.78	21.81	1.01	20.795	4.36381	2.96e-38	3.2e-36	agr2	anterior gradient protein 2 homolog precursor [Danio rerio]	-	-	-	-	-	-	GO:0002065//columnar/cuboidal epithelial cell differentiation
ENSDARG00000079388	281	686	1918	631	1.24	2.54	8.79	3.35	1.89	6.07	1.68331	0.00522462	0.0175919	AGRN	PREDICTED: agrin isoform X6 [Danio rerio]	Environmental Information Processing	Signaling molecules and interaction	ko04512//ECM-receptor interaction	K06254	-	-	-
ENSDARG00000069089	0	7	75	55	0	0.24	3.24	2.75	0.12	2.995	4.64145	0.000723952	0.00314344	AGRP	agouti related neuropeptide precursor [Danio rerio]	Organismal Systems	Endocrine system	ko04920//Adipocytokine signaling pathway	K05231	-	-	-
ENSDARG00000035552	2	4	104	92	0.03	0.06	1.87	1.91	0.045	1.89	5.39232	8.1e-11	1.25e-09	AGTR2	type-2 angiotensin II receptor [Danio rerio]	Environmental Information Processing;Organismal Systems	Signaling molecules and interaction;Circulatory system;Endocrine system	ko04080//Neuroactive ligand-receptor interaction;ko04261//Adrenergic signaling in cardiomyocytes;ko04614//Renin-angiotensin system	K04167	GO:0031224//intrinsic component of membrane	GO:0001595//angiotensin receptor activity	GO:0007186//G-protein coupled receptor signaling pathway
ENSDARG00000077082	63	50	332	307	1.36	0.91	7.46	7.99	1.135	7.725	2.76684	2.46e-12	4.69e-11	agtrap	type-1 angiotensin II receptor-associated protein [Danio rerio]	-	-	-	-	-	-	-
ENSDARG00000100709	147	151	462	310	2.44	2.11	7.98	6.2	2.275	7.09	1.63992	1.37e-07	1.3e-06	AGXT2	alanine--glyoxylate aminotransferase 2, mitochondrial [Danio rerio]	Metabolism	Amino acid metabolism;Global and overview maps	ko01100//Metabolic pathways;ko00270//Cysteine and methionine metabolism;ko00280//Valine, leucine and isoleucine degradation;ko00260//Glycine, serine and threonine metabolism;ko00250//Alanine, aspartate and glutamate metabolism	K00827	-	GO:0016769//transferase activity, transferring nitrogenous groups;GO:0043168//anion binding	-
ENSDARG00000005191	6457	7663	21956	18152	108.55	108.42	384.13	367.73	108.485	375.93	1.79297	4.39e-68	1.17e-65	ahcy-b	adenosylhomocysteinase [Danio rerio]	Metabolism	Amino acid metabolism;Global and overview maps	ko01100//Metabolic pathways;ko00270//Cysteine and methionine metabolism	K01251	-	GO:0016802//trialkylsulfonium hydrolase activity	GO:0000096//sulfur amino acid metabolic process
ENSDARG00000051873	0	0	233	136	0	0	6.28	4.24	0.001	5.26	12.3608	4.54e-11	7.28e-10	AHCYL2	adenosylhomocysteinase [Danio rerio]	Metabolism	Amino acid metabolism;Global and overview maps	ko01100//Metabolic pathways;ko00270//Cysteine and methionine metabolism	K01251	-	-	-
ENSDARG00000108535	0	2	22	23	0	0	0.06	0.07	0.001	0.065	6.02237	0.00306502	0.0110961	AHNAK2	neuroblast differentiation-associated protein AHNAK-like [Danio rerio]	-	-	-	-	-	-	-
ENSDARG00000021833	365	396	1249	554	1.57	1.43	5.59	2.87	1.5	4.23	1.4957	0.000304695	0.00146635	AHR	Aryl hydrocarbon receptor 2 [Danio rerio]	-	-	-	-	-	-	-
ENSDARG00000023537	12	0	149	87	0.1	0	1.24	0.84	0.05	1.04	4.37851	0.00374137	0.0131547	AHR	aryl hydrocarbon receptor [Danio rerio]	Human Diseases;Organismal Systems	Immune system;Endocrine and metabolic diseases	ko04934//Cushing syndrome;ko04659//Th17 cell differentiation	K09093	-	-	-
MSTRG.6080	68	98	251	162	1.88	2.29	7.24	5.41	2.085	6.325	1.60102	3.39e-05	0.000203281	AIFM3	PREDICTED: apoptosis-inducing factor 3-like [Sinocyclocheilus anshuiensis]	-	-	-	-	-	GO:0000166//nucleotide binding;GO:0043169//cation binding;GO:0051536//iron-sulfur cluster binding	GO:0019725//cellular homeostasis;GO:0044710//single-organism metabolic process
ENSDARG00000075551	0	0	35	8	0	0	0.67	0.18	0.001	0.425	8.73132	0.00269427	0.00994275	AIFM3	PREDICTED: apoptosis-inducing factor 3-like [Danio rerio]	-	-	-	-	-	GO:0000166//nucleotide binding;GO:0043169//cation binding;GO:0051536//iron-sulfur cluster binding	GO:0019725//cellular homeostasis;GO:0044710//single-organism metabolic process
MSTRG.12387	0	0	41	34	0	0	1.02	0.98	0.001	1	9.96578	1.29e-05	8.45e-05	AIG1	PREDICTED: androgen-induced gene 1 protein [Danio rerio]	-	-	-	-	-	-	-
ENSDARG00000036894	9	12	232	192	0.34	0.38	9.06	8.68	0.36	8.87	4.62287	4.08e-21	1.75e-19	Aimp1	PREDICTED: aminoacyl tRNA synthase complex-interacting multifunctional protein 1-like [Sinocyclocheilus anshuiensis]	-	-	-	-	-	-	-
MSTRG.15701	0	4	52	34	0	0.12	2	1.51	0.06	1.755	4.87036	0.000547038	0.00245418	Aimp1	PREDICTED: aminoacyl tRNA synthase complex-interacting multifunctional protein 1-like [Sinocyclocheilus anshuiensis]	-	-	-	-	-	-	-
ENSDARG00000038655	17	13	69	43	0.14	0.09	0.6	0.43	0.115	0.515	2.16294	0.00279241	0.0102556	Ajap1	PREDICTED: adherens junction-associated protein 1 [Danio rerio]	-	-	-	-	-	-	-
MSTRG.21218	33	44	1235	1283	1.23	1.38	47.84	57.55	1.305	52.695	5.33554	3.77e-72	1.1e-69	ak1	adenylate kinase isoenzyme 1 [Danio rerio]	Metabolism	Nucleotide metabolism;Global and overview maps;Metabolism of cofactors and vitamins	ko01100//Metabolic pathways;ko00230//Purine metabolism;ko00730//Thiamine metabolism	K00939	GO:0044424//intracellular part	GO:0016301//kinase activity;GO:0016776//phosphotransferase activity, phosphate group as acceptor;GO:0032550//purine ribonucleoside binding	GO:0009132//nucleoside diphosphate metabolic process;GO:0009141//nucleoside triphosphate metabolic process;GO:0009152//purine ribonucleotide biosynthetic process
ENSDARG00000058226	8877	10611	1929	3279	146.42	147.3	33.11	65.17	146.86	49.14	-1.57947	4.15e-05	0.000244329	Ak3	GTP:AMP phosphotransferase AK3, mitochondrial [Danio rerio]	Metabolism	Nucleotide metabolism	ko00230//Purine metabolism	K00944	GO:0044429//mitochondrial part	GO:0016776//phosphotransferase activity, phosphate group as acceptor;GO:0032550//purine ribonucleoside binding	GO:0009152//purine ribonucleotide biosynthetic process
ENSDARG00000017739	16	15	331	304	0.32	0.25	6.8	7.23	0.285	7.015	4.62141	4.49e-28	3.06e-26	Ak5	adenylate kinase 5, like [Danio rerio]	Metabolism	Metabolism of cofactors and vitamins;Global and overview maps;Nucleotide metabolism	ko01100//Metabolic pathways;ko00230//Purine metabolism;ko00730//Thiamine metabolism	K00939	-	GO:0016301//kinase activity	GO:0006725//cellular aromatic compound metabolic process;GO:0006796//phosphate-containing compound metabolic process
ENSDARG00000019001	42	52	209	121	0.89	0.93	4.63	3.1	0.91	3.865	2.08653	5.51e-06	3.86e-05	AK7	adenylate kinase 7 [Danio rerio]	Metabolism	Nucleotide metabolism;Metabolism of cofactors and vitamins;Global and overview maps	ko01100//Metabolic pathways;ko00230//Purine metabolism;ko00730//Thiamine metabolism	K00939	-	GO:0032550//purine ribonucleoside binding	GO:0006725//cellular aromatic compound metabolic process
ENSDARG00000017023	4	14	59	59	0.05	0.16	0.81	0.94	0.105	0.875	3.05889	0.00043354	0.00199906	AK7	adenylate kinase 7 [Danio rerio]	Metabolism	Nucleotide metabolism;Global and overview maps;Metabolism of cofactors and vitamins	ko01100//Metabolic pathways;ko00230//Purine metabolism;ko00730//Thiamine metabolism	K00939	-	GO:0016301//kinase activity	GO:0006725//cellular aromatic compound metabolic process
ENSDARG00000055678	20429	27632	9014	8968	103.31	117.6	47.44	54.65	110.455	51.045	-1.11362	5.64e-11	8.91e-10	Akap12	A-kinase anchor protein 12 isoform 1 [Danio rerio]	-	-	-	-	GO:0044444//cytoplasmic part	GO:0005515//protein binding	GO:0006886//intracellular protein transport;GO:0010738//regulation of protein kinase A signaling;GO:0030031//cell projection assembly;GO:0032989//cellular component morphogenesis;GO:0035023//regulation of Rho protein signal transduction
MSTRG.1238	65	94	516	309	0.48	0.58	3.93	2.72	0.53	3.325	2.64929	3.39e-13	7.17e-12	Akap2	PREDICTED: A-kinase anchor protein 2-like isoform X2 [Sinocyclocheilus anshuiensis]	-	-	-	-	-	-	-
ENSDARG00000069608	56	85	257	167	0.62	0.79	2.96	2.22	0.705	2.59	1.87726	2.43e-06	1.81e-05	Akap2	A-kinase anchor protein 2 [Danio rerio]	-	-	-	-	-	-	-
MSTRG.7864	0	0	480	227	0	0	2.33	1.28	0.001	1.805	10.8178	5.57e-13	1.15e-11	AKAP6	PREDICTED: A-kinase anchor protein 6 isoform X2 [Danio rerio]	-	-	-	-	-	-	-
ENSDARG00000077295	33	41	135	59	0.17	0.18	0.73	0.37	0.175	0.55	1.65208	0.00887042	0.0276537	AKAP6	PREDICTED: A-kinase anchor protein 6 isoform X2 [Danio rerio]	-	-	-	-	-	-	-
ENSDARG00000043843	16	50	183	125	0.88	2.32	10.52	8.32	1.6	9.42	2.55766	0.000128379	0.000675398	Akap7	PREDICTED: A-kinase anchor protein 7 isoforms alpha and beta-like [Cyprinus carpio]	-	-	-	-	GO:0044444//cytoplasmic part;GO:0044459//plasma membrane part	GO:0016772//transferase activity, transferring phosphorus-containing groups;GO:0019900//kinase binding;GO:0036094//small molecule binding;GO:0051018//protein kinase A binding	GO:0006796//phosphate-containing compound metabolic process;GO:0007165//signal transduction;GO:0033036//macromolecule localization;GO:0042391//regulation of membrane potential;GO:0043268//positive regulation of potassium ion transport;GO:0051591//response to cAMP;GO:1902259//regulation of delayed rectifier potassium channel activity
ENSDARG00000035257	21	18	392	307	0.62	0.45	12.01	10.89	0.535	11.45	4.41966	3.03e-28	2.1e-26	akr1a1a	RecName: Full=Alcohol dehydrogenase [NADP(+)] A; AltName: Full=Aldehyde reductase-A; AltName: Full=Aldo-keto reductase family 1 member A1-A	Metabolism	Global and overview maps;Carbohydrate metabolism;Lipid metabolism	ko01100//Metabolic pathways;ko00010//Glycolysis / Gluconeogenesis;ko00561//Glycerolipid metabolism;ko00040//Pentose and glucuronate interconversions	K00002	-	GO:0004033//aldo-keto reductase (NADP) activity	GO:0044710//single-organism metabolic process
ENSDARG00000052030	83	94	136	188	2.93	2.79	4.99	7.99	2.86	6.49	1.1822	0.0131039	0.0384771	akr1a1b	PREDICTED: alcohol dehydrogenase [NADP(+)] B isoform X1 [Danio rerio]	Metabolism	Lipid metabolism;Global and overview maps;Carbohydrate metabolism	ko01100//Metabolic pathways;ko00010//Glycolysis / Gluconeogenesis;ko00561//Glycerolipid metabolism;ko00040//Pentose and glucuronate interconversions	K00002	-	GO:0004033//aldo-keto reductase (NADP) activity	GO:0044710//single-organism metabolic process
ENSDARG00000006215	83	111	940	683	0.78	0.88	9.2	7.74	0.83	8.47	3.35118	3.86e-41	4.67e-39	AKR1B1	aldose reductase [Danio rerio]	Metabolism	Global and overview maps;Carbohydrate metabolism;Metabolism of cofactors and vitamins;Lipid metabolism	ko01100//Metabolic pathways;ko00561//Glycerolipid metabolism;ko00040//Pentose and glucuronate interconversions;ko00051//Fructose and mannose metabolism;ko00052//Galactose metabolism;ko00790//Folate biosynthesis	K00011	-	GO:0003824//catalytic activity	GO:0044710//single-organism metabolic process
MSTRG.1148	25	32	307	214	0.55	0.59	7.01	5.66	0.57	6.335	3.47431	1.17e-18	4.2e-17	AKT2	RAC-alpha serine/threonine-protein kinase [Danio rerio]	Human Diseases;Cellular Processes;Organismal Systems;Environmental Information Processing	Infectious diseases;Cancers;Endocrine and metabolic diseases;Cardiovascular diseases;Aging;Immune system;Digestive system;Nervous system;Cellular community - eukaryotes;Transport and catabolism;Drug resistance;Circulatory system;Development;Signal transduction;Cell growth and death;Endocrine system	ko05200//Pathways in cancer;ko04151//PI3K-Akt signaling pathway;ko05165//Human papillomavirus infection;ko04010//MAPK signaling pathway;ko05166//HTLV-I infection;ko04510//Focal adhesion;ko05205//Proteoglycans in cancer;ko04024//cAMP signaling pathway;ko05163//Human cytomegalovirus infection;ko04015//Rap1 signaling pathway;ko04014//Ras signaling pathway;ko04022//cGMP - PKG signaling pathway;ko0516…	K04456	-	GO:0004672//protein kinase activity;GO:0032550//purine ribonucleoside binding	GO:0006464//cellular protein modification process;GO:0006796//phosphate-containing compound metabolic process;GO:0042981//regulation of apoptotic process
ENSDARG00000103612	158	177	0	0	3.13	2.95	0	0	3.04	0.001	-11.5699	6.5e-10	8.9e-09	AKT2	RAC-alpha serine/threonine-protein kinase [Danio rerio]	Human Diseases;Organismal Systems;Environmental Information Processing;Cellular Processes	Development;Signal transduction;Cell growth and death;Endocrine system;Cellular community - eukaryotes;Nervous system;Transport and catabolism;Drug resistance;Circulatory system;Immune system;Digestive system;Infectious diseases;Cancers;Cardiovascular diseases;Endocrine and metabolic diseases;Aging	ko05200//Pathways in cancer;ko04151//PI3K-Akt signaling pathway;ko05165//Human papillomavirus infection;ko04010//MAPK signaling pathway;ko05166//HTLV-I infection;ko04510//Focal adhesion;ko05205//Proteoglycans in cancer;ko04024//cAMP signaling pathway;ko05163//Human cytomegalovirus infection;ko04015//Rap1 signaling pathway;ko04014//Ras signaling pathway;ko04022//cGMP - PKG signaling pathway;ko0516…	K04456	-	GO:0004672//protein kinase activity;GO:0032550//purine ribonucleoside binding	GO:0006464//cellular protein modification process;GO:0006796//phosphate-containing compound metabolic process;GO:0042981//regulation of apoptotic process
MSTRG.23009	396	552	829	786	6.24	7.32	13.6	14.93	6.78	14.265	1.07312	8.89e-07	7.18e-06	aktip	PREDICTED: AKT-interacting protein isoform X1 [Danio rerio]	-	-	-	-	GO:0016020//membrane;GO:0043234//protein complex;GO:0044424//intracellular part	-	GO:0006996//organelle organization;GO:0007041//lysosomal transport;GO:0008104//protein localization;GO:0012501//programmed cell death;GO:0016192//vesicle-mediated transport
ENSDARG00000038643	149	135	1270	885	1.89	1.44	16.79	13.55	1.665	15.17	3.18763	5.9e-29	4.26e-27	alas2	Alas2 protein, partial [Danio rerio]	Metabolism	Amino acid metabolism;Metabolism of cofactors and vitamins;Global and overview maps	ko01100//Metabolic pathways;ko00860//Porphyrin and chlorophyll metabolism;ko00260//Glycine, serine and threonine metabolism	K00643	GO:0019866//organelle inner membrane;GO:0044429//mitochondrial part	GO:0016749//N-succinyltransferase activity;GO:0043168//anion binding	GO:0006779//porphyrin-containing compound biosynthetic process;GO:0006950//response to stress;GO:0020027//hemoglobin metabolic process;GO:0030099//myeloid cell differentiation
ENSDARG00000058538	49700	61695	8608	9942	521.73	545.08	94.04	125.77	533.405	109.905	-2.27897	1.71e-24	9.41e-23	alcama	neurolin-like cell adhesion molecule precursor [Danio rerio]	Environmental Information Processing	Signaling molecules and interaction	ko04514//Cell adhesion molecules (CAMs)	K06547	GO:0031224//intrinsic component of membrane;GO:0043005//neuron projection	GO:0005515//protein binding	GO:0007409//axonogenesis;GO:0016477//cell migration
ENSDARG00000037935	280	411	754	516	3.17	3.92	8.9	7.05	3.545	7.975	1.1697	1.19e-05	7.86e-05	ALDH16A1	aldehyde dehydrogenase family 16 member A1 [Danio rerio]	Metabolism	Global and overview maps;Carbohydrate metabolism;Amino acid metabolism;Metabolism of terpenoids and polyketides;Lipid metabolism;Metabolism of other amino acids	ko01100//Metabolic pathways;ko00310//Lysine degradation;ko00010//Glycolysis / Gluconeogenesis;ko00561//Glycerolipid metabolism;ko00330//Arginine and proline metabolism;ko00071//Fatty acid degradation;ko00280//Valine, leucine and isoleucine degradation;ko00380//Tryptophan metabolism;ko00620//Pyruvate metabolism;ko00053//Ascorbate and aldarate metabolism;ko00410//beta-Alanine metabolism;ko00340//Hi…	K00128	-	-	-
ENSDARG00000099579	292	316	1037	500	1.89	1.73	7	3.91	1.81	5.455	1.59159	4.05e-05	0.000239205	ALDH18A1	delta-1-pyrroline-5-carboxylate synthase [Danio rerio]	Metabolism	Amino acid metabolism;Global and overview maps	ko01100//Metabolic pathways;ko01230//Biosynthesis of amino acids;ko00330//Arginine and proline metabolism	K12657	-	-	-
ENSDARG00000076933	18	21	177	247	0.26	0.25	2.64	4.26	0.255	3.45	3.75803	3.32e-12	6.2e-11	Aldh1a3	aldehyde dehydrogenase family 1 member A3 [Danio rerio]	Metabolism;Human Diseases	Amino acid metabolism;Global and overview maps;Xenobiotics biodegradation and metabolism;Carbohydrate metabolism;Cancers;Metabolism of other amino acids	ko01100//Metabolic pathways;ko00010//Glycolysis / Gluconeogenesis;ko05204//Chemical carcinogenesis;ko00980//Metabolism of xenobiotics by cytochrome P450;ko00982//Drug metabolism - cytochrome P450;ko00410//beta-Alanine metabolism;ko00350//Tyrosine metabolism;ko00340//Histidine metabolism;ko00360//Phenylalanine metabolism	K00129	-	GO:0016620//oxidoreductase activity, acting on the aldehyde or oxo group of donors, NAD or NADP as acceptor	GO:0044710//single-organism metabolic process
ENSDARG00000089924	363	409	1315	1014	6.12	5.8	23.05	20.59	5.96	21.82	1.87227	3.73e-24	2.03e-22	ALDH2	aldehyde dehydrogenase 2 [Danio rerio]	Metabolism	Metabolism of terpenoids and polyketides;Amino acid metabolism;Carbohydrate metabolism;Global and overview maps;Metabolism of other amino acids;Lipid metabolism	ko01100//Metabolic pathways;ko00310//Lysine degradation;ko00010//Glycolysis / Gluconeogenesis;ko00561//Glycerolipid metabolism;ko00330//Arginine and proline metabolism;ko00071//Fatty acid degradation;ko00280//Valine, leucine and isoleucine degradation;ko00380//Tryptophan metabolism;ko00620//Pyruvate metabolism;ko00053//Ascorbate and aldarate metabolism;ko00410//beta-Alanine metabolism;ko00340//Hi…	K00128	-	GO:0016620//oxidoreductase activity, acting on the aldehyde or oxo group of donors, NAD or NADP as acceptor	GO:0044237//cellular metabolic process;GO:0044710//single-organism metabolic process
ENSDARG00000074791	36	35	79	79	0.36	0.29	0.82	0.95	0.325	0.885	1.44524	0.00633407	0.0206773	Aldh3a2	PREDICTED: fatty aldehyde dehydrogenase isoform X2 [Danio rerio]	Metabolism	Lipid metabolism;Metabolism of other amino acids;Carbohydrate metabolism;Global and overview maps;Metabolism of terpenoids and polyketides;Amino acid metabolism	ko01100//Metabolic pathways;ko00310//Lysine degradation;ko00010//Glycolysis / Gluconeogenesis;ko00561//Glycerolipid metabolism;ko00330//Arginine and proline metabolism;ko00071//Fatty acid degradation;ko00280//Valine, leucine and isoleucine degradation;ko00380//Tryptophan metabolism;ko00620//Pyruvate metabolism;ko00053//Ascorbate and aldarate metabolism;ko00410//beta-Alanine metabolism;ko00340//Hi…	K00128	-	GO:0016620//oxidoreductase activity, acting on the aldehyde or oxo group of donors, NAD or NADP as acceptor	GO:0044237//cellular metabolic process;GO:0044710//single-organism metabolic process
ENSDARG00000013839	2996	2650	962	1051	61.13	45.51	20.43	25.84	53.32	23.135	-1.2046	1.77e-05	0.000112579	Aldh3b1	PREDICTED: aldehyde dehydrogenase family 3 member B1 isoform X1 [Danio rerio]	Human Diseases;Metabolism	Xenobiotics biodegradation and metabolism;Global and overview maps;Cancers;Carbohydrate metabolism;Amino acid metabolism;Metabolism of other amino acids	ko01100//Metabolic pathways;ko00010//Glycolysis / Gluconeogenesis;ko05204//Chemical carcinogenesis;ko00980//Metabolism of xenobiotics by cytochrome P450;ko00982//Drug metabolism - cytochrome P450;ko00410//beta-Alanine metabolism;ko00350//Tyrosine metabolism;ko00340//Histidine metabolism;ko00360//Phenylalanine metabolism	K00129	-	GO:0016620//oxidoreductase activity, acting on the aldehyde or oxo group of donors, NAD or NADP as acceptor	GO:0044237//cellular metabolic process;GO:0044710//single-organism metabolic process
ENSDARG00000076544	145	233	418	277	2.58	3.49	7.73	5.93	3.035	6.83	1.17019	0.000602684	0.00267524	Aldh5a1	PREDICTED: succinate-semialdehyde dehydrogenase, mitochondrial isoform X1 [Danio rerio]	Metabolism	Amino acid metabolism;Global and overview maps;Carbohydrate metabolism	ko01100//Metabolic pathways;ko00250//Alanine, aspartate and glutamate metabolism;ko00650//Butanoate metabolism	K00139	-	-	-
ENSDARG00000053485	1899	2138	6851	5378	15.81	14.98	59.37	53.97	15.395	56.67	1.88012	2.11e-43	2.79e-41	Aldh6a1	methylmalonate-semialdehyde dehydrogenase [acylating], mitochondrial [Danio rerio]	Metabolism	Metabolism of other amino acids;Carbohydrate metabolism;Global and overview maps;Amino acid metabolism	ko01100//Metabolic pathways;ko01200//Carbon metabolism;ko00562//Inositol phosphate metabolism;ko00280//Valine, leucine and isoleucine degradation;ko00410//beta-Alanine metabolism;ko00640//Propanoate metabolism	K00140	-	GO:0016620//oxidoreductase activity, acting on the aldehyde or oxo group of donors, NAD or NADP as acceptor	GO:0044710//single-organism metabolic process
ENSDARG00000018426	934	1137	2322	1572	15.89	16.28	41.12	32.23	16.085	36.675	1.18908	2.82e-09	3.54e-08	ALDH7A1	alpha-aminoadipic semialdehyde dehydrogenase [Danio rerio]	Metabolism	Global and overview maps;Carbohydrate metabolism;Amino acid metabolism;Lipid metabolism;Metabolism of other amino acids	ko01100//Metabolic pathways;ko00310//Lysine degradation;ko00010//Glycolysis / Gluconeogenesis;ko00561//Glycerolipid metabolism;ko00330//Arginine and proline metabolism;ko00071//Fatty acid degradation;ko00280//Valine, leucine and isoleucine degradation;ko00380//Tryptophan metabolism;ko00620//Pyruvate metabolism;ko00260//Glycine, serine and threonine metabolism;ko00053//Ascorbate and aldarate metab…	K14085	-	GO:0016620//oxidoreductase activity, acting on the aldehyde or oxo group of donors, NAD or NADP as acceptor	GO:0001654//eye development;GO:0033333//fin development;GO:0044710//single-organism metabolic process
ENSDARG00000036776	98	96	260	302	1.87	1.54	5.17	6.96	1.705	6.065	1.83074	2.5e-06	1.86e-05	aldh8a1	aldehyde dehydrogenase family 8 member A1 [Danio rerio]	-	-	-	-	GO:0044424//intracellular part	GO:0004029//aldehyde dehydrogenase (NAD) activity;GO:0004030//aldehyde dehydrogenase [NAD(P)+] activity;GO:0004738//pyruvate dehydrogenase activity	GO:0044710//single-organism metabolic process
MSTRG.24029	531	472	1209	1062	7.1	5.31	16.81	17.1	6.205	16.955	1.45021	3.17e-08	3.36e-07	aldh9a1a	4-trimethylaminobutyraldehyde dehydrogenase [Danio rerio]	Metabolism	Lipid metabolism;Metabolism of other amino acids;Global and overview maps;Carbohydrate metabolism;Amino acid metabolism	ko01100//Metabolic pathways;ko00310//Lysine degradation;ko00010//Glycolysis / Gluconeogenesis;ko00561//Glycerolipid metabolism;ko00330//Arginine and proline metabolism;ko00071//Fatty acid degradation;ko00280//Valine, leucine and isoleucine degradation;ko00380//Tryptophan metabolism;ko00620//Pyruvate metabolism;ko00053//Ascorbate and aldarate metabolism;ko00410//beta-Alanine metabolism;ko00340//Hi…	K00149	-	-	-
ENSDARG00000034470	96	88	8352	5469	1.94	1.5	175.97	133.43	1.72	154.7	6.49092	7.36e-135	6.18e-132	Aldoa	aldolase a, fructose-bisphosphate, b [Danio rerio]	Metabolism;Environmental Information Processing	Carbohydrate metabolism;Global and overview maps;Signal transduction	ko01100//Metabolic pathways;ko04066//HIF-1 signaling pathway;ko01200//Carbon metabolism;ko01230//Biosynthesis of amino acids;ko00010//Glycolysis / Gluconeogenesis;ko00051//Fructose and mannose metabolism;ko00030//Pentose phosphate pathway	K01623	-	GO:0016832//aldehyde-lyase activity	GO:0006090//pyruvate metabolic process;GO:0007417//central nervous system development;GO:0009952//anterior/posterior pattern specification;GO:0042330//taxis;GO:0048812//neuron projection morphogenesis
ENSDARG00000019702	194	239	1706	2256	2.57	2.66	23.49	35.96	2.615	29.725	3.50679	9.4e-28	6.23e-26	aldocb	fructose-bisphosphate aldolase C-B [Danio rerio]	Metabolism;Environmental Information Processing	Carbohydrate metabolism;Signal transduction;Global and overview maps	ko01100//Metabolic pathways;ko04066//HIF-1 signaling pathway;ko01200//Carbon metabolism;ko01230//Biosynthesis of amino acids;ko00010//Glycolysis / Gluconeogenesis;ko00051//Fructose and mannose metabolism;ko00030//Pentose phosphate pathway	K01623	-	GO:0016832//aldehyde-lyase activity	GO:0006090//pyruvate metabolic process
ENSDARG00000069966	4687	5125	19	80	45.44	41.82	0.19	0.93	43.63	0.56	-6.28375	4.56e-20	1.82e-18	ALOX5	PREDICTED: arachidonate 5-lipoxygenase [Danio rerio]	Human Diseases;Organismal Systems;Metabolism	Lipid metabolism;Endocrine system;Immune system;Global and overview maps;Nervous system;Infectious diseases	ko01100//Metabolic pathways;ko05145//Toxoplasmosis;ko04726//Serotonergic synapse;ko04664//Fc epsilon RI signaling pathway;ko04913//Ovarian Steroidogenesis;ko00590//Arachidonic acid metabolism	K00461	-	GO:0016491//oxidoreductase activity;GO:0046914//transition metal ion binding	GO:0044710//single-organism metabolic process
ENSDARG00000043085	63	107	0	0	1.44	2.05	0	0	1.745	0.001	-10.769	3.13e-07	2.77e-06	Alox5	PREDICTED: arachidonate 5-lipoxygenase [Danio rerio]	Human Diseases;Metabolism;Organismal Systems	Immune system;Lipid metabolism;Endocrine system;Infectious diseases;Nervous system;Global and overview maps	ko01100//Metabolic pathways;ko05145//Toxoplasmosis;ko04726//Serotonergic synapse;ko04664//Fc epsilon RI signaling pathway;ko04913//Ovarian Steroidogenesis;ko00590//Arachidonic acid metabolism	K00461	-	GO:0004497//monooxygenase activity;GO:0046914//transition metal ion binding	GO:0001676//long-chain fatty acid metabolic process
ENSDARG00000057273	36	77	208	123	0.57	1.03	3.43	2.35	0.8	2.89	1.853	0.000672233	0.00294793	ALOX5	arachidonate 5-lipoxygenase [Danio rerio]	Organismal Systems;Metabolism;Human Diseases	Immune system;Lipid metabolism;Endocrine system;Nervous system;Infectious diseases;Global and overview maps	ko01100//Metabolic pathways;ko05145//Toxoplasmosis;ko04726//Serotonergic synapse;ko04664//Fc epsilon RI signaling pathway;ko04913//Ovarian Steroidogenesis;ko00590//Arachidonic acid metabolism	K00461	-	GO:0004497//monooxygenase activity;GO:0016701//oxidoreductase activity, acting on single donors with incorporation of molecular oxygen;GO:0046914//transition metal ion binding	GO:0001676//long-chain fatty acid metabolic process
ENSDARG00000079637	29	44	385	293	0.18	0.23	2.47	2.18	0.205	2.325	3.50353	2.66e-23	1.33e-21	ALPK2	PREDICTED: alpha-protein kinase 2 [Danio rerio]	-	-	-	-	-	-	-
ENSDARG00000105630	2	6	191	124	0.01	0.03	1.05	0.79	0.02	0.92	5.52356	5.06e-14	1.17e-12	Alpk3	PREDICTED: titin homolog [Sinocyclocheilus rhinocerous]	-	-	-	-	-	-	-
MSTRG.9199	102	36	436	313	0.5	0.15	2.23	1.85	0.325	2.04	2.65006	0.000130371	0.000685208	ALPK3	PREDICTED: alpha-protein kinase 3 [Danio rerio]	-	-	-	-	-	GO:0004672//protein kinase activity;GO:0032550//purine ribonucleoside binding	GO:0006464//cellular protein modification process
ENSDARG00000075111	5	14	71	32	0.07	0.15	0.97	0.51	0.11	0.74	2.75002	0.00317516	0.0114501	Als2	PREDICTED: alsin [Danio rerio]	Human Diseases	Neurodegenerative diseases	ko05014//Amyotrophic lateral sclerosis (ALS)	K04575	GO:0005768//endosome;GO:0005815//microtubule organizing center;GO:0044297//cell body;GO:0044309//neuron spine;GO:0044456//synapse part	GO:0005088//Ras guanyl-nucleotide exchange factor activity	GO:0006996//organelle organization;GO:0007270//neuron-neuron synaptic transmission;GO:0046578//regulation of Ras protein signal transduction;GO:0048812//neuron projection morphogenesis;GO:0050808//synapse organization;GO:1902582//single-organism intracellular transport
MSTRG.24153	5	15	52	62	0.13	0.33	1.4	1.94	0.23	1.67	2.86014	0.000800956	0.00344057	Alx3	PREDICTED: homeobox protein aristaless-like 3 isoform X2 [Danio rerio]	-	-	-	-	-	-	-
ENSDARG00000088332	45	61	539	316	0.3	0.34	3.68	2.5	0.32	3.09	3.27146	4.19e-18	1.44e-16	ALX4	PREDICTED: homeobox protein aristaless-like 4 [Danio rerio]	-	-	-	-	GO:0043231//intracellular membrane-bounded organelle	GO:0003677//DNA binding	GO:0010468//regulation of gene expression;GO:0044707//single-multicellular organism process
ENSDARG00000074442	0	0	59	11	0	0	1.03	0.22	0.001	0.625	9.28771	0.000391718	0.0018304	ALX4	Zgc:162606 protein [Danio rerio]	-	-	-	-	GO:0043231//intracellular membrane-bounded organelle	GO:0003677//DNA binding	GO:0010468//regulation of gene expression;GO:0044707//single-multicellular organism process
MSTRG.1374	161	194	938	770	4.25	4.31	25.76	24.48	4.28	25.12	2.55315	1.5e-37	1.54e-35	AMBP	protein AMBP precursor [Danio rerio]	-	-	-	-	-	-	-
ENSDARG00000103071	12	2	154	85	0.09	0.01	1.26	0.81	0.05	1.035	4.37156	3.4e-05	0.000203906	amer2	PREDICTED: APC membrane recruitment protein 2-like [Danio rerio]	-	-	-	-	-	-	-
ENSDARG00000075222	162	154	405	261	1.53	1.22	3.98	2.97	1.375	3.475	1.33758	0.000131259	0.0006892	amer2	RecName: Full=APC membrane recruitment protein 2; Short=Amer2; AltName: Full=Protein FAM123A	-	-	-	-	GO:0016020//membrane	GO:1902936//phosphatidylinositol bisphosphate binding	GO:0009888//tissue development;GO:0030178//negative regulation of Wnt signaling pathway
ENSDARG00000074469	6	15	91	51	0.13	0.28	2.09	1.36	0.205	1.725	3.0729	9.48e-05	0.000512345	AMIGO3	PREDICTED: amphoterin-induced protein 3 isoform X1 [Danio rerio]	-	-	-	-	-	-	-
ENSDARG00000062947	5	5	16	36	0.1	0.08	0.33	0.86	0.09	0.595	2.72489	0.0177371	0.0496716	Amn	PREDICTED: protein amnionless [Danio rerio]	-	-	-	-	-	-	-
MSTRG.24169	1191	1628	198	476	13.98	16.08	2.42	6.73	15.03	4.575	-1.716	0.0019725	0.0075541	AMPD2	PREDICTED: AMP deaminase 2 isoform X1 [Danio rerio]	Metabolism	Global and overview maps;Nucleotide metabolism	ko01100//Metabolic pathways;ko00230//Purine metabolism	K01490	-	GO:0047623//adenosine-phosphate deaminase activity	GO:0006188//IMP biosynthetic process
ENSDARG00000032469	1	1	248	111	0.02	0.02	5.94	3.08	0.02	4.51	7.81698	1.26e-10	1.91e-09	Ampd3	PREDICTED: AMP deaminase 3 isoform X1 [Danio rerio]	Metabolism	Nucleotide metabolism;Global and overview maps	ko01100//Metabolic pathways;ko00230//Purine metabolism	K01490	-	GO:0047623//adenosine-phosphate deaminase activity	GO:0006188//IMP biosynthetic process
MSTRG.9033	68	106	156	219	0.73	0.96	1.74	2.83	0.845	2.285	1.43517	0.00341362	0.0121825	Ampd3	PREDICTED: AMP deaminase 3 isoform X1 [Danio rerio]	Metabolism	Nucleotide metabolism;Global and overview maps	ko01100//Metabolic pathways;ko00230//Purine metabolism	K01490	-	GO:0047623//adenosine-phosphate deaminase activity	GO:0006188//IMP biosynthetic process
MSTRG.11122	0	0	322	193	0	0	3.4	2.36	0.001	2.88	11.4919	2.35e-12	4.5e-11	AMPH	PREDICTED: amphiphysin isoform X12 [Danio rerio]	Organismal Systems;Cellular Processes	Immune system;Transport and catabolism	ko04144//Endocytosis;ko04666//Fc gamma R-mediated phagocytosis	K12562	-	-	-
ENSDARG00000007663	0	4	85	60	0	0.04	1.14	0.93	0.02	1.035	5.69349	2.53e-06	1.88e-05	AMPH	amphiphysin [Danio rerio]	Cellular Processes;Organismal Systems	Immune system;Transport and catabolism	ko04144//Endocytosis;ko04666//Fc gamma R-mediated phagocytosis	K12562	-	-	-
ENSDARG00000032237	99	140	37	32	1.76	2.09	0.68	0.68	1.925	0.68	-1.50125	0.00117711	0.0048191	ANAPC4	anaphase-promoting complex subunit 4 [Danio rerio]	Genetic Information Processing;Human Diseases;Cellular Processes;Organismal Systems	Endocrine system;Folding, sorting and degradation;Cell growth and death;Infectious diseases	ko05166//HTLV-I infection;ko04120//Ubiquitin mediated proteolysis;ko04110//Cell cycle;ko04114//Oocyte meiosis;ko04914//Progesterone-mediated oocyte maturation	K03351	GO:0000152//nuclear ubiquitin ligase complex	-	GO:0043161//proteasome-mediated ubiquitin-dependent protein catabolic process
ENSDARG00000077567	190	210	50	72	2.02	1.88	0.55	0.92	1.95	0.735	-1.40766	0.00336147	0.0120171	Angel1	PREDICTED: protein angel homolog 1 [Danio rerio]	-	-	-	-	-	-	-
ENSDARG00000053906	0	0	81	50	0	0	1.52	1.09	0.001	1.305	10.3498	2.19e-07	2.01e-06	Angpt1	Angiopoietin 2 [Danio rerio]	Human Diseases;Environmental Information Processing	Signal transduction;Infectious diseases	ko04151//PI3K-Akt signaling pathway;ko04010//MAPK signaling pathway;ko04015//Rap1 signaling pathway;ko04014//Ras signaling pathway;ko05167//Kaposi sarcoma-associated herpesvirus infection;ko04066//HIF-1 signaling pathway	K05466	-	-	-
MSTRG.10463	9	0	553	375	0.1	0	6.18	4.85	0.05	5.515	6.78529	0.00108164	0.00447872	ANGPT1	Angiopoietin 1 [Danio rerio]	Environmental Information Processing;Human Diseases	Signal transduction;Immune diseases	ko04151//PI3K-Akt signaling pathway;ko04010//MAPK signaling pathway;ko04015//Rap1 signaling pathway;ko04014//Ras signaling pathway;ko04066//HIF-1 signaling pathway;ko05323//Rheumatoid arthritis	K05465	-	GO:0005102//receptor binding	GO:0007169//transmembrane receptor protein tyrosine kinase signaling pathway;GO:0048646//anatomical structure formation involved in morphogenesis
ENSDARG00000069305	56	100	10	8	0.87	1.31	0.16	0.15	1.09	0.155	-2.81399	9.04e-05	0.000490718	Angpt2	PREDICTED: fibrinogen-like protein 1 [Danio rerio]	-	-	-	-	-	-	-
MSTRG.19910	104	138	328	317	0.88	0.98	2.88	3.22	0.93	3.05	1.71351	5.38e-09	6.49e-08	ANGPTL2	angiopoietin-like 2b precursor [Danio rerio]	-	-	-	-	-	-	-
MSTRG.1077	0	0	9	14	0	0	1.48	2.67	0.001	2.075	11.0189	0.0140991	0.040934	ANGPTL2	PREDICTED: microfibril-associated glycoprotein 4 [Danio rerio]	-	-	-	-	-	-	-
ENSDARG00000044365	210	169	519	476	2.67	1.81	6.87	7.3	2.24	7.085	1.66127	1.61e-06	1.23e-05	ANGPTL3	angiopoietin-related protein 3 precursor [Danio rerio]	-	-	-	-	-	-	GO:0072575//epithelial cell proliferation involved in liver morphogenesis
ENSDARG00000035859	791	899	2457	1825	10.66	10.2	34.47	29.65	10.43	32.06	1.62004	9.83e-22	4.47e-20	ANGPTL4	angiopoietin-related protein 4 precursor [Danio rerio]	Organismal Systems	Endocrine system;Digestive system	ko03320//PPAR signaling pathway;ko04979//Cholesterol metabolism	K08767	GO:0044421//extracellular region part	-	GO:0042981//regulation of apoptotic process;GO:0048646//anatomical structure formation involved in morphogenesis;GO:0051707//response to other organism
ENSDARG00000056630	3	5	63	19	0.09	0.13	2.05	0.71	0.11	1.38	3.64909	0.00132901	0.00535194	ANGPTL5	PREDICTED: angiopoietin-related protein 5 isoform X1 [Danio rerio]	-	-	-	-	-	-	-
ENSDARG00000027582	164	362	892	1069	3.26	6.05	18.45	25.6	4.655	22.025	2.24229	1.47e-07	1.39e-06	ANGPTL7	angiopoietin-related protein 7 precursor [Danio rerio]	-	-	-	-	-	-	-
MSTRG.21164	3	12	557	272	0.03	0.11	6.23	3.52	0.07	4.875	6.1219	5.15e-19	1.89e-17	ANK1	PREDICTED: ankyrin 1, erythrocytic a isoform X3 [Danio rerio]	Human Diseases;Organismal Systems	Immune system;Cancers	ko05205//Proteoglycans in cancer;ko04624//Toll and Imd signaling pathway	K10380	-	-	-
ENSDARG00000074777	5	8	242	85	0.03	0.04	1.64	0.67	0.035	1.155	5.04439	1e-09	1.34e-08	Ank1	PREDICTED: ankyrin-1-like isoform X2 [Pygocentrus nattereri]	Human Diseases;Organismal Systems	Immune system;Cancers	ko05205//Proteoglycans in cancer;ko04624//Toll and Imd signaling pathway	K10380	-	-	-
ENSDARG00000009026	114	113	254	246	0.25	0.21	0.59	0.66	0.23	0.625	1.44222	2.38e-05	0.00014808	Ank2	PREDICTED: ankyrin-2-like [Danio rerio]	Organismal Systems;Human Diseases	Immune system;Cancers	ko05205//Proteoglycans in cancer;ko04624//Toll and Imd signaling pathway	K10380	-	-	-
ENSDARG00000061736	92	74	1078	722	0.7	0.47	8.54	6.62	0.585	7.58	3.69569	6.55e-27	4.13e-25	ANK3	PREDICTED: ankyrin-3 isoform X17 [Danio rerio]	Organismal Systems;Human Diseases	Immune system;Cancers	ko05205//Proteoglycans in cancer;ko04624//Toll and Imd signaling pathway	K10380	-	-	-
MSTRG.8038	186	288	1027	622	1.48	1.92	8.48	5.95	1.7	7.215	2.08546	4.82e-11	7.7e-10	Ank3	PREDICTED: ankyrin-3 isoform X22 [Danio rerio]	Organismal Systems;Human Diseases	Cancers;Immune system	ko05205//Proteoglycans in cancer;ko04624//Toll and Imd signaling pathway	K10380	-	-	-
ENSDARG00000077582	4	5	183	64	0.11	0.11	5.16	2.09	0.11	3.625	5.04241	1.25e-08	1.42e-07	Ank3	PREDICTED: ankyrin-3 isoform X3 [Danio rerio]	Organismal Systems;Human Diseases	Immune system;Cancers	ko05205//Proteoglycans in cancer;ko04624//Toll and Imd signaling pathway	K10380	-	-	-
MSTRG.228	50	256	1589	527	0.43	1.86	14.26	5.48	1.145	9.87	3.1077	0.000102535	0.000550092	Ank3	PREDICTED: ankyrin-2-like [Danio rerio]	Organismal Systems;Human Diseases	Immune system;Cancers	ko05205//Proteoglycans in cancer;ko04624//Toll and Imd signaling pathway	K10380	-	-	-
ENSDARG00000019135	38	28	108	83	0.4	0.25	1.18	1.05	0.325	1.115	1.77853	0.00152954	0.00605171	Ankef1	ankyrin repeat and EF-hand domain-containing protein 1 [Danio rerio]	-	-	-	-	-	-	-
ENSDARG00000077860	497	712	90	126	1.89	2.28	0.36	0.58	2.085	0.47	-2.14931	3.42e-08	3.59e-07	ANKHD1	PREDICTED: ankyrin repeat and KH domain-containing protein 1 isoform X1 [Danio rerio]	-	-	-	-	-	GO:0097159//organic cyclic compound binding	GO:0003015//heart process
ENSDARG00000075263	22	32	124	70	0.55	0.67	3.21	2.1	0.61	2.655	2.12183	0.000198642	0.000998896	ANKRD1	PREDICTED: ankyrin repeat domain-containing protein 1 [Danio rerio]	-	-	-	-	-	-	-
ENSDARG00000051886	60	51	12	11	0.23	0.16	0.05	0.05	0.195	0.05	-1.96347	0.00593151	0.0195604	ANKRD11	PREDICTED: ankyrin repeat domain-containing protein 11 isoform X1 [Danio rerio]	-	-	-	-	-	-	-
ENSDARG00000052419	43	34	556	66	0.35	0.23	4.69	0.64	0.29	2.665	3.20001	0.00137017	0.00549317	ANKRD12	PREDICTED: ankyrin repeat domain-containing protein 12 isoform X1 [Danio rerio]	-	-	-	-	-	-	-
ENSDARG00000014652	8	5	195	91	0.1	0.05	2.42	1.31	0.075	1.865	4.63614	5.67e-10	7.83e-09	Ankrd13b	ankyrin repeat domain-containing protein 13B [Danio rerio]	-	-	-	-	-	-	-
MSTRG.5123	0	0	52	66	0	0	0.86	1.26	0.001	1.06	10.0498	5.23e-07	4.41e-06	ANKRD13D	PREDICTED: ankyrin repeat domain-containing protein 13D isoform X1 [Danio rerio]	-	-	-	-	-	-	-
ENSDARG00000093289	0	0	8	16	0	0	0.34	0.78	0.001	0.56	9.12928	0.0132541	0.0388629	Ankrd22	PREDICTED: L-asparaginase-like [Danio rerio]	-	-	-	-	-	-	-
MSTRG.14433	0	0	151	81	0	0	1.77	1.1	0.001	1.435	10.4868	3.16e-09	3.94e-08	ANKRD24	PREDICTED: ankyrin repeat domain-containing protein 24 isoform X3 [Danio rerio]	-	-	-	-	-	-	-
MSTRG.9612	50	63	271	180	1.37	1.46	7.76	5.96	1.415	6.86	2.27741	1.46e-09	1.91e-08	ANKRD28	PREDICTED: serine/threonine-protein phosphatase 6 regulatory ankyrin repeat subunit A-like [Danio rerio]	-	-	-	-	-	-	-
MSTRG.9614	46	95	379	251	0.64	1.12	5.5	4.22	0.88	4.86	2.46538	3.72e-08	3.89e-07	Ankrd28	PREDICTED: serine/threonine-protein phosphatase 6 regulatory ankyrin repeat subunit A-like [Danio rerio]	-	-	-	-	-	-	-
MSTRG.25319	2601	3556	1086	497	13.48	15.51	5.86	3.1	14.495	4.48	-1.69398	1.92e-06	1.45e-05	ANKRD50	PREDICTED: ankyrin repeat domain-containing protein 50 [Danio rerio]	-	-	-	-	-	-	-
MSTRG.9613	5	8	83	39	0.35	0.46	5.96	3.24	0.405	4.6	3.50564	3.48e-05	0.00020821	ANKRD52	PREDICTED: serine/threonine-protein phosphatase 6 regulatory ankyrin repeat subunit A-like [Danio rerio]	-	-	-	-	-	-	-
ENSDARG00000099182	0	0	17	7	0	0	0.26	0.12	0.001	0.19	7.56986	0.0155478	0.044477	ANKRD55	PREDICTED: ankyrin repeat domain-containing protein 55 isoform X2 [Danio rerio]	-	-	-	-	-	-	-
MSTRG.16653	463	531	246	160	8.5	8.21	4.7	3.54	8.355	4.12	-1.02	0.000204036	0.00102205	ANKRD7	PREDICTED: microtubule-associated protein futsch [Danio rerio]	-	-	-	-	-	-	-
ENSDARG00000078901	2	3	34	21	0.02	0.02	0.33	0.23	0.02	0.28	3.80735	0.000979128	0.00411127	ANKS1A	PREDICTED: ankyrin repeat and SAM domain-containing protein 1A isoform X2 [Danio rerio]	-	-	-	-	-	-	-
MSTRG.19216	40	46	127	90	1.04	1.01	3.44	2.82	1.025	3.13	1.61054	0.000376465	0.00176696	anks1b	PREDICTED: ankyrin repeat and sterile alpha motif domain-containing protein 1B isoform X1 [Danio rerio]	-	-	-	-	-	-	-
MSTRG.16415	441	506	192	139	4.59	4.44	2.08	1.74	4.515	1.91	-1.24115	9.61e-07	7.71e-06	Anks3	ankyrin repeat and SAM domain-containing protein 3 [Danio rerio]	-	-	-	-	-	-	-
MSTRG.24988	646	716	107	152	10.18	9.5	1.76	2.89	9.84	2.325	-2.08143	4.55e-08	4.69e-07	ANKZF1	PREDICTED: ankyrin repeat and zinc finger domain-containing protein 1 isoform X2 [Danio rerio]	-	-	-	-	-	-	-
MSTRG.23250	987	939	255	157	9.85	7.89	2.65	1.89	8.87	2.27	-1.96624	1.37e-10	2.07e-09	Ano1	PREDICTED: anoctamin-1 isoform X2 [Danio rerio]	-	-	-	-	-	-	-
ENSDARG00000099362	0	0	20	6	0	0	0.71	0.25	0.001	0.48	8.90689	0.0145811	0.0421027	Ano1	PREDICTED: anoctamin-1-like [Danio rerio]	-	-	-	-	-	-	-
MSTRG.6600	241	368	542	457	2.95	3.79	6.9	6.74	3.37	6.82	1.01702	8.12e-05	0.000446097	ano10	anoctamin-10 [Danio rerio]	-	-	-	-	-	-	-
ENSDARG00000058015	5	7	71	16	0.03	0.03	0.42	0.11	0.03	0.265	3.14296	0.00656517	0.0213358	ANO3	PREDICTED: anoctamin-3 isoform X1 [Danio rerio]	-	-	-	-	GO:0031224//intrinsic component of membrane	-	-
ENSDARG00000104834	0	0	81	60	0	0	1.03	0.88	0.001	0.955	9.89936	8.19e-08	8.1e-07	ANO7	PREDICTED: anoctamin-7 [Danio rerio]	-	-	-	-	-	-	-
ENSDARG00000077327	13	29	111	92	0.2	0.37	1.76	1.69	0.285	1.725	2.59756	1.76e-05	0.000112332	ANO7	PREDICTED: anoctamin-7 [Danio rerio]	-	-	-	-	GO:0031224//intrinsic component of membrane	-	-
ENSDARG00000076265	47	75	124	100	0.48	0.65	1.32	1.24	0.565	1.28	1.17982	0.00783317	0.0248115	ANO8	PREDICTED: anoctamin-8 [Danio rerio]	-	-	-	-	-	-	-
ENSDARG00000012896	0	0	250	104	0	0	3.51	1.69	0.001	2.6	11.3443	3.48e-10	4.96e-09	ANOS1	Kallmann syndrome 1a sequence [Danio rerio]	-	-	-	-	-	GO:0004857//enzyme inhibitor activity	GO:0007413//axonal fasciculation;GO:0021988//olfactory lobe development;GO:0048883//neuromast primordium migration;GO:0097485//neuron projection guidance
ENSDARG00000004932	65	67	248	256	0.56	0.49	2.23	2.66	0.525	2.445	2.21945	1.16e-09	1.53e-08	ANOS1	anosmin 1b precursor [Danio rerio]	-	-	-	-	-	-	-
MSTRG.479	13744	18045	4326	7446	402.62	444.9	131.88	262.85	423.76	197.365	-1.10238	0.00447719	0.0153699	ANP32A	PREDICTED: acidic leucine-rich nuclear phosphoprotein 32 family member B isoform X2 [Danio rerio]	-	-	-	-	GO:0031988//membrane-bounded vesicle;GO:0043231//intracellular membrane-bounded organelle;GO:0043232//intracellular non-membrane-bounded organelle	GO:0019899//enzyme binding	GO:0007420//brain development;GO:0034728//nucleosome organization;GO:0043280//positive regulation of cysteine-type endopeptidase activity involved in apoptotic process;GO:0043583//ear development;GO:0045595//regulation of cell differentiation;GO:0046824//positive regulation of nucleocytoplasmic transport
ENSDARG00000054804	40458	43448	11375	9136	801.75	724.65	234.59	218.17	763.2	226.38	-1.75331	5.13e-37	5.18e-35	anp32e	acidic leucine-rich nuclear phosphoprotein 32 family member E [Danio rerio]	-	-	-	-	GO:0044454//nuclear chromosome part	-	GO:0034728//nucleosome organization
ENSDARG00000036809	0	2	132	59	0	0.01	0.87	0.45	0.005	0.66	7.04439	1.87e-07	1.73e-06	ANPEP	PREDICTED: aminopeptidase N [Danio rerio]	Organismal Systems;Metabolism	Global and overview maps;Endocrine system;Immune system;Metabolism of other amino acids	ko01100//Metabolic pathways;ko04640//Hematopoietic cell lineage;ko00480//Glutathione metabolism;ko04614//Renin-angiotensin system	K11140	-	-	-
ENSDARG00000097285	4	4	132	41	0.05	0.04	1.75	0.63	0.045	1.19	4.72489	2.22e-06	1.67e-05	ANPEP	PREDICTED: aminopeptidase N-like [Danio rerio]	Metabolism;Organismal Systems	Endocrine system;Immune system;Metabolism of other amino acids;Global and overview maps	ko01100//Metabolic pathways;ko04640//Hematopoietic cell lineage;ko00480//Glutathione metabolism;ko04614//Renin-angiotensin system	K11140	-	-	-
ENSDARG00000089706	0	0	81	27	0	0	0.87	0.34	0.001	0.605	9.24079	6.77e-06	4.66e-05	Anpep	PREDICTED: aminopeptidase N [Danio rerio]	Organismal Systems;Metabolism	Global and overview maps;Endocrine system;Immune system;Metabolism of other amino acids	ko01100//Metabolic pathways;ko04640//Hematopoietic cell lineage;ko00480//Glutathione metabolism;ko04614//Renin-angiotensin system	K11140	-	-	-
MSTRG.4438	12	14	131	82	0.2	0.2	2.28	1.66	0.2	1.97	3.30012	1.85e-08	2.05e-07	ANTXR1	PREDICTED: anthrax toxin receptor 1 isoform X1 [Danio rerio]	Organismal Systems	Immune system	ko04621//NOD-like receptor signaling pathway	K20909	GO:0031224//intrinsic component of membrane	-	-
ENSDARG00000063011	0	2	42	15	0	0.03	0.82	0.34	0.015	0.58	5.27302	0.00226122	0.008513	Antxr2	anthrax toxin receptor 2b precursor [Danio rerio]	Organismal Systems	Immune system	ko04621//NOD-like receptor signaling pathway	K20909	GO:0031224//intrinsic component of membrane	GO:0043169//cation binding	-
ENSDARG00000026726	9742	11995	3840	4051	293.36	304	120.34	147	298.68	133.67	-1.15992	5.01e-10	6.99e-09	ANXA1	annexin A1 [Danio rerio]	-	-	-	-	-	GO:0005543//phospholipid binding;GO:0046872//metal ion binding;GO:0055102//lipase inhibitor activity	GO:0009892//negative regulation of metabolic process
MSTRG.21072	8870	9743	16784	18550	238.44	220.43	469.54	600.9	229.435	535.22	1.22205	1.93e-08	2.12e-07	ANXA1	annexin A1c [Danio rerio]	-	-	-	-	-	GO:0005543//phospholipid binding;GO:0046872//metal ion binding;GO:0055102//lipase inhibitor activity	-
ENSDARG00000002632	1154	1785	3053	2537	13.15	17.12	36.21	34.84	15.135	35.525	1.23095	1.28e-09	1.69e-08	ANXA11	PREDICTED: annexin A11-like [Danio rerio]	-	-	-	-	-	GO:0005543//phospholipid binding	-
MSTRG.4166	1106	1326	19	91	15.83	15.97	0.28	1.57	15.9	0.925	-4.10343	1.53e-07	1.44e-06	ANXA11	annexin A8-like protein 1 isoform 1 [Danio rerio]	-	-	-	-	-	GO:0005543//phospholipid binding;GO:0046872//metal ion binding	GO:0050818//regulation of coagulation
ENSDARG00000013613	0	9	217	153	0	0.26	7.84	6.4	0.13	7.12	5.77529	2.1e-07	1.92e-06	ANXA13	annexin A13 [Danio rerio]	-	-	-	-	-	GO:0005543//phospholipid binding;GO:0046872//metal ion binding	-
ENSDARG00000053625	324	387	32	75	7.99	8.03	0.82	2.23	8.01	1.525	-2.39299	0.00010819	0.000577894	anxa2-a	annexin A2b [Danio rerio]	-	-	-	-	-	GO:0005515//protein binding;GO:0005543//phospholipid binding;GO:0046872//metal ion binding;GO:0055102//lipase inhibitor activity	GO:0009892//negative regulation of metabolic process;GO:0030301//cholesterol transport
ENSDARG00000044254	161	253	968	793	3.12	4.12	19.5	18.5	3.62	19	2.39194	6.2e-22	2.86e-20	ANXA3	annexin A3b [Danio rerio]	-	-	-	-	-	GO:0005543//phospholipid binding;GO:0046872//metal ion binding;GO:0055102//lipase inhibitor activity	GO:0009892//negative regulation of metabolic process
ENSDARG00000009196	367	349	765	647	8.97	7.18	19.46	19.06	8.075	19.26	1.25407	5.8e-07	4.86e-06	ANXA3	annexin A3 [Danio rerio]	-	-	-	-	-	GO:0005543//phospholipid binding;GO:0046872//metal ion binding;GO:0055102//lipase inhibitor activity	-
ENSDARG00000036456	325	537	1284	1206	7.77	10.81	31.96	34.76	9.29	33.36	1.84437	1.93e-12	3.74e-11	ANXA4	annexin A4 [Danio rerio]	-	-	-	-	-	GO:0005543//phospholipid binding	GO:0050818//regulation of coagulation
ENSDARG00000016470	40	97	321	297	0.91	1.86	7.59	8.13	1.385	7.86	2.50464	3.15e-07	2.79e-06	ANXA5	Annexin A5b [Danio rerio]	-	-	-	-	GO:0044424//intracellular part	GO:0005543//phospholipid binding;GO:0046872//metal ion binding	GO:0050818//regulation of coagulation
MSTRG.403	29	5	365	153	0.5	0.07	6.53	3.17	0.285	4.85	4.08895	4.03e-05	0.000237888	ANXA5	Annexin A5b [Danio rerio]	-	-	-	-	GO:0044424//intracellular part	GO:0005543//phospholipid binding;GO:0046872//metal ion binding	GO:0050818//regulation of coagulation
MSTRG.5500	2942	4456	920	763	52.62	67.07	17.12	16.44	59.845	16.78	-1.83449	3.97e-21	1.71e-19	ANXA6	Annexin A6 [Danio rerio]	-	-	-	-	-	-	GO:0007009//plasma membrane organization
ENSDARG00000013335	547	850	162	135	10.44	13.66	3.22	3.11	12.05	3.165	-1.92876	2.27e-12	4.36e-11	ANXA6	annexin A6 [Danio rerio]	-	-	-	-	-	-	GO:0007009//plasma membrane organization
ENSDARG00000014646	2155	2212	730	741	43.06	37.2	15.18	17.84	40.13	16.51	-1.28134	4.93e-09	6e-08	Aoc3	amine oxidase, copper containing 2 [Danio rerio]	Metabolism	Global and overview maps;Amino acid metabolism;Metabolism of other amino acids	ko01100//Metabolic pathways;ko00260//Glycine, serine and threonine metabolism;ko00410//beta-Alanine metabolism;ko00350//Tyrosine metabolism;ko00360//Phenylalanine metabolism	K00276	-	-	-
ENSDARG00000020054	7	3	73	33	0.05	0.02	0.56	0.29	0.035	0.425	3.60204	0.000353075	0.0016692	AOX1	aldehyde oxidase [Danio rerio]	Metabolism;Environmental Information Processing	Amino acid metabolism;Metabolism of cofactors and vitamins;Xenobiotics biodegradation and metabolism;Signal transduction;Global and overview maps	ko01100//Metabolic pathways;ko04630//Jak-STAT signaling pathway;ko00830//Retinol metabolism;ko00982//Drug metabolism - cytochrome P450;ko00280//Valine, leucine and isoleucine degradation;ko00380//Tryptophan metabolism;ko00760//Nicotinate and nicotinamide metabolism;ko00350//Tyrosine metabolism;ko00750//Vitamin B6 metabolism	K00157	-	GO:0000166//nucleotide binding;GO:0016616//oxidoreductase activity, acting on the CH-OH group of donors, NAD or NADP as acceptor;GO:0016726//oxidoreductase activity, acting on CH or CH2 groups, NAD or NADP as acceptor;GO:0016727//oxidoreductase activity, acting on CH or CH2 groups, oxygen as acceptor;GO:0046914//transition metal ion binding;GO:0050662//coenzyme binding;GO:0051536//iron-sulfur clu…	GO:0044710//single-organism metabolic process
ENSDARG00000071475	58	64	1805	987	0.47	0.43	15.09	9.56	0.45	12.325	4.77552	2.86e-43	3.73e-41	Aox3	xanthine dehydrogenase [Danio rerio]	Metabolism;Environmental Information Processing	Metabolism of cofactors and vitamins;Global and overview maps;Xenobiotics biodegradation and metabolism;Signal transduction;Amino acid metabolism	ko01100//Metabolic pathways;ko04630//Jak-STAT signaling pathway;ko00830//Retinol metabolism;ko00982//Drug metabolism - cytochrome P450;ko00280//Valine, leucine and isoleucine degradation;ko00380//Tryptophan metabolism;ko00760//Nicotinate and nicotinamide metabolism;ko00350//Tyrosine metabolism;ko00750//Vitamin B6 metabolism	K00157	GO:0044424//intracellular part	GO:0000166//nucleotide binding;GO:0016616//oxidoreductase activity, acting on the CH-OH group of donors, NAD or NADP as acceptor;GO:0016726//oxidoreductase activity, acting on CH or CH2 groups, NAD or NADP as acceptor;GO:0016727//oxidoreductase activity, acting on CH or CH2 groups, oxygen as acceptor;GO:0046914//transition metal ion binding;GO:0051536//iron-sulfur cluster binding	GO:0044710//single-organism metabolic process
ENSDARG00000058504	1623	1471	2300	2775	52.04	39.7	76.75	107.22	45.87	91.985	1.00385	0.00114973	0.00472212	AP1S2	AP-1 complex subunit sigma-2 [Danio rerio]	Cellular Processes	Transport and catabolism	ko04142//Lysosome	K12394	GO:0043234//protein complex	GO:0022892//substrate-specific transporter activity	GO:0015031//protein transport
ENSDARG00000035152	3	2	12	30	0.03	0.02	0.13	0.37	0.025	0.25	3.32193	0.0131723	0.0386525	AP2B1	AP-2 complex subunit beta [Danio rerio]	Human Diseases;Organismal Systems;Cellular Processes	Transport and catabolism;Nervous system;Excretory system;Neurodegenerative diseases	ko04144//Endocytosis;ko05016//Huntington disease;ko04721//Synaptic vesicle cycle;ko04961//Endocrine and other factor-regulated calcium reabsorption	K11825	GO:0030119//AP-type membrane coat adaptor complex	GO:0022892//substrate-specific transporter activity	GO:0015031//protein transport
MSTRG.16702	4	39	165	133	0.04	0.35	1.86	1.73	0.195	1.795	3.20244	0.00200633	0.00767162	Ap3b2	PREDICTED: AP-3 complex subunit beta-2 isoform X1 [Danio rerio]	Cellular Processes	Transport and catabolism	ko04142//Lysosome	K12397	GO:0030119//AP-type membrane coat adaptor complex	-	GO:0015031//protein transport
MSTRG.4308	581	416	1241	1086	9.04	5.45	20.09	20.36	7.245	20.225	1.48108	2.77e-05	0.000169656	AP3M1	PREDICTED: AP-3 complex subunit mu-1 isoform X1 [Danio rerio]	Cellular Processes	Transport and catabolism	ko04142//Lysosome	K12398	GO:0030119//AP-type membrane coat adaptor complex	-	GO:0015031//protein transport
ENSDARG00000016128	211	292	980	678	2.97	3.45	14.33	11.48	3.21	12.905	2.00728	2.52e-16	7.38e-15	AP3M2	AP-3 complex subunit mu-2 [Danio rerio]	Cellular Processes	Transport and catabolism	ko04142//Lysosome	K12398	GO:0030119//AP-type membrane coat adaptor complex	-	GO:0015031//protein transport
ENSDARG00000039882	487	500	14	10	19.04	16.45	0.57	0.47	17.745	0.52	-5.09276	8.42e-32	6.96e-30	AP3S2	AP-3 complex subunit sigma-2 [Danio rerio]	Cellular Processes	Transport and catabolism	ko04142//Lysosome	K12399	GO:0030119//AP-type membrane coat adaptor complex	GO:0022892//substrate-specific transporter activity	GO:0008088//axo-dendritic transport;GO:0015031//protein transport;GO:0048489//synaptic vesicle transport
MSTRG.16787	0	0	587	519	0	0	20.76	21.25	0.001	21.005	14.3584	1.05e-15	2.91e-14	AP3S2	AP-3 complex subunit sigma-2 [Danio rerio]	Cellular Processes	Transport and catabolism	ko04142//Lysosome	K12399	GO:0043234//protein complex	GO:0022892//substrate-specific transporter activity	GO:0015031//protein transport
ENSDARG00000103848	46	62	196	88	0.46	0.52	2.04	1.06	0.49	1.55	1.66141	0.00324135	0.0116653	Apba1	PREDICTED: amyloid beta A4 precursor protein-binding family A member 1 isoform X1 [Danio rerio]	-	-	-	-	-	-	-
ENSDARG00000060639	105	91	433	318	1.63	1.19	6.97	5.93	1.41	6.45	2.1936	2.75e-10	3.98e-09	Apba2	PREDICTED: amyloid beta A4 precursor protein-binding family A member 2 isoform X2 [Danio rerio]	-	-	-	-	-	-	-
MSTRG.22931	1	0	226	96	0.02	0	3.63	1.79	0.01	2.71	8.08215	5.3e-08	5.4e-07	Apba2	PREDICTED: amyloid beta A4 precursor protein-binding family A member 2 isoform X3 [Danio rerio]	-	-	-	-	-	-	-
MSTRG.17171	107	207	295	221	0.96	1.56	2.74	2.38	1.26	2.56	1.02272	0.0115964	0.0347026	Apba2	PREDICTED: amyloid beta A4 precursor protein-binding family A member 2 [Danio rerio]	-	-	-	-	-	-	-
MSTRG.1178	223	239	66	25	0.78	0.7	0.24	0.11	0.74	0.175	-2.08017	0.00019	0.000960113	Apc	PREDICTED: adenomatous polyposis coli protein isoform X1 [Danio rerio]	Environmental Information Processing;Cellular Processes;Human Diseases	Endocrine and metabolic diseases;Cancers;Signal transduction;Cell motility;Cellular community - eukaryotes;Infectious diseases	ko05200//Pathways in cancer;ko05165//Human papillomavirus infection;ko04810//Regulation of actin cytoskeleton;ko05166//HTLV-I infection;ko05206//MicroRNAs in cancer;ko05225//Hepatocellular carcinoma;ko04934//Cushing syndrome;ko04310//Wnt signaling pathway;ko04390//Hippo signaling pathway;ko05226//Gastric cancer;ko05224//Breast cancer;ko04550//Signaling pathways regulating pluripotency of stem cel…	K02085	GO:0005815//microtubule organizing center;GO:0043005//neuron projection;GO:0043231//intracellular membrane-bounded organelle;GO:0043234//protein complex;GO:0044459//plasma membrane part	GO:0015631//tubulin binding;GO:0019207//kinase regulator activity	GO:0003143//embryonic heart tube morphogenesis;GO:0003158//endothelium development;GO:0007411//axon guidance;GO:0007423//sensory organ development;GO:0008283//cell proliferation;GO:0010565//regulation of cellular ketone metabolic process;GO:0030178//negative regulation of Wnt signaling pathway;GO:0030522//intracellular receptor signaling pathway;GO:0030855//epithelial cell differentiation;GO:0031…
ENSDARG00000063007	11	4	443	151	0.06	0.02	2.31	0.91	0.04	1.61	5.33092	6.25e-11	9.83e-10	Apc2	PREDICTED: adenomatous polyposis coli protein 2 [Danio rerio]	Human Diseases;Environmental Information Processing;Cellular Processes	Endocrine and metabolic diseases;Cell motility;Signal transduction;Cancers;Infectious diseases;Cellular community - eukaryotes	ko05200//Pathways in cancer;ko05165//Human papillomavirus infection;ko04810//Regulation of actin cytoskeleton;ko05166//HTLV-I infection;ko05206//MicroRNAs in cancer;ko05225//Hepatocellular carcinoma;ko04934//Cushing syndrome;ko04310//Wnt signaling pathway;ko04390//Hippo signaling pathway;ko05226//Gastric cancer;ko05224//Breast cancer;ko04550//Signaling pathways regulating pluripotency of stem cel…	K02085	-	GO:0015631//tubulin binding	GO:0030178//negative regulation of Wnt signaling pathway
ENSDARG00000075557	256	392	781	793	2.57	3.31	8.14	9.58	2.94	8.86	1.59149	3.84e-09	4.74e-08	APCDD1L	PREDICTED: protein APCDD1-like [Danio rerio]	-	-	-	-	-	-	-
MSTRG.24684	571	718	1530	1404	10.7	11.33	29.84	31.71	11.015	30.775	1.48229	1e-18	3.61e-17	Apeh	acylamino-acid-releasing enzyme [Danio rerio]	-	-	-	-	-	GO:0004175//endopeptidase activity	GO:0019538//protein metabolic process
MSTRG.24219	508	465	60	53	4.38	3.38	0.54	0.55	3.88	0.545	-2.83173	3.01e-16	8.72e-15	APEH	PREDICTED: acylamino-acid-releasing enzyme isoform X1 [Danio rerio]	-	-	-	-	-	GO:0070011//peptidase activity, acting on L-amino acid peptides	-
ENSDARG00000055970	57	228	406	289	1.04	3.51	7.74	6.38	2.275	7.06	1.6338	0.0153492	0.0439791	APEH	PREDICTED: acylamino-acid-releasing enzyme isoform X1 [Danio rerio]	-	-	-	-	-	GO:0070011//peptidase activity, acting on L-amino acid peptides	-
ENSDARG00000094729	1796	2216	270	639	71.87	74.63	11.24	30.81	73.25	21.025	-1.80072	0.000761926	0.00328972	apela	apelin receptor early endogenous ligand precursor [Danio rerio]	-	-	-	-	-	-	GO:0007186//G-protein coupled receptor signaling pathway;GO:0009792//embryo development ending in birth or egg hatching;GO:0030154//cell differentiation;GO:0042074//cell migration involved in gastrulation
ENSDARG00000053279	251	248	1319	757	3.07	2.55	16.8	11.16	2.81	13.98	2.31472	7.61e-13	1.54e-11	apln	apelin precursor [Danio rerio]	Environmental Information Processing	Signal transduction;Signaling molecules and interaction	ko04080//Neuroactive ligand-receptor interaction;ko04371//Apelin signaling pathway	K05225	-	GO:0071855//neuropeptide receptor binding	GO:0001944//vasculature development;GO:0006950//response to stress;GO:0042074//cell migration involved in gastrulation;GO:0050794//regulation of cellular process
ENSDARG00000004447	1298	1428	351	441	23.78	22.01	6.69	9.73	22.895	8.21	-1.47958	8.02e-07	6.56e-06	aplnrb	PREDICTED: apelin receptor B-like [Danio rerio]	Environmental Information Processing	Signal transduction;Signaling molecules and interaction	ko04080//Neuroactive ligand-receptor interaction;ko04371//Apelin signaling pathway	K04174	-	-	-
MSTRG.6260	252	298	963	465	1.44	1.43	5.71	3.19	1.435	4.45	1.63275	2.28e-05	0.000142211	APLP1	PREDICTED: amyloid-like protein 1 [Danio rerio]	-	-	-	-	-	-	-
ENSDARG00000039356	338	466	1042	771	3.95	4.59	12.68	10.87	4.27	11.775	1.46342	5.18e-12	9.41e-11	APMAP	PREDICTED: LOW QUALITY PROTEIN: adipocyte plasma membrane-associated protein-like [Sinocyclocheilus anshuiensis]	-	-	-	-	-	GO:0016843//amine-lyase activity	GO:0008152//metabolic process
ENSDARG00000012076	37188	43052	116733	123049	1233.68	1202.02	4030.1	4919.07	1217.85	4474.59	1.87742	1.23e-23	6.37e-22	apoa1	apolipoprotein A-I precursor [Danio rerio]	Human Diseases;Organismal Systems	Infectious diseases;Endocrine system;Digestive system	ko03320//PPAR signaling pathway;ko04979//Cholesterol metabolism;ko05143//African trypanosomiasis;ko04975//Fat digestion and absorption;ko04977//Vitamin digestion and absorption	K08757	-	-	-
ENSDARG00000075016	420	655	4793	2667	1.72	2.25	20.4	13.14	1.985	16.77	3.07867	9.19e-24	4.83e-22	Apob	PREDICTED: apolipoprotein B-100 [Danio rerio]	-	-	-	-	-	-	-
ENSDARG00000042780	6159	8762	35761	20785	14.76	17.67	89.17	60.01	16.215	74.59	2.20165	6.65e-18	2.24e-16	APOB	PREDICTED: apolipoprotein B-100 [Danio rerio]	Organismal Systems	Digestive system	ko04979//Cholesterol metabolism;ko04975//Fat digestion and absorption;ko04977//Vitamin digestion and absorption	K14462	-	-	-
ENSDARG00000022767	65809	89401	177981	126715	175.03	200.12	492.64	406.13	187.575	449.385	1.26048	2.43e-14	5.85e-13	Apob	apolipoprotein Bb, tandem duplicate 1 precursor [Danio rerio]	Organismal Systems	Digestive system	ko04979//Cholesterol metabolism;ko04975//Fat digestion and absorption;ko04977//Vitamin digestion and absorption	K14462	-	GO:0022892//substrate-specific transporter activity	GO:0044765//single-organism transport
ENSDARG00000018881	106	142	829	666	2.47	2.78	20.07	18.67	2.625	19.37	2.88343	1.99e-37	2.03e-35	APOBEC2	apolipoprotein B mRNA editing enzyme, catalytic polypeptide-like 2a [Danio rerio]	-	-	-	-	-	GO:0016810//hydrolase activity, acting on carbon-nitrogen (but not peptide) bonds;GO:0046914//transition metal ion binding	GO:0003143//embryonic heart tube morphogenesis;GO:0007517//muscle organ development;GO:0051099//positive regulation of binding;GO:1990399//epithelium regeneration
ENSDARG00000092170	15176	19219	31748	29882	628.67	670.06	1368.68	1491.69	649.365	1430.18	1.1391	1.49e-16	4.45e-15	APOC1	apolipoprotein C-I isoform 1 precursor [Danio rerio]	-	-	-	-	-	-	GO:0019538//protein metabolic process
ENSDARG00000060350	63	60	6	3	2.2	1.76	0.22	0.13	1.98	0.175	-3.50007	4.68e-05	0.000271818	Apod	apolipoprotein D-like precursor [Danio rerio]	-	-	-	-	-	GO:0005488//binding	-
ENSDARG00000057437	445	454	749	778	14.1	12.11	24.7	29.71	13.105	27.205	1.05375	5.51e-05	0.000315194	APOD	PREDICTED: apolipoprotein D isoform X1 [Danio rerio]	-	-	-	-	-	GO:0005488//binding	GO:0051234//establishment of localization
ENSDARG00000060345	0	0	28	19	0	0	1.1	0.87	0.001	0.985	9.94398	0.000394862	0.00184317	APOD	apolipoprotein D-like precursor [Danio rerio]	-	-	-	-	-	-	GO:0051234//establishment of localization
ENSDARG00000102004	12	19	4171	4388	0.42	0.56	151.96	185.11	0.49	168.535	8.42605	1.52e-128	1.11e-125	apoeb	apolipoprotein E precursor [Danio rerio]	Human Diseases;Organismal Systems	Digestive system;Neurodegenerative diseases	ko05010//Alzheimer disease;ko04979//Cholesterol metabolism	K04524	GO:0034358//plasma lipoprotein particle	GO:0008289//lipid binding;GO:0070325//lipoprotein particle receptor binding	GO:0008203//cholesterol metabolic process;GO:0009058//biosynthetic process;GO:0009893//positive regulation of metabolic process;GO:0019216//regulation of lipid metabolic process;GO:0019538//protein metabolic process;GO:0030301//cholesterol transport;GO:0044255//cellular lipid metabolic process;GO:0044767//single-organism developmental process;GO:0050794//regulation of cellular process;GO:0051239/…
ENSDARG00000090980	18	15	136	79	0.22	0.16	1.75	1.18	0.19	1.465	2.94683	1.34e-06	1.04e-05	APOF	PREDICTED: apolipoprotein F [Danio rerio]	-	-	-	-	-	-	-
ENSDARG00000055543	1273	1411	3694	2570	17.05	15.91	51.49	41.48	16.48	46.485	1.49605	3.12e-15	8.24e-14	app	PREDICTED: amyloid beta A4 protein-like isoform X1 [Sinocyclocheilus grahami]	Human Diseases;Organismal Systems	Neurodegenerative diseases;Nervous system	ko05010//Alzheimer disease;ko04726//Serotonergic synapse	K04520	GO:0031224//intrinsic component of membrane	GO:0004866//endopeptidase inhibitor activity;GO:0005539//glycosaminoglycan binding;GO:0046872//metal ion binding	GO:0010466//negative regulation of peptidase activity;GO:0048731//system development
ENSDARG00000023713	4	2	969	720	0.09	0.04	22.71	19.54	0.065	21.125	8.3443	1.7e-38	1.87e-36	AQP1	aquaporin 1 [Danio rerio]	Organismal Systems	Digestive system;Endocrine system;Excretory system	ko04976//Bile secretion;ko04924//Renin secretion;ko04964//Proximal tubule bicarbonate reclamation	K09864	-	-	-
ENSDARG00000100555	194	251	469	371	1.77	1.93	4.45	4.08	1.85	4.265	1.20502	2.78e-07	2.49e-06	AQP11	aquaporin-11 [Danio rerio]	-	-	-	-	-	-	-
ENSDARG00000003808	186	193	1032	685	3.33	2.91	19.22	14.77	3.12	16.995	2.44549	1.3e-19	5e-18	AQP3	aquaporin 3a [Danio rerio]	Organismal Systems	Excretory system	ko04962//Vasopressin-regulated water reabsorption	K09876	GO:0016021//integral component of membrane	GO:0015103//inorganic anion transmembrane transporter activity;GO:0015168//glycerol transmembrane transporter activity;GO:0042887//amide transmembrane transporter activity	GO:0051234//establishment of localization
ENSDARG00000026787	6	5	73	29	0.08	0.06	1	0.46	0.07	0.73	3.38247	0.000300191	0.00144604	AQP3	PREDICTED: aquaporin-7 isoform X1 [Danio rerio]	Organismal Systems	Endocrine system	ko03320//PPAR signaling pathway;ko04923//Regulation of lipolysis in adipocyte	K08771	-	-	-
ENSDARG00000010565	0	4	65	27	0	0.08	1.66	0.8	0.04	1.23	4.94251	0.000842171	0.00359461	Aqp4	PREDICTED: aquaporin-4 isoform X1 [Danio rerio]	Organismal Systems	Digestive system;Excretory system	ko04976//Bile secretion;ko04962//Vasopressin-regulated water reabsorption	K09866	-	-	-
ENSDARG00000089749	4	0	687	610	0.13	0	23.15	23.8	0.065	23.475	8.49647	6.08e-28	4.09e-26	Aqp8	aquaporin 8b [Danio rerio]	Organismal Systems	Digestive system	ko04976//Bile secretion	K09869	GO:0016021//integral component of membrane	GO:0005372//water transmembrane transporter activity	GO:0044763//single-organism cellular process;GO:0044765//single-organism transport
ENSDARG00000045141	34	19	166	116	1.07	0.5	5.42	4.39	0.785	4.905	2.64349	2.1e-05	0.000131569	Aqp8	aquaporin 8a, tandem duplicate 1 [Danio rerio]	Organismal Systems	Digestive system	ko04976//Bile secretion	K09869	-	-	-
ENSDARG00000116725	2	5	25	29	0.08	0.16	1.01	1.35	0.12	1.18	3.29768	0.00290662	0.0106182	Aqp9	aquaporin 9a [Danio rerio]	Organismal Systems	Digestive system	ko04976//Bile secretion	K09877	GO:0016020//membrane	GO:0015103//inorganic anion transmembrane transporter activity;GO:0042887//amide transmembrane transporter activity	GO:0042044//fluid transport
ENSDARG00000087492	333	398	179	111	3.66	3.69	2.05	1.47	3.675	1.76	-1.06217	0.000710093	0.00309526	Arap1	PREDICTED: arf-GAP with Rho-GAP domain, ANK repeat and PH domain-containing protein 1-like [Danio rerio]	Cellular Processes	Transport and catabolism	ko04144//Endocytosis	K18439	-	-	-
MSTRG.6433	191	212	99	46	14.12	13.19	7.62	4.1	13.655	5.86	-1.22046	0.0116461	0.034828	Arap1	PREDICTED: arf-GAP with Rho-GAP domain, ANK repeat and PH domain-containing protein 1 [Danio rerio]	Cellular Processes	Transport and catabolism	ko04144//Endocytosis	K18439	GO:0044464//cell part	GO:0046914//transition metal ion binding	GO:0043087//regulation of GTPase activity
MSTRG.8575	1930	1952	711	842	9.35	7.96	3.59	4.92	8.655	4.255	-1.02437	0.000211383	0.00105487	AREL1	PREDICTED: apoptosis-resistant E3 ubiquitin protein ligase 1 [Danio rerio]	-	-	-	-	-	GO:0003824//catalytic activity	GO:0032446//protein modification by small protein conjugation
ENSDARG00000070539	10	20	109	60	0.22	0.37	2.49	1.59	0.295	2.04	2.78978	5.28e-05	0.000302927	ARF3	ADP-ribosylation factor 3 [Alligator mississippiensis]	Cellular Processes	Transport and catabolism	ko04144//Endocytosis	K07938	GO:0031090//organelle membrane;GO:0031988//membrane-bounded vesicle;GO:0043231//intracellular membrane-bounded organelle;GO:0044444//cytoplasmic part	GO:0017111//nucleoside-triphosphatase activity;GO:0032550//purine ribonucleoside binding	GO:0006810//transport;GO:0008104//protein localization;GO:0035556//intracellular signal transduction;GO:0046474//glycerophospholipid biosynthetic process
ENSDARG00000036998	18	19	112	53	0.9	0.8	5.84	3.2	0.85	4.52	2.41079	0.000358825	0.0016926	ARF3	ADP-ribosylation factor 3 [Alligator mississippiensis]	Cellular Processes	Transport and catabolism	ko04144//Endocytosis	K07938	GO:0031090//organelle membrane;GO:0031988//membrane-bounded vesicle;GO:0043231//intracellular membrane-bounded organelle;GO:0044444//cytoplasmic part	GO:0017111//nucleoside-triphosphatase activity;GO:0032550//purine ribonucleoside binding	GO:0006810//transport;GO:0008104//protein localization;GO:0035556//intracellular signal transduction;GO:0046474//glycerophospholipid biosynthetic process
MSTRG.21434	0	1	40	10	0	0.03	1.73	0.5	0.015	1.115	6.21594	0.00348324	0.0123915	ARF3	PREDICTED: ADP-ribosylation factor 3 [Sarcophilus harrisii]	Cellular Processes	Transport and catabolism	ko04144//Endocytosis	K07938	GO:0031090//organelle membrane;GO:0031988//membrane-bounded vesicle;GO:0043231//intracellular membrane-bounded organelle;GO:0044444//cytoplasmic part	GO:0017111//nucleoside-triphosphatase activity;GO:0032550//purine ribonucleoside binding	GO:0006810//transport;GO:0008104//protein localization;GO:0035556//intracellular signal transduction;GO:0046474//glycerophospholipid biosynthetic process
ENSDARG00000067601	333	4279	103	150	5.33	57.61	1.71	2.89	31.47	2.3	-3.77427	0.00749408	0.0238952	ARFGAP2	ADP-ribosylation factor GTPase-activating protein 2 [Danio rerio]	Cellular Processes	Transport and catabolism	ko04144//Endocytosis	K12493	-	GO:0043169//cation binding	-
ENSDARG00000077656	67	70	194	107	0.35	0.31	1.07	0.68	0.33	0.875	1.40682	0.00317202	0.0114418	ARFGEF3	PREDICTED: brefeldin A-inhibited guanine nucleotide-exchange protein 3 isoform X2 [Danio rerio]	-	-	-	-	-	-	-
ENSDARG00000059244	173	173	280	379	4.23	3.56	7.12	11.16	3.895	9.14	1.23057	0.00297292	0.0108122	ARFIP2	ADP-ribosylation factor interacting protein 2a [Danio rerio]	-	-	-	-	-	-	-
ENSDARG00000076434	37	44	230	97	0.79	0.8	5.14	2.51	0.795	3.825	2.26643	0.000111645	0.000594461	ARHGAP22	PREDICTED: rho GTPase-activating protein 22-like [Danio rerio]	-	-	-	-	-	-	-
ENSDARG00000021255	0	6	64	47	0	0.15	1.95	1.66	0.075	1.805	4.58896	0.000802982	0.00344809	ARHGAP22	PREDICTED: rho GTPase-activating protein 22 isoform X2 [Danio rerio]	-	-	-	-	-	GO:0008047//enzyme activator activity	-
ENSDARG00000079283	166	205	391	243	1.1	1.14	2.69	1.93	1.12	2.31	1.04439	0.00127823	0.00517394	ARHGAP24	PREDICTED: rho GTPase-activating protein 24-like isoform X3 [Danio rerio]	-	-	-	-	-	-	-
ENSDARG00000061798	99	144	283	228	0.64	0.78	1.89	1.76	0.71	1.825	1.36201	9.94e-06	6.63e-05	Arhgap27	PREDICTED: rho GTPase-activating protein 27 isoform X1 [Danio rerio]	-	-	-	-	-	-	-
ENSDARG00000059472	14	18	424	204	0.1	0.11	3.26	1.81	0.105	2.535	4.59352	3.11e-17	9.95e-16	ARHGAP31	PREDICTED: rho GTPase-activating protein 31 isoform X1 [Danio rerio]	-	-	-	-	-	-	-
ENSDARG00000075334	78	90	266	163	0.69	0.67	2.46	1.75	0.68	2.105	1.63021	2.84e-05	0.00017329	arhgap32	PREDICTED: rho GTPase-activating protein 32 [Danio rerio]	-	-	-	-	-	-	-
ENSDARG00000100007	11	8	106	39	0.18	0.11	1.8	0.77	0.145	1.285	3.14764	0.000296391	0.00143015	Arhgap39	PREDICTED: rho GTPase-activating protein 39 isoform X1 [Sinocyclocheilus rhinocerous]	-	-	-	-	-	-	-
MSTRG.12667	0	3	86	21	0	0.1	3.69	1.04	0.05	2.365	5.56377	0.000452493	0.00207577	Arhgap39	PREDICTED: rho GTPase-activating protein 39-like [Sinocyclocheilus grahami]	-	-	-	-	-	-	-
MSTRG.22299	5	5	39	18	0.16	0.13	1.29	0.69	0.145	0.99	2.77138	0.0076275	0.02424	ARHGAP40	PREDICTED: rho GTPase-activating protein 40-like [Danio rerio]	-	-	-	-	-	-	-
ENSDARG00000010654	17	14	81	44	0.22	0.15	1.07	0.67	0.185	0.87	2.23349	0.00162207	0.00636536	ARHGAP42	PREDICTED: rho GTPase-activating protein 42 isoform X2 [Danio rerio]	-	-	-	-	-	-	-
ENSDARG00000095174	0	0	30	21	0	0	0.68	0.55	0.001	0.615	9.26444	0.000228308	0.00113177	Arhgap45	PREDICTED: minor histocompatibility protein HA-1 isoform X5 [Danio rerio]	-	-	-	-	-	GO:0043169//cation binding	GO:0007165//signal transduction
ENSDARG00000059672	1094	1259	296	248	18.07	17.5	5.09	4.94	17.785	5.015	-1.82634	7.37e-24	3.93e-22	ARHGAP6	PREDICTED: rho GTPase-activating protein 6-like isoform X2 [Sinocyclocheilus grahami]	-	-	-	-	-	-	-
ENSDARG00000043795	2886	1708	4226	3602	66.07	32.91	100.68	99.36	49.49	100.02	1.01508	0.0125093	0.0370102	Arhgdia	Rho GDP dissociation inhibitor (GDI) alpha [Danio rerio]	Organismal Systems	Nervous system;Excretory system	ko04722//Neurotrophin signaling pathway;ko04962//Vasopressin-regulated water reabsorption	K12462	GO:0044464//cell part	GO:0005092//GDP-dissociation inhibitor activity	GO:0035556//intracellular signal transduction
ENSDARG00000004034	110	158	258	341	1.9	2.3	4.64	7.1	2.1	5.87	1.48297	0.000324031	0.00154776	ARHGDIB	rho GDP-dissociation inhibitor 2 [Danio rerio]	Organismal Systems	Excretory system;Nervous system	ko04722//Neurotrophin signaling pathway;ko04962//Vasopressin-regulated water reabsorption	K12462	GO:0044424//intracellular part	-	GO:0019222//regulation of metabolic process
ENSDARG00000088630	17	11	564	292	0.09	0.05	3.11	1.86	0.07	2.485	5.14975	7.9e-21	3.32e-19	ARHGEF10L	PREDICTED: rho guanine nucleotide exchange factor 10-like protein isoform X2 [Danio rerio]	-	-	-	-	-	-	-
MSTRG.15173	221	214	914	417	1.5	1.22	6.44	3.4	1.36	4.92	1.85505	1.79e-05	0.000114181	Arhgef10l	PREDICTED: rho guanine nucleotide exchange factor 10-like protein isoform X4 [Danio rerio]	-	-	-	-	-	-	-
MSTRG.3337	0	0	597	469	0	0	4.76	4.33	0.001	4.545	12.1501	1.53e-15	4.17e-14	ARHGEF15	PREDICTED: rho guanine nucleotide exchange factor 15 [Danio rerio]	-	-	-	-	-	-	-
ENSDARG00000061844	1241	1749	551	417	8.87	10.53	4.1	3.59	9.7	3.845	-1.335	9.59e-12	1.68e-10	ARHGEF15	PREDICTED: rho guanine nucleotide exchange factor 15 [Danio rerio]	-	-	-	-	-	-	-
MSTRG.6577	1648	1827	619	413	16.99	15.85	6.64	5.13	16.42	5.885	-1.48034	7.59e-12	1.35e-10	ARHGEF2	PREDICTED: rho guanine nucleotide exchange factor 2 isoform X1 [Danio rerio]	Human Diseases;Cellular Processes	Cardiovascular diseases;Cellular community - eukaryotes;Infectious diseases	ko04530//Tight junction;ko05418//Fluid shear stress and atherosclerosis;ko05130//Pathogenic Escherichia coli infection	K12791	-	GO:0005088//Ras guanyl-nucleotide exchange factor activity	GO:0046578//regulation of Ras protein signal transduction
ENSDARG00000075819	1359	2076	605	572	12.07	15.52	5.59	6.12	13.795	5.855	-1.2364	4.05e-08	4.21e-07	ARHGEF2	PREDICTED: rho guanine nucleotide exchange factor 2 isoform X1 [Danio rerio]	Human Diseases;Cellular Processes	Cardiovascular diseases;Cellular community - eukaryotes;Infectious diseases	ko04530//Tight junction;ko05418//Fluid shear stress and atherosclerosis;ko05130//Pathogenic Escherichia coli infection	K12791	-	GO:0005088//Ras guanyl-nucleotide exchange factor activity	GO:0046578//regulation of Ras protein signal transduction
MSTRG.9859	801	898	115	13	9.62	9.07	1.44	0.19	9.345	0.815	-3.51932	4.89e-05	0.00028304	ARHGEF2	PREDICTED: rho guanine nucleotide exchange factor 2-like isoform X1 [Sinocyclocheilus anshuiensis]	Cellular Processes;Human Diseases	Infectious diseases;Cellular community - eukaryotes;Cardiovascular diseases	ko04530//Tight junction;ko05418//Fluid shear stress and atherosclerosis;ko05130//Pathogenic Escherichia coli infection	K12791	-	GO:0005088//Ras guanyl-nucleotide exchange factor activity;GO:0043169//cation binding	GO:0046578//regulation of Ras protein signal transduction
MSTRG.20542	21	22	353	375	0.13	0.12	2.29	2.82	0.125	2.555	4.35332	5.08e-27	3.24e-25	Arhgef28	PREDICTED: rho guanine nucleotide exchange factor 28 isoform X6 [Danio rerio]	-	-	-	-	-	GO:0005088//Ras guanyl-nucleotide exchange factor activity;GO:0043169//cation binding	GO:0046578//regulation of Ras protein signal transduction
MSTRG.14727	1	0	113	1	0.02	0	1.89	0.02	0.01	0.955	6.57743	0.00627621	0.0205083	ARHGEF3	PREDICTED: rho guanine nucleotide exchange factor 3 isoform X2 [Danio rerio]	-	-	-	-	-	GO:0005088//Ras guanyl-nucleotide exchange factor activity	GO:0007165//signal transduction
ENSDARG00000012914	291	327	1145	682	2.52	2.38	10.31	7.11	2.45	8.71	1.82989	2.93e-10	4.23e-09	ARHGEF4	PREDICTED: rho guanine nucleotide exchange factor 4 isoform X2 [Danio rerio]	Cellular Processes	Cell motility	ko04810//Regulation of actin cytoskeleton	K05769	-	-	GO:0046578//regulation of Ras protein signal transduction
MSTRG.7579	1033	946	428	346	15.2	11.72	6.56	6.14	13.46	6.35	-1.08385	2.24e-05	0.000139523	ARHGEF40	PREDICTED: pleckstrin homology domain-containing family G member 4B-like [Sinocyclocheilus grahami]	-	-	-	-	-	-	-
ENSDARG00000069929	1069	1296	563	322	23.35	23.83	12.8	8.48	23.59	10.64	-1.14868	4.16e-05	0.000244607	ARHGEF40	PREDICTED: pleckstrin homology domain-containing family G member 4B-like [Sinocyclocheilus grahami]	-	-	-	-	-	-	-
ENSDARG00000078979	29	27	193	72	0.15	0.12	1.07	0.46	0.135	0.765	2.5025	0.000314354	0.00150743	Arhgef40	PREDICTED: pleckstrin homology domain-containing family G member 4B [Danio rerio]	-	-	-	-	-	-	-
ENSDARG00000006299	18	22	318	32	0.11	0.12	2.08	0.24	0.115	1.16	3.33442	0.00260869	0.00966676	Arhgef7	rho guanine nucleotide exchange factor 7 [Danio rerio]	Cellular Processes	Cell motility	ko04810//Regulation of actin cytoskeleton	K13710	-	GO:0005088//Ras guanyl-nucleotide exchange factor activity	GO:0007165//signal transduction
ENSDARG00000078624	11	16	169	58	0.08	0.09	1.23	0.49	0.085	0.86	3.3388	1.82e-05	0.000115733	ARHGEF9	PREDICTED: cdc42 guanine nucleotide exchange factor 9 isoform X2 [Danio rerio]	-	-	-	-	-	GO:0005088//Ras guanyl-nucleotide exchange factor activity	-
MSTRG.2139	1151	900	391	176	15.92	10.48	5.63	2.93	13.2	4.28	-1.62486	0.000282241	0.00136907	arid3a	PREDICTED: AT-rich interactive domain-containing protein 3A [Danio rerio]	-	-	-	-	-	-	-
ENSDARG00000104034	20919	26618	5932	5207	317.48	340	93.69	95.23	328.74	94.46	-1.79917	7.23e-58	1.47e-55	ARID3B	PREDICTED: AT-rich interactive domain-containing protein 3B isoform X1 [Danio rerio]	-	-	-	-	-	-	-
ENSDARG00000069988	65	73	16	14	0.98	0.93	0.25	0.26	0.955	0.255	-1.905	0.0018378	0.00709078	Arid5a	AT rich interactive domain 5B (MRF1-like) [Danio rerio]	-	-	-	-	GO:0043231//intracellular membrane-bounded organelle	-	-
MSTRG.3042	98	164	377	191	0.7	0.98	2.79	1.63	0.84	2.21	1.39559	0.00243199	0.00908464	arid5b	PREDICTED: AT-rich interactive domain-containing protein 5B, partial [Danio rerio]	-	-	-	-	-	-	-
MSTRG.24201	0	0	2091	0	0	0	40.22	0	0.001	20.11	14.2956	1.63e-07	1.53e-06	Arih2	PREDICTED: E3 ubiquitin-protein ligase ARIH2-like [Sinocyclocheilus grahami]	-	-	-	-	-	GO:0046872//metal ion binding	-
ENSDARG00000076040	138	133	42	44	5.63	4.57	1.78	2.16	5.1	1.97	-1.3723	0.00306841	0.0111069	ARL15	ADP-ribosylation factor-like 15a [Danio rerio]	-	-	-	-	-	GO:0032550//purine ribonucleoside binding	GO:0035556//intracellular signal transduction
MSTRG.18467	150	184	47	69	5.19	5.36	1.69	2.88	5.275	2.285	-1.20698	0.0154609	0.0442754	ARL16	ADP-ribosylation factor-like protein 16 [Danio rerio]	-	-	-	-	GO:0044464//cell part	GO:0036094//small molecule binding	GO:0035556//intracellular signal transduction
ENSDARG00000069496	79	165	445	315	2.5	4.39	14.64	12	3.445	13.32	1.95102	3.75e-06	2.71e-05	ARL2	ADP-ribosylation factor-like protein 2 [Danio rerio]	-	-	-	-	GO:0044464//cell part	GO:0032550//purine ribonucleoside binding	GO:0035556//intracellular signal transduction
ENSDARG00000111106	116	166	41	33	1.06	1.28	0.39	0.36	1.17	0.375	-1.64155	0.000196224	0.000988219	ARL3	ADP-ribosylation factor-like 3, like 1 [Danio rerio]	-	-	-	-	GO:0044464//cell part	GO:0032550//purine ribonucleoside binding	GO:0030516//regulation of axon extension;GO:0035556//intracellular signal transduction
ENSDARG00000033182	728	748	235	305	12.41	10.73	4.17	6.26	11.57	5.215	-1.14965	0.000810326	0.00347248	ARL4A	ADP-ribosylation factor-like 4, like [Danio rerio]	-	-	-	-	GO:0044464//cell part	GO:0032550//purine ribonucleoside binding	GO:0035556//intracellular signal transduction
ENSDARG00000057606	19	16	237	242	0.38	0.27	4.91	5.81	0.325	5.36	4.04372	5.27e-18	1.79e-16	ARL4C	ADP-ribosylation factor-like 4Ca precursor [Danio rerio]	-	-	-	-	GO:0044464//cell part	GO:0032550//purine ribonucleoside binding	GO:0035556//intracellular signal transduction
ENSDARG00000035719	1553	1747	449	740	34.44	32.61	10.36	19.78	33.525	15.07	-1.15356	0.00395906	0.0138099	ARL5B	PREDICTED: ADP-ribosylation factor-like protein 5B [Sinocyclocheilus anshuiensis]	-	-	-	-	GO:0044464//cell part	GO:0036094//small molecule binding	GO:0035556//intracellular signal transduction
ENSDARG00000054578	1455	1607	3364	2485	42.64	39.64	102.6	87.76	41.14	95.18	1.21012	7.57e-13	1.53e-11	Arl6ip1	ADP-ribosylation factor-like protein 6-interacting protein 1 [Danio rerio]	-	-	-	-	-	-	GO:0001667//ameboidal-type cell migration;GO:0014031//mesenchymal cell development
ENSDARG00000016238	240	247	619	545	6.05	5.24	16.25	16.57	5.645	16.41	1.53953	1.29e-10	1.95e-09	ARL6IP5	ADP-ribosylation-like factor 6 interacting protein 5 [Danio rerio]	-	-	-	-	-	-	-
ENSDARG00000077044	3478	3912	788	1014	76.66	72.57	18.07	26.93	74.615	22.5	-1.72954	1.53e-09	1.99e-08	Arl6ip5	PRA1 family protein 3 [Danio rerio]	-	-	-	-	-	-	-
MSTRG.21574	559	665	307	157	9.99	10	5.71	3.38	9.995	4.545	-1.13693	0.00134885	0.00541496	Arl6ip6	PREDICTED: ADP-ribosylation factor-like protein 6-interacting protein 6 isoform X1 [Danio rerio]	-	-	-	-	-	-	-
ENSDARG00000087299	708	834	318	273	5.47	5.43	2.56	2.54	5.45	2.55	-1.09576	9.38e-09	1.09e-07	armc9	PREDICTED: lisH domain-containing protein ARMC9 [Danio rerio]	-	-	-	-	-	-	-
MSTRG.14661	242	302	79	80	9.56	10.04	3.25	3.81	9.8	3.53	-1.47311	6.85e-06	4.71e-05	ARMC9	PREDICTED: lisH domain-containing protein ARMC9 [Danio rerio]	-	-	-	-	-	-	-
ENSDARG00000029859	0	0	13	46	0	0	0.5	2.04	0.001	1.27	10.3106	0.000473037	0.00215675	ARMH1	PREDICTED: uncharacterized protein C1orf228 homolog, partial [Sinocyclocheilus grahami]	-	-	-	-	-	-	-
MSTRG.14641	0	0	0	819	0	0	0	6.56	0.001	3.28	11.6795	4.31e-07	3.7e-06	armh3	UPF0668 protein C10orf76 homolog [Danio rerio]	-	-	-	-	GO:0031224//intrinsic component of membrane	-	-
MSTRG.12146	163	182	326	318	3.27	3.08	6.81	7.7	3.175	7.255	1.19222	2.64e-05	0.000162317	armt1	protein-glutamate O-methyltransferase [Danio rerio]	-	-	-	-	-	-	-
ENSDARG00000090369	563	876	1259	2888	9.08	11.89	21.13	56.11	10.485	38.62	1.88102	0.000415767	0.00192736	ARPC1A	PREDICTED: actin-related protein 2/3 complex subunit 1A isoform X1 [Danio rerio]	Cellular Processes;Organismal Systems;Human Diseases	Infectious diseases;Cell motility;Transport and catabolism;Immune system	ko04144//Endocytosis;ko04810//Regulation of actin cytoskeleton;ko04666//Fc gamma R-mediated phagocytosis;ko05132//Salmonella infection;ko05130//Pathogenic Escherichia coli infection;ko05100//Bacterial invasion of epithelial cells;ko05131//Shigellosis	K05757	-	-	-
ENSDARG00000027063	4	5	777	618	0.09	0.1	18.46	17	0.095	17.73	7.54405	2.62e-43	3.44e-41	Arpc1b	actin-related protein 2/3 complex subunit 1B [Danio rerio]	Human Diseases;Cellular Processes;Organismal Systems	Immune system;Transport and catabolism;Cell motility;Infectious diseases	ko04144//Endocytosis;ko04810//Regulation of actin cytoskeleton;ko04666//Fc gamma R-mediated phagocytosis;ko05132//Salmonella infection;ko05130//Pathogenic Escherichia coli infection;ko05100//Bacterial invasion of epithelial cells;ko05131//Shigellosis	K05757	GO:0005856//cytoskeleton	-	GO:0045010//actin nucleation
ENSDARG00000058225	1087	398	1848	2318	11.9	3.67	21.05	30.58	7.785	25.815	1.72944	0.00529127	0.0177829	Arpc4	actin related protein 2/3 complex subunit 4 [Danio rerio]	Organismal Systems;Cellular Processes;Human Diseases	Cell motility;Infectious diseases;Immune system;Transport and catabolism	ko04144//Endocytosis;ko04810//Regulation of actin cytoskeleton;ko04666//Fc gamma R-mediated phagocytosis;ko05132//Salmonella infection;ko05130//Pathogenic Escherichia coli infection;ko05100//Bacterial invasion of epithelial cells;ko05131//Shigellosis	K05755	GO:0005856//cytoskeleton	-	GO:0045010//actin nucleation
ENSDARG00000019062	453	648	1268	971	10.55	12.7	30.72	27.24	11.625	28.98	1.31783	1e-10	1.53e-09	Arpc5	actin-related protein 2/3 complex subunit 5 [Danio rerio]	Cellular Processes;Organismal Systems;Human Diseases	Infectious diseases;Cell motility;Immune system;Transport and catabolism	ko04144//Endocytosis;ko04810//Regulation of actin cytoskeleton;ko04666//Fc gamma R-mediated phagocytosis;ko05132//Salmonella infection;ko05130//Pathogenic Escherichia coli infection;ko05100//Bacterial invasion of epithelial cells;ko05131//Shigellosis	K05754	GO:0005856//cytoskeleton;GO:0043234//protein complex	-	GO:0045010//actin nucleation
ENSDARG00000061081	34	8	510	308	0.48	0.1	7.53	5.27	0.29	6.4	4.46395	3.45e-08	3.62e-07	Arpp21	PREDICTED: cAMP-regulated phosphoprotein 21 isoform X1 [Danio rerio]	-	-	-	-	-	-	-
MSTRG.5291	140	124	0	0	2.58	1.93	0	0	2.255	0.001	-11.1389	7e-09	8.33e-08	arr3	PREDICTED: arrestin-C isoform X1 [Danio rerio]	Cellular Processes;Organismal Systems;Environmental Information Processing;Human Diseases	Endocrine system;Immune system;Transport and catabolism;Sensory system;Signal transduction;Substance dependence;Nervous system	ko04010//MAPK signaling pathway;ko04144//Endocytosis;ko04062//Chemokine signaling pathway;ko04728//Dopaminergic synapse;ko04928//Parathyroid hormone synthesis, secretion and action;ko04926//Relaxin signaling pathway;ko04740//Olfactory transduction;ko05032//Morphine addiction;ko04340//Hedgehog signaling pathway	K04439	-	-	-
ENSDARG00000098475	135	223	9	16	2.16	3	0.15	0.31	2.58	0.23	-3.48767	4.07e-08	4.23e-07	ARR3	PREDICTED: arrestin-C isoform X1 [Danio rerio]	Organismal Systems;Cellular Processes;Environmental Information Processing;Human Diseases	Signal transduction;Nervous system;Substance dependence;Endocrine system;Sensory system;Immune system;Transport and catabolism	ko04010//MAPK signaling pathway;ko04144//Endocytosis;ko04062//Chemokine signaling pathway;ko04728//Dopaminergic synapse;ko04928//Parathyroid hormone synthesis, secretion and action;ko04926//Relaxin signaling pathway;ko04740//Olfactory transduction;ko05032//Morphine addiction;ko04340//Hedgehog signaling pathway	K04439	-	-	-
ENSDARG00000043241	3	0	38	21	0.06	0	0.79	0.5	0.03	0.645	4.42626	0.00592042	0.0195334	ARRB1	beta-arrestin-1 [Danio rerio]	Organismal Systems;Environmental Information Processing;Cellular Processes;Human Diseases	Endocrine system;Sensory system;Immune system;Transport and catabolism;Signal transduction;Nervous system;Substance dependence	ko04010//MAPK signaling pathway;ko04144//Endocytosis;ko04062//Chemokine signaling pathway;ko04728//Dopaminergic synapse;ko04928//Parathyroid hormone synthesis, secretion and action;ko04926//Relaxin signaling pathway;ko04740//Olfactory transduction;ko05032//Morphine addiction;ko04340//Hedgehog signaling pathway	K04439	-	-	GO:0001881//receptor recycling;GO:0007498//mesoderm development;GO:0030097//hemopoiesis;GO:0030334//regulation of cell migration
ENSDARG00000039443	300	312	33	40	7.51	6.58	0.86	1.21	7.045	1.035	-2.76697	1.6e-11	2.74e-10	Arrdc3	PREDICTED: arrestin domain-containing protein 3-like [Sinocyclocheilus anshuiensis]	-	-	-	-	-	-	-
ENSDARG00000095136	168	219	48	61	3.33	3.66	0.99	1.46	3.495	1.225	-1.51251	0.000579489	0.00258295	Arrdc4	PREDICTED: arrestin domain-containing protein 3-like isoform X1 [Cyprinus carpio]	-	-	-	-	-	-	-
ENSDARG00000002299	18	114	0	0	0.42	2.23	0	0	1.325	0.001	-10.3718	9.69e-05	0.000522597	ARSD	PREDICTED: arylsulfatase D isoform X1 [Danio rerio]	-	-	-	-	-	GO:0016788//hydrolase activity, acting on ester bonds	-
ENSDARG00000076843	25	17	77	79	0.08	0.05	0.27	0.32	0.065	0.295	2.1822	0.000896598	0.00380225	ARSI	PREDICTED: arylsulfatase I-like [Danio rerio]	-	-	-	-	-	GO:0016788//hydrolase activity, acting on ester bonds	-
ENSDARG00000077590	7	12	230	95	0.05	0.07	1.57	0.75	0.06	1.16	4.27302	9.26e-10	1.24e-08	ARSJ	PREDICTED: arylsulfatase J [Danio rerio]	-	-	-	-	-	GO:0016788//hydrolase activity, acting on ester bonds	-
MSTRG.20347	168	154	1454	703	0.98	0.75	8.79	4.92	0.865	6.855	2.98638	1.47e-13	3.24e-12	ARVCF	armadillo repeat protein deleted in velo-cardio-facial syndrome [Danio rerio]	-	-	-	-	GO:0016020//membrane;GO:0043231//intracellular membrane-bounded organelle	-	GO:0044707//single-multicellular organism process;GO:0098602//single organism cell adhesion
ENSDARG00000061688	6	22	214	156	0.08	0.23	2.79	2.35	0.155	2.57	4.05143	2.42e-09	3.06e-08	ARVCF	armadillo repeat protein deleted in velo-cardio-facial syndrome [Danio rerio]	-	-	-	-	GO:0016020//membrane;GO:0043231//intracellular membrane-bounded organelle	-	GO:0044707//single-multicellular organism process;GO:0098602//single organism cell adhesion
ENSDARG00000058011	56	114	666	419	1.19	2.04	14.71	10.72	1.615	12.715	2.97693	8.04e-13	1.63e-11	arx	aristaless-related homeobox protein [Danio rerio]	-	-	-	-	GO:0043231//intracellular membrane-bounded organelle	GO:0003677//DNA binding	GO:0010468//regulation of gene expression;GO:0021536//diencephalon development;GO:0034645//cellular macromolecule biosynthetic process;GO:0048468//cell development
ENSDARG00000027572	91	115	198	177	2.27	2.41	5.13	5.31	2.34	5.22	1.15754	0.000362192	0.00170728	AS3MT	arsenite methyltransferase [Danio rerio]	-	-	-	-	-	GO:0008757//S-adenosylmethionine-dependent methyltransferase activity	GO:0008152//metabolic process
ENSDARG00000037091	673	970	151	143	10.83	13.14	2.53	2.77	11.985	2.65	-2.17717	7.48e-18	2.52e-16	ASAH1	N-acylsphingosine amidohydrolase 1 precursor [Danio rerio]	Metabolism;Cellular Processes;Environmental Information Processing	Transport and catabolism;Lipid metabolism;Signal transduction;Global and overview maps	ko01100//Metabolic pathways;ko04071//Sphingolipid signaling pathway;ko04142//Lysosome;ko00600//Sphingolipid metabolism	K12348	GO:0000323//lytic vacuole	GO:0003824//catalytic activity	-
MSTRG.15949	0	0	370	93	0	0	1.45	0.42	0.001	0.935	9.86882	6.88e-10	9.37e-09	ASAP1	PREDICTED: arf-GAP with SH3 domain, ANK repeat and PH domain-containing protein 1 isoform X6 [Danio rerio]	Organismal Systems;Cellular Processes	Immune system;Transport and catabolism	ko04144//Endocytosis;ko04666//Fc gamma R-mediated phagocytosis	K12488	-	GO:0043169//cation binding	-
ENSDARG00000002607	2	10	124	59	0.01	0.06	0.93	0.51	0.035	0.72	4.36257	8.25e-06	5.6e-05	Asap1	PREDICTED: arf-GAP with SH3 domain, ANK repeat and PH domain-containing protein 2 isoform X3 [Danio rerio]	Cellular Processes;Organismal Systems	Transport and catabolism;Immune system	ko04144//Endocytosis;ko04666//Fc gamma R-mediated phagocytosis	K12488	-	-	-
ENSDARG00000056561	1263	1427	89	154	28.34	26.95	2.08	4.16	27.645	3.12	-3.1474	2.07e-13	4.49e-12	ASB11	ankyrin repeat and SOCS box protein 9 [Danio rerio]	-	-	-	-	-	-	GO:0008593//regulation of Notch signaling pathway;GO:0032446//protein modification by small protein conjugation;GO:0045944//positive regulation of transcription from RNA polymerase II promoter
ENSDARG00000037558	72	67	246	230	1.54	1.21	5.47	5.93	1.375	5.7	2.05153	2.38e-08	2.58e-07	ASB12	ankyrin repeat and SOCS box-containing protein 12 [Danio rerio]	-	-	-	-	-	-	GO:0007165//signal transduction;GO:0032446//protein modification by small protein conjugation
ENSDARG00000087741	0	0	14	20	0	0	0.25	0.42	0.001	0.335	8.38802	0.00253841	0.00944018	Asb14	PREDICTED: dynein heavy chain 12, axonemal-like isoform X1 [Danio rerio]	-	-	-	-	-	-	GO:0007165//signal transduction
ENSDARG00000045633	0	0	54	66	0	0	0.53	0.75	0.001	0.64	9.32193	4.24e-07	3.64e-06	ASB15	PREDICTED: ankyrin repeat and SOCS box protein 15 isoform X1 [Danio rerio]	-	-	-	-	-	-	GO:0007165//signal transduction
MSTRG.17806	280	290	67	63	3.77	3.29	0.94	1.02	3.53	0.98	-1.84881	6.64e-08	6.68e-07	ASB16	ankyrin repeat and SOCS box protein 16 [Danio rerio]	-	-	-	-	-	-	GO:0032446//protein modification by small protein conjugation
ENSDARG00000003797	0	0	62	21	0	0	0.45	0.18	0.001	0.315	8.29921	3.65e-05	0.000216712	Asb2	PREDICTED: ankyrin repeat and SOCS box protein 2 isoform X1 [Danio rerio]	-	-	-	-	-	-	GO:0007165//signal transduction
ENSDARG00000102490	74	59	129	195	1.53	1.02	2.77	4.84	1.275	3.805	1.5774	0.00582099	0.019255	ASB2	ankyrin repeat and SOCS box-containing protein 2 [Danio rerio]	-	-	-	-	-	-	GO:0007165//signal transduction;GO:0032446//protein modification by small protein conjugation
ENSDARG00000053222	2	12	160	130	0.08	0.4	6.57	6.19	0.24	6.38	4.73245	8.5e-09	9.98e-08	ASB5	ankyrin repeat and SOCS box protein 5 [Danio rerio]	-	-	-	-	-	-	GO:0007165//signal transduction
ENSDARG00000003383	100	134	217	190	1.6	1.8	3.61	3.66	1.7	3.635	1.09642	0.000504153	0.00228467	ASB8	ankyrin repeat and SOCS box protein 8 [Danio rerio]	-	-	-	-	-	-	GO:0007165//signal transduction
ENSDARG00000077760	59	77	140	110	2.23	2.45	5.51	5.01	2.34	5.26	1.16855	0.00284311	0.0104148	Ascc1	activating signal cointegrator 1 complex subunit 1 [Danio rerio]	-	-	-	-	-	GO:0003676//nucleic acid binding	-
MSTRG.6477	417	434	1060	519	3.17	2.78	8.39	4.76	2.975	6.575	1.1441	0.00269017	0.00993037	ascc3	PREDICTED: activating signal cointegrator 1 complex subunit 3 [Danio rerio]	-	-	-	-	-	GO:0017111//nucleoside-triphosphatase activity;GO:0032550//purine ribonucleoside binding	-
ENSDARG00000038386	178	121	857	572	2.91	1.66	14.58	11.27	2.285	12.925	2.4999	1.66e-09	2.15e-08	ascl1a	achaete-scute homolog 1a [Danio rerio]	-	-	-	-	GO:0043231//intracellular membrane-bounded organelle	GO:0000988//transcription factor activity, protein binding;GO:0003677//DNA binding;GO:0005515//protein binding	GO:0002065//columnar/cuboidal epithelial cell differentiation;GO:0006355//regulation of transcription, DNA-templated;GO:0043696//dedifferentiation;GO:0045597//positive regulation of cell differentiation;GO:0048469//cell maturation;GO:0048485//sympathetic nervous system development;GO:0048565//digestive tract development;GO:0048646//anatomical structure formation involved in morphogenesis;GO:19903…
ENSDARG00000101628	332	307	1148	831	8.43	6.56	30.32	25.42	7.495	27.87	1.89471	1.18e-12	2.33e-11	ascl1b	achaete-scute homolog 1b [Danio rerio]	-	-	-	-	GO:0043231//intracellular membrane-bounded organelle	GO:0000988//transcription factor activity, protein binding;GO:0001071//nucleic acid binding transcription factor activity;GO:0003676//nucleic acid binding;GO:0005515//protein binding;GO:0032550//purine ribonucleoside binding	GO:0007417//central nervous system development;GO:0009653//anatomical structure morphogenesis;GO:0009792//embryo development ending in birth or egg hatching;GO:0010468//regulation of gene expression;GO:0031016//pancreas development;GO:0034645//cellular macromolecule biosynthetic process;GO:0035556//intracellular signal transduction;GO:0045597//positive regulation of cell differentiation
ENSDARG00000098428	2	0	26	17	0.05	0	0.74	0.56	0.025	0.65	4.70044	0.00711445	0.0228391	asic1c	acid-sensing ion channel 1 [Danio rerio]	Organismal Systems	Sensory system	ko04750//Inflammatory mediator regulation of TRP channels	K04830	GO:0016021//integral component of membrane	GO:0015280//ligand-gated sodium channel activity	GO:0009268//response to pH;GO:0030001//metal ion transport;GO:0051260//protein homooligomerization
ENSDARG00000025162	2	9	45	21	0.03	0.12	0.71	0.39	0.075	0.55	2.87447	0.0123379	0.0366077	asic4a	acid-sensing ion channel 4 [Danio rerio]	Organismal Systems	Sensory system	ko04750//Inflammatory mediator regulation of TRP channels	K04831	GO:0016021//integral component of membrane;GO:0044464//cell part	GO:0005272//sodium channel activity	GO:0006814//sodium ion transport
ENSDARG00000052942	783	1014	360	255	11.02	12.01	5.27	4.32	11.515	4.795	-1.26391	3.98e-09	4.89e-08	ASPG	PREDICTED: 60 kDa lysophospholipase isoform X1 [Danio rerio]	-	-	-	-	-	GO:0016811//hydrolase activity, acting on carbon-nitrogen (but not peptide) bonds, in linear amides	GO:0019752//carboxylic acid metabolic process
ENSDARG00000075813	11	8	68	31	0.31	0.19	2.01	1.06	0.25	1.535	2.61824	0.00263811	0.00976636	asphd2	PREDICTED: aspartate beta-hydroxylase domain-containing protein 1 [Danio rerio]	-	-	-	-	-	-	-
ENSDARG00000002219	0	2	24	10	0	0.04	0.54	0.26	0.02	0.4	4.32193	0.0169923	0.0479357	asrgl1	PREDICTED: isoaspartyl peptidase/L-asparaginase isoform X1 [Danio rerio]	-	-	-	-	-	GO:0003824//catalytic activity	-
ENSDARG00000068323	19	50	135	113	0.22	0.48	1.6	1.55	0.35	1.575	2.16993	0.000417411	0.00193431	Astn1	PREDICTED: astrotactin-1 isoform X2 [Danio rerio]	-	-	-	-	-	-	-
MSTRG.15365	695	1097	464	242	12.88	17.12	8.95	5.41	15	7.18	-1.06291	0.00297104	0.0108068	Asx	Asxl1 protein, partial [Danio rerio]	-	-	-	-	-	GO:0003676//nucleic acid binding	GO:0010468//regulation of gene expression
ENSDARG00000039211	372	469	1929	1562	6.55	6.95	35.33	33.13	6.75	34.23	2.3423	4.04e-51	6.57e-49	At1g62580	dimethylanaline monooxygenase-like [Danio rerio]	-	-	-	-	-	-	-
MSTRG.20254	279	494	0	0	6.68	9.95	0	0	8.315	0.001	-13.0215	1.66e-12	3.24e-11	At3g55350	PREDICTED: putative nuclease HARBI1 [Cyprinus carpio]	-	-	-	-	-	-	-
MSTRG.10116	157	208	43	25	2.96	3.3	0.84	0.57	3.13	0.705	-2.15047	2.14e-06	1.62e-05	atat1	PREDICTED: alpha-tubulin N-acetyltransferase 1 isoform X4 [Danio rerio]	-	-	-	-	GO:0005924//cell-substrate adherens junction;GO:0015630//microtubule cytoskeleton;GO:0043005//neuron projection;GO:0044425//membrane part	GO:0034212//peptide N-acetyltransferase activity	GO:0018393//internal peptidyl-lysine acetylation;GO:0032886//regulation of microtubule-based process;GO:0048468//cell development
ENSDARG00000004472	5	25	143	97	0.08	0.36	2.52	1.98	0.22	2.25	3.35435	8.68e-05	0.000473662	atat1	alpha-tubulin N-acetyltransferase 1 isoform 3 [Danio rerio]	-	-	-	-	GO:0005924//cell-substrate adherens junction;GO:0015630//microtubule cytoskeleton;GO:0043005//neuron projection;GO:0044425//membrane part	GO:0034212//peptide N-acetyltransferase activity	GO:0018393//internal peptidyl-lysine acetylation;GO:0032886//regulation of microtubule-based process;GO:0048468//cell development
ENSDARG00000068096	80	62	335	220	1.11	0.72	4.82	3.67	0.915	4.245	2.21392	3.7e-07	3.22e-06	ATF5	uncharacterized protein LOC566223 [Danio rerio]	-	-	-	-	-	GO:0003677//DNA binding	GO:0006355//regulation of transcription, DNA-templated
ENSDARG00000036040	421	567	946	738	10.1	11.45	23.62	21.34	10.775	22.48	1.06095	3.87e-08	4.03e-07	atg13	autophagy-related protein 13 [Danio rerio]	Cellular Processes;Organismal Systems	Aging;Transport and catabolism	ko04140//Autophagy - animal;ko04211//Longevity regulating pathway - mammal;ko04136//Autophagy - other eukaryotes	K08331	-	-	-
MSTRG.23053	2458	2992	601	1051	32.43	33.22	8.25	16.71	32.825	12.48	-1.39518	0.000698667	0.00304957	atg13	autophagy-related protein 13 [Danio rerio]	Cellular Processes;Organismal Systems	Transport and catabolism;Aging	ko04140//Autophagy - animal;ko04211//Longevity regulating pathway - mammal;ko04136//Autophagy - other eukaryotes	K08331	-	-	-
MSTRG.5722	144	202	9	0	2.86	3.37	0.19	0	3.115	0.095	-5.03516	1.86e-05	0.000118026	ATG16L1	PREDICTED: autophagy-related protein 16-2 isoform X1 [Danio rerio]	Cellular Processes	Transport and catabolism	ko04140//Autophagy - animal	K20868	-	-	-
MSTRG.5721	41	65	2	6	1.43	1.91	0.07	0.25	1.67	0.16	-3.3837	0.00110669	0.00456906	ATG16L1	PREDICTED: autophagy-related protein 16-2 isoform X2 [Danio rerio]	Cellular Processes	Transport and catabolism	ko04140//Autophagy - animal	K20868	-	-	-
ENSDARG00000044551	113	117	189	206	1.17	1.02	2.04	2.57	1.095	2.305	1.07384	0.00428674	0.0148069	ATG9A	PREDICTED: autophagy-related protein 9A isoform X1 [Danio rerio]	Cellular Processes	Transport and catabolism	ko04140//Autophagy - animal;ko04137//Mitophagy - animal;ko04136//Autophagy - other eukaryotes	K17907	-	-	-
ENSDARG00000016706	3875	4674	10493	7793	50.55	51.31	142.45	122.5	50.93	132.475	1.37913	2.09e-23	1.06e-21	ATIC	bifunctional purine biosynthesis protein PURH [Danio rerio]	Metabolism;Human Diseases	Nucleotide metabolism;Drug resistance;Metabolism of cofactors and vitamins;Global and overview maps	ko01100//Metabolic pathways;ko00230//Purine metabolism;ko01523//Antifolate resistance;ko00670//One carbon pool by folate	K00602	-	GO:0016742//hydroxymethyl-, formyl- and related transferase activity;GO:0019238//cyclohydrolase activity	GO:0006163//purine nucleotide metabolic process
ENSDARG00000060481	27	58	145	157	0.62	1.12	3.45	4.32	0.87	3.885	2.15883	6.5e-05	0.000365224	ATL1	PREDICTED: atlastin-1 isoform X1 [Danio rerio]	-	-	-	-	-	GO:0017111//nucleoside-triphosphatase activity;GO:0032550//purine ribonucleoside binding	GO:0009953//dorsal/ventral pattern formation;GO:0030510//regulation of BMP signaling pathway
ENSDARG00000076833	22	17	1134	623	0.31	0.2	16.73	10.64	0.255	13.685	5.74595	6.66e-38	6.99e-36	atnb233	ATPase, Na+/K+ transporting, beta 1b polypeptide [Danio rerio]	Environmental Information Processing;Organismal Systems	Endocrine system;Digestive system;Circulatory system;Signal transduction;Excretory system	ko04024//cAMP signaling pathway;ko04022//cGMP - PKG signaling pathway;ko04261//Adrenergic signaling in cardiomyocytes;ko04919//Thyroid hormone signaling pathway;ko04925//Aldosterone synthesis and secretion;ko04972//Pancreatic secretion;ko04911//Insulin secretion;ko04974//Protein digestion and absorption;ko04260//Cardiac muscle contraction;ko04976//Bile secretion;ko04971//Gastric acid secretion;ko…	K01540	GO:0031224//intrinsic component of membrane;GO:0044459//plasma membrane part	-	GO:0030001//metal ion transport
ENSDARG00000055294	25	20	605	401	0.5	0.33	12.48	9.58	0.415	11.03	4.73218	3.72e-31	3e-29	ATOH1	protein atonal homolog 1 [Danio rerio]	-	-	-	-	-	GO:0005515//protein binding	GO:0043583//ear development;GO:0048664//neuron fate determination;GO:0048666//neuron development;GO:0048886//neuromast hair cell differentiation
ENSDARG00000037555	270	314	929	601	4.18	4.09	14.98	11.22	4.135	13.1	1.66361	1.72e-10	2.56e-09	atoh8	protein atonal homolog 8 [Danio rerio]	-	-	-	-	-	GO:0005515//protein binding	GO:0035914//skeletal muscle cell differentiation
ENSDARG00000001870	33	25	2931	2082	0.33	0.21	30.36	24.97	0.27	27.665	6.67896	2.84e-101	1.25e-98	atp1a1	ATPase, Na+/K+ transporting, alpha 1a polypeptide, tandem duplicate 4 [Danio rerio]	Metabolism;Organismal Systems;Environmental Information Processing	Digestive system;Circulatory system;Endocrine system;Energy metabolism;Excretory system;Signal transduction	ko04024//cAMP signaling pathway;ko04022//cGMP - PKG signaling pathway;ko04261//Adrenergic signaling in cardiomyocytes;ko04919//Thyroid hormone signaling pathway;ko04925//Aldosterone synthesis and secretion;ko04972//Pancreatic secretion;ko04911//Insulin secretion;ko04974//Protein digestion and absorption;ko04260//Cardiac muscle contraction;ko04976//Bile secretion;ko00190//Oxidative phosphorylation…	K01539	GO:0031224//intrinsic component of membrane	GO:0008556//potassium-transporting ATPase activity;GO:0032550//purine ribonucleoside binding;GO:0043169//cation binding	GO:0030001//metal ion transport
ENSDARG00000019856	527	588	1503	1242	5.01	4.71	14.87	14.23	4.86	14.55	1.58199	2.28e-21	1e-19	atp1a1	sodium/potassium-transporting ATPase subunit alpha-1 [Danio rerio]	Metabolism;Organismal Systems;Environmental Information Processing	Energy metabolism;Excretory system;Signal transduction;Digestive system;Circulatory system;Endocrine system	ko04024//cAMP signaling pathway;ko04022//cGMP - PKG signaling pathway;ko04261//Adrenergic signaling in cardiomyocytes;ko04919//Thyroid hormone signaling pathway;ko04925//Aldosterone synthesis and secretion;ko04972//Pancreatic secretion;ko04911//Insulin secretion;ko04974//Protein digestion and absorption;ko04260//Cardiac muscle contraction;ko04976//Bile secretion;ko00190//Oxidative phosphorylation…	K01539	GO:0031224//intrinsic component of membrane	GO:0008556//potassium-transporting ATPase activity;GO:0032550//purine ribonucleoside binding;GO:0043169//cation binding	GO:0030001//metal ion transport
ENSDARG00000007739	5	0	2536	1954	0.05	0	26.39	23.54	0.025	24.965	9.96376	1.6e-09	2.08e-08	atp1a1	Atp1a1a.2 protein [Danio rerio]	Metabolism;Environmental Information Processing;Organismal Systems	Circulatory system;Digestive system;Endocrine system;Energy metabolism;Excretory system;Signal transduction	ko04024//cAMP signaling pathway;ko04022//cGMP - PKG signaling pathway;ko04261//Adrenergic signaling in cardiomyocytes;ko04919//Thyroid hormone signaling pathway;ko04925//Aldosterone synthesis and secretion;ko04972//Pancreatic secretion;ko04911//Insulin secretion;ko04974//Protein digestion and absorption;ko04260//Cardiac muscle contraction;ko04976//Bile secretion;ko00190//Oxidative phosphorylation…	K01539	GO:0031224//intrinsic component of membrane	GO:0008556//potassium-transporting ATPase activity;GO:0032550//purine ribonucleoside binding;GO:0043169//cation binding	GO:0030001//metal ion transport
MSTRG.60	0	0	51	31	0	0	7.06	4.97	0.001	6.015	12.5543	9.31e-06	6.25e-05	atp1a1	Na+/K+ ATPase alpha 1b, partial [Fundulus heteroclitus]	Metabolism;Environmental Information Processing;Organismal Systems	Endocrine system;Circulatory system;Digestive system;Signal transduction;Excretory system;Energy metabolism	ko04024//cAMP signaling pathway;ko04022//cGMP - PKG signaling pathway;ko04261//Adrenergic signaling in cardiomyocytes;ko04919//Thyroid hormone signaling pathway;ko04925//Aldosterone synthesis and secretion;ko04972//Pancreatic secretion;ko04911//Insulin secretion;ko04974//Protein digestion and absorption;ko04260//Cardiac muscle contraction;ko04976//Bile secretion;ko00190//Oxidative phosphorylation…	K01539	GO:0016021//integral component of membrane	GO:0008556//potassium-transporting ATPase activity;GO:0032550//purine ribonucleoside binding;GO:0043169//cation binding	GO:0006814//sodium ion transport;GO:0007417//central nervous system development;GO:0007423//sensory organ development;GO:0009855//determination of bilateral symmetry;GO:0030154//cell differentiation;GO:0034220//ion transmembrane transport;GO:0043062//extracellular structure organization;GO:0048598//embryonic morphogenesis;GO:0048646//anatomical structure formation involved in morphogenesis;GO:006…
ENSDARG00000010472	15	32	1906	1214	0.12	0.22	16.48	12.16	0.17	14.32	6.39635	1.22e-62	2.77e-60	ATP1A2	ATPase, Na+/K+ transporting, alpha 2a polypeptide [Danio rerio]	Metabolism;Organismal Systems;Environmental Information Processing	Endocrine system;Digestive system;Circulatory system;Excretory system;Energy metabolism;Signal transduction	ko04024//cAMP signaling pathway;ko04022//cGMP - PKG signaling pathway;ko04261//Adrenergic signaling in cardiomyocytes;ko04919//Thyroid hormone signaling pathway;ko04925//Aldosterone synthesis and secretion;ko04972//Pancreatic secretion;ko04911//Insulin secretion;ko04974//Protein digestion and absorption;ko04260//Cardiac muscle contraction;ko04976//Bile secretion;ko00190//Oxidative phosphorylation…	K01539	GO:0031224//intrinsic component of membrane;GO:0044444//cytoplasmic part	GO:0008556//potassium-transporting ATPase activity;GO:0032550//purine ribonucleoside binding;GO:0043169//cation binding	GO:0003015//heart process;GO:0003143//embryonic heart tube morphogenesis;GO:0006814//sodium ion transport;GO:0006874//cellular calcium ion homeostasis;GO:0007368//determination of left/right symmetry;GO:0014706//striated muscle tissue development;GO:0042330//taxis;GO:0065001//specification of axis polarity
ENSDARG00000018259	27	24	1175	588	0.16	0.12	7.35	4.26	0.14	5.805	5.3738	7.29e-33	6.4e-31	ATP1A3	ATPase, Na+/K+ transporting, alpha 3a polypeptide [Danio rerio]	Metabolism;Environmental Information Processing;Organismal Systems	Signal transduction;Energy metabolism;Excretory system;Circulatory system;Digestive system;Endocrine system	ko04024//cAMP signaling pathway;ko04022//cGMP - PKG signaling pathway;ko04261//Adrenergic signaling in cardiomyocytes;ko04919//Thyroid hormone signaling pathway;ko04925//Aldosterone synthesis and secretion;ko04972//Pancreatic secretion;ko04911//Insulin secretion;ko04974//Protein digestion and absorption;ko04260//Cardiac muscle contraction;ko04976//Bile secretion;ko00190//Oxidative phosphorylation…	K01539	GO:0031224//intrinsic component of membrane	GO:0008556//potassium-transporting ATPase activity;GO:0032550//purine ribonucleoside binding;GO:0043169//cation binding	GO:0007610//behavior;GO:0030001//metal ion transport
ENSDARG00000042837	728	988	1723	1406	12.55	14.34	30.92	29.21	13.445	30.065	1.16102	1.37e-12	2.69e-11	atp1b3	ATPase, Na+/K+ transporting, beta 3b polypeptide [Danio rerio]	Environmental Information Processing;Organismal Systems	Digestive system;Circulatory system;Endocrine system;Signal transduction;Excretory system	ko04024//cAMP signaling pathway;ko04022//cGMP - PKG signaling pathway;ko04261//Adrenergic signaling in cardiomyocytes;ko04919//Thyroid hormone signaling pathway;ko04925//Aldosterone synthesis and secretion;ko04972//Pancreatic secretion;ko04911//Insulin secretion;ko04974//Protein digestion and absorption;ko04260//Cardiac muscle contraction;ko04976//Bile secretion;ko04971//Gastric acid secretion;ko…	K01540	GO:0031224//intrinsic component of membrane;GO:0044459//plasma membrane part	-	GO:0030001//metal ion transport
ENSDARG00000053262	59	30	1051	600	0.77	0.33	14.23	9.41	0.55	11.82	4.42565	8.48e-17	2.6e-15	ATP1B4	PREDICTED: protein ATP1B4 [Danio rerio]	Organismal Systems;Environmental Information Processing	Endocrine system;Circulatory system;Digestive system;Excretory system;Signal transduction	ko04024//cAMP signaling pathway;ko04022//cGMP - PKG signaling pathway;ko04261//Adrenergic signaling in cardiomyocytes;ko04919//Thyroid hormone signaling pathway;ko04925//Aldosterone synthesis and secretion;ko04972//Pancreatic secretion;ko04911//Insulin secretion;ko04974//Protein digestion and absorption;ko04260//Cardiac muscle contraction;ko04976//Bile secretion;ko04971//Gastric acid secretion;ko…	K01540	-	-	-
ENSDARG00000020574	17	26	68898	37670	0.28	0.36	1187.19	751.61	0.32	969.4	11.5648	3.77e-219	8.44e-216	atp2a1	Atp2a1 protein [Danio rerio]	Human Diseases;Organismal Systems;Environmental Information Processing	Neurodegenerative diseases;Signal transduction;Endocrine system;Circulatory system;Digestive system;Cardiovascular diseases	ko04024//cAMP signaling pathway;ko04020//Calcium signaling pathway;ko04022//cGMP - PKG signaling pathway;ko04261//Adrenergic signaling in cardiomyocytes;ko05010//Alzheimer disease;ko04919//Thyroid hormone signaling pathway;ko05414//Dilated cardiomyopathy (DCM);ko05410//Hypertrophic cardiomyopathy (HCM);ko04972//Pancreatic secretion;ko05412//Arrhythmogenic right ventricular cardiomyopathy (ARVC);k…	K05853	GO:0005789//endoplasmic reticulum membrane;GO:0031224//intrinsic component of membrane;GO:0031672//A band	GO:0019829//cation-transporting ATPase activity;GO:0032550//purine ribonucleoside binding;GO:0046872//metal ion binding	GO:0006816//calcium ion transport;GO:0006875//cellular metal ion homeostasis;GO:0009605//response to external stimulus;GO:0031446//regulation of fast-twitch skeletal muscle fiber contraction
MSTRG.13189	0	10701	0	0	0	67.72	0	0	33.86	0.001	-15.0473	9.4e-09	1.09e-07	ATP2A2	PREDICTED: ATPase, Ca++ transporting, cardiac muscle, slow twitch 2b isoform X1 [Danio rerio]	Human Diseases;Environmental Information Processing;Organismal Systems	Signal transduction;Neurodegenerative diseases;Cardiovascular diseases;Circulatory system;Digestive system;Endocrine system	ko04024//cAMP signaling pathway;ko04020//Calcium signaling pathway;ko04022//cGMP - PKG signaling pathway;ko04261//Adrenergic signaling in cardiomyocytes;ko05010//Alzheimer disease;ko04919//Thyroid hormone signaling pathway;ko05414//Dilated cardiomyopathy (DCM);ko05410//Hypertrophic cardiomyopathy (HCM);ko04972//Pancreatic secretion;ko05412//Arrhythmogenic right ventricular cardiomyopathy (ARVC);k…	K05853	GO:0005789//endoplasmic reticulum membrane;GO:0031224//intrinsic component of membrane	GO:0003824//catalytic activity;GO:0032550//purine ribonucleoside binding;GO:0043169//cation binding	GO:0006816//calcium ion transport
ENSDARG00000043474	3	12	110	59	0.03	0.11	1.21	0.75	0.07	0.98	3.80735	1.69e-05	0.000108167	ATP2B2	PREDICTED: plasma membrane calcium ATPase 3a isoform X4 [Danio rerio]	Environmental Information Processing;Organismal Systems	Digestive system;Circulatory system;Endocrine system;Signal transduction;Excretory system	ko04024//cAMP signaling pathway;ko04020//Calcium signaling pathway;ko04022//cGMP - PKG signaling pathway;ko04261//Adrenergic signaling in cardiomyocytes;ko04925//Aldosterone synthesis and secretion;ko04972//Pancreatic secretion;ko04970//Salivary secretion;ko04961//Endocrine and other factor-regulated calcium reabsorption;ko04978//Mineral absorption	K05850	GO:0031224//intrinsic component of membrane	GO:0019829//cation-transporting ATPase activity;GO:0032550//purine ribonucleoside binding;GO:0043169//cation binding	GO:0006816//calcium ion transport
ENSDARG00000063433	22	28	78	46	0.14	0.15	0.52	0.36	0.145	0.44	1.60145	0.0102655	0.0312986	ATP2B2	plasma membrane calcium-transporting ATPase 2 [Danio rerio]	Organismal Systems;Environmental Information Processing	Endocrine system;Digestive system;Circulatory system;Excretory system;Signal transduction	ko04024//cAMP signaling pathway;ko04020//Calcium signaling pathway;ko04022//cGMP - PKG signaling pathway;ko04261//Adrenergic signaling in cardiomyocytes;ko04925//Aldosterone synthesis and secretion;ko04972//Pancreatic secretion;ko04970//Salivary secretion;ko04961//Endocrine and other factor-regulated calcium reabsorption;ko04978//Mineral absorption	K05850	GO:0031224//intrinsic component of membrane;GO:0044424//intracellular part	GO:0019829//cation-transporting ATPase activity;GO:0032550//purine ribonucleoside binding;GO:0043169//cation binding	GO:0006816//calcium ion transport;GO:0030154//cell differentiation
ENSDARG00000023445	9	11	377	176	0.04	0.04	1.82	0.98	0.04	1.4	5.12928	6.03e-17	1.88e-15	Atp2b3	PREDICTED: plasma membrane calcium-transporting ATPase 3 isoform X5 [Danio rerio]	Environmental Information Processing;Organismal Systems	Endocrine system;Circulatory system;Digestive system;Excretory system;Signal transduction	ko04024//cAMP signaling pathway;ko04020//Calcium signaling pathway;ko04022//cGMP - PKG signaling pathway;ko04261//Adrenergic signaling in cardiomyocytes;ko04925//Aldosterone synthesis and secretion;ko04972//Pancreatic secretion;ko04970//Salivary secretion;ko04961//Endocrine and other factor-regulated calcium reabsorption;ko04978//Mineral absorption	K05850	GO:0031224//intrinsic component of membrane	GO:0019829//cation-transporting ATPase activity;GO:0032550//purine ribonucleoside binding;GO:0043169//cation binding	GO:0006816//calcium ion transport
MSTRG.23877	6	0	282	109	0.06	0	2.86	1.28	0.03	2.07	6.10852	4.99e-07	4.24e-06	Atp2b3	PREDICTED: plasma membrane calcium ATPase 3a isoform X7 [Danio rerio]	Environmental Information Processing;Organismal Systems	Digestive system;Circulatory system;Endocrine system;Signal transduction;Excretory system	ko04024//cAMP signaling pathway;ko04020//Calcium signaling pathway;ko04022//cGMP - PKG signaling pathway;ko04261//Adrenergic signaling in cardiomyocytes;ko04925//Aldosterone synthesis and secretion;ko04972//Pancreatic secretion;ko04970//Salivary secretion;ko04961//Endocrine and other factor-regulated calcium reabsorption;ko04978//Mineral absorption	K05850	GO:0031224//intrinsic component of membrane	GO:0019829//cation-transporting ATPase activity;GO:0032550//purine ribonucleoside binding;GO:0043169//cation binding	GO:0006816//calcium ion transport
MSTRG.24173	0	906	0	0	0	14.82	0	0	7.41	0.001	-12.8553	4.19e-07	3.61e-06	ATP5F1	ATP synthase F(0) complex subunit B1, mitochondrial [Danio rerio]	Organismal Systems;Metabolism;Human Diseases	Environmental adaptation;Neurodegenerative diseases;Global and overview maps;Energy metabolism	ko01100//Metabolic pathways;ko04714//Thermogenesis;ko05010//Alzheimer disease;ko05016//Huntington disease;ko05012//Parkinson disease;ko00190//Oxidative phosphorylation	K02127	GO:0045263//proton-transporting ATP synthase complex, coupling factor F(o)	GO:0015077//monovalent inorganic cation transmembrane transporter activity	GO:0006754//ATP biosynthetic process
ENSDARG00000068940	575	664	1050	1026	29.54	28.71	56.13	63.51	29.125	59.82	1.03837	2.52e-07	2.28e-06	ATP5I	ATP synthase subunit e, mitochondrial [Danio rerio]	Metabolism;Organismal Systems	Global and overview maps;Energy metabolism;Environmental adaptation	ko01100//Metabolic pathways;ko04714//Thermogenesis;ko00190//Oxidative phosphorylation	K02129	-	-	GO:0006950//response to stress
ENSDARG00000078113	82	89	197	172	4.76	4.35	11.89	12.02	4.555	11.955	1.39209	4.56e-05	0.000265181	ATP5I	ATP synthase, H+ transporting, mitochondrial F0 complex, subunit E-like [Danio rerio]	Organismal Systems;Metabolism	Environmental adaptation;Energy metabolism;Global and overview maps	ko01100//Metabolic pathways;ko04714//Thermogenesis;ko00190//Oxidative phosphorylation	K02129	-	-	GO:0006950//response to stress
ENSDARG00000087461	251	375	142	96	4.38	5.51	2.58	2.02	4.945	2.3	-1.10434	0.000919864	0.00388916	Atp5j2	PREDICTED: ATP synthase subunit f, mitochondrial-like isoform X4 [Ictalurus punctatus]	-	-	-	-	-	-	-
ENSDARG00000041417	16	10	369	179	0.14	0.08	3.47	1.95	0.11	2.71	4.62272	9.46e-14	2.13e-12	ATP6AP1	PREDICTED: V-type proton ATPase subunit S1 [Danio rerio]	Human Diseases;Metabolism;Cellular Processes	Global and overview maps;Energy metabolism;Immune diseases;Infectious diseases;Transport and catabolism	ko01100//Metabolic pathways;ko05165//Human papillomavirus infection;ko05152//Tuberculosis;ko04145//Phagosome;ko05161//Hepatitis B;ko04142//Lysosome;ko00190//Oxidative phosphorylation;ko05323//Rheumatoid arthritis;ko05120//Epithelial cell signaling in Helicobacter pylori infection;ko05110//Vibrio cholerae infection	K03662	GO:0033176//proton-transporting V-type ATPase complex	GO:0019829//cation-transporting ATPase activity	GO:0015988//energy coupled proton transmembrane transport, against electrochemical gradient
ENSDARG00000015174	13	50	391	216	0.14	0.45	4.37	2.79	0.295	3.58	3.60117	2.31e-07	2.11e-06	ATP6V0A1	ATPase, H+ transporting, lysosomal V0 subunit a1b [Danio rerio]	Metabolism;Organismal Systems;Cellular Processes;Human Diseases	Immune diseases;Energy metabolism;Infectious diseases;Excretory system;Nervous system;Global and overview maps;Transport and catabolism	ko01100//Metabolic pathways;ko05165//Human papillomavirus infection;ko05152//Tuberculosis;ko04145//Phagosome;ko04142//Lysosome;ko00190//Oxidative phosphorylation;ko05323//Rheumatoid arthritis;ko05120//Epithelial cell signaling in Helicobacter pylori infection;ko04721//Synaptic vesicle cycle;ko05110//Vibrio cholerae infection;ko04966//Collecting duct acid secretion	K02154	GO:0031224//intrinsic component of membrane;GO:0033179//proton-transporting V-type ATPase, V0 domain	GO:0015077//monovalent inorganic cation transmembrane transporter activity	GO:0009410//response to xenobiotic stimulus;GO:0015988//energy coupled proton transmembrane transport, against electrochemical gradient
MSTRG.1307	146	77	412	191	1.46	0.65	4.29	2.3	1.055	3.295	1.64304	0.00969067	0.0298678	ATP6V0A2	PREDICTED: V-type proton ATPase 116 kDa subunit a isoform X1 [Danio rerio]	Human Diseases;Metabolism;Cellular Processes;Organismal Systems	Global and overview maps;Immune diseases;Infectious diseases;Energy metabolism;Nervous system;Excretory system;Transport and catabolism	ko01100//Metabolic pathways;ko05165//Human papillomavirus infection;ko05152//Tuberculosis;ko04145//Phagosome;ko04142//Lysosome;ko00190//Oxidative phosphorylation;ko05323//Rheumatoid arthritis;ko05120//Epithelial cell signaling in Helicobacter pylori infection;ko04721//Synaptic vesicle cycle;ko05110//Vibrio cholerae infection;ko04966//Collecting duct acid secretion	K02154	GO:0031224//intrinsic component of membrane;GO:0033176//proton-transporting V-type ATPase complex;GO:0033177//proton-transporting two-sector ATPase complex, proton-transporting domain	GO:0015078//hydrogen ion transmembrane transporter activity	GO:0015988//energy coupled proton transmembrane transport, against electrochemical gradient
ENSDARG00000069090	997	1035	1977	1614	17.81	15.56	36.75	34.74	16.685	35.745	1.09919	1.15e-09	1.53e-08	atp6v0d1	V-type proton ATPase subunit d 1 [Danio rerio]	Metabolism;Organismal Systems;Cellular Processes;Human Diseases	Cancers;Energy metabolism;Infectious diseases;Nervous system;Excretory system;Transport and catabolism;Global and overview maps;Immune diseases	ko01100//Metabolic pathways;ko05165//Human papillomavirus infection;ko05203//Viral carcinogenesis;ko05152//Tuberculosis;ko04145//Phagosome;ko04142//Lysosome;ko00190//Oxidative phosphorylation;ko05323//Rheumatoid arthritis;ko05120//Epithelial cell signaling in Helicobacter pylori infection;ko04721//Synaptic vesicle cycle;ko05110//Vibrio cholerae infection;ko04966//Collecting duct acid secretion	K02146	GO:0005815//microtubule organizing center;GO:0033177//proton-transporting two-sector ATPase complex, proton-transporting domain	GO:0015077//monovalent inorganic cation transmembrane transporter activity	GO:0003143//embryonic heart tube morphogenesis;GO:0009798//axis specification;GO:0010038//response to metal ion;GO:0010927//cellular component assembly involved in morphogenesis;GO:0015988//energy coupled proton transmembrane transport, against electrochemical gradient;GO:0048666//neuron development;GO:0048753//pigment granule organization;GO:0048793//pronephros development;GO:0060041//retina dev…
ENSDARG00000059057	51	51	164	145	1.83	1.54	6.12	6.27	1.685	6.195	1.87836	2.96e-06	2.17e-05	ATP6V0E2	ATPase, H+ transporting, V0 subunit [Danio rerio]	Organismal Systems;Cellular Processes;Metabolism;Human Diseases	Nervous system;Excretory system;Immune diseases;Infectious diseases;Energy metabolism;Global and overview maps;Transport and catabolism	ko01100//Metabolic pathways;ko05165//Human papillomavirus infection;ko04145//Phagosome;ko00190//Oxidative phosphorylation;ko05323//Rheumatoid arthritis;ko05120//Epithelial cell signaling in Helicobacter pylori infection;ko04721//Synaptic vesicle cycle;ko05110//Vibrio cholerae infection;ko04966//Collecting duct acid secretion	K02153	GO:0033177//proton-transporting two-sector ATPase complex, proton-transporting domain	-	GO:0015988//energy coupled proton transmembrane transport, against electrochemical gradient
ENSDARG00000043465	180	357	500	471	2.44	4.07	7.05	7.69	3.255	7.37	1.17901	0.00160203	0.00629959	ATP6V1B2	ATPase, H+ transporting, lysosomal V1 subunit B2 [Danio rerio]	Human Diseases;Environmental Information Processing;Organismal Systems;Cellular Processes;Metabolism	Excretory system;Nervous system;Energy metabolism;Infectious diseases;Transport and catabolism;Immune diseases;Global and overview maps;Signal transduction	ko01100//Metabolic pathways;ko05165//Human papillomavirus infection;ko04145//Phagosome;ko04150//mTOR signaling pathway;ko00190//Oxidative phosphorylation;ko05323//Rheumatoid arthritis;ko05120//Epithelial cell signaling in Helicobacter pylori infection;ko04721//Synaptic vesicle cycle;ko05110//Vibrio cholerae infection;ko04966//Collecting duct acid secretion	K02147	GO:0033176//proton-transporting V-type ATPase complex	GO:0022857//transmembrane transporter activity;GO:0032550//purine ribonucleoside binding	GO:0009150//purine ribonucleotide metabolic process;GO:0015988//energy coupled proton transmembrane transport, against electrochemical gradient
ENSDARG00000035880	151	202	925	837	2.53	2.85	16.13	16.9	2.69	16.515	2.6181	2.41e-34	2.24e-32	atp6v1c1b	V-type proton ATPase subunit C 1-B [Danio rerio]	Metabolism;Organismal Systems;Environmental Information Processing;Cellular Processes;Human Diseases	Signal transduction;Global and overview maps;Immune diseases;Infectious diseases;Energy metabolism;Excretory system;Nervous system;Transport and catabolism	ko01100//Metabolic pathways;ko05165//Human papillomavirus infection;ko04145//Phagosome;ko04150//mTOR signaling pathway;ko00190//Oxidative phosphorylation;ko05323//Rheumatoid arthritis;ko05120//Epithelial cell signaling in Helicobacter pylori infection;ko04721//Synaptic vesicle cycle;ko05110//Vibrio cholerae infection;ko04966//Collecting duct acid secretion	K02148	-	-	-
ENSDARG00000011175	783	837	1429	1284	11.6	10.44	22.03	22.92	11.02	22.475	1.0282	2.4e-08	2.6e-07	ATP6V1D	V-type proton ATPase subunit D [Danio rerio]	Metabolism;Cellular Processes;Organismal Systems;Environmental Information Processing;Human Diseases	Transport and catabolism;Energy metabolism;Infectious diseases;Excretory system;Nervous system;Immune diseases;Signal transduction;Global and overview maps	ko01100//Metabolic pathways;ko05165//Human papillomavirus infection;ko04145//Phagosome;ko04150//mTOR signaling pathway;ko00190//Oxidative phosphorylation;ko05323//Rheumatoid arthritis;ko05120//Epithelial cell signaling in Helicobacter pylori infection;ko04721//Synaptic vesicle cycle;ko05110//Vibrio cholerae infection;ko04966//Collecting duct acid secretion	K02149	-	-	GO:0044763//single-organism cellular process
ENSDARG00000006370	1211	1342	2173	2231	23.01	21.46	42.97	51.08	22.235	47.025	1.0806	1.41e-07	1.34e-06	ATP6V1H	V-type proton ATPase subunit H isoform 1 [Danio rerio]	Environmental Information Processing;Organismal Systems;Cellular Processes;Metabolism;Human Diseases	Energy metabolism;Immune diseases;Infectious diseases;Nervous system;Signal transduction;Global and overview maps;Transport and catabolism	ko01100//Metabolic pathways;ko05165//Human papillomavirus infection;ko05152//Tuberculosis;ko04145//Phagosome;ko04150//mTOR signaling pathway;ko04142//Lysosome;ko00190//Oxidative phosphorylation;ko05323//Rheumatoid arthritis;ko05120//Epithelial cell signaling in Helicobacter pylori infection;ko04721//Synaptic vesicle cycle;ko05110//Vibrio cholerae infection	K02144	GO:0033180//proton-transporting V-type ATPase, V1 domain	GO:0015078//hydrogen ion transmembrane transporter activity	GO:0009888//tissue development;GO:0015988//energy coupled proton transmembrane transport, against electrochemical gradient
ENSDARG00000062040	79	85	433	245	0.7	0.63	3.99	2.61	0.665	3.3	2.31104	3.76e-09	4.64e-08	ATP8B2	PREDICTED: phospholipid-transporting ATPase ID [Danio rerio]	-	-	-	-	GO:0031224//intrinsic component of membrane	GO:0003824//catalytic activity;GO:0005548//phospholipid transporter activity;GO:0032550//purine ribonucleoside binding;GO:0046872//metal ion binding	GO:0015914//phospholipid transport
ENSDARG00000079453	6	18	87	55	0.05	0.13	0.77	0.56	0.09	0.665	2.88536	0.000300378	0.0014466	ATP8B2	PREDICTED: probable phospholipid-transporting ATPase IM [Danio rerio]	-	-	-	-	-	-	-
ENSDARG00000044092	429	484	983	1216	16.93	16.07	40.36	57.81	16.5	49.085	1.57282	1.91e-07	1.76e-06	atpif1b	ATPase inhibitor B, mitochondrial [Danio rerio]	-	-	-	-	GO:0043231//intracellular membrane-bounded organelle	GO:0004857//enzyme inhibitor activity;GO:0019899//enzyme binding	GO:0006140//regulation of nucleotide metabolic process;GO:0006779//porphyrin-containing compound biosynthetic process;GO:0009792//embryo development ending in birth or egg hatching;GO:0030099//myeloid cell differentiation;GO:0043086//negative regulation of catalytic activity;GO:0051260//protein homooligomerization
ENSDARG00000043388	33	38	124	91	0.7	0.68	2.73	2.32	0.69	2.525	1.87162	5.07e-05	0.00029252	atraid	Si:ch211-101l18.3 protein, partial [Danio rerio]	-	-	-	-	GO:0031224//intrinsic component of membrane;GO:0043231//intracellular membrane-bounded organelle;GO:0044444//cytoplasmic part	-	GO:0008054//negative regulation of cyclin-dependent protein serine/threonine kinase by cyclin degradation;GO:0008285//negative regulation of cell proliferation;GO:0010467//gene expression;GO:0030282//bone mineralization;GO:0045597//positive regulation of cell differentiation
ENSDARG00000060862	58	71	223	214	0.33	0.34	1.32	1.46	0.335	1.39	2.05285	3.27e-09	4.07e-08	ATXN1	PREDICTED: ataxin-1 [Danio rerio]	-	-	-	-	GO:0043231//intracellular membrane-bounded organelle	-	-
ENSDARG00000042975	736	746	1367	1102	14.95	12.75	28.89	26.97	13.85	27.93	1.01193	5.34e-07	4.5e-06	AUH	methylglutaconyl-CoA hydratase, mitochondrial [Danio rerio]	Metabolism	Global and overview maps;Amino acid metabolism	ko01100//Metabolic pathways;ko00280//Valine, leucine and isoleucine degradation	K05607	-	-	-
ENSDARG00000045788	102	133	33	27	0.64	0.7	0.21	0.2	0.67	0.205	-1.70854	0.00030787	0.00147898	Avpr1a	arginine vasopressin receptor 1Ab [Danio rerio]	Environmental Information Processing;Organismal Systems	Circulatory system;Signal transduction;Signaling molecules and interaction	ko04080//Neuroactive ligand-receptor interaction;ko04020//Calcium signaling pathway;ko04072//Phospholipase D signaling pathway;ko04270//Vascular smooth muscle contraction	K04226	GO:0016021//integral component of membrane	GO:0004871//signal transducer activity	GO:0007166//cell surface receptor signaling pathway;GO:0008015//blood circulation;GO:0009719//response to endogenous stimulus;GO:0010033//response to organic substance;GO:0065008//regulation of biological quality
MSTRG.18549	0	0	1223	0	0	0	8.02	0	0.001	4.01	11.9694	3.08e-07	2.73e-06	axin2	axin-2 [Danio rerio]	Human Diseases;Cellular Processes;Environmental Information Processing	Cancers;Signal transduction;Cellular community - eukaryotes;Infectious diseases;Endocrine and metabolic diseases	ko05200//Pathways in cancer;ko05165//Human papillomavirus infection;ko05225//Hepatocellular carcinoma;ko04934//Cushing syndrome;ko04310//Wnt signaling pathway;ko04390//Hippo signaling pathway;ko05226//Gastric cancer;ko05224//Breast cancer;ko04550//Signaling pathways regulating pluripotency of stem cells;ko05210//Colorectal cancer;ko05213//Endometrial cancer;ko05217//Basal cell carcinoma	K04385	-	-	-
ENSDARG00000112045	3	0	159	63	0.04	0	2.27	1.04	0.02	1.655	6.37069	3.79e-07	3.29e-06	AXL	PREDICTED: tyrosine-protein kinase receptor UFO [Danio rerio]	Human Diseases	Drug resistance	ko01521//EGFR tyrosine kinase inhibitor resistance	K05115	GO:0044421//extracellular region part;GO:0044464//cell part	GO:0004672//protein kinase activity;GO:0046983//protein dimerization activity	GO:0000904//cell morphogenesis involved in differentiation;GO:0002262//myeloid cell homeostasis;GO:0002695//negative regulation of leukocyte activation;GO:0006909//phagocytosis;GO:0006952//defense response;GO:0007166//cell surface receptor signaling pathway;GO:0016310//phosphorylation;GO:0016477//cell migration;GO:0030098//lymphocyte differentiation;GO:0030540//female genitalia development;GO:003…
ENSDARG00000114948	650	875	199	211	18.04	20.44	5.75	7.06	19.24	6.405	-1.58684	1.04e-09	1.38e-08	B3GALT2	PREDICTED: beta-1,3-galactosyltransferase 1-like [Danio rerio]	Metabolism	Global and overview maps;Glycan biosynthesis and metabolism	ko01100//Metabolic pathways;ko00601//Glycosphingolipid biosynthesis - lacto and neolacto series	K07820	GO:0031224//intrinsic component of membrane;GO:0043231//intracellular membrane-bounded organelle	GO:0016758//transferase activity, transferring hexosyl groups	GO:0006464//cellular protein modification process
MSTRG.10802	4	0	103	55	0.07	0	1.95	1.2	0.035	1.575	5.49185	2.51e-05	0.000155186	B3galt2	PREDICTED: beta-1,3-galactosyltransferase 2-like [Danio rerio]	Metabolism	Global and overview maps;Glycan biosynthesis and metabolism	ko01100//Metabolic pathways;ko00601//Glycosphingolipid biosynthesis - lacto and neolacto series	K07820	-	-	-
ENSDARG00000061432	56	55	126	109	0.68	0.56	1.59	1.59	0.62	1.59	1.35869	0.00155949	0.0061512	B3galt2	beta-1,3-galactosyltransferase 2-like [Danio rerio]	Metabolism	Glycan biosynthesis and metabolism;Global and overview maps	ko01100//Metabolic pathways;ko00601//Glycosphingolipid biosynthesis - lacto and neolacto series	K07820	GO:0031224//intrinsic component of membrane;GO:0043231//intracellular membrane-bounded organelle	GO:0016740//transferase activity	GO:0006464//cellular protein modification process
ENSDARG00000076218	1	0	16	19	0.04	0	0.65	0.89	0.02	0.77	5.26679	0.00573127	0.0190097	B3GALT5	PREDICTED: beta-1,3-galactosyltransferase 4 [Danio rerio]	Metabolism	Global and overview maps;Glycan biosynthesis and metabolism	ko01100//Metabolic pathways;ko00604//Glycosphingolipid biosynthesis - ganglio series	K00715	GO:0031224//intrinsic component of membrane;GO:0043231//intracellular membrane-bounded organelle	GO:0016758//transferase activity, transferring hexosyl groups	GO:0006464//cellular protein modification process
ENSDARG00000040547	0	0	19	7	0	0	0.52	0.22	0.001	0.37	8.53138	0.012489	0.0369662	B3gat1	galactosylgalactosylxylosylprotein 3-beta-glucuronosyltransferase 1 [Danio rerio]	Metabolism	Global and overview maps;Glycan biosynthesis and metabolism	ko01100//Metabolic pathways;ko00515//Mannose type O-glycan biosyntheis	K00735	-	GO:0015020//glucuronosyltransferase activity	-
ENSDARG00000030733	5	13	45	47	0.1	0.21	0.9	1.09	0.155	0.995	2.68243	0.00157341	0.006197	B3GAT2	galactosylgalactosylxylosylprotein 3-beta-glucuronosyltransferase 2 [Danio rerio]	Metabolism	Glycan biosynthesis and metabolism;Global and overview maps	ko01100//Metabolic pathways;ko00515//Mannose type O-glycan biosyntheis	K10157	-	GO:0015020//glucuronosyltransferase activity	-
ENSDARG00000091902	4814	6061	887	996	54.74	58.01	10.5	13.65	56.375	12.075	-2.22303	1.04e-23	5.4e-22	B3GNT2	N-acetyllactosaminide beta-1,3-N-acetylglucosaminyltransferase 2 precursor [Danio rerio]	Metabolism	Global and overview maps;Glycan biosynthesis and metabolism	ko01100//Metabolic pathways;ko00601//Glycosphingolipid biosynthesis - lacto and neolacto series;ko00533//Glycosaminoglycan biosynthesis - keratan sulfate	K00741	GO:0031224//intrinsic component of membrane;GO:0043231//intracellular membrane-bounded organelle	GO:0016740//transferase activity	GO:0006464//cellular protein modification process
ENSDARG00000068219	104	109	395	337	2.06	1.82	8.16	8.06	1.94	8.11	2.06365	2.56e-13	5.47e-12	B3GNT2	PREDICTED: N-acetyllactosaminide beta-1,3-N-acetylglucosaminyltransferase 2 [Danio rerio]	-	-	-	-	GO:0031224//intrinsic component of membrane	GO:0016740//transferase activity	-
ENSDARG00000038489	1066	1281	331	558	26.01	26.3	8.4	16.4	26.155	12.4	-1.07675	0.009982	0.0305903	B3GNT7	UDP-GlcNAc:betaGal beta-1,3-N-acetylglucosaminyltransferase 7 [Danio rerio]	Metabolism	Glycan biosynthesis and metabolism	ko00533//Glycosaminoglycan biosynthesis - keratan sulfate	K09664	GO:0031224//intrinsic component of membrane;GO:0043231//intracellular membrane-bounded organelle	GO:0016758//transferase activity, transferring hexosyl groups	GO:0006464//cellular protein modification process
ENSDARG00000043431	375	458	123	100	7.73	7.95	2.64	2.49	7.84	2.565	-1.61189	4.35e-10	6.12e-09	B3gntl1	UDP-GlcNAc:betaGal beta-1,3-N-acetylglucosaminyltransferase-like protein 1 [Danio rerio]	-	-	-	-	-	GO:0016740//transferase activity	-
ENSDARG00000102892	141	158	17	20	2.23	2.1	0.28	0.38	2.165	0.33	-2.71383	1.07e-07	1.04e-06	b4	PREDICTED: linker histone H1M isoform X1 [Danio rerio]	-	-	-	-	GO:0000785//chromatin;GO:0043231//intracellular membrane-bounded organelle	GO:0003676//nucleic acid binding	GO:0034728//nucleosome organization
MSTRG.16699	14	26	73	84	0.21	0.33	1.15	1.53	0.27	1.34	2.3112	0.000297225	0.00143245	B4galnt2	PREDICTED: beta-1,4 N-acetylgalactosaminyltransferase 2-like [Danio rerio]	-	-	-	-	-	-	-
ENSDARG00000046150	7	13	148	54	0.04	0.06	0.78	0.33	0.05	0.555	3.47249	9.66e-06	6.47e-05	B4GALNT4	PREDICTED: N-acetyl-beta-glucosaminyl-glycoprotein 4-beta-N-acetylgalactosaminyltransferase 1 [Danio rerio]	Metabolism	Global and overview maps	ko01100//Metabolic pathways	K09657	-	-	-
ENSDARG00000076701	11	16	44	36	0.07	0.09	0.31	0.29	0.08	0.3	1.90689	0.00994819	0.0305131	B4GALNT4	PREDICTED: N-acetyl-beta-glucosaminyl-glycoprotein 4-beta-N-acetylgalactosaminyltransferase 1-like [Danio rerio]	Metabolism	Global and overview maps	ko01100//Metabolic pathways	K09657	-	-	-
MSTRG.5542	3532	4362	1108	993	57.12	59.37	18.65	19.35	58.245	19	-1.61613	1.05e-33	9.58e-32	B4GALT1	PREDICTED: beta-1,4-galactosyltransferase 1 isoform X1 [Danio rerio]	Metabolism	Glycan biosynthesis and metabolism;Carbohydrate metabolism;Global and overview maps	ko01100//Metabolic pathways;ko00510//N-Glycan biosynthesis;ko00601//Glycosphingolipid biosynthesis - lacto and neolacto series;ko00052//Galactose metabolism;ko00515//Mannose type O-glycan biosyntheis;ko00514//Other types of O-glycan biosynthesis;ko00533//Glycosaminoglycan biosynthesis - keratan sulfate	K07966	GO:0005794//Golgi apparatus;GO:0005903//brush border;GO:0005911//cell-cell junction;GO:0030312//external encapsulating structure;GO:0031090//organelle membrane;GO:0031988//membrane-bounded vesicle;GO:0044421//extracellular region part;GO:0044459//plasma membrane part	GO:0015631//tubulin binding;GO:0035250//UDP-galactosyltransferase activity;GO:0046914//transition metal ion binding;GO:0046983//protein dimerization activity	GO:0005988//lactose metabolic process;GO:0006024//glycosaminoglycan biosynthetic process;GO:0006487//protein N-linked glycosylation;GO:0006790//sulfur compound metabolic process;GO:0007166//cell surface receptor signaling pathway;GO:0009611//response to wounding;GO:0009653//anatomical structure morphogenesis;GO:0035036//sperm-egg recognition;GO:0042127//regulation of cell proliferation;GO:0048522…
ENSDARG00000104404	100	136	127	705	1.94	2.22	2.56	16.49	2.08	9.525	2.19514	0.0146417	0.0422627	B4GALT1	beta-1,4-galactosyltransferase 1 [Danio rerio]	Metabolism	Glycan biosynthesis and metabolism;Carbohydrate metabolism;Global and overview maps	ko01100//Metabolic pathways;ko00510//N-Glycan biosynthesis;ko00601//Glycosphingolipid biosynthesis - lacto and neolacto series;ko00052//Galactose metabolism;ko00515//Mannose type O-glycan biosyntheis;ko00514//Other types of O-glycan biosynthesis;ko00533//Glycosaminoglycan biosynthesis - keratan sulfate	K07966	-	GO:0035250//UDP-galactosyltransferase activity	GO:0044238//primary metabolic process
ENSDARG00000062329	287	422	151	90	5.51	6.82	3.02	2.08	6.165	2.55	-1.2736	0.000362013	0.00170673	B4GALT3	PREDICTED: beta-1,4-galactosyltransferase 3 isoform X2 [Danio rerio]	Metabolism	Glycan biosynthesis and metabolism;Global and overview maps	ko01100//Metabolic pathways;ko00510//N-Glycan biosynthesis;ko00601//Glycosphingolipid biosynthesis - lacto and neolacto series;ko00515//Mannose type O-glycan biosyntheis;ko00514//Other types of O-glycan biosynthesis;ko00533//Glycosaminoglycan biosynthesis - keratan sulfate	K07968	-	-	-
MSTRG.19340	26	63	0	0	2.47	5.04	0	0	3.755	0.001	-11.8746	8.23e-05	0.000451626	BAAT	novel protein, partial [Danio rerio]	-	-	-	-	-	GO:0016788//hydrolase activity, acting on ester bonds	GO:0006732//coenzyme metabolic process
MSTRG.2155	661	1038	277	164	12.95	17.12	5.65	3.87	15.035	4.76	-1.65929	2.95e-07	2.62e-06	babam1	BRISC and BRCA1-A complex member 1 [Danio rerio]	Genetic Information Processing	Replication and repair	ko03440//Homologous recombination	K20776	GO:0043231//intracellular membrane-bounded organelle;GO:0043234//protein complex	-	GO:0006282//regulation of DNA repair;GO:0006325//chromatin organization;GO:0016579//protein deubiquitination
MSTRG.5738	32	81	762	433	0.48	1.02	11.86	7.81	0.75	9.835	3.71296	1.99e-13	4.32e-12	BACE2	PREDICTED: beta-secretase 2 isoform X1 [Danio rerio]	Human Diseases	Neurodegenerative diseases	ko05010//Alzheimer disease	K07747	-	GO:0016787//hydrolase activity	GO:0019538//protein metabolic process
ENSDARG00000035005	123	183	422	371	4.71	5.9	16.81	17.12	5.305	16.965	1.67714	1.89e-09	2.42e-08	Bag2	BAG family molecular chaperone regulator 2 [Danio rerio]	Genetic Information Processing	Folding, sorting and degradation	ko04141//Protein processing in endoplasmic reticulum	K09556	-	-	-
ENSDARG00000039486	335	362	863	804	4.83	4.4	12.96	13.98	4.615	13.47	1.54535	6.01e-13	1.23e-11	Bag3	BAG family molecular chaperone regulator 3 [Danio rerio]	-	-	-	-	-	GO:0005515//protein binding	-
MSTRG.3636	27	27	2751	1402	0.08	0.07	8.79	5.18	0.075	6.985	6.54123	2.07e-59	4.41e-57	Bahcc1	PREDICTED: BAH and coiled-coil domain-containing protein 1 [Danio rerio]	-	-	-	-	-	GO:0003676//nucleic acid binding	-
ENSDARG00000080009	851	1019	25	15	5.71	5.76	0.17	0.12	5.735	0.145	-5.30567	8.58e-56	1.67e-53	Bahcc1	PREDICTED: BAH and coiled-coil domain-containing protein 1 [Danio rerio]	-	-	-	-	-	GO:0003676//nucleic acid binding	-
ENSDARG00000019013	29	27	111	84	0.82	0.64	3.26	2.85	0.73	3.055	2.0652	5.8e-05	0.000330078	BARHL1	BarH-like 1.1 [Danio rerio]	-	-	-	-	GO:0043231//intracellular membrane-bounded organelle	GO:0003677//DNA binding	GO:0010468//regulation of gene expression
ENSDARG00000007407	14	13	189	96	0.32	0.25	4.44	2.61	0.285	3.525	3.62859	3.79e-09	4.68e-08	barx1	homeobox protein BarH-like 1 [Danio rerio]	-	-	-	-	GO:0043231//intracellular membrane-bounded organelle	GO:0003677//DNA binding	GO:0010464//regulation of mesenchymal cell proliferation;GO:0010468//regulation of gene expression;GO:0034645//cellular macromolecule biosynthetic process;GO:0048731//system development
ENSDARG00000041098	29	52	97	74	1.15	1.73	4	3.53	1.44	3.765	1.38658	0.0097578	0.0300334	BARX2	PREDICTED: homeobox protein BarH-like 2 [Danio rerio]	-	-	-	-	GO:0043231//intracellular membrane-bounded organelle	GO:0003677//DNA binding	GO:0010468//regulation of gene expression
ENSDARG00000099745	234	7	3	4	3.68	0.09	0.05	0.08	1.885	0.065	-4.85798	0.00281655	0.0103288	BAZ1A	PREDICTED: bromodomain adjacent to zinc finger domain protein 1A isoform X2 [Danio rerio]	-	-	-	-	-	-	-
MSTRG.25565	0	0	80	46	0	0	2.01	1.34	0.001	1.675	10.7099	3.64e-07	3.17e-06	BAZ2B	PREDICTED: bromodomain adjacent to zinc finger domain protein 2B-like [Danio rerio]	-	-	-	-	-	-	-
MSTRG.25569	0	0	42	18	0	0	1.92	0.95	0.001	1.435	10.4868	0.00016254	0.000835171	BAZ2B	PREDICTED: bromodomain adjacent to zinc finger domain protein 2B-like [Danio rerio]	-	-	-	-	-	-	-
MSTRG.1667	393	482	205	130	3.12	3.22	1.69	1.24	3.17	1.465	-1.11358	0.000143703	0.000747546	BBX	PREDICTED: HMG box transcription factor BBX isoform X1 [Danio rerio]	-	-	-	-	-	-	-
ENSDARG00000103515	99	176	37	27	2.58	3.85	1	0.85	3.215	0.925	-1.79729	0.000494377	0.00224529	BCAN	chondroitin sulfate proteoglycan 2 [Danio rerio]	Environmental Information Processing	Signaling molecules and interaction	ko04514//Cell adhesion molecules (CAMs)	K06793	-	-	-
MSTRG.23902	6	4	140	65	0.15	0.08	3.59	1.93	0.115	2.76	4.58496	2.89e-08	3.08e-07	BCAR3	PREDICTED: breast cancer anti-estrogen resistance protein 3 isoform X1 [Danio rerio]	-	-	-	-	-	-	GO:0035556//intracellular signal transduction
ENSDARG00000090764	71	97	381	228	0.66	0.76	3.7	2.56	0.71	3.13	2.14027	1.32e-08	1.49e-07	Bcas3	breast carcinoma-amplified sequence 3 [Danio rerio]	-	-	-	-	-	-	-
ENSDARG00000045568	33	58	113	87	0.9	1.33	3.2	2.85	1.115	3.025	1.43989	0.00410527	0.0142478	BCAT1	branched-chain-amino-acid aminotransferase, cytosolic [Danio rerio]	Metabolism	Amino acid metabolism;Global and overview maps;Metabolism of cofactors and vitamins	ko01100//Metabolic pathways;ko01230//Biosynthesis of amino acids;ko00270//Cysteine and methionine metabolism;ko00280//Valine, leucine and isoleucine degradation;ko01210//2-Oxocarboxylic acid metabolism;ko00770//Pantothenate and CoA biosynthesis;ko00290//Valine, leucine and isoleucine biosynthesis	K00826	-	GO:0004084//branched-chain-amino-acid transaminase activity	GO:0008652//cellular amino acid biosynthetic process
ENSDARG00000077897	12	34	870	471	0.11	0.26	8.17	5.12	0.185	6.645	5.16667	6.07e-22	2.81e-20	BCL11A	zinc finger protein 296 [Danio rerio]	-	-	-	-	-	GO:0097159//organic cyclic compound binding	-
ENSDARG00000063153	29	36	327	192	0.36	0.38	4.22	2.87	0.37	3.545	3.26019	6.04e-14	1.38e-12	BCL11A	B-cell CLL/lymphoma 11Ab [Danio rerio]	-	-	-	-	-	GO:0097159//organic cyclic compound binding	-
ENSDARG00000061352	52	62	332	176	0.32	0.33	2.16	1.32	0.325	1.74	2.42058	5.54e-08	5.62e-07	BCL11A	B-cell lymphoma/leukemia 11A [Danio rerio]	-	-	-	-	GO:0043231//intracellular membrane-bounded organelle	GO:0000977//RNA polymerase II regulatory region sequence-specific DNA binding;GO:0000982//transcription factor activity, RNA polymerase II core promoter proximal region sequence-specific binding;GO:0003712//transcription cofactor activity;GO:0043169//cation binding;GO:0046983//protein dimerization activity	GO:0010468//regulation of gene expression;GO:0010556//regulation of macromolecule biosynthetic process;GO:0010977//negative regulation of neuron projection development;GO:0030098//lymphocyte differentiation;GO:0030307//positive regulation of cell growth;GO:0030308//negative regulation of cell growth
ENSDARG00000116556	5	3	105	59	0.05	0.02	1.04	0.68	0.035	0.86	4.61891	7.53e-08	7.5e-07	BCL11B	PREDICTED: B-cell lymphoma/leukemia 11B [Danio rerio]	Human Diseases	Cancers	ko05202//Transcriptional misregulation in cancers	K22046	-	-	-
ENSDARG00000062510	34	33	272	127	0.24	0.19	1.99	1.07	0.215	1.53	2.83112	3.08e-07	2.73e-06	BCL11B	B-cell lymphoma/leukemia 11B isoform 1 [Danio rerio]	Human Diseases	Cancers	ko05202//Transcriptional misregulation in cancers	K22046	-	GO:0097159//organic cyclic compound binding	-
ENSDARG00000094704	34	67	251	133	0.6	1	4.62	2.83	0.8	3.725	2.21917	4.1e-05	0.000241694	Bcl2	Bcl2 [Danio rerio]	Genetic Information Processing;Human Diseases;Organismal Systems;Environmental Information Processing;Cellular Processes	Endocrine system;Folding, sorting and degradation;Cell growth and death;Immune system;Neurodegenerative diseases;Signal transduction;Drug resistance;Circulatory system;Transport and catabolism;Endocrine and metabolic diseases;Cardiovascular diseases;Cancers;Nervous system;Cellular community - eukaryotes;Infectious diseases	ko05200//Pathways in cancer;ko04151//PI3K-Akt signaling pathway;ko04510//Focal adhesion;ko05206//MicroRNAs in cancer;ko05169//Epstein-Barr virus infection;ko04261//Adrenergic signaling in cardiomyocytes;ko04621//NOD-like receptor signaling pathway;ko05152//Tuberculosis;ko04210//Apoptosis;ko04217//Necroptosis;ko04928//Parathyroid hormone synthesis, secretion and action;ko05226//Gastric cancer;ko04…	K02161	-	GO:0046983//protein dimerization activity	GO:0043066//negative regulation of apoptotic process;GO:0097193//intrinsic apoptotic signaling pathway
ENSDARG00000089109	0	0	19	23	0	0	0.16	0.22	0.001	0.19	7.56986	0.000744133	0.00322066	BCL2	PREDICTED: apoptosis regulator Bcl-2 [Danio rerio]	Human Diseases;Genetic Information Processing;Environmental Information Processing;Organismal Systems;Cellular Processes	Cancers;Nervous system;Cellular community - eukaryotes;Infectious diseases;Drug resistance;Circulatory system;Endocrine and metabolic diseases;Transport and catabolism;Cardiovascular diseases;Neurodegenerative diseases;Signal transduction;Folding, sorting and degradation;Cell growth and death;Endocrine system;Immune system	ko05200//Pathways in cancer;ko04151//PI3K-Akt signaling pathway;ko04510//Focal adhesion;ko05206//MicroRNAs in cancer;ko05169//Epstein-Barr virus infection;ko04261//Adrenergic signaling in cardiomyocytes;ko04621//NOD-like receptor signaling pathway;ko05152//Tuberculosis;ko04210//Apoptosis;ko04217//Necroptosis;ko04928//Parathyroid hormone synthesis, secretion and action;ko05226//Gastric cancer;ko04…	K02161	-	GO:0046983//protein dimerization activity	GO:0042981//regulation of apoptotic process;GO:0097190//apoptotic signaling pathway
ENSDARG00000087832	324	345	56	118	3.86	3.46	0.69	1.69	3.66	1.19	-1.62088	0.00556475	0.0185628	Bcl3	PREDICTED: B-cell lymphoma 3 protein homolog [Danio rerio]	Environmental Information Processing;Organismal Systems	Immune system;Signal transduction	ko04625//C-type lectin receptor signaling pathway;ko04668//TNF signaling pathway	K09258	-	-	-
ENSDARG00000069335	16	32	311	186	0.21	0.35	4.16	2.88	0.28	3.52	3.65208	5.27e-13	1.09e-11	Bcl6b	PREDICTED: B-cell CLL/lymphoma 6 member B protein [Danio rerio]	-	-	-	-	-	-	-
ENSDARG00000055054	2222	3047	1063	846	13.86	15.99	6.9	6.36	14.925	6.63	-1.17065	1.65e-13	3.6e-12	bcl9l	PREDICTED: B-cell CLL/lymphoma 9-like protein isoform X1 [Danio rerio]	-	-	-	-	GO:0043231//intracellular membrane-bounded organelle	-	GO:0009653//anatomical structure morphogenesis;GO:0010468//regulation of gene expression;GO:0034645//cellular macromolecule biosynthetic process;GO:0044707//single-multicellular organism process
ENSDARG00000104256	316	308	900	614	6.51	5.34	19.31	15.25	5.925	17.28	1.54422	1.79e-08	1.99e-07	BCO1	beta-carotene oxygenase 1 [Danio rerio]	Metabolism	Metabolism of cofactors and vitamins;Global and overview maps	ko01100//Metabolic pathways;ko00830//Retinol metabolism	K00515	-	GO:0016702//oxidoreductase activity, acting on single donors with incorporation of molecular oxygen, incorporation of two atoms of oxygen	GO:0007420//brain development;GO:0044710//single-organism metabolic process;GO:0046530//photoreceptor cell differentiation
ENSDARG00000027620	577	599	89	140	8.71	7.61	1.4	2.55	8.16	1.975	-2.04672	2.61e-06	1.93e-05	BCO2	Bcdo2l protein [Danio rerio]	-	-	-	-	GO:0043231//intracellular membrane-bounded organelle	GO:0010436//carotenoid dioxygenase activity	GO:0044710//single-organism metabolic process;GO:1900408//negative regulation of cellular response to oxidative stress
ENSDARG00000079286	253	425	1025	670	1.42	2.01	5.99	4.54	1.715	5.265	1.61822	1.96e-07	1.81e-06	BCR	PREDICTED: breakpoint cluster region protein [Danio rerio]	Human Diseases	Cancers	ko05200//Pathways in cancer;ko05220//Chronic myeloid leukemia	K08878	-	-	-
ENSDARG00000038969	0	0	35	16	0	0	0.55	0.29	0.001	0.42	8.71425	0.000389254	0.00182015	Bdh1	PREDICTED: retinol dehydrogenase 7-like [Sinocyclocheilus grahami]	Metabolism	Carbohydrate metabolism;Global and overview maps;Lipid metabolism	ko01100//Metabolic pathways;ko00650//Butanoate metabolism;ko00072//Synthesis and degradation of ketone bodies	K00019	-	GO:0003824//catalytic activity	-
ENSDARG00000052696	143	140	328	376	5.03	4.15	12.01	15.95	4.59	13.98	1.6068	7.72e-06	5.27e-05	bdh2	3-hydroxybutyrate dehydrogenase type 2 [Danio rerio]	Metabolism	Lipid metabolism;Carbohydrate metabolism;Global and overview maps	ko01100//Metabolic pathways;ko00650//Butanoate metabolism;ko00072//Synthesis and degradation of ketone bodies	K00019	GO:0044424//intracellular part	GO:0016616//oxidoreductase activity, acting on the CH-OH group of donors, NAD or NADP as acceptor;GO:0016627//oxidoreductase activity, acting on the CH-CH group of donors	GO:0009237//siderophore metabolic process;GO:0020027//hemoglobin metabolic process;GO:0055076//transition metal ion homeostasis
ENSDARG00000079128	127	193	607	514	2.36	3.02	11.74	11.52	2.69	11.63	2.11217	8.06e-16	2.27e-14	becn1	beclin-1 [Danio rerio]	Human Diseases;Cellular Processes;Environmental Information Processing	Infectious diseases;Signal transduction;Transport and catabolism;Cell growth and death	ko05167//Kaposi sarcoma-associated herpesvirus infection;ko04371//Apelin signaling pathway;ko04140//Autophagy - animal;ko04137//Mitophagy - animal;ko04215//Apoptosis - multiple species;ko04136//Autophagy - other eukaryotes	K08334	-	-	-
ENSDARG00000074919	3	14	49	30	0.08	0.3	1.3	0.92	0.19	1.11	2.54649	0.0157723	0.0450185	BFSP1	PREDICTED: filensin [Danio rerio]	-	-	-	-	-	-	-
ENSDARG00000011998	4	4	43	19	0.06	0.05	0.72	0.37	0.055	0.545	3.30875	0.00267635	0.00989239	BFSP2	PREDICTED: phakinin isoform X1 [Danio rerio]	-	-	-	-	GO:0043234//protein complex	-	-
ENSDARG00000002945	14	22	79	39	0.16	0.21	0.93	0.53	0.185	0.73	1.98037	0.00594281	0.0195904	Bgn	biglycan precursor [Danio rerio]	-	-	-	-	-	-	-
ENSDARG00000045166	363	550	157	110	11.07	14.11	4.98	4.04	12.59	4.51	-1.48108	1.32e-06	1.04e-05	BHLHA15	class A basic helix-loop-helix protein 15 [Danio rerio]	Human Diseases	Endocrine and metabolic diseases	ko04950//Maturity onset diabetes of the young	K08040	-	GO:0005515//protein binding	GO:0044767//single-organism developmental process
ENSDARG00000058039	183	219	395	285	3.12	3.14	7	5.85	3.13	6.425	1.03753	9.99e-05	0.000537583	bhlhe22	class E basic helix-loop-helix protein 22 [Danio rerio]	-	-	-	-	-	-	-
ENSDARG00000004060	565	777	3653	2975	6.51	7.54	43.81	41.31	7.025	42.56	2.59893	7.82e-63	1.8e-60	BHLHE40	Bhlhe40 protein [Danio rerio]	Organismal Systems	Environmental adaptation	ko04710//Circadian rhythm	K03729	GO:0043231//intracellular membrane-bounded organelle	GO:0003676//nucleic acid binding;GO:0005515//protein binding	GO:0006355//regulation of transcription, DNA-templated;GO:0007626//locomotory behavior
ENSDARG00000013430	40446	55134	93331	92148	838.27	961.73	2013.08	2301.46	900	2157.27	1.26121	1.38e-13	3.05e-12	bhmt	Bhmt protein [Danio rerio]	Metabolism	Amino acid metabolism;Global and overview maps	ko01100//Metabolic pathways;ko00270//Cysteine and methionine metabolism;ko00260//Glycine, serine and threonine metabolism	K00544	-	-	-
MSTRG.12779	8549	0	0	0	227.35	0	0	0	113.675	0.001	-16.7946	8.46e-09	9.94e-08	bhmt	Bhmt protein [Danio rerio]	Metabolism	Global and overview maps;Amino acid metabolism	ko01100//Metabolic pathways;ko00270//Cysteine and methionine metabolism;ko00260//Glycine, serine and threonine metabolism	K00544	-	-	-
ENSDARG00000061682	59	82	191	104	0.5	0.59	1.7	1.07	0.545	1.385	1.34556	0.00481958	0.0164049	BICC1	PREDICTED: protein bicaudal C homolog 1 isoform X1 [Danio rerio]	-	-	-	-	-	GO:0003676//nucleic acid binding	-
ENSDARG00000076557	76	127	257	247	0.83	1.16	2.9	3.23	0.995	3.065	1.62312	1.04e-05	6.94e-05	bicc1-b	bicaudal C homolog 2 [Danio rerio]	-	-	-	-	-	GO:0097159//organic cyclic compound binding	-
ENSDARG00000098551	6	11	46	27	0.11	0.17	0.89	0.6	0.14	0.745	2.41181	0.00586569	0.0193814	BICD1	PREDICTED: protein bicaudal D homolog 1-like isoform X5 [Sinocyclocheilus grahami]	-	-	-	-	-	-	-
MSTRG.13387	350	802	0	0	7.53	14.53	0	0	11.03	0.001	-13.4291	2.48e-13	5.33e-12	Bicdl1	PREDICTED: bicaudal D-related protein 2-like [Danio rerio]	-	-	-	-	-	-	-
MSTRG.21420	75	81	266	529	1.33	1.21	4.9	11.29	1.27	8.095	2.6722	2.23e-06	1.67e-05	Bin1	PREDICTED: bridging integrator 1b isoform X6 [Danio rerio]	Organismal Systems;Cellular Processes	Immune system;Transport and catabolism	ko04144//Endocytosis;ko04666//Fc gamma R-mediated phagocytosis	K12562	-	-	GO:0006941//striated muscle contraction
ENSDARG00000058820	72	73	747	173	1.71	1.46	18.48	4.95	1.585	11.715	2.8858	6.36e-05	0.000358463	BIN1	bridging integrator 1b isoform 1 [Danio rerio]	Organismal Systems;Cellular Processes	Immune system;Transport and catabolism	ko04144//Endocytosis;ko04666//Fc gamma R-mediated phagocytosis	K12562	-	-	GO:0006941//striated muscle contraction
ENSDARG00000003219	27	20	217	188	0.55	0.34	4.58	4.59	0.445	4.585	3.36504	1.66e-12	3.23e-11	Bin2	PREDICTED: bridging integrator 2 isoform X1 [Danio rerio]	-	-	-	-	-	-	-
MSTRG.6134	2038	0	0	0	39.74	0	0	0	19.87	0.001	-14.2783	1.49e-07	1.41e-06	BLMH	PREDICTED: bleomycin hydrolase-like [Sinocyclocheilus rhinocerous]	-	-	-	-	-	GO:0003824//catalytic activity	GO:0019538//protein metabolic process
ENSDARG00000090607	38	67	11	3	1.01	1.49	0.3	0.1	1.25	0.2	-2.64386	0.00675515	0.0218449	BLNK	PREDICTED: B-cell linker protein [Danio rerio]	-	-	-	-	-	-	-
MSTRG.11894	110	113	0	0	4.49	3.88	0	0	4.185	0.001	-12.031	2.08e-08	2.29e-07	Bloc1s2	biogenesis of lysosome-related organelles complex 1 subunit 2 isoform 1 [Danio rerio]	-	-	-	-	-	-	-
ENSDARG00000096829	212	262	1379	1165	7.85	8.17	53.15	51.99	8.01	52.57	2.71437	5.84e-54	1.06e-51	BLVRB	PREDICTED: flavin reductase (NADPH)-like [Cyprinus carpio]	Metabolism	Global and overview maps;Metabolism of cofactors and vitamins	ko01100//Metabolic pathways;ko00860//Porphyrin and chlorophyll metabolism;ko00740//Riboflavin metabolism	K05901	-	-	-
ENSDARG00000025372	187	144	1	4	2.05	1.33	0.01	0.05	1.69	0.03	-5.81592	5.18e-10	7.19e-09	BMP2	anti-dorsalizing morphogenic protein precursor [Danio rerio]	-	-	-	-	-	-	-
ENSDARG00000041430	1080	1589	449	485	17.8	22.04	7.7	9.63	19.92	8.665	-1.20095	3.01e-06	2.21e-05	bmp2	bone morphogenetic protein 2 precursor [Danio rerio]	Environmental Information Processing;Human Diseases	Cancers;Signal transduction;Signaling molecules and interaction	ko05200//Pathways in cancer;ko04060//Cytokine-cytokine receptor interaction;ko04390//Hippo signaling pathway;ko04350//TGF-beta signaling pathway;ko05217//Basal cell carcinoma	K21283	-	-	-
ENSDARG00000060526	1735	1816	500	338	35.02	30.85	10.5	8.22	32.935	9.36	-1.81504	1.13e-15	3.11e-14	BMP3	bone morphogenetic protein 3 [Danio rerio]	Environmental Information Processing	Signaling molecules and interaction	ko04060//Cytokine-cytokine receptor interaction	K05496	GO:0044421//extracellular region part	GO:0005102//receptor binding	GO:0044763//single-organism cellular process;GO:0048704//embryonic skeletal system morphogenesis;GO:0050794//regulation of cellular process
ENSDARG00000101701	18	22	1066	826	0.26	0.27	16.27	14.6	0.265	15.435	5.86407	9.72e-75	2.97e-72	BMP5	bone morphogenetic protein 5 precursor [Danio rerio]	Environmental Information Processing	Signaling molecules and interaction;Signal transduction	ko04060//Cytokine-cytokine receptor interaction;ko04390//Hippo signaling pathway;ko04350//TGF-beta signaling pathway	K04663	-	GO:0005102//receptor binding	GO:0007178//transmembrane receptor protein serine/threonine kinase signaling pathway;GO:0031323//regulation of cellular metabolic process
ENSDARG00000018260	1475	2383	93	119	21.88	29.75	1.44	2.13	25.815	1.785	-3.85421	2.36e-30	1.83e-28	Bmp7	bone morphogenetic protein 7a precursor [Danio rerio]	Organismal Systems;Environmental Information Processing	Signaling molecules and interaction;Signal transduction;Development	ko04360//Axon guidance;ko04060//Cytokine-cytokine receptor interaction;ko04390//Hippo signaling pathway;ko04350//TGF-beta signaling pathway	K16621	GO:0005576//extracellular region	GO:0005102//receptor binding;GO:0046983//protein dimerization activity	GO:0003143//embryonic heart tube morphogenesis;GO:0003154//BMP signaling pathway involved in determination of left/right symmetry;GO:0009953//dorsal/ventral pattern formation;GO:0009996//negative regulation of cell fate specification;GO:0042325//regulation of phosphorylation;GO:0065003//macromolecular complex assembly
ENSDARG00000063230	93	136	431	323	1.84	2.26	8.85	7.68	2.05	8.265	2.01139	8.17e-12	1.44e-10	BMP7	PREDICTED: bone morphogenetic protein 7 isoform X1 [Danio rerio]	Organismal Systems;Environmental Information Processing	Signal transduction;Development;Signaling molecules and interaction	ko04360//Axon guidance;ko04060//Cytokine-cytokine receptor interaction;ko04390//Hippo signaling pathway;ko04350//TGF-beta signaling pathway	K16621	-	-	-
ENSDARG00000015686	264	215	563	317	5.72	3.92	12.7	8.28	4.82	10.49	1.12191	0.00675697	0.0218455	Bmp7	bone morphogenetic protein 6 precursor [Danio rerio]	Organismal Systems;Environmental Information Processing	Endocrine system;Signaling molecules and interaction;Signal transduction	ko04060//Cytokine-cytokine receptor interaction;ko04390//Hippo signaling pathway;ko04350//TGF-beta signaling pathway;ko04913//Ovarian Steroidogenesis	K16620	GO:0005576//extracellular region	GO:0005102//receptor binding	GO:0007178//transmembrane receptor protein serine/threonine kinase signaling pathway;GO:0042325//regulation of phosphorylation;GO:0044260//cellular macromolecule metabolic process;GO:0060255//regulation of macromolecule metabolic process;GO:0080090//regulation of primary metabolic process
ENSDARG00000101980	3149	3902	1150	878	49.42	51.54	18.78	16.6	50.48	17.69	-1.51278	2.8e-27	1.82e-25	Bmper	BMP-binding endothelial regulator protein precursor [Danio rerio]	-	-	-	-	GO:0031012//extracellular matrix;GO:0044421//extracellular region part	GO:0005488//binding	GO:0001837//epithelial to mesenchymal transition;GO:0001944//vasculature development;GO:0003002//regionalization;GO:0003158//endothelium development;GO:0022603//regulation of anatomical structure morphogenesis;GO:0030510//regulation of BMP signaling pathway;GO:0048534//hematopoietic or lymphoid organ development;GO:0060788//ectodermal placode formation
MSTRG.3525	7452	0	0	0	54.1	0	0	0	27.05	0.001	-14.7233	1.07e-08	1.23e-07	BMS1	ribosome biogenesis protein BMS1 homolog [Danio rerio]	Genetic Information Processing	Translation	ko03008//Ribosome biogenesis in eukaryotes	K14569	GO:0043231//intracellular membrane-bounded organelle	GO:0017111//nucleoside-triphosphatase activity;GO:0032550//purine ribonucleoside binding	GO:0022613//ribonucleoprotein complex biogenesis
ENSDARG00000069989	17	22	497	353	0.08	0.09	2.52	2.07	0.085	2.295	4.75489	3.29e-35	3.17e-33	BNC2	zinc finger protein basonuclin-2 isoform 1 [Danio rerio]	-	-	-	-	-	-	-
ENSDARG00000060435	114	125	332	235	2.63	2.43	7.97	6.54	2.53	7.255	1.51984	1.02e-06	8.17e-06	BNIP2	bcl-2/adenovirus E1B 19 kDa-interacting protein 2-like protein [Danio rerio]	-	-	-	-	-	-	-
ENSDARG00000070826	90	107	183	168	1.84	1.84	3.89	4.14	1.84	4.015	1.12569	0.000808815	0.00346821	BPGM	bisphosphoglycerate mutase [Danio rerio]	Metabolism	Global and overview maps;Carbohydrate metabolism;Amino acid metabolism	ko01100//Metabolic pathways;ko00010//Glycolysis / Gluconeogenesis;ko00260//Glycine, serine and threonine metabolism	K01837	-	GO:0016868//intramolecular transferase activity, phosphotransferases	GO:0006090//pyruvate metabolic process
MSTRG.13497	4	0	87	38	0.05	0	1.13	0.57	0.025	0.85	5.08746	0.000346996	0.00164459	Brd8	PREDICTED: bromodomain-containing protein 8 isoform X1 [Danio rerio]	-	-	-	-	-	-	-
ENSDARG00000056247	5	4	149	66	0.09	0.06	2.89	1.48	0.075	2.185	4.8646	8.71e-09	1.02e-07	BRICD5	BRICHOS domain-containing protein 5 [Danio rerio]	-	-	-	-	-	-	-
ENSDARG00000075352	145	45	4	7	1	0.26	0.03	0.06	0.63	0.045	-3.80735	0.000348001	0.00164848	BRINP3	PREDICTED: BMP/retinoic acid-inducible neural-specific protein 3 isoform X1 [Danio rerio]	-	-	-	-	-	-	-
ENSDARG00000061051	53	69	120	113	0.38	0.42	0.9	0.98	0.4	0.94	1.23266	0.00279475	0.01026	BRINP3	PREDICTED: BMP/retinoic acid-inducible neural-specific protein 3-like [Sinocyclocheilus rhinocerous]	-	-	-	-	-	-	-
ENSDARG00000014302	8	10	42	22	0.09	0.1	0.52	0.31	0.095	0.415	2.12711	0.0176428	0.0494386	BRINP3	BMP/retinoic acid-inducible neural-specific protein 2 [Danio rerio]	-	-	-	-	-	-	-
MSTRG.11987	304	308	118	95	3.58	3.06	1.45	1.35	3.32	1.4	-1.24576	5.65e-05	0.000322433	brms1l	PREDICTED: breast cancer metastasis-suppressor 1-like protein-A isoform X2 [Danio rerio]	-	-	-	-	-	-	-
ENSDARG00000077545	137	184	480	270	1.85	2.09	6.75	4.4	1.97	5.575	1.50078	4.06e-05	0.000239858	Brsk1	PREDICTED: serine/threonine-protein kinase BRSK1 isoform X1 [Danio rerio]	-	-	-	-	-	-	-
ENSDARG00000077791	27	39	230	164	0.38	0.46	3.37	2.79	0.42	3.08	2.87447	4.36e-12	7.97e-11	Brsk2	PREDICTED: serine/threonine-protein kinase BRSK2 isoform X4 [Danio rerio]	-	-	-	-	-	-	-
MSTRG.23180	0	0	169	32	0	0	2.62	0.57	0.001	1.595	10.6393	8.8e-07	7.11e-06	Brsk2	PREDICTED: serine/threonine-protein kinase BRSK2 isoform X3 [Danio rerio]	-	-	-	-	-	-	-
MSTRG.20223	1672	2020	878	479	11.47	11.66	6.27	3.96	11.565	5.115	-1.17696	4.16e-05	0.000244645	BRWD3	PREDICTED: bromodomain and WD repeat-containing protein 3 isoform X1 [Danio rerio]	-	-	-	-	-	-	-
ENSDARG00000025912	0	0	85	62	0	0	1.74	1.47	0.001	1.605	10.6484	5.89e-08	5.95e-07	BSCL2	Zgc:110829 protein [Danio rerio]	-	-	-	-	-	-	-
ENSDARG00000111110	0	0	78	35	0	0	0.37	0.19	0.001	0.28	8.12928	1.83e-06	1.39e-05	Bsn	PREDICTED: protein bassoon isoform X3 [Danio rerio]	-	-	-	-	-	-	-
ENSDARG00000079161	94	101	417	148	0.41	0.37	1.88	0.77	0.39	1.325	1.76445	0.00239237	0.00894908	BSN	PREDICTED: protein bassoon [Danio rerio]	-	-	-	-	-	-	-
ENSDARG00000104875	172	188	45	49	3.74	3.44	1.02	1.28	3.59	1.15	-1.64235	7.49e-05	0.000414591	Bspry	B box and SPRY domain-containing protein [Danio rerio]	-	-	-	-	-	GO:0046914//transition metal ion binding	-
ENSDARG00000068976	5	2	54	24	0.17	0.06	1.86	0.96	0.115	1.41	3.61599	0.00112868	0.00464488	bsx	brain-specific homeobox protein homolog [Danio rerio]	-	-	-	-	GO:0043231//intracellular membrane-bounded organelle	GO:0003677//DNA binding	GO:0007417//central nervous system development;GO:0010468//regulation of gene expression;GO:0034645//cellular macromolecule biosynthetic process
MSTRG.16918	1251	1432	41	28	18.14	17.48	0.62	0.49	17.81	0.555	-5.00406	1.98e-74	5.91e-72	BTBD10	BTB (POZ) domain containing 10a [Danio rerio]	-	-	-	-	-	-	-
ENSDARG00000062674	525	356	1045	866	9.48	5.41	19.63	18.84	7.445	19.235	1.36939	0.000339966	0.00161583	BTBD10	BTB (POZ) domain containing 10a [Danio rerio]	-	-	-	-	-	-	-
ENSDARG00000063040	237	228	60	57	2.48	2.01	0.65	0.72	2.245	0.685	-1.71254	8.22e-06	5.59e-05	btbd11b	PREDICTED: ankyrin repeat and BTB/POZ domain-containing protein BTBD11-B [Danio rerio]	-	-	-	-	GO:0031224//intrinsic component of membrane	-	-
ENSDARG00000087517	11	8	44	41	0.22	0.14	0.92	0.99	0.18	0.955	2.4075	0.00233931	0.00877013	BTBD3	PREDICTED: BTB/POZ domain-containing protein 3 [Danio rerio]	-	-	-	-	GO:0044444//cytoplasmic part	-	GO:0048812//neuron projection morphogenesis
ENSDARG00000004433	56	72	149	123	0.69	0.74	1.9	1.82	0.715	1.86	1.37929	0.000312962	0.00150183	BTK	PREDICTED: tyrosine-protein kinase BTK [Danio rerio]	Human Diseases;Environmental Information Processing;Organismal Systems	Immune system;Immune diseases;Signal transduction;Development	ko04611//Platelet activation;ko04380//Osteoclast differentiation;ko04064//NF-kappa B signaling pathway;ko04662//B cell receptor signaling pathway;ko04664//Fc epsilon RI signaling pathway;ko05340//Primary immunodeficiency	K07370	-	GO:0004713//protein tyrosine kinase activity;GO:0032550//purine ribonucleoside binding	GO:0006468//protein phosphorylation;GO:0007165//signal transduction
MSTRG.16185	60	64	426	377	1.32	1.18	9.75	9.99	1.25	9.87	2.98112	1.04e-23	5.38e-22	Btn1a1	PREDICTED: cytotoxic and regulatory T-cell molecule-like isoform X2 [Danio rerio]	-	-	-	-	-	-	-
ENSDARG00000089831	245	135	71	24	2.32	1.08	0.7	0.27	1.7	0.485	-1.80948	0.0155454	0.044477	Btn2a2	PREDICTED: NACHT, LRR and PYD domains-containing protein 12-like isoform X1 [Danio rerio]	-	-	-	-	-	-	-
ENSDARG00000100110	62	112	7	11	0.68	1.04	0.08	0.15	0.86	0.115	-2.9027	0.000111452	0.000593547	BTN3A3	PREDICTED: NACHT, LRR and PYD domains-containing protein 3-like [Danio rerio]	-	-	-	-	-	-	-
MSTRG.12708	971	1283	324	413	16.36	18.19	5.68	8.38	17.275	7.03	-1.29709	2.73e-05	0.000167309	BUB1B	PREDICTED: mitotic checkpoint serine/threonine-protein kinase BUB1 beta isoform X2 [Danio rerio]	Human Diseases;Cellular Processes	Infectious diseases;Cell growth and death	ko05166//HTLV-I infection;ko04110//Cell cycle	K06637	-	-	-
ENSDARG00000078825	278	375	945	454	5.43	6.16	19.19	10.68	5.795	14.935	1.36582	0.000458455	0.00209947	BUB1B	PREDICTED: mitotic checkpoint serine/threonine-protein kinase BUB1 beta isoform X1 [Danio rerio]	Cellular Processes;Human Diseases	Cell growth and death;Infectious diseases	ko05166//HTLV-I infection;ko04110//Cell cycle	K06637	-	-	-
MSTRG.3840	1486	0	0	0	75.38	0	0	0	37.69	0.001	-15.2019	3.59e-07	3.13e-06	bub3	PREDICTED: mitotic checkpoint protein BUB3 isoform X1 [Danio rerio]	Human Diseases;Cellular Processes	Cell growth and death;Infectious diseases	ko05166//HTLV-I infection;ko04110//Cell cycle	K02180	-	-	-
ENSDARG00000058548	21	25	560	292	0.32	0.32	8.95	5.4	0.32	7.175	4.48684	4.63e-22	2.17e-20	bves	blood vessel epicardial substance isoform 2 [Danio rerio]	Cellular Processes	Cellular community - eukaryotes	ko04530//Tight junction	K21108	GO:0031224//intrinsic component of membrane;GO:0043296//apical junction complex;GO:0044459//plasma membrane part	-	GO:0000904//cell morphogenesis involved in differentiation;GO:0001919//regulation of receptor recycling;GO:0002011//morphogenesis of an epithelial sheet;GO:0006810//transport;GO:0007043//cell-cell junction assembly;GO:0016337//single organismal cell-cell adhesion;GO:0022604//regulation of cell morphogenesis;GO:0033561//regulation of water loss via skin;GO:0040012//regulation of locomotion
ENSDARG00000099148	19540	19810	8321	7669	386.39	329.69	171.24	182.75	358.04	176.995	-1.01641	4.05e-09	4.98e-08	bzw1b	basic leucine zipper and W2 domain-containing protein 1-B [Danio rerio]	-	-	-	-	-	-	GO:0010468//regulation of gene expression;GO:0034645//cellular macromolecule biosynthetic process
ENSDARG00000101743	545	580	151	229	15.35	13.75	4.43	7.77	14.55	6.1	-1.25414	0.00252173	0.00938333	C11orf1	UPF0686 protein C11orf1 homolog [Danio rerio]	-	-	-	-	-	-	-
MSTRG.25242	52	59	5	7	2.2	2.1	0.22	0.36	2.15	0.29	-2.89021	0.000396052	0.00184776	C13orf42	PREDICTED: uncharacterized protein LOC109057122 [Cyprinus carpio]	-	-	-	-	-	-	-
ENSDARG00000075345	4	4	33	30	0.1	0.08	0.84	0.89	0.09	0.865	3.2647	0.000748607	0.00323638	C16orf89	UPF0764 protein C16orf89 homolog precursor [Danio rerio]	-	-	-	-	-	-	-
ENSDARG00000061257	120	178	302	275	3.28	4.09	8.58	9.05	3.685	8.815	1.2583	3.47e-05	0.00020746	C17orf75	protein Njmu-R1 [Danio rerio]	-	-	-	-	-	-	-
MSTRG.17961	250	230	75	73	5.79	4.48	1.81	2.04	5.135	1.925	-1.41551	0.000223144	0.00110822	C17orf75	PREDICTED: protein Njmu-R1 isoform X1 [Danio rerio]	-	-	-	-	-	-	-
ENSDARG00000096908	0	2	120	72	0	0.05	3.48	2.41	0.025	2.945	6.8802	3.73e-08	3.89e-07	C1orf210	type III endosome membrane protein TEMP precursor [Danio rerio]	-	-	-	-	-	-	-
ENSDARG00000078725	168	324	543	431	1.62	2.63	5.46	5.02	2.125	5.24	1.3021	0.000282851	0.00137129	C1orf226	PREDICTED: carboxyl-terminal PDZ ligand of neuronal nitric oxide synthase protein-like, partial [Sinocyclocheilus grahami]	Organismal Systems	Environmental adaptation	ko04713//Circadian entrainment	K16513	-	-	-
ENSDARG00000043436	0	0	27	20	0	0	1.12	0.96	0.001	1.04	10.0224	0.000371023	0.00174478	C1QL1	PREDICTED: complement C1q-like protein 4 [Danio rerio]	-	-	-	-	-	-	-
ENSDARG00000086654	0	0	31	47	0	0	1.11	1.96	0.001	1.535	10.584	1.72e-05	0.000109929	C1ql4	complement C1q-like protein 4-like precursor [Danio rerio]	-	-	-	-	-	-	-
ENSDARG00000011549	12	14	55	39	0.33	0.33	1.58	1.3	0.33	1.44	2.12553	0.00227619	0.00856217	C1ql4	PREDICTED: complement C1q-like protein 4 [Danio rerio]	-	-	-	-	-	-	-
ENSDARG00000055175	0	2	46	12	0	0.05	1.44	0.44	0.025	0.94	5.23266	0.0034806	0.0123865	C1qtnf1	PREDICTED: complement C1q tumor necrosis factor-related protein 6 [Danio rerio]	-	-	-	-	-	-	-
ENSDARG00000070681	13	21	124	110	0.1	0.14	1.03	1.06	0.12	1.045	3.1224	4.94e-09	6.01e-08	c1qtnf12	adipolin precursor [Danio rerio]	-	-	-	-	-	GO:0005102//receptor binding	GO:0007166//cell surface receptor signaling pathway;GO:0010827//regulation of glucose transport;GO:0044707//single-multicellular organism process
ENSDARG00000058318	0	0	161	107	0	0	1.4	1.08	0.001	1.24	10.2761	4.28e-10	6.04e-09	C1QTNF9	PREDICTED: C1q and tumor necrosis factor related protein 9 isoform X1 [Danio rerio]	-	-	-	-	-	-	-
ENSDARG00000076239	3056	3740	825	987	18.63	19.19	5.23	7.25	18.91	6.24	-1.59953	2.63e-10	3.82e-09	C20orf27	PREDICTED: UPF0687 protein C20orf27 homolog [Danio rerio]	-	-	-	-	-	-	-
ENSDARG00000061416	4	0	33	36	0.08	0	0.66	0.83	0.04	0.745	4.21917	0.00650111	0.021158	C2cd4cC2CD4	PREDICTED: C2 calcium-dependent domain-containing protein 4C-like [Sinocyclocheilus rhinocerous]	-	-	-	-	-	GO:0005488//binding	GO:0016192//vesicle-mediated transport;GO:0044763//single-organism cellular process
ENSDARG00000012694	2503	3190	20422	14264	15.95	17.11	135.47	109.57	16.53	122.52	2.88986	1.77e-68	4.75e-66	c3	complement component c3a precursor [Danio rerio]	Human Diseases;Organismal Systems;Cellular Processes	Immune system;Transport and catabolism;Cancers;Infectious diseases;Immune diseases	ko05203//Viral carcinogenesis;ko05152//Tuberculosis;ko05167//Kaposi sarcoma-associated herpesvirus infection;ko05168//Herpes simplex infection;ko04145//Phagosome;ko05142//Chagas disease (American trypanosomiasis);ko05322//Systemic lupus erythematosus;ko05140//Leishmaniasis;ko05133//Pertussis;ko05134//Legionellosis;ko05150//Staphylococcus aureus infection;ko04610//Complement and coagulation cascad…	K03990	GO:0044421//extracellular region part	GO:0061135//endopeptidase regulator activity	GO:0009792//embryo development ending in birth or egg hatching
MSTRG.1013	0	6	595	362	0	0.04	5.11	3.6	0.02	4.355	7.76653	9.2e-23	4.45e-21	c3	complement C3-H1-like precursor [Danio rerio]	Human Diseases;Organismal Systems;Cellular Processes	Immune diseases;Infectious diseases;Cancers;Immune system;Transport and catabolism	ko05203//Viral carcinogenesis;ko05152//Tuberculosis;ko05167//Kaposi sarcoma-associated herpesvirus infection;ko05168//Herpes simplex infection;ko04145//Phagosome;ko05142//Chagas disease (American trypanosomiasis);ko05322//Systemic lupus erythematosus;ko05140//Leishmaniasis;ko05133//Pertussis;ko05134//Legionellosis;ko05150//Staphylococcus aureus infection;ko04610//Complement and coagulation cascad…	K03990	-	-	-
MSTRG.14527	665	953	3398	2152	7.66	9.23	40.71	29.85	8.445	35.28	2.06268	2.17e-17	7.04e-16	c3	PREDICTED: complement component c3b, tandem duplicate 1 isoform X2 [Danio rerio]	Human Diseases;Cellular Processes;Organismal Systems	Immune diseases;Infectious diseases;Cancers;Immune system;Transport and catabolism	ko05203//Viral carcinogenesis;ko05152//Tuberculosis;ko05167//Kaposi sarcoma-associated herpesvirus infection;ko05168//Herpes simplex infection;ko04145//Phagosome;ko05142//Chagas disease (American trypanosomiasis);ko05322//Systemic lupus erythematosus;ko05140//Leishmaniasis;ko05133//Pertussis;ko05134//Legionellosis;ko05150//Staphylococcus aureus infection;ko04610//Complement and coagulation cascad…	K03990	GO:0044421//extracellular region part	GO:0061135//endopeptidase regulator activity	-
ENSDARG00000087359	0	0	18	7	0	0	0.12	0.05	0.001	0.085	6.40939	0.0139289	0.0405187	c3	complement component c3a, duplicate 2 precursor [Danio rerio]	Human Diseases;Organismal Systems;Cellular Processes	Infectious diseases;Immune diseases;Cancers;Transport and catabolism;Immune system	ko05203//Viral carcinogenesis;ko05152//Tuberculosis;ko05167//Kaposi sarcoma-associated herpesvirus infection;ko05168//Herpes simplex infection;ko04145//Phagosome;ko05142//Chagas disease (American trypanosomiasis);ko05322//Systemic lupus erythematosus;ko05140//Leishmaniasis;ko05133//Pertussis;ko05134//Legionellosis;ko05150//Staphylococcus aureus infection;ko04610//Complement and coagulation cascad…	K03990	GO:0044421//extracellular region part	GO:0061135//endopeptidase regulator activity	GO:0009792//embryo development ending in birth or egg hatching
ENSDARG00000038424	6	5	997	502	0.04	0.03	6.28	3.66	0.035	4.97	7.14975	6.57e-34	6.04e-32	C4	PREDICTED: complement C4-B [Danio rerio]	Human Diseases;Organismal Systems	Infectious diseases;Immune diseases;Immune system	ko05322//Systemic lupus erythematosus;ko05133//Pertussis;ko05150//Staphylococcus aureus infection;ko04610//Complement and coagulation cascades	K03989	-	-	-
ENSDARG00000015065	3	8	62	31	0.02	0.05	0.49	0.28	0.035	0.385	3.45943	0.000455379	0.00208758	C4b	PREDICTED: complement C4-B [Danio rerio]	Organismal Systems;Human Diseases	Infectious diseases;Immune diseases;Immune system	ko05322//Systemic lupus erythematosus;ko05133//Pertussis;ko05150//Staphylococcus aureus infection;ko04610//Complement and coagulation cascades	K03989	GO:0044421//extracellular region part	-	-
MSTRG.22783	0	31	266	127	0	1.02	10.87	6.01	0.51	8.44	4.04867	0.0107393	0.032529	C4orf48	PREDICTED: neuropeptide-like protein C4orf48 homolog [Danio rerio]	-	-	-	-	-	-	-
ENSDARG00000021004	322	397	4000	2929	2.03	2.11	26.3	22.3	2.07	24.3	3.55325	8.47e-97	3.5e-94	C5	PREDICTED: complement C5 [Danio rerio]	Organismal Systems;Human Diseases	Immune system;Immune diseases;Infectious diseases;Neurodegenerative diseases	ko05168//Herpes simplex infection;ko05322//Systemic lupus erythematosus;ko05133//Pertussis;ko05150//Staphylococcus aureus infection;ko04610//Complement and coagulation cascades;ko05020//Prion diseases	K03994	GO:0044421//extracellular region part	-	-
ENSDARG00000040319	0	0	33	27	0	0	1.07	1.01	0.001	1.04	10.0224	6.79e-05	0.000379662	c5ar1	PREDICTED: C5a anaphylatoxin chemotactic receptor 1 [Danio rerio]	Organismal Systems;Environmental Information Processing;Human Diseases	Immune system;Infectious diseases;Signaling molecules and interaction	ko04080//Neuroactive ligand-receptor interaction;ko05150//Staphylococcus aureus infection;ko04610//Complement and coagulation cascades	K04010	-	-	-
ENSDARG00000057113	41	42	1508	978	0.46	0.39	17.45	13.1	0.425	15.275	5.16757	6.93e-63	1.61e-60	C6	PREDICTED: complement component C6 isoform X1 [Danio rerio]	-	-	-	-	GO:0005887//integral component of plasma membrane	-	-
ENSDARG00000042172	0	0	125	65	0	0	1.36	0.82	0.001	1.09	10.0901	1.84e-08	2.04e-07	C7	PREDICTED: complement component C7 isoform X1 [Danio rerio]	-	-	-	-	-	-	GO:0002376//immune system process
ENSDARG00000057121	970	1239	1663	2115	12.1	13.01	21.59	31.79	12.555	26.69	1.08804	0.000199916	0.00100455	C7	PREDICTED: complement component C7 [Danio rerio]	-	-	-	-	-	-	GO:0002376//immune system process
ENSDARG00000039516	83	132	776	533	1.25	1.68	12.18	9.69	1.465	10.935	2.89998	2.23e-21	9.88e-20	C8A	PREDICTED: complement component C8 alpha chain isoform X1 [Danio rerio]	-	-	-	-	-	-	GO:0002376//immune system process
ENSDARG00000039517	140	207	519	454	3.27	4.07	12.61	12.77	3.67	12.69	1.78984	7.96e-12	1.41e-10	c8b	complement component C8 beta chain precursor [Danio rerio]	-	-	-	-	-	-	GO:0006952//defense response;GO:0006956//complement activation
ENSDARG00000032098	71	70	257	177	1.68	1.4	6.34	5.05	1.54	5.695	1.88677	6.18e-07	5.15e-06	C8G	complement component C8 gamma chain precursor [Danio rerio]	-	-	-	-	-	-	-
ENSDARG00000016319	67	78	4063	2991	0.95	0.93	60.16	51.28	0.94	55.72	5.88939	4.39e-170	6.94e-167	c9	complement component C9 precursor [Danio rerio]	-	-	-	-	GO:0005887//integral component of plasma membrane	-	GO:0006955//immune response;GO:0043627//response to estrogen
ENSDARG00000041372	63	87	296	279	2.19	2.54	10.7	11.68	2.365	11.19	2.2423	3.45e-12	6.41e-11	C9orf64	UPF0553 protein C9orf64 homolog [Danio rerio]	-	-	-	-	-	-	-
ENSDARG00000014488	188	219	816	753	4.17	4.09	18.85	20.14	4.13	19.495	2.23889	1.53e-25	8.96e-24	ca2	carbonic anhydrase II [Danio rerio]	Organismal Systems;Metabolism	Digestive system;Excretory system;Energy metabolism	ko04972//Pancreatic secretion;ko04976//Bile secretion;ko04971//Gastric acid secretion;ko04964//Proximal tubule bicarbonate reclamation;ko04966//Collecting duct acid secretion;ko00910//Nitrogen metabolism	K18245	-	GO:0016836//hydro-lyase activity;GO:0046914//transition metal ion binding	GO:0006971//hypotonic response;GO:0009410//response to xenobiotic stimulus;GO:0015669//gas transport;GO:0035725//sodium ion transmembrane transport;GO:0044237//cellular metabolic process
ENSDARG00000040510	280	409	20	27	7.71	9.48	0.57	0.9	8.595	0.735	-3.54768	2.34e-15	6.28e-14	Ca4	PREDICTED: carbonic anhydrase XVb isoform X1 [Danio rerio]	Metabolism;Organismal Systems	Energy metabolism;Excretory system	ko04964//Proximal tubule bicarbonate reclamation;ko00910//Nitrogen metabolism	K18246	-	GO:0046914//transition metal ion binding	GO:0044237//cellular metabolic process
ENSDARG00000015654	0	0	451	254	0	0	9.92	6.47	0.001	8.195	13.0005	2.15e-13	4.64e-12	CA4	PREDICTED: carbonic anhydrase XVa isoform X1 [Danio rerio]	Organismal Systems;Metabolism	Excretory system;Energy metabolism	ko04964//Proximal tubule bicarbonate reclamation;ko00910//Nitrogen metabolism	K18246	GO:0044459//plasma membrane part	GO:0016836//hydro-lyase activity;GO:0046914//transition metal ion binding	GO:0035725//sodium ion transmembrane transport;GO:0044237//cellular metabolic process
ENSDARG00000044512	0	0	38	14	0	0	0.6	0.26	0.001	0.43	8.74819	0.000501712	0.00227476	CA4	PREDICTED: carbonic anhydrase 4 [Danio rerio]	Organismal Systems;Metabolism	Energy metabolism;Excretory system	ko04964//Proximal tubule bicarbonate reclamation;ko00910//Nitrogen metabolism	K18246	GO:0016020//membrane	GO:0016836//hydro-lyase activity;GO:0046914//transition metal ion binding	GO:0044237//cellular metabolic process
ENSDARG00000043589	3	0	78	26	0.04	0	1.14	0.44	0.02	0.79	5.30378	0.000565892	0.00253158	Ca4	carbonic anhydrase IV a precursor [Danio rerio]	Metabolism;Organismal Systems	Excretory system;Energy metabolism	ko04964//Proximal tubule bicarbonate reclamation;ko00910//Nitrogen metabolism	K18246	GO:0016020//membrane	GO:0016836//hydro-lyase activity;GO:0046914//transition metal ion binding	GO:0044237//cellular metabolic process
ENSDARG00000074666	170	240	25	54	4.72	5.61	0.72	1.81	5.165	1.265	-2.02963	0.0015945	0.00627362	Ca4	Carbonic anhydrase XV a, partial [Danio rerio]	Organismal Systems;Metabolism	Excretory system;Energy metabolism	ko04964//Proximal tubule bicarbonate reclamation;ko00910//Nitrogen metabolism	K18246	GO:0044459//plasma membrane part	GO:0016836//hydro-lyase activity;GO:0046914//transition metal ion binding	GO:0035725//sodium ion transmembrane transport;GO:0044237//cellular metabolic process
ENSDARG00000056499	30	26	1361	1093	0.41	0.3	19.19	17.85	0.355	18.52	5.70512	1.93e-83	6.72e-81	CA6	PREDICTED: carbonic anhydrase 6 isoform X2 [Danio rerio]	Metabolism	Energy metabolism	ko00910//Nitrogen metabolism	K01672	-	-	-
ENSDARG00000045139	56	51	0	0	0.97	0.74	0	0	0.855	0.001	-9.73978	7.99e-06	5.44e-05	CA7	Carbonic anhydrase VII [Danio rerio]	Metabolism	Energy metabolism	ko00910//Nitrogen metabolism	K01672	-	GO:0003824//catalytic activity;GO:0046914//transition metal ion binding	GO:0044237//cellular metabolic process
ENSDARG00000039098	81	140	562	661	1.7	2.48	12.29	16.73	2.09	14.51	2.79547	7.35e-14	1.67e-12	CA8	carbonic anhydrase-related protein [Danio rerio]	Metabolism	Energy metabolism	ko00910//Nitrogen metabolism	K01672	-	GO:0016836//hydro-lyase activity;GO:0046914//transition metal ion binding	GO:0007626//locomotory behavior;GO:0009792//embryo development ending in birth or egg hatching;GO:0044237//cellular metabolic process
ENSDARG00000102300	403	547	70	47	13.17	15.04	2.38	1.85	14.105	2.115	-2.73748	4.35e-18	1.49e-16	Ca9	PREDICTED: carbonic anhydrase 14 isoform X2 [Danio rerio]	Metabolism	Energy metabolism	ko00910//Nitrogen metabolism	K01672	-	GO:0016836//hydro-lyase activity;GO:0046914//transition metal ion binding	-
ENSDARG00000094868	53	62	0	1	1.8	1.77	0	0.04	1.785	0.02	-6.47978	7.13e-05	0.000396758	Cabin1	PREDICTED: calcineurin-binding protein cabin-1 isoform X2 [Danio rerio]	-	-	-	-	-	-	-
ENSDARG00000006923	0	0	71	19	0	0	0.57	0.18	0.001	0.375	8.55075	4.21e-05	0.00024719	CACNA1A	voltage-dependent P/Q-type calcium channel subunit alpha-1A [Danio rerio]	Organismal Systems;Environmental Information Processing;Human Diseases	Sensory system;Endocrine and metabolic diseases;Nervous system;Substance dependence;Signal transduction	ko04010//MAPK signaling pathway;ko04020//Calcium signaling pathway;ko04728//Dopaminergic synapse;ko04725//Cholinergic synapse;ko04723//Retrograde endocannabinoid signaling;ko04724//Glutamatergic synapse;ko04726//Serotonergic synapse;ko04727//GABAergic synapse;ko05032//Morphine addiction;ko04730//Long-term depression;ko04721//Synaptic vesicle cycle;ko04742//Taste transduction;ko04930//Type II diab…	K04344	-	-	-
ENSDARG00000021735	14	13	203	85	0.07	0.05	1.01	0.49	0.06	0.75	3.64386	8.83e-08	8.7e-07	CACNA1B	voltage-dependent N-type calcium channel subunit alpha-1B [Danio rerio]	Organismal Systems;Environmental Information Processing;Human Diseases	Endocrine and metabolic diseases;Signal transduction;Nervous system;Substance dependence	ko04010//MAPK signaling pathway;ko04020//Calcium signaling pathway;ko04728//Dopaminergic synapse;ko04725//Cholinergic synapse;ko04723//Retrograde endocannabinoid signaling;ko04726//Serotonergic synapse;ko04727//GABAergic synapse;ko05032//Morphine addiction;ko04721//Synaptic vesicle cycle;ko04930//Type II diabetes mellitus;ko05033//Nicotine addiction	K04849	-	-	-
ENSDARG00000079295	10	14	114	48	0.06	0.07	0.68	0.33	0.065	0.505	2.95777	6.74e-05	0.000377439	CACNA1B	PREDICTED: voltage-dependent N-type calcium channel subunit alpha-1B isoform X3 [Danio rerio]	Human Diseases;Environmental Information Processing;Organismal Systems	Substance dependence;Nervous system;Signal transduction;Endocrine and metabolic diseases	ko04010//MAPK signaling pathway;ko04020//Calcium signaling pathway;ko04728//Dopaminergic synapse;ko04725//Cholinergic synapse;ko04723//Retrograde endocannabinoid signaling;ko04726//Serotonergic synapse;ko04727//GABAergic synapse;ko05032//Morphine addiction;ko04721//Synaptic vesicle cycle;ko04930//Type II diabetes mellitus;ko05033//Nicotine addiction	K04849	-	-	-
ENSDARG00000062346	80	115	26	3	0.76	0.92	0.26	0.03	0.84	0.145	-2.53434	0.0177587	0.0497217	CACNA1E	PREDICTED: voltage-dependent R-type calcium channel subunit alpha-1E isoform X4 [Danio rerio]	Human Diseases;Environmental Information Processing	Endocrine and metabolic diseases;Signal transduction	ko04010//MAPK signaling pathway;ko04020//Calcium signaling pathway;ko04930//Type II diabetes mellitus	K04852	-	-	-
ENSDARG00000089913	30	33	125	58	0.16	0.15	0.68	0.37	0.155	0.525	1.76005	0.0042561	0.0147086	CACNA1G	PREDICTED: voltage-dependent T-type calcium channel subunit alpha-1G isoform X3 [Danio rerio]	Human Diseases;Organismal Systems;Environmental Information Processing	Endocrine system;Environmental adaptation;Endocrine and metabolic diseases;Signal transduction	ko04010//MAPK signaling pathway;ko04020//Calcium signaling pathway;ko04934//Cushing syndrome;ko04713//Circadian entrainment;ko04925//Aldosterone synthesis and secretion;ko04927//Cortisol synthesis and secretion;ko04930//Type II diabetes mellitus	K04854	-	-	-
MSTRG.18309	0	1	6	197	0	0.01	0.06	2.15	0.005	1.105	7.7879	0.00028694	0.00138986	CACNA1H	PREDICTED: voltage-dependent T-type calcium channel subunit alpha-1H isoform X3 [Danio rerio]	Human Diseases;Organismal Systems;Environmental Information Processing	Signal transduction;Endocrine and metabolic diseases;Environmental adaptation;Endocrine system	ko04010//MAPK signaling pathway;ko04020//Calcium signaling pathway;ko04934//Cushing syndrome;ko04713//Circadian entrainment;ko04925//Aldosterone synthesis and secretion;ko04927//Cortisol synthesis and secretion	K04855	-	-	-
ENSDARG00000042552	10	15	1016	526	0.05	0.07	5.6	3.36	0.06	4.48	6.22239	3.41e-37	3.47e-35	CACNA1S	voltage-dependent L-type calcium channel subunit alpha-1S [Danio rerio]	Environmental Information Processing;Organismal Systems;Human Diseases	Cardiovascular diseases;Endocrine and metabolic diseases;Circulatory system;Endocrine system;Nervous system;Signal transduction;Neurodegenerative diseases	ko04010//MAPK signaling pathway;ko04024//cAMP signaling pathway;ko04020//Calcium signaling pathway;ko04022//cGMP - PKG signaling pathway;ko04921//Oxytocin signaling pathway;ko04261//Adrenergic signaling in cardiomyocytes;ko05010//Alzheimer disease;ko04934//Cushing syndrome;ko04270//Vascular smooth muscle contraction;ko04725//Cholinergic synapse;ko04723//Retrograde endocannabinoid signaling;ko0541…	K04857	GO:0034704//calcium channel complex	GO:0005262//calcium channel activity;GO:0005488//binding	GO:0006816//calcium ion transport;GO:0034220//ion transmembrane transport
ENSDARG00000029457	0	0	128	50	0	0	0.76	0.34	0.001	0.55	9.10329	1.02e-07	9.92e-07	CACNA1S	calcium channel, voltage-dependent, L type, alpha 1S subunit, a [Danio rerio]	Human Diseases;Environmental Information Processing;Organismal Systems	Endocrine and metabolic diseases;Cardiovascular diseases;Endocrine system;Circulatory system;Nervous system;Neurodegenerative diseases;Signal transduction	ko04010//MAPK signaling pathway;ko04024//cAMP signaling pathway;ko04020//Calcium signaling pathway;ko04022//cGMP - PKG signaling pathway;ko04921//Oxytocin signaling pathway;ko04261//Adrenergic signaling in cardiomyocytes;ko05010//Alzheimer disease;ko04934//Cushing syndrome;ko04270//Vascular smooth muscle contraction;ko04725//Cholinergic synapse;ko04723//Retrograde endocannabinoid signaling;ko0541…	K04857	-	-	-
ENSDARG00000014804	72	71	524	364	0.63	0.52	4.78	3.84	0.575	4.31	2.90605	2.29e-19	8.68e-18	CACNA2D1	PREDICTED: voltage-dependent calcium channel subunit alpha-2/delta-1 isoform X3 [Danio rerio]	Human Diseases;Environmental Information Processing;Organismal Systems	Cardiovascular diseases;Circulatory system;Endocrine system;Signal transduction	ko04010//MAPK signaling pathway;ko04921//Oxytocin signaling pathway;ko04261//Adrenergic signaling in cardiomyocytes;ko05414//Dilated cardiomyopathy (DCM);ko05410//Hypertrophic cardiomyopathy (HCM);ko05412//Arrhythmogenic right ventricular cardiomyopathy (ARVC);ko04260//Cardiac muscle contraction	K04858	-	-	-
ENSDARG00000073752	4	7	59	35	0.08	0.11	1.19	0.82	0.095	1.005	3.40312	0.000100786	0.000541686	Cacna2d1	PREDICTED: voltage-dependent calcium channel subunit alpha-2/delta-1 isoform X6 [Sinocyclocheilus grahami]	Environmental Information Processing;Organismal Systems;Human Diseases	Endocrine system;Circulatory system;Cardiovascular diseases;Signal transduction	ko04010//MAPK signaling pathway;ko04921//Oxytocin signaling pathway;ko04261//Adrenergic signaling in cardiomyocytes;ko05414//Dilated cardiomyopathy (DCM);ko05410//Hypertrophic cardiomyopathy (HCM);ko05412//Arrhythmogenic right ventricular cardiomyopathy (ARVC);ko04260//Cardiac muscle contraction	K04858	-	-	-
MSTRG.19265	290	295	50	78	2.07	1.77	0.37	0.67	1.92	0.52	-1.88452	0.000106612	0.000570372	CACNA2D4	PREDICTED: voltage-dependent calcium channel subunit alpha-2/delta-4 isoform X3 [Danio rerio]	Human Diseases;Organismal Systems;Environmental Information Processing	Signal transduction;Cardiovascular diseases;Circulatory system;Endocrine system	ko04010//MAPK signaling pathway;ko04921//Oxytocin signaling pathway;ko04261//Adrenergic signaling in cardiomyocytes;ko05414//Dilated cardiomyopathy (DCM);ko05410//Hypertrophic cardiomyopathy (HCM);ko05412//Arrhythmogenic right ventricular cardiomyopathy (ARVC);ko04260//Cardiac muscle contraction	K04861	-	-	-
ENSDARG00000002167	0	0	16	7	0	0	0.32	0.16	0.001	0.24	7.90689	0.0174356	0.0489394	Cacnb1	PREDICTED: voltage-dependent L-type calcium channel subunit beta-1 isoform X4 [Danio rerio]	Environmental Information Processing;Organismal Systems;Human Diseases	Endocrine system;Circulatory system;Cardiovascular diseases;Signal transduction	ko04010//MAPK signaling pathway;ko04921//Oxytocin signaling pathway;ko04261//Adrenergic signaling in cardiomyocytes;ko05414//Dilated cardiomyopathy (DCM);ko05410//Hypertrophic cardiomyopathy (HCM);ko05412//Arrhythmogenic right ventricular cardiomyopathy (ARVC);ko04260//Cardiac muscle contraction	K04862	-	-	-
ENSDARG00000099045	11	12	50	31	0.15	0.13	0.69	0.49	0.14	0.59	2.07529	0.00656181	0.0213275	CACNB2	calcium channel beta subunit 2.1_tv5 [Danio rerio]	Environmental Information Processing;Organismal Systems;Human Diseases	Cardiovascular diseases;Circulatory system;Endocrine system;Signal transduction	ko04010//MAPK signaling pathway;ko04921//Oxytocin signaling pathway;ko04261//Adrenergic signaling in cardiomyocytes;ko05414//Dilated cardiomyopathy (DCM);ko05410//Hypertrophic cardiomyopathy (HCM);ko05412//Arrhythmogenic right ventricular cardiomyopathy (ARVC);ko04260//Cardiac muscle contraction	K04863	-	-	-
ENSDARG00000062174	72	147	404	257	0.74	1.26	4.29	3.16	1	3.725	1.89724	1.86e-05	0.000118062	CACNB4	calcium channel, voltage-dependent, beta 4b subunit isoform 2 [Danio rerio]	Human Diseases;Environmental Information Processing;Organismal Systems	Endocrine system;Circulatory system;Cardiovascular diseases;Signal transduction	ko04010//MAPK signaling pathway;ko04921//Oxytocin signaling pathway;ko04261//Adrenergic signaling in cardiomyocytes;ko05414//Dilated cardiomyopathy (DCM);ko05410//Hypertrophic cardiomyopathy (HCM);ko05412//Arrhythmogenic right ventricular cardiomyopathy (ARVC);ko04260//Cardiac muscle contraction	K04865	-	-	-
MSTRG.15285	63	104	28	15	1.12	1.56	0.52	0.32	1.34	0.42	-1.67377	0.00846437	0.0265356	Cacnb4	PREDICTED: voltage-dependent L-type calcium channel subunit beta-4 [Danio rerio]	Human Diseases;Organismal Systems;Environmental Information Processing	Signal transduction;Endocrine system;Circulatory system;Cardiovascular diseases	ko04010//MAPK signaling pathway;ko04921//Oxytocin signaling pathway;ko04261//Adrenergic signaling in cardiomyocytes;ko05414//Dilated cardiomyopathy (DCM);ko05410//Hypertrophic cardiomyopathy (HCM);ko05412//Arrhythmogenic right ventricular cardiomyopathy (ARVC);ko04260//Cardiac muscle contraction	K04864	GO:0034704//calcium channel complex	-	GO:0006816//calcium ion transport
ENSDARG00000008772	13	29	1290	860	0.12	0.23	12.47	9.63	0.175	11.05	5.98055	4.95e-52	8.42e-50	CACNG1	calcium channel, voltage-dependent, gamma subunit 1a [Danio rerio]	Human Diseases;Environmental Information Processing;Organismal Systems	Cardiovascular diseases;Circulatory system;Endocrine system;Signal transduction	ko04010//MAPK signaling pathway;ko04921//Oxytocin signaling pathway;ko04261//Adrenergic signaling in cardiomyocytes;ko05414//Dilated cardiomyopathy (DCM);ko05410//Hypertrophic cardiomyopathy (HCM);ko05412//Arrhythmogenic right ventricular cardiomyopathy (ARVC);ko04260//Cardiac muscle contraction	K04866	GO:0034704//calcium channel complex	GO:0005262//calcium channel activity	GO:0006816//calcium ion transport;GO:0034220//ion transmembrane transport
[truncated: 5,083 more rows]
