# Supplementary material for: High-throughput transcriptome sequencing reveals the key stages of cardiovascular development in zebrafish embryos
Source: BMC Genomics. 2022 Aug 13;23:587. doi: 10.1186/s12864-022-08808-x (PMC9375324; doi:10.1186/s12864-022-08808-x)
Supplement: Supplementary file 6 — Additional file 6: Table S5. The DEGs of T2 VS T3. [file 12864_2022_8808_MOESM6_ESM.zip › Supplementary table 5.xlsx]

## Sheet: T2-vs-T3.filter.annot
Table S5 The DEGs of T2 VS T3
id	T2-1_count	T2-2_count	T3-1_count	T3-2_count	T2-1_fpkm	T2-2_fpkm	T3-1_fpkm	T3-2_fpkm	T2_mean	T3_mean	log2(fc)	PValue	FDR	Symbol	Description	KEGG_A_class	KEGG_B_class	Pathway	K_ID	GO Component	GO Function	GO Process
ENSDARG00000096375	266	355	938	934	2.08	2.48	8.3	9.57	2.28	8.935	1.97043	8.01e-16	5.88e-14	2021-03-07	March7 protein [Danio rerio]	-	-	-	-	-	GO:0046914//transition metal ion binding	-
ENSDARG00000030656	157	222	643	400	1.72	2.18	7.98	5.75	1.95	6.865	1.81579	2.1e-08	5.93e-07	2021-09-03	PREDICTED: neuronal-specific septin-3 isoform X1 [Danio rerio]	Human Diseases	Infectious diseases	ko05100//Bacterial invasion of epithelial cells	K16938	GO:0044424//intracellular part	GO:0036094//small molecule binding	GO:0044763//single-organism cellular process
MSTRG.5568	117	176	24	39	5.05	6.79	1.17	2.2	5.92	1.685	-1.81285	0.00332201	0.0234198	2021-09-05	septin-4 [Danio rerio]	Cellular Processes	Cell growth and death	ko04210//Apoptosis;ko04215//Apoptosis - multiple species	K16943	-	GO:0032550//purine ribonucleoside binding	GO:0044763//single-organism cellular process
MSTRG.5310	2871	2034	813	1004	40.55	25.71	12.99	18.58	33.13	15.785	-1.06958	0.00455075	0.0299831	2021-09-06	septin-6 [Danio rerio]	Human Diseases	Infectious diseases	ko05100//Bacterial invasion of epithelial cells	K16939	GO:0042995//cell projection	GO:0032550//purine ribonucleoside binding	GO:0007368//determination of left/right symmetry
ENSDARG00000103900	567	768	1276	977	7.64	9.26	19.44	17.24	8.45	18.34	1.11797	1.37e-07	3.29e-06	2021-09-09	septin 9b isoform a [Danio rerio]	Human Diseases	Infectious diseases	ko05100//Bacterial invasion of epithelial cells	K16938	-	-	-
MSTRG.17852	0	0	91	66	0	0	4.12	3.46	0.001	3.79	11.888	1.71e-08	4.97e-07	--	-	-	-	-	-	-	-	-
MSTRG.16778	0	0	86	52	0	0	4.1	2.87	0.001	3.485	11.7669	7.71e-08	1.94e-06	--	-	-	-	-	-	-	-	-
MSTRG.24368	0	0	73	40	0	0	3.25	2.06	0.001	2.655	11.3745	5.12e-07	1.06e-05	--	-	-	-	-	-	-	-	-
MSTRG.12844	0	0	17	19	0	0	2.28	2.95	0.001	2.615	11.3526	0.00107333	0.00926416	--	-	-	-	-	-	-	-	-
MSTRG.7471	0	0	10	26	0	0	0.82	2.46	0.001	1.64	10.6795	0.00214419	0.0164344	--	-	-	-	-	-	-	-	-
MSTRG.4896	0	0	60	16	0	0	2.39	0.74	0.001	1.565	10.6119	6.91e-05	0.000873033	--	-	-	-	-	-	-	-	-
MSTRG.6161	0	0	44	30	0	0	1.68	1.33	0.001	1.505	10.5555	9.01e-06	0.000141956	--	-	-	-	-	-	-	-	-
MSTRG.14376	0	0	25	21	0	0	1.27	1.24	0.001	1.255	10.2935	0.000235322	0.00253993	--	-	-	-	-	-	-	-	-
MSTRG.23012	0	0	18	19	0	0	1	1.22	0.001	1.11	10.1163	0.000904443	0.00806329	--	-	-	-	-	-	-	-	-
MSTRG.1030	0	0	20	14	0	0	1.16	0.94	0.001	1.05	10.0362	0.00157494	0.0127558	--	-	-	-	-	-	-	-	-
ENSDARG00000098800	0	0	30	31	0	0	0.9	1.08	0.001	0.99	9.95128	3.37e-05	0.000462137	--	-	-	-	-	-	-	-	-
ENSDARG00000104572	0	0	27	23	0	0	0.21	0.21	0.001	0.21	7.71425	0.000133955	0.00156056	--	-	-	-	-	-	-	-	-
MSTRG.14375	2	0	63	21	0.06	0	2.03	0.78	0.03	1.405	5.54946	0.000277553	0.00293076	--	-	-	-	-	-	-	-	-
MSTRG.4907	0	5	53	39	0	0.1	1.36	1.16	0.05	1.26	4.65535	0.000789497	0.00717233	--	-	-	-	-	-	-	-	-
ENSDARG00000096616	0	5	55	29	0	0.28	3.83	2.34	0.14	3.085	4.46177	0.00217236	0.0165923	--	-	-	-	-	-	-	-	-
MSTRG.3570	107	154	2972	1273	1.97	2.54	61.87	30.69	2.255	46.28	4.35919	1.08e-24	1.75e-22	--	-	-	-	-	-	-	-	-
MSTRG.20793	0	5	36	28	0	0.17	1.52	1.37	0.085	1.445	4.08746	0.0071076	0.0426489	--	-	-	-	-	-	-	-	-
MSTRG.3571	25	19	362	173	1.26	0.85	20.56	11.38	1.055	15.97	3.92005	5.53e-13	2.96e-11	--	-	-	-	-	-	-	-	-
MSTRG.20113	4	5	29	37	0.13	0.14	1.06	1.57	0.135	1.315	3.28403	0.000542057	0.00521462	--	-	-	-	-	-	-	-	-
MSTRG.20804	16	22	142	100	0.49	0.61	4.96	4.05	0.55	4.505	3.03402	1.91e-09	6.47e-08	--	-	-	-	-	-	-	-	-
MSTRG.5088	18	12	110	55	0.29	0.17	2	1.16	0.23	1.58	2.78022	6.79e-05	0.000859734	--	-	-	-	-	-	-	-	-
MSTRG.24352	106	145	589	524	3.26	4	20.52	21.14	3.63	20.83	2.52062	1.41e-21	1.8e-19	--	-	-	-	-	-	-	-	-
MSTRG.3568	104	106	577	187	1.74	1.59	10.94	4.1	1.665	7.52	2.17521	0.000180899	0.0020253	--	-	-	-	-	-	-	-	-
MSTRG.22416	245	314	710	724	8.27	9.48	27.1	32	8.875	29.55	1.73534	5.23e-12	2.5e-10	--	-	-	-	-	-	-	-	-
MSTRG.18711	46	40	115	104	3.84	2.99	10.86	11.37	3.415	11.115	1.70255	0.000123133	0.00144926	--	-	-	-	-	-	-	-	-
ENSDARG00000099621	91	110	309	163	0.42	0.45	1.61	0.99	0.435	1.3	1.57942	0.0001662	0.00188036	--	-	-	-	-	-	-	-	-
MSTRG.332	86	112	257	186	1.67	1.95	5.65	4.73	1.81	5.19	1.51974	3.9e-06	6.7e-05	--	-	-	-	-	-	-	-	-
MSTRG.24353	56	139	233	188	3.47	7.72	16.36	15.28	5.595	15.82	1.49954	0.0059602	0.0370497	--	-	-	-	-	-	-	-	-
MSTRG.22571	213	224	535	337	6.66	6.27	18.94	13.81	6.465	16.375	1.34077	3.94e-06	6.75e-05	--	-	-	-	-	-	-	-	-
MSTRG.2718	495	563	1192	857	10.76	10.95	29.31	24.4	10.855	26.855	1.30683	1.79e-11	7.87e-10	--	-	-	-	-	-	-	-	-
MSTRG.8105	334	303	130	109	7.39	6	3.25	3.16	6.695	3.205	-1.06276	0.000905387	0.00806897	--	-	-	-	-	-	-	-	-
MSTRG.4027	479	614	158	188	14.45	16.58	5.39	7.43	15.515	6.41	-1.27527	0.00017361	0.00195159	--	-	-	-	-	-	-	-	-
MSTRG.16066	349	592	145	151	7.92	12.02	3.72	4.49	9.97	4.105	-1.28021	0.00128207	0.010755	--	-	-	-	-	-	-	-	-
MSTRG.10173	200	165	52	62	3.39	2.5	1	1.37	2.945	1.185	-1.31338	0.00615144	0.0380137	--	-	-	-	-	-	-	-	-
MSTRG.5893	3049	3639	1153	865	147.12	157.12	62.94	54.68	152.12	58.81	-1.37108	2.01e-16	1.59e-14	--	-	-	-	-	-	-	-	-
MSTRG.3453	290	283	58	103	24.28	21.2	5.49	11.3	22.74	8.395	-1.43763	0.00830928	0.0481978	--	-	-	-	-	-	-	-	-
ENSDARG00000058488	466	581	103	160	9.06	10.11	2.27	4.08	9.585	3.175	-1.59402	0.000345869	0.00354391	--	-	-	-	-	-	-	-	-
ENSDARG00000095434	472	724	128	75	21.89	30.04	6.71	4.56	25.965	5.635	-2.20408	1.11e-08	3.36e-07	--	-	-	-	-	-	-	-	-
MSTRG.16064	8485	8547	1482	915	182.36	164.37	36.03	25.76	173.365	30.895	-2.48837	2.58e-26	4.61e-24	--	-	-	-	-	-	-	-	-
MSTRG.22576	202	15	5	0	6.06	0.4	0.17	0	3.23	0.085	-5.24793	0.00418385	0.0279797	--	-	-	-	-	-	-	-	-
MSTRG.11948	0	419	0	0	0	30.37	0	0	15.185	0.001	-13.8904	1.46e-06	2.73e-05	--	-	-	-	-	-	-	-	-
ENSDARG00000015866	23860	31882	49100	51616	1018.95	1218.36	2372.21	2887.61	1118.65	2629.91	1.23325	7.21e-09	2.22e-07	--	14 kDa apolipoprotein [Hemibarbus mylodon]	-	-	-	-	-	-	GO:0009792//embryo development ending in birth or egg hatching;GO:0048598//embryonic morphogenesis
ENSDARG00000099200	1465	2234	8039	5268	33.16	45.25	205.88	156.22	39.205	181.05	2.20728	1.09e-16	8.85e-15	--	26-29kD-proteinase protein, partial [Danio rerio]	-	-	-	-	-	GO:0070011//peptidase activity, acting on L-amino acid peptides	-
ENSDARG00000088514	22	26	176	114	0.19	0.21	1.76	1.32	0.2	1.54	2.94486	3.98e-10	1.5e-08	--	actinodin1 precursor [Danio rerio]	-	-	-	-	-	-	GO:0048736//appendage development
ENSDARG00000079302	4	6	47	29	0.05	0.06	0.62	0.45	0.055	0.535	3.28204	0.00023134	0.00250621	--	actinodin2 precursor [Danio rerio]	-	-	-	-	-	-	GO:0048513//animal organ development
ENSDARG00000015263	18	28	136	77	0.32	0.44	2.71	1.78	0.38	2.245	2.56264	7.74e-06	0.00012406	--	ADM precursor [Danio rerio]	Organismal Systems	Circulatory system	ko04270//Vascular smooth muscle contraction	K12333	-	-	-
ENSDARG00000052731	154	185	0	6	2.58	2.78	0	0.13	2.68	0.065	-5.36565	4.58e-06	7.75e-05	--	ankyrin repeat domain 31 [Danio rerio]	-	-	-	-	-	-	-
ENSDARG00000040298	9178	11697	26106	21416	186.98	213.23	601.68	571.54	200.105	586.61	1.55164	5.66e-26	9.99e-24	--	Apolipoprotein A-IV, partial [Danio rerio]	-	-	-	-	-	-	-
MSTRG.6930	2877	3868	4938	6151	83.75	100.76	162.63	234.58	92.255	198.605	1.1062	7.81e-05	0.00097195	--	Apolipoprotein A-IV, partial [Danio rerio]	-	-	-	-	-	-	-
MSTRG.6931	208	301	523	380	11.03	14.28	31.38	26.4	12.655	28.89	1.19086	3.33e-05	0.000458374	--	apolipoprotein A-IV-like precursor [Danio rerio]	-	-	-	-	-	-	-
ENSDARG00000092155	3593	4465	8635	7826	35.77	39.77	97.24	102.05	37.77	99.645	1.39956	2.4e-20	2.77e-18	--	apolipoprotein C-II precursor [Danio rerio]	-	-	-	-	-	-	-
ENSDARG00000076838	318	305	1097	974	12.34	10.59	48.16	49.51	11.465	48.835	2.09068	6.51e-25	1.08e-22	--	apolipoprotein M precursor [Danio rerio]	-	-	-	-	GO:0044421//extracellular region part	-	-
ENSDARG00000087961	92	84	7	19	3.3	2.7	0.28	0.89	3	0.585	-2.35845	0.00631489	0.0388229	--	avidin precursor [Danio rerio]	-	-	-	-	-	-	-
ENSDARG00000089429	0	0	31	19	0	0	0.45	0.32	0.001	0.385	8.58871	0.000172007	0.00193688	--	Basement membrane-specific heparan sulfate proteoglycan core protein [Larimichthys crocea]	-	-	-	-	-	-	-
ENSDARG00000104945	118	115	512	435	6.93	6.04	34.03	33.47	6.485	33.75	2.37971	3.52e-21	4.29e-19	--	beta-synuclein [Danio rerio]	-	-	-	-	GO:0044424//intracellular part	-	GO:0007626//locomotory behavior;GO:0030182//neuron differentiation
ENSDARG00000097344	276	212	63	85	12.64	8.69	3.26	5.1	10.665	4.18	-1.35131	0.00698486	0.0420794	--	biogenesis of lysosome-related organelles complex 1 subunit 3 [Danio rerio]	-	-	-	-	-	-	-
ENSDARG00000055527	507	994	1558	912	6.58	11.54	22.87	15.5	9.06	19.185	1.0824	0.0062831	0.0386456	--	calymmin precursor [Danio rerio]	-	-	-	-	-	-	-
MSTRG.3208	276	648	1279	815	11.32	23.77	59.32	43.77	17.545	51.545	1.55477	0.000617811	0.00582609	--	cathepsin L1-like precursor [Danio rerio]	-	-	-	-	-	-	-
ENSDARG00000090873	0	0	14	15	0	0	0.89	1.1	0.001	0.995	9.95855	0.00332662	0.0234397	--	CC chemokine [Paralichthys olivaceus]	-	-	-	-	-	GO:0005125//cytokine activity	GO:0002376//immune system process
ENSDARG00000051975	240	263	555	418	2.96	2.9	7.75	6.76	2.93	7.255	1.30807	3.94e-09	1.27e-07	--	CD99 molecule precursor [Danio rerio]	Environmental Information Processing;Organismal Systems	Signaling molecules and interaction;Immune system	ko04514//Cell adhesion molecules (CAMs);ko04670//Leukocyte transendothelial migration	K06520	-	-	-
ENSDARG00000075045	9	19	80	65	0.24	0.46	2.44	2.3	0.35	2.37	2.75946	3.95e-05	0.000534631	--	chemokine (C-X-C motif) ligand 18b precursor [Danio rerio]	Organismal Systems;Environmental Information Processing	Signaling molecules and interaction;Immune system	ko04062//Chemokine signaling pathway;ko04060//Cytokine-cytokine receptor interaction	K10032	GO:0005576//extracellular region	GO:0005125//cytokine activity;GO:0042379//chemokine receptor binding	GO:0002283//neutrophil activation involved in immune response;GO:0007166//cell surface receptor signaling pathway;GO:0009605//response to external stimulus;GO:0010033//response to organic substance;GO:0051179//localization;GO:0070887//cellular response to chemical stimulus
MSTRG.7541	193	195	575	273	1.99	1.8	6.7	3.68	1.895	5.19	1.45354	0.000382616	0.00385727	--	collagen alpha-1(XXVII) chain A precursor [Danio rerio]	-	-	-	-	-	-	GO:0031214//biomineral tissue development;GO:0048562//embryonic organ morphogenesis
MSTRG.10279	2379	2760	10019	7546	20.87	21.67	99.44	86.72	21.27	93.08	2.12965	2.64e-51	1.07e-48	--	collagen alpha-2(IX) chain precursor [Danio rerio]	Organismal Systems;Cellular Processes;Environmental Information Processing;Human Diseases	Signal transduction;Signaling molecules and interaction;Cellular community - eukaryotes;Infectious diseases;Digestive system	ko04151//PI3K-Akt signaling pathway;ko05165//Human papillomavirus infection;ko04510//Focal adhesion;ko04974//Protein digestion and absorption;ko04512//ECM-receptor interaction	K08131	-	-	-
MSTRG.1094	21	15	1044	612	1.1	0.7	61.7	41.88	0.9	51.79	5.8466	5.55e-43	1.78e-40	--	collagen, type V, alpha 3b precursor [Danio rerio]	-	-	-	-	-	-	-
ENSDARG00000103533	208	382	1049	626	3.59	5.9	20.47	14.15	4.745	17.31	1.86713	1.75e-06	3.22e-05	--	C-type lectin domain family 14 member A precursor [Danio rerio]	-	-	-	-	-	GO:0046872//metal ion binding	-
ENSDARG00000109678	166	237	345	320	18.07	23.09	42.49	45.64	20.58	44.065	1.09839	0.000195788	0.00217465	--	death-associated protein-like 1 [Danio rerio]	-	-	-	-	-	-	-
ENSDARG00000075161	0	0	42	21	0	0	1.63	0.94	0.001	1.285	10.3276	5.03e-05	0.000660978	--	Defbl1 protein [Danio rerio]	-	-	-	-	-	-	GO:0006950//response to stress;GO:0009617//response to bacterium
ENSDARG00000079034	356	381	42	97	6.27	6	0.84	2.24	6.135	1.54	-1.99413	0.00137166	0.0113686	--	egg envelope glycoprotein-like precursor [Danio rerio]	-	-	-	-	-	-	-
ENSDARG00000053448	48	55	329	231	1.3	1.34	10.12	8.22	1.32	9.17	2.79638	1.9e-16	1.51e-14	--	fish-egg lectin-like precursor [Danio rerio]	-	-	-	-	-	-	-
ENSDARG00000034423	310	304	962	806	10.96	9.62	38.48	37.33	10.29	37.905	1.88115	1.34e-21	1.71e-19	--	gamma-synuclein [Danio rerio]	-	-	-	-	-	-	-
ENSDARG00000043074	0	0	47	19	0	0	2.1	0.98	0.001	1.54	10.5887	5.85e-05	0.000754877	--	gastrin-releasing peptide precursor [Danio rerio]	Environmental Information Processing	Signaling molecules and interaction	ko04080//Neuroactive ligand-receptor interaction	K05224	-	-	-
MSTRG.8110	21	25	75	46	0.52	0.55	2.08	1.48	0.535	1.78	1.73427	0.003404	0.023838	--	hCG2038094, isoform CRA_a [Homo sapiens]	-	-	-	-	-	-	-
MSTRG.15429	233	292	73	84	5.54	6.21	1.96	2.61	5.875	2.285	-1.36239	0.000461028	0.00451949	--	histidine-rich carboxyl terminus protein 1 precursor [Danio rerio]	-	-	-	-	-	-	-
MSTRG.1067	0	1080	0	0	0	113.54	0	0	56.77	0.001	-15.7928	3.38e-07	7.33e-06	--	hsp90 co-chaperone Cdc37 [Danio rerio]	-	-	-	-	-	GO:0019900//kinase binding	GO:0044763//single-organism cellular process
MSTRG.2716	111	171	276	219	4.8	6.62	13.51	12.41	5.71	12.96	1.1825	0.000554853	0.0053202	--	hypothetical protein cypCar_00017848 [Cyprinus carpio]	-	-	-	-	-	-	-
MSTRG.2720	42	58	553	330	3.05	3.77	45.47	31.42	3.41	38.445	3.49495	2.5e-20	2.86e-18	--	hypothetical protein cypCar_00028912 [Cyprinus carpio]	-	-	-	-	-	-	-
ENSDARG00000096917	4	0	39	25	0.03	0	0.35	0.26	0.015	0.305	4.34577	0.00533875	0.033892	--	hypothetical protein cypCar_00029291 [Cyprinus carpio]	-	-	-	-	-	-	-
MSTRG.11153	44	32	3	5	1.86	1.21	0.14	0.28	1.535	0.21	-2.86978	0.00583946	0.036437	--	hypothetical protein cypCar_00029340 [Cyprinus carpio]	-	-	-	-	-	-	-
MSTRG.16263	129	140	339	197	1.91	1.85	5.67	3.81	1.88	4.74	1.33415	0.000189257	0.00210944	--	hypothetical protein cypCar_00041511, partial [Cyprinus carpio]	-	-	-	-	-	-	-
ENSDARG00000093156	89	63	903	545	3.48	2.2	39.9	27.89	2.84	33.895	3.57711	2.1e-20	2.45e-18	--	hypothetical protein EH28_24164 [Larimichthys crocea]	-	-	-	-	-	-	-
MSTRG.14691	26	22	75	48	0.67	0.51	2.2	1.63	0.59	1.915	1.69856	0.00447977	0.0295674	--	hypothetical protein XELAEV_18026444mg [Xenopus laevis]	-	-	-	-	-	-	-
ENSDARG00000095885	0	0	117	63	0	0	6.04	3.77	0.001	4.905	12.26	1.27e-08	3.79e-07	--	hypothetical protein Z043_123086, partial [Scleropages formosus]	-	-	-	-	-	-	-
ENSDARG00000058248	8	6	69	22	0.07	0.04	0.64	0.24	0.055	0.44	3	0.00224564	0.0170233	--	Im:6912380 protein, partial [Danio rerio]	-	-	-	-	-	GO:0004175//endopeptidase activity	GO:0007166//cell surface receptor signaling pathway;GO:0033619//membrane protein proteolysis
MSTRG.21846	402	425	0	0	9.99	9.45	0	0	9.72	0.001	-13.2467	5.57e-13	2.98e-11	--	interleukin 23 receptor [Danio rerio]	Environmental Information Processing;Organismal Systems;Human Diseases	Signaling molecules and interaction;Immune diseases;Cancers;Signal transduction;Immune system	ko05200//Pathways in cancer;ko04060//Cytokine-cytokine receptor interaction;ko04630//Jak-STAT signaling pathway;ko04658//Th1 and Th2 cell differentiation;ko05321//Inflammatiory bowel disease (IBD)	K05064	-	-	-
ENSDARG00000098662	0	0	11	14	0	0	0.28	0.41	0.001	0.345	8.43045	0.00681077	0.0412349	--	LOC100000433 protein, partial [Danio rerio]	-	-	-	-	-	-	-
ENSDARG00000073787	65	55	4	4	1.42	1.07	0.1	0.11	1.245	0.105	-3.56768	5.77e-05	0.00074623	--	LOC100003370 protein, partial [Danio rerio]	-	-	-	-	-	-	-
MSTRG.1309	77	89	983	549	3.89	4.02	56.12	36.29	3.955	46.205	3.5463	6.3e-25	1.06e-22	--	LOC561528 protein, partial [Danio rerio]	-	-	-	-	-	-	-
ENSDARG00000077519	116	82	29	12	2.47	1.56	0.7	0.33	2.015	0.515	-1.96814	0.00668677	0.040587	--	LOC567658 protein, partial [Danio rerio]	-	-	-	-	-	-	-
ENSDARG00000053358	57	28	337	152	0.69	0.3	4.63	2.42	0.495	3.525	2.83212	1.14e-05	0.000176126	--	LOC569631 protein, partial [Danio rerio]	-	-	-	-	-	-	-
MSTRG.3868	0	3	119	22	0	0.06	3.05	0.65	0.03	1.85	5.94642	0.000137975	0.001601	--	LOC799862 protein, partial [Danio rerio]	-	-	-	-	-	-	-
ENSDARG00000074869	21	38	178	138	0.86	1.39	8.25	7.41	1.125	7.83	2.79909	9.04e-09	2.75e-07	--	LOC799862 protein, partial [Danio rerio]	-	-	-	-	-	-	-
ENSDARG00000032156	323	326	36	90	10.93	9.88	1.38	3.99	10.405	2.685	-1.95428	0.00335158	0.0235578	--	L-rhamnose-binding lectin-like precursor [Danio rerio]	-	-	-	-	-	GO:0005488//binding	-
ENSDARG00000062483	29	31	127	47	0.83	0.79	4.1	1.76	0.81	2.93	1.85491	0.00737361	0.043812	--	lymphatic vessel endothelial hyaluronic receptor 1b precursor [Danio rerio]	-	-	-	-	-	-	-
ENSDARG00000101785	2	8	55	44	0.07	0.24	2.11	1.96	0.155	2.035	3.71469	0.000113264	0.00134758	--	lysosomal protein transmembrane 5 [Danio rerio]	-	-	-	-	-	-	-
ENSDARG00000078659	44	54	201	172	1.43	1.57	7.4	7.33	1.5	7.365	2.29572	1.72e-10	6.88e-09	--	membrane-spanning 4-domains subfamily A member 15 [Danio rerio]	-	-	-	-	-	-	-
MSTRG.22401	4097	3011	376	531	95.89	63.06	9.96	16.28	79.475	13.12	-2.59873	5.31e-11	2.25e-09	--	membrane-spanning 4-domains subfamily A member 15 [Danio rerio]	-	-	-	-	-	-	-
ENSDARG00000102051	60	54	120	149	5	4.02	11.3	16.25	4.51	13.775	1.61085	0.000594827	0.00564785	--	metallothionein B-like [Danio rerio]	-	-	-	-	-	-	-
ENSDARG00000069733	34	74	130	106	0.35	0.67	1.5	1.41	0.51	1.455	1.51245	0.00664246	0.0403833	--	mitochondrial antiviral-signaling protein isoform 1 [Danio rerio]	Human Diseases;Organismal Systems	Immune system;Infectious diseases	ko04621//NOD-like receptor signaling pathway;ko05168//Herpes simplex infection;ko05164//Influenza A;ko05161//Hepatitis B;ko05160//Hepatitis C;ko05162//Measles;ko04622//RIG-I-like receptor signaling pathway;ko04623//Cytosolic DNA-sensing pathway	K12648	GO:0043231//intracellular membrane-bounded organelle	GO:0046983//protein dimerization activity;GO:0060089//molecular transducer activity	GO:0001819//positive regulation of cytokine production;GO:0002252//immune effector process;GO:0010468//regulation of gene expression
ENSDARG00000079647	3	7	53	23	0.04	0.08	0.8	0.4	0.06	0.6	3.32193	0.00127288	0.0106847	--	mucin 13b, cell surface associated precursor [Danio rerio]	-	-	-	-	-	-	GO:0044767//single-organism developmental process
MSTRG.1410	0	2	24	17	0	0.07	1.02	0.84	0.035	0.93	4.7318	0.00386536	0.0262708	--	novel protein similar to human cystatin [Danio rerio]	-	-	-	-	-	GO:0004866//endopeptidase inhibitor activity	GO:0045861//negative regulation of proteolysis
MSTRG.22280	544	511	194	175	21.33	17.93	8.61	8.99	19.63	8.8	-1.15748	1.66e-05	0.000245943	--	nuclear fragile X mental retardation-interacting protein 1 [Danio rerio]	-	-	-	-	-	-	-
MSTRG.20391	147	94	28	15	7.71	4.41	1.66	1.03	6.06	1.345	-2.17171	0.0011193	0.00956665	--	ovary oogenesis-like protein [Danio rerio]	-	-	-	-	-	-	-
ENSDARG00000039756	0	0	9	16	0	0	0.36	0.74	0.001	0.55	9.10329	0.00771723	0.0455375	--	paired-like homeodomain transcription factor prop1 [Danio rerio]	-	-	-	-	GO:0043231//intracellular membrane-bounded organelle	GO:0003677//DNA binding	GO:0010468//regulation of gene expression;GO:0044767//single-organism developmental process
ENSDARG00000100582	1407	2084	3875	3240	42.24	55.99	131.62	127.43	49.115	129.525	1.39899	2.67e-10	1.03e-08	--	pancreatic secretory trypsin inhibitor-like precursor [Danio rerio]	-	-	-	-	-	-	-
ENSDARG00000035133	391	468	184	140	1.35	1.45	0.72	0.64	1.4	0.68	-1.04182	7.66e-05	0.000956943	--	phoenix [Danio rerio]	-	-	-	-	-	-	-
MSTRG.22729	712	1046	184	303	24.41	32.09	7.14	13.61	28.25	10.375	-1.44514	0.00185105	0.0145919	--	plac8 onzin related protein 5 [Danio rerio]	-	-	-	-	-	-	-
ENSDARG00000045003	108	122	852	518	1.59	1.61	14.19	9.99	1.6	12.09	2.91767	1.14e-21	1.47e-19	--	plasmalemma vesicle-associated protein [Danio rerio]	-	-	-	-	-	-	GO:0007166//cell surface receptor signaling pathway
ENSDARG00000057504	0	0	102	105	0	0	1.66	1.98	0.001	1.82	10.8297	1.6e-09	5.52e-08	--	PREDICTED: 4F2 cell-surface antigen heavy chain-like [Danio rerio]	-	-	-	-	-	GO:0043167//ion binding	GO:0044238//primary metabolic process
MSTRG.16067	1329	1708	535	352	16.1	18.52	7.33	5.59	17.31	6.46	-1.422	1.12e-08	3.37e-07	--	PREDICTED: 6-phosphofructo-2-kinase/fructose-2,6-bisphosphatase 2-like [Sinocyclocheilus rhinocerous]	Metabolism;Environmental Information Processing;Organismal Systems	Carbohydrate metabolism;Signal transduction;Endocrine system	ko04919//Thyroid hormone signaling pathway;ko04152//AMPK signaling pathway;ko00051//Fructose and mannose metabolism	K19029	-	-	-
MSTRG.10746	91	127	19	23	1.33	1.66	0.31	0.44	1.495	0.375	-1.99518	0.000621955	0.00585467	--	PREDICTED: adhesive plaque matrix protein [Danio rerio]	-	-	-	-	-	-	-
ENSDARG00000079462	51	90	182	176	1.58	2.5	6.38	7.15	2.04	6.765	1.72952	9.75e-05	0.00117538	--	PREDICTED: alanyl-tRNA editing protein Aarsd1-like isoform X3 [Scleropages formosus]	-	-	-	-	-	-	-
ENSDARG00000092143	0	0	217	201	0	0	6.1	6.55	0.001	6.325	12.6268	3.09e-12	1.52e-10	--	PREDICTED: ankyrin 1, erythrocytic a isoform X9 [Danio rerio]	Human Diseases;Organismal Systems	Immune system;Cancers	ko05205//Proteoglycans in cancer;ko04624//Toll and Imd signaling pathway	K10380	-	-	-
ENSDARG00000045423	141	168	8	28	1.13	1.2	0.07	0.29	1.165	0.18	-2.69426	0.00178812	0.0141943	--	PREDICTED: ankyrin repeat domain-containing protein 17-like [Danio rerio]	-	-	-	-	GO:0031224//intrinsic component of membrane	-	GO:0006865//amino acid transport
ENSDARG00000090623	5	10	136	30	0.02	0.04	0.69	0.18	0.03	0.435	3.85798	0.000221306	0.00241644	--	PREDICTED: apolipophorins-like [Cyprinus carpio]	-	-	-	-	-	-	-
ENSDARG00000101160	1089	1909	2598	3116	36.73	57.61	99.12	137.66	47.17	118.39	1.32761	0.00011968	0.00141495	--	PREDICTED: apolipoprotein A-IV isoform X1 [Danio rerio]	-	-	-	-	GO:0005615//extracellular space	GO:0008289//lipid binding	GO:0016043//cellular component organization;GO:0019538//protein metabolic process;GO:0030301//cholesterol transport;GO:0031323//regulation of cellular metabolic process;GO:0044255//cellular lipid metabolic process;GO:0044281//small molecule metabolic process;GO:0044707//single-multicellular organism process;GO:0045834//positive regulation of lipid metabolic process
ENSDARG00000092364	297	342	135	50	17.34	17.87	8.92	3.82	17.605	6.37	-1.46662	0.00743863	0.0441214	--	PREDICTED: apoptosis facilitator Bcl-2-like protein 14 [Danio rerio]	-	-	-	-	-	-	-
MSTRG.11420	774	0	0	0	21.64	0	0	0	10.82	0.001	-13.4014	4.78e-07	9.95e-06	--	PREDICTED: apoptosis-associated speck-like protein containing a CARD [Danio rerio]	Human Diseases;Cellular Processes;Organismal Systems	Infectious diseases;Cell growth and death;Immune system	ko04621//NOD-like receptor signaling pathway;ko04217//Necroptosis;ko05164//Influenza A;ko05132//Salmonella infection;ko04625//C-type lectin receptor signaling pathway;ko05133//Pertussis;ko05134//Legionellosis;ko04623//Cytosolic DNA-sensing pathway	K12799	-	GO:0036094//small molecule binding	-
ENSDARG00000077967	187	215	433	448	6.08	6.25	15.93	19.08	6.165	17.505	1.50559	1.88e-08	5.4e-07	--	PREDICTED: ATP synthase coupling factor 6, mitochondrial-like isoform X4 [Danio rerio]	Metabolism;Organismal Systems;Human Diseases	Environmental adaptation;Energy metabolism;Global and overview maps;Neurodegenerative diseases	ko01100//Metabolic pathways;ko04714//Thermogenesis;ko05010//Alzheimer disease;ko05016//Huntington disease;ko05012//Parkinson disease;ko00190//Oxidative phosphorylation	K02131	-	-	-
MSTRG.1029	0	0	14	21	0	0	1.11	1.93	0.001	1.52	10.5699	0.00146574	0.0120232	--	PREDICTED: B-cell receptor CD22-like [Danio rerio]	Organismal Systems;Environmental Information Processing	Signaling molecules and interaction;Immune system	ko04514//Cell adhesion molecules (CAMs);ko04662//B cell receptor signaling pathway;ko04640//Hematopoietic cell lineage	K06467	-	-	-
MSTRG.24593	69	53	277	207	2.43	1.67	11.04	9.55	2.05	10.295	2.32825	1.75e-09	5.98e-08	--	PREDICTED: beta-microseminoprotein [Danio rerio]	-	-	-	-	-	-	GO:0019538//protein metabolic process
ENSDARG00000026296	283	247	10	51	4.79	3.74	0.19	1.13	4.265	0.66	-2.69201	0.00392642	0.0266033	--	PREDICTED: breast carcinoma-amplified sequence 1 isoform X1 [Danio rerio]	-	-	-	-	-	-	-
MSTRG.15552	866	620	143	109	12.22	7.83	2.28	2.01	10.025	2.145	-2.22455	1.36e-09	4.74e-08	--	PREDICTED: breast carcinoma-amplified sequence 1 isoform X5 [Danio rerio]	-	-	-	-	-	-	-
MSTRG.24319	90	108	27	14	1.78	1.91	0.6	0.36	1.845	0.48	-1.94251	0.00132697	0.0110646	--	PREDICTED: calphotin isoform X2 [Danio rerio]	-	-	-	-	-	-	-
ENSDARG00000087863	35	8	0	0	0.58	0.12	0	0	0.35	0.001	-8.45121	0.00865353	0.0497011	--	PREDICTED: CD44 antigen [Danio rerio]	-	-	-	-	GO:0031224//intrinsic component of membrane	GO:0005539//glycosaminoglycan binding	-
ENSDARG00000116628	12	6	54	30	1.25	0.56	6.37	4.1	0.905	5.235	2.5322	0.00394438	0.0267181	--	PREDICTED: CD59 glycoprotein-like [Danio rerio]	-	-	-	-	-	-	-
ENSDARG00000094485	0	0	32	16	0	0	0.91	0.53	0.001	0.72	9.49185	0.000295165	0.00309188	--	PREDICTED: cell wall protein DAN4-like isoform X2 [Pygocentrus nattereri]	-	-	-	-	-	-	-
ENSDARG00000054218	317	482	167	122	5.34	7.27	3.19	2.69	6.305	2.94	-1.10068	0.00169487	0.0135973	--	PREDICTED: ceramide-1-phosphate transfer protein-like [Danio rerio]	-	-	-	-	GO:0044424//intracellular part	GO:0008289//lipid binding	GO:0006869//lipid transport
MSTRG.17908	0	0	599	248	0	0	7.72	3.7	0.001	5.71	12.4793	1.37e-13	8.08e-12	--	PREDICTED: chondroadherin-like protein [Danio rerio]	-	-	-	-	-	-	-
MSTRG.20786	1120	1576	454	379	4.2	5.29	1.93	1.86	4.745	1.895	-1.32421	3.65e-08	9.77e-07	--	PREDICTED: chondroitin sulfate proteoglycan 2 isoform X1 [Danio rerio]	Environmental Information Processing	Signaling molecules and interaction	ko04514//Cell adhesion molecules (CAMs)	K06793	-	-	-
MSTRG.2665	97	158	0	0	1.4	2.04	0	0	1.72	0.001	-10.7482	2.13e-08	6.03e-07	--	PREDICTED: cingulin-like isoform X2 [Danio rerio]	-	-	-	-	-	-	-
MSTRG.5012	705	615	237	224	16.99	13.27	6.46	7.07	15.13	6.765	-1.16125	4.83e-05	0.000638585	--	PREDICTED: coiled-coil domain-containing protein 106 isoform X2 [Danio rerio]	-	-	-	-	-	-	-
ENSDARG00000093612	1086	1406	461	394	32.91	38.13	15.81	15.64	35.52	15.725	-1.17557	2.02e-08	5.76e-07	--	PREDICTED: coiled-coil domain-containing protein 106 isoform X2 [Danio rerio]	-	-	-	-	-	-	-
MSTRG.23262	277	67	11	24	13.93	3.02	0.63	1.58	8.475	1.105	-2.93917	0.00432425	0.028685	--	PREDICTED: coiled-coil domain-containing protein 106-like isoform X1 [Danio rerio]	-	-	-	-	-	-	-
ENSDARG00000040118	487	453	5614	4392	5.94	4.95	77.48	70.19	5.445	73.835	3.7613	2.29e-97	3.54e-94	--	PREDICTED: collagen alpha-1(II) chain-like [Sinocyclocheilus anshuiensis]	Organismal Systems	Digestive system	ko04974//Protein digestion and absorption	K19721	-	-	-
ENSDARG00000073699	38	53	465	220	0.45	0.56	6.23	3.41	0.505	4.82	3.25468	1.38e-11	6.21e-10	--	PREDICTED: collagen alpha-1(IX) chain-like [Sinocyclocheilus anshuiensis]	Environmental Information Processing;Organismal Systems;Cellular Processes;Human Diseases	Digestive system;Signaling molecules and interaction;Cellular community - eukaryotes;Infectious diseases;Signal transduction	ko04151//PI3K-Akt signaling pathway;ko05165//Human papillomavirus infection;ko04510//Focal adhesion;ko04974//Protein digestion and absorption;ko04512//ECM-receptor interaction	K08131	-	-	-
MSTRG.4024	475	506	197	181	19.72	18.8	9.25	9.84	19.26	9.545	-1.01279	4.5e-05	0.000600027	--	PREDICTED: collagen alpha-1(XIII) chain [Danio rerio]	Organismal Systems	Digestive system	ko04974//Protein digestion and absorption	K16617	-	-	-
MSTRG.4025	181	188	65	53	7.25	6.74	2.95	2.78	6.995	2.865	-1.28779	0.000574477	0.00549233	--	PREDICTED: collagen alpha-1(XIII) chain [Danio rerio]	-	-	-	-	-	-	-
ENSDARG00000100249	5	5	52	25	0.16	0.14	1.89	1.05	0.15	1.47	3.29278	0.000424944	0.00422245	--	PREDICTED: collagen alpha-1(XXIII) chain isoform X2 [Danio rerio]	-	-	-	-	-	-	-
MSTRG.13535	3	25	184	46	0.04	0.3	2.82	0.82	0.17	1.82	3.42033	0.00411028	0.0276212	--	PREDICTED: collagen alpha-1(XXIII) chain-like isoform X2 [Danio rerio]	-	-	-	-	-	-	-
ENSDARG00000097483	330	270	92	58	10.22	7.48	3.22	2.35	8.85	2.785	-1.668	5.09e-05	0.000668546	--	PREDICTED: colorectal cancer-associated protein 2 isoform X2 [Danio rerio]	-	-	-	-	-	-	-
ENSDARG00000108340	0	0	10	14	0	0	0.43	0.7	0.001	0.565	9.14211	0.0083063	0.0481978	--	PREDICTED: C-type lectin domain family 10 member A isoform X4 [Danio rerio]	-	-	-	-	-	-	-
ENSDARG00000079903	0	0	20	12	0	0	0.59	0.41	0.001	0.5	8.96578	0.00239883	0.0179312	--	PREDICTED: C-type lectin domain family 4 member E [Danio rerio]	-	-	-	-	-	-	-
ENSDARG00000102537	62	45	0	0	0.71	0.46	0	0	0.585	0.001	-9.19229	1.38e-05	0.000208882	--	PREDICTED: C-type mannose receptor 2-like [Danio rerio]	-	-	-	-	-	-	-
MSTRG.18054	0	0	23	11	0	0	0.89	0.49	0.001	0.69	9.43045	0.00215155	0.0164716	--	PREDICTED: DELTA-actitoxin-Aeq1c-like [Danio rerio]	-	-	-	-	-	-	-
ENSDARG00000097746	144	103	216	190	5.54	3.55	9.41	9.58	4.545	9.495	1.06289	0.00704431	0.0423464	--	PREDICTED: dispanin subfamily A member 2b-like [Danio rerio]	-	-	-	-	-	-	GO:0050896//response to stimulus
MSTRG.3670	0	4	31	33	0	0.1	0.97	1.19	0.05	1.08	4.43296	0.0026511	0.0194899	--	PREDICTED: E3 ubiquitin-protein ligase RNF213-like [Fundulus heteroclitus]	-	-	-	-	-	-	-
ENSDARG00000078052	6249	6781	862	1379	190.31	184.79	29.7	55.01	187.55	42.355	-2.14667	1.62e-08	4.73e-07	--	PREDICTED: EMILIN-3 [Danio rerio]	-	-	-	-	-	-	-
ENSDARG00000087457	9	14	44	36	0.21	0.29	1.14	1.08	0.25	1.11	2.15056	0.003133	0.022339	--	PREDICTED: endothelial cell-specific chemotaxis regulator isoform X1 [Danio rerio]	-	-	-	-	-	-	GO:0035476//angioblast cell migration
ENSDARG00000101490	154	156	56	54	4.92	4.46	2.02	2.26	4.69	2.14	-1.13198	0.00576551	0.0360612	--	PREDICTED: ensconsin-like [Danio rerio]	-	-	-	-	-	-	-
ENSDARG00000076386	12	15	184	141	0.18	0.2	3.12	2.77	0.19	2.945	3.9542	3.58e-16	2.73e-14	--	PREDICTED: ependymin-like [Cyprinus carpio]	-	-	-	-	-	-	GO:0031589//cell-substrate adhesion
ENSDARG00000104992	10	21	82	43	0.24	0.45	2.25	1.36	0.345	1.805	2.38733	0.00163459	0.0131901	--	PREDICTED: epigen [Danio rerio]	-	-	-	-	-	-	-
ENSDARG00000099600	0	0	33	22	0	0	0.53	0.41	0.001	0.47	8.87652	8.17e-05	0.00101068	--	PREDICTED: Fc receptor-like protein 5 isoform X1 [Danio rerio]	-	-	-	-	-	-	-
ENSDARG00000101146	9	9	77	38	0.06	0.05	0.59	0.34	0.055	0.465	3.07973	8.54e-05	0.00104879	--	PREDICTED: Fc receptor-like protein 5 isoform X1 [Danio rerio]	-	-	-	-	-	-	-
ENSDARG00000091602	47	27	120	81	0.42	0.21	1.21	0.94	0.315	1.075	1.77091	0.00292471	0.0211232	--	PREDICTED: fibrillin-3-like [Stegastes partitus]	-	-	-	-	-	-	-
ENSDARG00000075027	0	0	68	24	0	0	1.96	0.8	0.001	1.38	10.4305	9.31e-06	0.000146018	--	PREDICTED: fibroblast growth factor receptor 1-like [Danio rerio]	-	-	-	-	-	-	-
MSTRG.25622	78	93	208	175	4.71	5.03	14.22	13.85	4.87	14.035	1.52704	1.83e-06	3.35e-05	--	PREDICTED: fibrous sheath CABYR-binding protein isoform X2 [Danio rerio]	Environmental Information Processing;Organismal Systems	Immune system;Signaling molecules and interaction	ko04514//Cell adhesion molecules (CAMs);ko04670//Leukocyte transendothelial migration	K06520	-	-	-
ENSDARG00000091834	0	2	78	35	0	0.01	0.45	0.23	0.005	0.34	6.08746	9.75e-06	0.000152142	--	PREDICTED: flocculation protein FLO11 isoform X2 [Danio rerio]	-	-	-	-	-	-	-
ENSDARG00000099076	119	70	11	19	1.35	0.71	0.14	0.28	1.03	0.21	-2.29418	0.00430698	0.028621	--	PREDICTED: flocculation protein FLO11-like [Danio rerio]	-	-	-	-	-	-	-
ENSDARG00000076476	54	45	9	6	0.62	0.46	0.12	0.09	0.54	0.105	-2.36257	0.0036419	0.0250546	--	PREDICTED: flocculation protein FLO11-like isoform X2 [Danio rerio]	-	-	-	-	-	-	-
ENSDARG00000096689	411	442	149	147	4.98	4.79	2.04	2.33	4.885	2.185	-1.16073	3.2e-05	0.0004426	--	PREDICTED: gastrula zinc finger protein XlCGF8.2DB-like [Danio rerio]	-	-	-	-	-	-	-
ENSDARG00000054363	51	62	154	103	1.37	1.49	4.68	3.62	1.43	4.15	1.5371	0.000202619	0.00223843	--	PREDICTED: glycosyltransferase family 92 protein F13G3.3-like isoform X1 [Sinocyclocheilus rhinocerous]	-	-	-	-	-	-	-
ENSDARG00000101485	19	55	2	3	0.5	1.3	0.06	0.1	0.9	0.08	-3.49185	0.00591031	0.036783	--	PREDICTED: golgin subfamily A member 3-like [Sinocyclocheilus grahami]	-	-	-	-	-	-	-
ENSDARG00000101613	597	770	202	268	3.44	3.97	1.32	2.03	3.705	1.675	-1.14531	0.00191797	0.0150338	--	PREDICTED: golgin subfamily A member 4-like [Sinocyclocheilus anshuiensis]	-	-	-	-	-	-	-
ENSDARG00000069998	10	2	95	49	0.32	0.06	3.43	2.05	0.19	2.74	3.8501	0.000167558	0.00189409	--	PREDICTED: GPI-linked NAD(P)(+)--arginine ADP-ribosyltransferase 1 isoform X1 [Danio rerio]	-	-	-	-	-	-	-
ENSDARG00000096667	48	42	147	136	1.26	0.99	4.37	4.68	1.125	4.525	2.00799	1.29e-06	2.45e-05	--	PREDICTED: hemogen isoform X1 [Danio rerio]	-	-	-	-	-	-	-
ENSDARG00000078522	66	11	309	184	1.92	0.29	10.17	7.01	1.105	8.59	2.95861	0.00140655	0.0116212	--	PREDICTED: hornerin-like [Sinocyclocheilus anshuiensis]	-	-	-	-	-	-	-
ENSDARG00000017489	172	149	29	32	8.3	6.43	1.58	2.02	7.365	1.8	-2.03269	3.8e-05	0.00051482	--	PREDICTED: interferon alpha-inducible protein 27-like protein 2A [Sinocyclocheilus grahami]	-	-	-	-	-	-	-
ENSDARG00000102583	15	20	73	48	0.26	0.31	1.43	1.09	0.285	1.26	2.14439	0.000515044	0.00498394	--	PREDICTED: interleukin 4 receptor, tandem duplicate 1 isoform X1 [Danio rerio]	Organismal Systems;Environmental Information Processing;Human Diseases	Immune system;Immune diseases;Signaling molecules and interaction;Signal transduction;Cancers	ko05200//Pathways in cancer;ko04151//PI3K-Akt signaling pathway;ko04060//Cytokine-cytokine receptor interaction;ko04630//Jak-STAT signaling pathway;ko04659//Th17 cell differentiation;ko04658//Th1 and Th2 cell differentiation;ko04640//Hematopoietic cell lineage;ko05321//Inflammatiory bowel disease (IBD)	K05071	GO:0031224//intrinsic component of membrane	GO:0004888//transmembrane signaling receptor activity;GO:0019838//growth factor binding	GO:0044707//single-multicellular organism process
MSTRG.11523	114	114	38	33	3.13	2.8	1.18	1.19	2.965	1.185	-1.32315	0.00486325	0.0315673	--	PREDICTED: interleukin-6 receptor subunit beta-like [Sinocyclocheilus grahami]	Organismal Systems;Environmental Information Processing;Cellular Processes;Human Diseases	Cancers;Signal transduction;Signaling molecules and interaction;Cellular community - eukaryotes;Infectious diseases;Immune system	ko05200//Pathways in cancer;ko05203//Viral carcinogenesis;ko05167//Kaposi sarcoma-associated herpesvirus infection;ko04060//Cytokine-cytokine receptor interaction;ko04550//Signaling pathways regulating pluripotency of stem cells;ko04630//Jak-STAT signaling pathway;ko04659//Th17 cell differentiation	K05060	-	-	-
ENSDARG00000045089	0	0	56	36	0	0	2.25	1.67	0.001	1.96	10.9366	1.8e-06	3.3e-05	--	PREDICTED: jeltraxin [Danio rerio]	-	-	-	-	-	-	-
MSTRG.13804	13	33	27	420	0.55	1.25	1.29	23.25	0.9	12.27	3.76907	0.00323997	0.0229708	--	PREDICTED: la-related protein 1 [Danio rerio]	-	-	-	-	-	-	-
ENSDARG00000094199	10	32	0	0	0.5	1.42	0	0	0.96	0.001	-9.90689	0.00730806	0.0435116	--	PREDICTED: L-rhamnose-binding lectin CSL3-like isoform X1 [Danio rerio]	-	-	-	-	-	GO:0005488//binding	-
MSTRG.9949	10588	12527	1858	3883	511.72	541.76	101.59	245.84	526.74	173.715	-1.60037	0.000939542	0.00831976	--	PREDICTED: ly-6/neurotoxin-like protein 1 [Danio rerio]	-	-	-	-	-	-	-
MSTRG.926	0	6	100	132	0	0.62	13.14	20.08	0.31	16.61	5.74364	5.02e-07	1.04e-05	--	PREDICTED: lysozyme C, milk isozyme-like [Sinocyclocheilus rhinocerous]	-	-	-	-	-	-	-
ENSDARG00000068263	0	3	67	44	0	0.05	1.55	1.18	0.025	1.365	5.77083	7.45e-06	0.000120185	--	PREDICTED: macrophage colony-stimulating factor 2 isoform X1 [Danio rerio]	-	-	-	-	GO:0031224//intrinsic component of membrane	GO:0005102//receptor binding	-
ENSDARG00000055504	769	1500	3674	2808	22.63	39.5	122.32	108.25	31.065	115.285	1.89184	3.04e-08	8.29e-07	--	PREDICTED: macrosialin [Danio rerio]	Cellular Processes	Transport and catabolism	ko04142//Lysosome	K06501	-	-	-
ENSDARG00000097528	6	5	33	27	0.13	0.1	0.83	0.79	0.115	0.81	2.81629	0.00175589	0.0139924	--	PREDICTED: membrane-spanning 4-domains subfamily A member 18-like isoform X2 [Ictalurus punctatus]	-	-	-	-	-	-	-
MSTRG.22652	106	163	324	245	2.76	3.79	9.53	8.34	3.275	8.935	1.44797	2.06e-05	0.000297716	--	PREDICTED: membrane-spanning 4-domains subfamily A member 4A-like isoform X2 [Danio rerio]	-	-	-	-	-	-	-
ENSDARG00000098949	184	134	6	9	0.96	0.62	0.04	0.06	0.79	0.05	-3.98185	5.53e-09	1.75e-07	--	PREDICTED: mesothelin isoform X1 [Scleropages formosus]	-	-	-	-	-	-	-
MSTRG.1111	2272	2465	893	636	46.7	45.34	20.77	17.13	46.02	18.95	-1.28006	4.2e-12	2.03e-10	--	PREDICTED: mesothelin-like protein [Sinocyclocheilus anshuiensis]	-	-	-	-	-	-	-
MSTRG.11612	0	0	31	6	0	0	2.17	0.49	0.001	1.33	10.3772	0.00430208	0.0286029	--	PREDICTED: minor histocompatibility protein HA-1-like isoform X2 [Danio rerio]	-	-	-	-	-	-	-
ENSDARG00000100596	51	73	561	265	0.19	0.24	2.33	1.27	0.215	1.8	3.06559	3.14e-11	1.34e-09	--	PREDICTED: mucin-17-like [Sinocyclocheilus anshuiensis]	-	-	-	-	-	-	-
ENSDARG00000099060	383	256	27	57	3.67	2.2	0.29	0.72	2.935	0.505	-2.53901	0.000120964	0.00142564	--	PREDICTED: mucin-19-like [Sinocyclocheilus anshuiensis]	-	-	-	-	-	-	-
MSTRG.1515	122	81	17	12	4.43	2.63	0.7	0.57	3.53	0.635	-2.47484	0.000234609	0.00253328	--	PREDICTED: mucin-5AC [Danio rerio]	-	-	-	-	-	-	-
ENSDARG00000096331	53	63	166	214	0.67	0.72	2.39	3.57	0.695	2.98	2.10023	2.28e-06	4.1e-05	--	PREDICTED: mucin-5AC-like [Danio rerio]	-	-	-	-	-	-	-
MSTRG.878	14	16	73	33	0.38	0.39	2.24	1.17	0.385	1.705	2.14684	0.00380983	0.026017	--	PREDICTED: mucin-5AC-like [Sinocyclocheilus anshuiensis]	-	-	-	-	-	-	-
ENSDARG00000097224	83	128	604	385	0.76	1.05	6.25	4.61	0.905	5.43	2.58496	2.35e-13	1.34e-11	--	PREDICTED: muscle M-line assembly protein unc-89 [Danio rerio]	-	-	-	-	-	-	-
ENSDARG00000090793	14	20	100	47	0.13	0.17	1.06	0.58	0.15	0.82	2.45066	0.000363967	0.00369477	--	PREDICTED: myb-like protein X [Danio rerio]	-	-	-	-	-	-	-
ENSDARG00000088546	0	2	63	22	0	0.07	2.61	1.06	0.035	1.835	5.71228	0.0001736	0.00195159	--	PREDICTED: myc target protein 1 homolog [Danio rerio]	-	-	-	-	-	-	-
MSTRG.11677	0	0	23	8	0	0	1.42	0.57	0.001	0.995	9.95855	0.00460988	0.0302741	--	PREDICTED: myomegalin [Danio rerio]	-	-	-	-	-	-	-
MSTRG.20489	0	0	281	134	0	0	47.25	26.09	0.001	36.67	15.1623	2.32e-11	1.01e-09	--	PREDICTED: myosin heavy chain, fast skeletal muscle-like, partial [Pygocentrus nattereri]	Environmental Information Processing;Organismal Systems;Human Diseases	Signal transduction;Cardiovascular diseases;Endocrine system;Circulatory system	ko04022//cGMP - PKG signaling pathway;ko04261//Adrenergic signaling in cardiomyocytes;ko04919//Thyroid hormone signaling pathway;ko05414//Dilated cardiomyopathy (DCM);ko05410//Hypertrophic cardiomyopathy (HCM);ko04260//Cardiac muscle contraction;ko05416//Viral myocarditis	K17751	GO:0015629//actin cytoskeleton	-	-
ENSDARG00000105091	108	104	32	29	0.99	0.85	0.33	0.35	0.92	0.34	-1.4361	0.00398412	0.0269248	--	PREDICTED: NACHT, LRR and PYD domains-containing protein 12-like isoform X1 [Danio rerio]	-	-	-	-	-	-	-
MSTRG.4584	5	9	241	52	0.03	0.05	1.55	0.39	0.04	0.97	4.59991	9.67e-07	1.89e-05	--	PREDICTED: nesprin-2 [Danio rerio]	-	-	-	-	-	-	-
MSTRG.4582	7	3	108	50	0.11	0.04	1.91	1.02	0.075	1.465	4.28787	1.44e-06	2.7e-05	--	PREDICTED: nesprin-2 [Danio rerio]	-	-	-	-	-	-	-
MSTRG.4583	21	26	316	123	0.13	0.15	2.24	1.01	0.14	1.625	3.53694	5.12e-09	1.63e-07	--	PREDICTED: nesprin-2 [Danio rerio]	-	-	-	-	-	-	-
ENSDARG00000088308	6	2	30	37	0.06	0.02	0.34	0.49	0.04	0.415	3.37504	0.00149947	0.012236	--	PREDICTED: neurogenic locus notch homolog protein 1 [Danio rerio]	-	-	-	-	-	-	-
ENSDARG00000105529	6	19	60	79	0.05	0.13	0.51	0.78	0.09	0.645	2.8413	0.000585661	0.00558098	--	PREDICTED: neurosecretory protein VGF [Danio rerio]	-	-	-	-	-	-	-
ENSDARG00000105481	0	0	27	7	0	0	0.87	0.26	0.001	0.565	9.14211	0.00431001	0.0286315	--	PREDICTED: NFAT activation molecule 1 [Sinocyclocheilus rhinocerous]	-	-	-	-	-	-	-
ENSDARG00000086762	0	0	17	22	0	0	0.28	0.42	0.001	0.35	8.45121	0.000730703	0.00672185	--	PREDICTED: non-syndromic hearing impairment protein 5 [Danio rerio]	-	-	-	-	-	-	-
MSTRG.2505	116	74	24	15	2.59	1.48	0.61	0.44	2.035	0.525	-1.95464	0.00394941	0.0267453	--	PREDICTED: nuclear receptor coactivator 6-like [Danio rerio]	-	-	-	-	-	-	-
ENSDARG00000092885	64	123	9	9	0.67	1.15	0.11	0.12	0.91	0.115	-2.98423	6.58e-05	0.000836093	--	PREDICTED: nuclear receptor coactivator 6-like [Danio rerio]	-	-	-	-	-	-	-
MSTRG.13053	1	4	37	22	0.15	0.53	6.22	4.28	0.34	5.25	3.94871	0.000955568	0.00843892	--	PREDICTED: olfactomedin-like protein 2A [Danio rerio]	-	-	-	-	-	-	-
MSTRG.2503	582	361	1	2	7.91	4.39	0.02	0.04	6.15	0.03	-7.67948	6.67e-16	4.94e-14	--	PREDICTED: paternally-expressed gene 3 protein [Danio rerio]	-	-	-	-	-	-	-
ENSDARG00000076844	0	2	24	15	0	0.03	0.53	0.38	0.015	0.455	4.92283	0.00536514	0.0340349	--	PREDICTED: perilipin-2-like [Sinocyclocheilus rhinocerous]	-	-	-	-	-	-	-
ENSDARG00000089187	2	7	27	35	0.09	0.29	1.39	2.09	0.19	1.74	3.19502	0.00321455	0.0228214	--	PREDICTED: perlwapin [Danio rerio]	-	-	-	-	-	-	-
ENSDARG00000076850	17	26	110	64	0.13	0.17	0.93	0.63	0.15	0.78	2.37851	6.39e-05	0.000814661	--	PREDICTED: PGC-1 and ERR-induced regulator in muscle protein 1 [Sinocyclocheilus rhinocerous]	-	-	-	-	-	-	-
ENSDARG00000092035	955	1206	2275	1672	23.07	26.07	62.17	52.91	24.57	57.54	1.22767	3.1e-11	1.33e-09	--	PREDICTED: podoplanin-like [Cyprinus carpio]	-	-	-	-	-	-	-
MSTRG.5110	182	92	34	21	7.66	3.47	1.62	1.16	5.565	1.39	-2.0013	0.00402123	0.0271198	--	PREDICTED: POTE ankyrin domain family member A isoform X2 [Danio rerio]	-	-	-	-	-	-	-
MSTRG.19562	55	16	0	0	2.14	0.56	0	0	1.35	0.001	-10.3987	0.000844216	0.00759853	--	PREDICTED: probable C-mannosyltransferase DPY19L3 isoform X1 [Danio rerio]	-	-	-	-	-	-	-
MSTRG.14543	128	144	1092	645	8.99	9.05	86.81	59.37	9.02	73.09	3.01847	2.91e-23	4.18e-21	--	PREDICTED: probable inactive protein kinase DDB_G0270444 [Danio rerio]	-	-	-	-	-	-	-
MSTRG.14542	183	259	1749	913	8.41	10.65	90.9	54.95	9.53	72.925	2.93587	1.24e-16	1.01e-14	--	PREDICTED: probable inactive protein kinase DDB_G0270444 [Danio rerio]	-	-	-	-	-	-	-
ENSDARG00000103231	23	25	189	87	0.11	0.11	1.04	0.55	0.11	0.795	2.85345	1e-06	1.95e-05	--	PREDICTED: probable serine/threonine-protein kinase kinX [Sinocyclocheilus grahami]	-	-	-	-	-	-	-
ENSDARG00000095615	131	206	551	370	1.97	2.78	9.4	7.31	2.375	8.355	1.81471	9.82e-08	2.44e-06	--	PREDICTED: proline-rich protein 15 [Lepisosteus oculatus]	-	-	-	-	-	-	-
ENSDARG00000067566	4	10	36	36	0.07	0.15	0.66	0.77	0.11	0.715	2.70044	0.00235839	0.0176644	--	PREDICTED: prosaposin-like [Sinocyclocheilus anshuiensis]	Cellular Processes	Transport and catabolism	ko04142//Lysosome	K12382	-	GO:0043169//cation binding	GO:0006643//membrane lipid metabolic process
MSTRG.9857	0	0	2	88	0	0	0.14	7.31	0.001	3.725	11.863	0.00148939	0.0121679	--	PREDICTED: prostate-associated microseminoprotein [Danio rerio]	-	-	-	-	-	-	-
MSTRG.8721	2	6	65	72	0.04	0.12	1.61	2.07	0.08	1.84	4.52356	2.69e-07	5.98e-06	--	PREDICTED: protein FAM26F-like [Sinocyclocheilus anshuiensis]	-	-	-	-	-	-	-
ENSDARG00000104341	109	77	12	18	1.44	0.91	0.18	0.31	1.175	0.245	-2.26181	0.00171013	0.0136862	--	PREDICTED: protein NLRC3-like [Danio rerio]	-	-	-	-	-	-	-
ENSDARG00000099936	375	504	0	4	4.14	4.97	0	0.06	4.555	0.03	-7.24634	6.18e-18	5.7e-16	--	PREDICTED: protein NLRC3-like isoform X1 [Danio rerio]	-	-	-	-	-	-	-
ENSDARG00000101181	33	147	353	369	0.89	3.55	10.78	13.04	2.22	11.91	2.42354	0.00091813	0.00815488	--	PREDICTED: protein S100-B-like [Sinocyclocheilus grahami]	-	-	-	-	-	-	-
ENSDARG00000038898	136	160	43	47	4.1	4.32	1.47	1.86	4.21	1.665	-1.3383	0.00271017	0.0198409	--	PREDICTED: protein TALPID3-like [Cyprinus carpio]	-	-	-	-	-	-	-
ENSDARG00000045947	70	127	224	155	1.19	1.93	4.3	3.44	1.56	3.87	1.31079	0.00319002	0.022684	--	PREDICTED: protein Ycf2 [Danio rerio]	-	-	-	-	-	-	-
ENSDARG00000102608	410	406	114	147	10.43	9.25	3.28	4.9	9.84	4.09	-1.26656	0.00102492	0.00891657	--	PREDICTED: release factor glutamine methyltransferase-like [Cynoglossus semilaevis]	-	-	-	-	-	-	-
ENSDARG00000103413	10	11	66	25	0.19	0.19	1.42	0.62	0.19	1.02	2.4245	0.00471349	0.0308236	--	PREDICTED: retbindin isoform X1 [Danio rerio]	Human Diseases;Cellular Processes	Transport and catabolism;Drug resistance	ko04144//Endocytosis;ko01523//Antifolate resistance	K13649	-	-	-
ENSDARG00000096257	6	13	1370	1064	0.09	0.17	22.63	20.35	0.13	21.49	7.36901	3.98e-72	3.08e-69	--	PREDICTED: sarcoplasmic reticulum histidine-rich calcium-binding protein-like [Ictalurus punctatus]	-	-	-	-	-	-	-
MSTRG.21698	121	172	42	33	3.56	4.53	1.4	1.27	4.045	1.335	-1.5993	0.000614389	0.00579798	--	PREDICTED: scaffold attachment factor B1-like isoform X2 [Scleropages formosus]	-	-	-	-	-	-	-
MSTRG.24134	4	8	85	56	0.14	0.25	3.3	2.52	0.195	2.91	3.89947	2.74e-07	6.09e-06	--	PREDICTED: serine/threonine-protein kinase pim-1-like, partial [Danio rerio]	-	-	-	-	-	-	-
MSTRG.21781	139	72	24	16	4.43	2.05	0.86	0.67	3.24	0.765	-2.08246	0.00435994	0.0288999	--	PREDICTED: serine/threonine-protein kinase pim-2-like, partial [Sinocyclocheilus anshuiensis]	-	-	-	-	-	-	-
ENSDARG00000099804	60	50	219	86	1.42	1.06	5.86	2.66	1.24	4.26	1.78051	0.00310185	0.022165	--	PREDICTED: serine-rich adhesin for platelets-like [Danio rerio]	-	-	-	-	-	-	-
MSTRG.21951	7	0	158	98	0.14	0	3.56	2.56	0.07	3.06	5.45003	6.96e-06	0.000113214	--	PREDICTED: sorting nexin-5-like [Danio rerio]	Cellular Processes	Transport and catabolism	ko04144//Endocytosis	K17920	-	-	-
ENSDARG00000116617	754	750	1821	1040	4.06	3.62	11.1	7.34	3.84	9.22	1.26366	7.46e-06	0.000120296	--	PREDICTED: sperm acrosome membrane-associated protein 4 [Danio rerio]	-	-	-	-	-	-	-
MSTRG.23439	191	179	54	61	6.22	5.22	1.99	2.6	5.72	2.295	-1.31752	0.00237796	0.0177904	--	PREDICTED: spermatogenesis associated 6-like protein isoform X2 [Danio rerio]	-	-	-	-	-	-	-
ENSDARG00000104129	454	431	46	54	14.65	12.45	1.68	2.28	13.55	1.98	-2.77472	7.3e-14	4.51e-12	--	PREDICTED: SPRY domain-containing SOCS box protein 3-like [Danio rerio]	-	-	-	-	-	-	-
ENSDARG00000100407	206	304	62	18	1.7	2.25	0.58	0.19	1.975	0.385	-2.35892	0.000555933	0.00532861	--	PREDICTED: sterile alpha motif domain-containing protein 3-like [Maylandia zebra]	-	-	-	-	-	-	-
MSTRG.17400	0	0	28	10	0	0	2.81	1.16	0.001	1.985	10.9549	0.00174139	0.0138983	--	PREDICTED: stonustoxin subunit alpha-like [Danio rerio]	-	-	-	-	-	-	-
ENSDARG00000079544	5	13	71	42	0.05	0.11	0.76	0.52	0.08	0.64	3	0.000277066	0.00292796	--	PREDICTED: stonustoxin subunit alpha-like [Danio rerio]	-	-	-	-	-	-	-
ENSDARG00000086569	353	509	182	119	3.96	5.11	2.31	1.75	4.535	2.03	-1.15962	0.000870108	0.00779567	--	PREDICTED: stonustoxin subunit alpha-like [Danio rerio]	-	-	-	-	-	-	-
ENSDARG00000040100	67	48	230	87	0.42	0.27	1.63	0.71	0.345	1.17	1.76184	0.00533281	0.0338789	--	PREDICTED: stonustoxin subunit beta [Danio rerio]	-	-	-	-	-	-	-
ENSDARG00000094977	655	637	1159	1227	9.98	8.68	19.97	24.48	9.33	22.225	1.25223	9.24e-08	2.31e-06	--	PREDICTED: tastin [Pygocentrus nattereri]	-	-	-	-	-	-	-
MSTRG.20287	44	23	0	0	1.66	0.78	0	0	1.22	0.001	-10.2527	0.000455007	0.0044688	--	PREDICTED: T-cell immunoreceptor with Ig and ITIM domains isoform X2 [Lepisosteus oculatus]	-	-	-	-	-	-	-
MSTRG.10497	6	11	133	75	0.41	0.68	10.38	6.78	0.545	8.58	3.97665	6.3e-09	1.97e-07	--	PREDICTED: tenascin-like [Sinocyclocheilus grahami]	Human Diseases;Environmental Information Processing;Cellular Processes	Signaling molecules and interaction;Cellular community - eukaryotes;Infectious diseases;Cancers;Signal transduction	ko04151//PI3K-Akt signaling pathway;ko05165//Human papillomavirus infection;ko04510//Focal adhesion;ko05206//MicroRNAs in cancer;ko04512//ECM-receptor interaction	K06252	-	-	-
ENSDARG00000086957	5	6	683	448	0.04	0.04	5.75	4.37	0.04	5.06	6.98299	1.36e-38	4.02e-36	--	PREDICTED: titin [Danio rerio]	-	-	-	-	-	-	-
ENSDARG00000057903	0	6	195	89	0	0.04	1.55	0.82	0.02	1.185	5.88874	1.55e-07	3.66e-06	--	PREDICTED: titin isoform X1 [Danio rerio]	-	-	-	-	-	-	-
ENSDARG00000078072	628	740	205	85	6.08	6.41	2.24	1.08	6.245	1.66	-1.91152	2.64e-05	0.00037207	--	PREDICTED: titin isoform X1 [Danio rerio]	-	-	-	-	-	-	-
ENSDARG00000086052	635	808	222	148	26.55	30.23	10.5	8.11	28.39	9.305	-1.6093	6.77e-09	2.1e-07	--	PREDICTED: toll-like receptor 8 [Danio rerio]	-	-	-	-	-	-	-
ENSDARG00000058160	2222	3032	827	1050	30.28	36.98	12.75	18.75	33.63	15.75	-1.0944	0.000629556	0.00591351	--	PREDICTED: tumor necrosis factor alpha-induced protein 2 [Danio rerio]	-	-	-	-	-	-	-
MSTRG.16568	146	177	62	50	6.2	6.73	2.98	2.78	6.465	2.88	-1.16658	0.00314015	0.0223758	--	PREDICTED: ubiquitin-like [Cyprinus carpio]	-	-	-	-	-	-	-
MSTRG.15343	189	199	29	2	2.07	1.95	0.36	0.03	2.01	0.195	-3.36565	0.00227486	0.0172002	--	PREDICTED: uncharacterized protein C1orf127 homolog [Danio rerio]	-	-	-	-	-	-	-
ENSDARG00000092383	13	7	539	534	0.42	0.2	19.72	22.63	0.31	21.175	6.09395	2e-38	5.85e-36	--	PREDICTED: uncharacterized protein C2orf82 homolog [Danio rerio]	-	-	-	-	-	-	-
MSTRG.1112	225	195	70	47	21.78	16.89	7.67	5.96	19.335	6.815	-1.50443	0.00034532	0.00354104	--	PREDICTED: uncharacterized protein LOC100330916 isoform X2 [Danio rerio]	-	-	-	-	-	-	-
MSTRG.1114	198	167	45	19	3.66	2.76	0.94	0.46	3.21	0.7	-2.19715	0.000185947	0.00207607	--	PREDICTED: uncharacterized protein LOC100330916 isoform X2 [Danio rerio]	-	-	-	-	-	-	-
MSTRG.7126	178	316	553	496	3.83	6.09	13.47	13.99	4.96	13.73	1.46892	2.88e-05	0.000403091	--	PREDICTED: uncharacterized protein LOC101883708 [Danio rerio]	-	-	-	-	-	-	-
MSTRG.14139	60	64	177	93	1.05	1	3.49	2.13	1.025	2.81	1.45495	0.00221858	0.016862	--	PREDICTED: uncharacterized protein LOC101885444 isoform X1 [Danio rerio]	-	-	-	-	-	-	-
MSTRG.10874	11	18	102	75	0.2	0.29	2.08	1.77	0.245	1.925	2.974	4.25e-07	8.97e-06	--	PREDICTED: uncharacterized protein LOC103910039 [Danio rerio]	-	-	-	-	-	-	-
MSTRG.17477	2	0	30	21	0.08	0	1.29	1.04	0.04	1.165	4.86419	0.00154955	0.0125775	--	PREDICTED: uncharacterized protein LOC103910196 [Danio rerio]	-	-	-	-	-	-	-
MSTRG.15636	134	24	0	0	6.65	1.07	0	0	3.86	0.001	-11.9144	4.18e-05	0.000560545	--	PREDICTED: uncharacterized protein LOC107692216 [Sinocyclocheilus anshuiensis]	-	-	-	-	-	-	-
MSTRG.14681	1626	2247	551	792	35.99	44.5	13.8	22.96	40.245	18.38	-1.13067	0.0027115	0.0198423	--	PREDICTED: uncharacterized protein LOC562053 [Danio rerio]	-	-	-	-	-	-	-
ENSDARG00000079387	4	4	35	49	0.2	0.18	2	3.25	0.19	2.625	3.78825	5.29e-05	0.000691532	--	PREDICTED: uncharacterized protein LOC568178 isoform X1 [Danio rerio]	-	-	-	-	-	-	-
MSTRG.12027	4	0	345	187	0.11	0	10.47	6.57	0.055	8.52	7.27528	3.78e-15	2.58e-13	--	PREDICTED: uncharacterized protein si:ch211-142k18.1 [Danio rerio]	-	-	-	-	-	-	-
ENSDARG00000097726	39	32	123	81	0.34	0.25	1.21	0.92	0.295	1.065	1.85207	0.000208312	0.00229265	--	PREDICTED: uncharacterized protein si:ch211-149e23.4 [Danio rerio]	-	-	-	-	-	-	-
ENSDARG00000093044	2	1	14	19	0.04	0.02	0.33	0.51	0.03	0.42	3.80735	0.00690686	0.0417494	--	PREDICTED: uncharacterized protein si:ch211-161h7.5 isoform X1 [Danio rerio]	-	-	-	-	-	-	-
ENSDARG00000100968	10	5	362	429	0.08	0.04	3.38	4.64	0.06	4.01	6.0625	1.34e-26	2.44e-24	--	PREDICTED: uncharacterized protein si:ch211-1a19.3 [Danio rerio]	-	-	-	-	-	-	-
ENSDARG00000097032	0	0	24	15	0	0	0.57	0.41	0.001	0.49	8.93664	0.000788003	0.00716371	--	PREDICTED: uncharacterized protein si:ch211-256a21.4 [Danio rerio]	-	-	-	-	-	-	-
ENSDARG00000096932	149	221	335	296	1.26	1.67	3.2	3.27	1.465	3.235	1.14287	0.00019901	0.00220505	--	PREDICTED: uncharacterized protein si:ch211-37e10.2 [Danio rerio]	-	-	-	-	-	-	-
ENSDARG00000095580	1026	1102	400	339	7.28	7	3.21	3.15	7.14	3.18	-1.1669	2.24e-10	8.69e-09	--	PREDICTED: uncharacterized protein si:ch211-67e16.11 [Danio rerio]	-	-	-	-	-	-	-
MSTRG.7974	815	1247	293	237	17.12	23.44	6.96	6.52	20.28	6.74	-1.58924	4.51e-08	1.18e-06	--	PREDICTED: uncharacterized protein si:ch73-204p21.2 isoform X2 [Danio rerio]	-	-	-	-	-	-	-
ENSDARG00000095295	53	35	97	88	0.54	0.32	1.11	1.17	0.43	1.14	1.40663	0.00783478	0.0460554	--	PREDICTED: uncharacterized protein si:rp71-36a1.1 [Danio rerio]	-	-	-	-	-	-	-
ENSDARG00000069559	66	53	385	139	0.25	0.18	1.66	0.69	0.215	1.175	2.45025	4.34e-05	0.000580219	--	PREDICTED: uncharacterized threonine-rich GPI-anchored glycoprotein PJ4664.02-like isoform X2 [Danio rerio]	-	-	-	-	-	-	-
MSTRG.24918	55	38	235	129	0.49	0.3	2.37	1.5	0.395	1.935	2.29241	1.02e-05	0.000157648	--	PREDICTED: unconventional myosin-XVI isoform X1 [Danio rerio]	-	-	-	-	-	-	-
ENSDARG00000089071	68	96	222	118	0.62	0.78	2.28	1.41	0.7	1.845	1.39819	0.00246932	0.0183589	--	PREDICTED: Usher syndrome type-1C protein-binding protein 1 isoform X1 [Danio rerio]	-	-	-	-	-	-	-
ENSDARG00000098129	13	57	156	147	0.3	1.17	4.04	4.41	0.735	4.225	2.52314	0.0014842	0.0121372	--	PREDICTED: vascular endothelial growth factor receptor 1 [Danio rerio]	-	-	-	-	-	-	-
ENSDARG00000105411	3	0	177	129	0.03	0	1.93	1.63	0.015	1.78	6.89077	3.22e-12	1.58e-10	--	PREDICTED: von Willebrand factor A domain-containing protein 7-like [Pygocentrus nattereri]	-	-	-	-	-	-	-
ENSDARG00000043182	31	8	540	34	0.8	0.19	15.84	1.15	0.495	8.495	4.10111	0.00141165	0.011656	--	PREDICTED: V-set domain-containing T-cell activation inhibitor 1-like [Cyprinus carpio]	-	-	-	-	-	-	-
MSTRG.13913	28	23	0	0	4.14	3.04	0	0	3.59	0.001	-11.8098	0.0013333	0.0111103	--	PREDICTED: zinc finger protein 239-like [Danio rerio]	-	-	-	-	-	GO:0043169//cation binding;GO:0097159//organic cyclic compound binding	-
MSTRG.15802	428	0	0	0	8	0	0	0	4	0.001	-11.9658	1.15e-06	2.2e-05	--	PREDICTED: zinc finger protein 271 isoform X1 [Danio rerio]	-	-	-	-	-	-	-
ENSDARG00000101029	534	1033	1485	1277	1.91	3.3	6.01	5.98	2.605	5.995	1.20248	0.000528853	0.00509692	--	PREDICTED: zinc finger protein 420-like [Cyprinus carpio]	-	-	-	-	-	-	-
MSTRG.9853	1767	2110	0	0	6.88	7.35	0	0	7.115	0.001	-12.7966	6.78e-19	6.75e-17	--	PREDICTED: zinc finger protein 616-like isoform X2 [Sinocyclocheilus grahami]	-	-	-	-	-	-	-
ENSDARG00000104823	0	0	168	85	0	0	2.91	1.71	0.001	2.31	11.1737	1.02e-09	3.62e-08	--	PREDICTED: zinc finger protein 648 [Danio rerio]	-	-	-	-	-	GO:0097159//organic cyclic compound binding	-
ENSDARG00000003705	348	292	768	501	2.71	2.04	6.77	5.12	2.375	5.945	1.32375	1.02e-05	0.000157648	--	prion protein long isoform [Danio rerio]	-	-	-	-	GO:0016020//membrane	-	GO:0006915//apoptotic process;GO:0010469//regulation of receptor activity;GO:0048857//neural nucleus development;GO:0051259//protein oligomerization;GO:0098742//cell-cell adhesion via plasma-membrane adhesion molecules
ENSDARG00000076170	5	4	244	139	0.04	0.03	2.18	1.44	0.035	1.81	5.69249	5.09e-17	4.27e-15	--	proprotein convertase subtilisin/kexin type 1 inhibitor, like precursor [Danio rerio]	-	-	-	-	-	-	-
MSTRG.3015	52	96	135	171	2.49	4.11	7.31	10.72	3.3	9.015	1.44986	0.00550135	0.0347815	--	Prostaglandin E synthase 3 [Salmo salar]	-	-	-	-	-	-	-
ENSDARG00000111983	28	69	160	107	1.02	2.26	6.62	5.12	1.64	5.87	1.83966	0.00257305	0.0190118	--	rab15 effector protein [Danio rerio]	-	-	-	-	-	-	-
ENSDARG00000075718	221	332	866	849	4.64	6.24	20.59	23.37	5.44	21.98	2.01451	8.57e-13	4.47e-11	--	rapunzel 5 [Danio rerio]	-	-	-	-	-	-	-
ENSDARG00000073704	7	4	35	60	0.19	0.1	1.09	2.16	0.145	1.625	3.48631	0.000232921	0.00252023	--	Sb:cb1022 protein, partial [Danio rerio]	-	-	-	-	-	-	-
ENSDARG00000077069	0	0	149	105	0	0	4.57	3.73	0.001	4.15	12.0189	2.91e-10	1.11e-08	--	serglycin precursor [Danio rerio]	-	-	-	-	-	-	-
ENSDARG00000088885	713	460	180	198	10.49	6.05	2.99	3.81	8.27	3.4	-1.28235	0.00333856	0.023505	--	si:ch1073-340i21.3 [Danio rerio]	-	-	-	-	-	-	-
ENSDARG00000045530	18	47	99	85	0.21	0.5	1.32	1.31	0.355	1.315	1.88917	0.00450452	0.0297083	--	Si:ch211-244b2.4 [Danio rerio]	-	-	-	-	-	GO:0043169//cation binding	-
ENSDARG00000102617	0	0	8	25	0	0	0.29	1.04	0.001	0.665	9.37721	0.00377223	0.0258114	--	si:ch73-206h6.3 precursor [Danio rerio]	-	-	-	-	-	-	-
ENSDARG00000093957	0	0	631	453	0	0	25.81	21.46	0.001	23.635	14.5286	8.21e-16	5.99e-14	--	si:dkey-251i10.2 precursor [Danio rerio]	-	-	-	-	-	-	-
MSTRG.14811	169	167	30	37	15.22	13.46	3.06	4.37	14.34	3.715	-1.94861	5.35e-05	0.000696948	--	snail 1b [Danio rerio]	Environmental Information Processing;Cellular Processes	Cellular community - eukaryotes;Signal transduction	ko04390//Hippo signaling pathway;ko04520//Adherens junction	K05706	GO:0043231//intracellular membrane-bounded organelle	GO:0001071//nucleic acid binding transcription factor activity;GO:0043169//cation binding;GO:0097159//organic cyclic compound binding	GO:0001667//ameboidal-type cell migration;GO:0006355//regulation of transcription, DNA-templated
MSTRG.8678	1868	1463	0	0	69.84	48.95	0	0	59.395	0.001	-15.8581	7.3e-18	6.68e-16	--	splicing factor, arginine/serine-rich 13A [Danio rerio]	-	-	-	-	-	GO:0036094//small molecule binding;GO:0097159//organic cyclic compound binding	-
ENSDARG00000044276	0	0	16	21	0	0	0.36	0.54	0.001	0.45	8.81378	0.000993042	0.00869102	--	spp1 protein precursor [Danio rerio]	-	-	-	-	-	-	GO:0001501//skeletal system development
ENSDARG00000109715	5	0	163	120	0.17	0	6.4	5.46	0.085	5.93	6.12443	2.56e-09	8.5e-08	--	synuclein, gamma b (breast cancer-specific protein 1) [Danio rerio]	-	-	-	-	-	-	GO:0007626//locomotory behavior;GO:0030182//neuron differentiation
ENSDARG00000074390	566	875	1267	1401	8.53	11.8	21.6	27.66	10.165	24.63	1.27681	1.98e-05	0.00028839	--	transmembrane protein 176l.4 isoform 1 [Danio rerio]	-	-	-	-	-	-	-
ENSDARG00000033683	2026	2403	21054	16028	68.32	72.51	803.23	708.06	70.415	755.645	3.42375	1.21e-131	4.53e-128	--	tropomyosin alpha-1 chain [Danio rerio]	-	-	-	-	GO:0044424//intracellular part	GO:0008092//cytoskeletal protein binding	-
ENSDARG00000104682	1518	1731	5850	5719	22.09	22.54	96.32	109.04	22.315	102.68	2.20207	5.83e-40	1.74e-37	--	tropomyosin beta chain [Danio rerio]	-	-	-	-	-	-	-
ENSDARG00000092240	0	0	46	26	0	0	1.58	1.03	0.001	1.305	10.3498	1.52e-05	0.000227435	--	uncharacterized protein LOC100151507 precursor [Danio rerio]	-	-	-	-	-	-	-
ENSDARG00000092123	40	59	126	101	0.98	1.29	3.48	3.23	1.135	3.355	1.56362	0.000374698	0.00378698	--	uncharacterized protein LOC556245 [Danio rerio]	-	-	-	-	-	-	-
ENSDARG00000099257	5	7	65	79	0.06	0.07	0.88	1.24	0.065	1.06	4.02748	1.13e-07	2.8e-06	--	unnamed protein product [Tetraodon nigroviridis]	-	-	-	-	-	-	-
ENSDARG00000098149	0	0	50	30	0	0	2.78	1.93	0.001	2.355	11.2015	6.14e-06	0.000100907	--	urotensin 2 domain containing precursor [Danio rerio]	-	-	-	-	-	GO:0005102//receptor binding	GO:1903522//regulation of blood circulation
ENSDARG00000093493	2	2	27	20	0.09	0.08	1.42	1.22	0.085	1.32	3.95693	0.000938022	0.00831168	--	urotensin-II related peptide [Anguilla japonica]	-	-	-	-	-	-	-
ENSDARG00000068262	271	453	653	544	6.54	9.78	17.82	17.19	8.16	17.505	1.10113	0.000440667	0.00434582	--	vesicle-associated membrane protein 5-like isoform 1 [Danio rerio]	Genetic Information Processing	Folding, sorting and degradation	ko04130//SNARE interactions in vesicular transport	K08514	-	-	-
MSTRG.6214	290	272	506	513	9.87	8.29	19.49	22.88	9.08	21.185	1.22228	3.52e-06	6.11e-05	--	von Willebrand factor D and EGF domains precursor [Danio rerio]	-	-	-	-	-	-	-
ENSDARG00000114516	0	4	972	563	0	0.16	48.64	32.62	0.08	40.63	8.98833	2.39e-27	4.59e-25	--	wu:fc46h12 precursor [Danio rerio]	-	-	-	-	-	-	-
MSTRG.4702	42	25	134	63	2.56	1.36	9.23	5.03	1.96	7.13	1.86305	0.00546035	0.0345638	--	Zgc:123103 [Danio rerio]	-	-	-	-	-	GO:0070011//peptidase activity, acting on L-amino acid peptides	-
MSTRG.7317	67	78	2	1	9.35	9.74	0.32	0.18	9.545	0.25	-5.25475	1.87e-06	3.42e-05	--	Zgc:136346 [Danio rerio]	-	-	-	-	-	-	-
ENSDARG00000040162	231	210	744	555	4.55	3.7	16.58	14.32	4.125	15.45	1.90514	1.96e-14	1.28e-12	--	Zgc:165461 protein [Danio rerio]	-	-	-	-	-	-	-
ENSDARG00000103789	3	0	148	87	0.03	0	1.85	1.26	0.015	1.555	6.69581	1.49e-09	5.16e-08	--	Zgc:174622 protein, partial [Danio rerio]	-	-	-	-	-	-	-
ENSDARG00000008732	194	199	842	546	2.43	2.23	11.94	8.96	2.33	10.45	2.1651	8.06e-16	5.9e-14	--	Zgc:66479 [Danio rerio]	-	-	-	-	-	-	-
MSTRG.16452	83	106	340	245	1.9	2.17	8.82	7.36	2.035	8.09	1.99111	1.55e-10	6.22e-09	--	Zinc finger MYND domain-containing protein 17 [Dicentrarchus labrax]	-	-	-	-	-	-	-
ENSDARG00000059252	145	139	11	17	3.55	3.05	0.3	0.55	3.3	0.425	-2.95693	1.19e-06	2.27e-05	--	zona pellucida C related protein [Danio rerio]	-	-	-	-	-	-	-
ENSDARG00000002968	2944	3453	1230	1172	40.28	42.27	19.04	21.01	41.275	20.025	-1.04347	1.85e-09	6.29e-08	A1CF	PREDICTED: APOBEC1 complementation factor isoform X2 [Danio rerio]	-	-	-	-	-	GO:0097159//organic cyclic compound binding	-
MSTRG.17427	80	178	0	2	1.69	3.37	0	0.06	2.53	0.03	-6.39803	6.14e-07	1.26e-05	A2m	Zgc:171445 protein [Danio rerio]	-	-	-	-	GO:0044421//extracellular region part	GO:0061135//endopeptidase regulator activity	-
ENSDARG00000070057	204	241	383	586	5.83	6.16	12.38	21.94	5.995	17.16	1.51722	0.000244592	0.00262062	aad-a	PREDICTED: alpha-aspartyl dipeptidase-like isoform X3 [Sinocyclocheilus anshuiensis]	-	-	-	-	-	GO:0070011//peptidase activity, acting on L-amino acid peptides	GO:0019538//protein metabolic process
ENSDARG00000077686	12	31	40	167	0.12	0.28	0.46	2.24	0.2	1.35	2.75489	0.00795859	0.0466788	Aak1	PREDICTED: AP2-associated protein kinase 1 isoform X1 [Danio rerio]	-	-	-	-	-	-	-
ENSDARG00000051816	110	87	314	218	0.93	0.66	3	2.41	0.795	2.705	1.7666	1.62e-06	2.99e-05	AASS	alpha-aminoadipic semialdehyde synthase, mitochondrial [Danio rerio]	Metabolism	Global and overview maps;Amino acid metabolism	ko01100//Metabolic pathways;ko00310//Lysine degradation	K14157	-	-	GO:0044710//single-organism metabolic process
ENSDARG00000104442	7	8	180	87	0.04	0.04	1.22	0.68	0.04	0.95	4.56986	4.73e-11	2e-09	Aatk	PREDICTED: serine/threonine-protein kinase LMTK1 isoform X1 [Danio rerio]	-	-	-	-	-	GO:0016772//transferase activity, transferring phosphorus-containing groups;GO:0032550//purine ribonucleoside binding	GO:0006464//cellular protein modification process;GO:0006796//phosphate-containing compound metabolic process
MSTRG.4946	108	57	0	0	11.98	5.66	0	0	8.82	0.001	-13.1066	1.45e-06	2.71e-05	Abca1	ATP-binding cassette, sub-family A (ABC1), member 1B [Danio rerio]	Organismal Systems;Environmental Information Processing	Membrane transport;Digestive system	ko04979//Cholesterol metabolism;ko02010//ABC transporters;ko04975//Fat digestion and absorption	K05641	GO:0016021//integral component of membrane	GO:0005215//transporter activity;GO:0017111//nucleoside-triphosphatase activity;GO:0032550//purine ribonucleoside binding;GO:0034185//apolipoprotein binding	GO:0010324//membrane invagination;GO:0030301//cholesterol transport
MSTRG.20310	108	118	243	136	0.81	0.8	2.07	1.34	0.805	1.705	1.08271	0.00621062	0.0383073	Abca2	PREDICTED: ATP-binding cassette sub-family A member 2 isoform X3 [Danio rerio]	Cellular Processes;Environmental Information Processing	Membrane transport;Transport and catabolism	ko04142//Lysosome;ko02010//ABC transporters	K05642	-	-	-
ENSDARG00000100524	0	0	615	0	0	0	4.04	0	0.001	2.02	10.9801	7.77e-07	1.55e-05	ABCA3	PREDICTED: ATP-binding cassette sub-family A member 3 [Danio rerio]	Environmental Information Processing	Membrane transport	ko02010//ABC transporters	K05643	GO:0031224//intrinsic component of membrane	GO:0017111//nucleoside-triphosphatase activity;GO:0032550//purine ribonucleoside binding	GO:0051234//establishment of localization
MSTRG.3698	30	160	550	250	0.14	0.69	2.99	1.57	0.415	2.28	2.45785	0.00305541	0.0218986	Abca5	PREDICTED: ATP-binding cassette sub-family A member 5 isoform X1 [Danio rerio]	Environmental Information Processing	Membrane transport	ko02010//ABC transporters	K05648	-	-	-
ENSDARG00000074041	1629	1384	459	370	7.48	5.69	2.38	2.23	6.585	2.305	-1.51442	1.33e-09	4.65e-08	Abca5	PREDICTED: ATP-binding cassette sub-family A member 5 isoform X1 [Danio rerio]	Environmental Information Processing	Membrane transport	ko02010//ABC transporters	K05648	-	-	-
MSTRG.4274	0	0	387	207	0	0	4.64	2.88	0.001	3.76	11.8765	6.16e-13	3.28e-11	ABCB10	PREDICTED: ATP-binding cassette sub-family B member 10, mitochondrial [Danio rerio]	Environmental Information Processing	Membrane transport	ko02010//ABC transporters	K05657	-	-	-
ENSDARG00000061591	1023	1198	352	470	9.75	10.21	3.79	5.87	9.98	4.83	-1.04702	0.00231532	0.017401	ABCB10	PREDICTED: ATP-binding cassette sub-family B member 10, mitochondrial [Danio rerio]	Environmental Information Processing	Membrane transport	ko02010//ABC transporters	K05657	-	-	-
MSTRG.25535	9423	15498	4516	3848	58.61	86.26	31.78	31.36	72.435	31.57	-1.19813	1e-05	0.000155852	ABCB11	PREDICTED: bile salt export pump [Danio rerio]	Human Diseases;Organismal Systems;Environmental Information Processing	Digestive system;Membrane transport;Drug resistance	ko01522//Endocrine resistance;ko04976//Bile secretion;ko04979//Cholesterol metabolism;ko02010//ABC transporters	K05664	GO:0031224//intrinsic component of membrane	GO:0015405//P-P-bond-hydrolysis-driven transmembrane transporter activity;GO:0017111//nucleoside-triphosphatase activity;GO:0032550//purine ribonucleoside binding	GO:0044763//single-organism cellular process;GO:0051234//establishment of localization
ENSDARG00000056200	9	24	123	66	0.1	0.23	1.51	0.94	0.165	1.225	2.89224	0.000106317	0.00127184	Abcb9	ATP-binding cassette sub-family B member 9 [Danio rerio]	Cellular Processes;Environmental Information Processing	Transport and catabolism;Membrane transport	ko04142//Lysosome;ko02010//ABC transporters	K05656	-	-	-
ENSDARG00000016750	101	126	31	27	0.55	0.62	0.19	0.19	0.585	0.19	-1.62244	0.00110194	0.00945255	ABCC1	PREDICTED: multidrug resistance-associated protein 1-like [Danio rerio]	Human Diseases;Environmental Information Processing;Organismal Systems	Cancers;Signal transduction;Drug resistance;Digestive system;Membrane transport	ko05206//MicroRNAs in cancer;ko04071//Sphingolipid signaling pathway;ko02010//ABC transporters;ko01523//Antifolate resistance;ko04977//Vitamin digestion and absorption	K05665	GO:0031224//intrinsic component of membrane	GO:0015405//P-P-bond-hydrolysis-driven transmembrane transporter activity;GO:0017111//nucleoside-triphosphatase activity;GO:0032550//purine ribonucleoside binding	GO:0044763//single-organism cellular process;GO:0051234//establishment of localization
MSTRG.16277	303	849	1294	1036	2.83	7.1	13.68	12.68	4.965	13.18	1.40848	0.00454872	0.0299831	Abcd3	ATP-binding cassette sub-family D member 3 [Danio rerio]	Cellular Processes;Environmental Information Processing	Transport and catabolism;Membrane transport	ko04146//Peroxisome;ko02010//ABC transporters	K05677	GO:0031224//intrinsic component of membrane	GO:0017111//nucleoside-triphosphatase activity;GO:0032550//purine ribonucleoside binding	GO:0044763//single-organism cellular process;GO:0051234//establishment of localization
ENSDARG00000104085	964	0	0	0	10.23	0	0	0	5.115	0.001	-12.3205	3.45e-07	7.48e-06	Abcd3	ATP-binding cassette sub-family D member 3 [Danio rerio]	Cellular Processes;Environmental Information Processing	Transport and catabolism;Membrane transport	ko04146//Peroxisome;ko02010//ABC transporters	K05677	GO:0031224//intrinsic component of membrane	GO:0017111//nucleoside-triphosphatase activity;GO:0032550//purine ribonucleoside binding	GO:0044763//single-organism cellular process;GO:0051234//establishment of localization
MSTRG.8177	184	228	451	254	1.68	1.86	4.66	3.04	1.77	3.85	1.12111	0.00129727	0.0108617	abcG23	PREDICTED: ABC transporter G family member 23 isoform X1 [Danio rerio]	-	-	-	-	-	GO:0032550//purine ribonucleoside binding	GO:0051234//establishment of localization
ENSDARG00000078068	32	69	178	178	0.34	0.65	2.11	2.45	0.495	2.28	2.20353	2.73e-05	0.000384443	ABCG4	ATP-binding cassette, sub-family G (WHITE), member 4b [Danio rerio]	Environmental Information Processing	Membrane transport	ko02010//ABC transporters	K05680	-	GO:0017111//nucleoside-triphosphatase activity;GO:0032550//purine ribonucleoside binding	-
ENSDARG00000069828	8	78	449	273	0.19	1.67	12.15	8.55	0.93	10.35	3.47626	0.000355554	0.00362477	abhd12	abhydrolase domain containing 12B [Danio rerio]	-	-	-	-	-	-	-
MSTRG.6640	0	0	1134	0	0	0	26.24	0	0.001	13.12	13.6795	3.06e-07	6.7e-06	ABHD16A	protein ABHD16A [Danio rerio]	-	-	-	-	-	-	-
ENSDARG00000060756	33	53	169	81	0.2	0.29	1.15	0.64	0.245	0.895	1.86911	0.00108285	0.00933157	abhd6-b	PREDICTED: monoacylglycerol lipase abhd6-A [Danio rerio]	Organismal Systems	Nervous system	ko04723//Retrograde endocannabinoid signaling	K13700	GO:0008328//ionotropic glutamate receptor complex;GO:0031988//membrane-bounded vesicle	GO:0016298//lipase activity	GO:0008277//regulation of G-protein coupled receptor protein signaling pathway;GO:0030334//regulation of cell migration;GO:0048167//regulation of synaptic plasticity
MSTRG.2147	0	0	323	217	0	0	3.22	2.51	0.001	2.865	11.4843	4.89e-13	2.64e-11	abhd8	PREDICTED: protein ABHD8 [Danio rerio]	-	-	-	-	-	-	-
MSTRG.10755	321	174	70	57	4.76	2.31	1.17	1.11	3.535	1.14	-1.63268	0.00353998	0.0245604	Abi1	PREDICTED: abl interactor 1 isoform X2 [Danio rerio]	-	-	-	-	GO:0044424//intracellular part	-	-
MSTRG.14567	0	0	442	0	0	0	4.59	0	0.001	2.295	11.1643	1.27e-06	2.4e-05	ABI3BP	PREDICTED: target of Nesh-SH3 isoform X5 [Danio rerio]	-	-	-	-	-	-	-
ENSDARG00000060149	12	6	60	31	0.11	0.05	0.62	0.37	0.08	0.495	2.62936	0.00262397	0.0193283	ABLIM1	actin-binding LIM protein 1 [Danio rerio]	-	-	-	-	-	GO:0008092//cytoskeletal protein binding;GO:0043169//cation binding	GO:0006996//organelle organization
ENSDARG00000088168	18	10	83	131	0.25	0.12	1.28	2.34	0.185	1.81	3.29039	5.93e-06	9.81e-05	ABLIM3	PREDICTED: actin-binding LIM protein 3 isoform X1 [Danio rerio]	-	-	-	-	-	GO:0046914//transition metal ion binding	GO:0007010//cytoskeleton organization;GO:0034645//cellular macromolecule biosynthetic process
ENSDARG00000033854	0	0	18	11	0	0	0.16	0.11	0.001	0.135	7.07682	0.00385155	0.0261973	ABRA	actin-binding Rho-activating protein [Danio rerio]	-	-	-	-	-	GO:0008092//cytoskeletal protein binding	GO:0035023//regulation of Rho protein signal transduction;GO:0072102//glomerulus morphogenesis
ENSDARG00000038583	53	40	282	271	0.33	0.22	1.98	2.2	0.275	2.09	2.926	9.18e-14	5.48e-12	Abra	PREDICTED: actin-binding Rho-activating protein [Danio rerio]	-	-	-	-	-	-	-
ENSDARG00000062000	1986	1360	382	543	10.72	6.57	2.33	3.84	8.645	3.085	-1.4866	0.000651641	0.00610133	Abtb2	PREDICTED: ankyrin repeat and BTB/POZ domain-containing protein 2 [Danio rerio]	-	-	-	-	-	-	-
ENSDARG00000088357	188	178	392	392	3.19	2.7	7.52	8.71	2.945	8.115	1.46232	1.8e-07	4.19e-06	Acadl	Acyl-Coenzyme A dehydrogenase, long chain [Danio rerio]	Organismal Systems;Metabolism	Global and overview maps;Endocrine system;Lipid metabolism	ko01100//Metabolic pathways;ko03320//PPAR signaling pathway;ko01212//Fatty acid metabolism;ko00071//Fatty acid degradation	K00255	-	GO:0000166//nucleotide binding;GO:0016627//oxidoreductase activity, acting on the CH-CH group of donors	GO:0044710//single-organism metabolic process
ENSDARG00000035891	7	14	120	86	0.04	0.07	0.74	0.61	0.055	0.675	3.61738	6.18e-09	1.94e-07	ACAN	PREDICTED: aggrecan core protein isoform X2 [Danio rerio]	-	-	-	-	-	GO:0005539//glycosaminoglycan binding	-
MSTRG.14686	0	1364	0	0	0	14.13	0	0	7.065	0.001	-12.7865	2.38e-07	5.35e-06	ACAP2	PREDICTED: LOW QUALITY PROTEIN: arf-GAP with coiled-coil, ANK repeat and PH domain-containing protein 2-like [Cyprinus carpio]	Cellular Processes	Transport and catabolism	ko04144//Endocytosis	K12489	-	-	-
MSTRG.2113	18	16	151	92	0.27	0.21	2.52	1.78	0.24	2.15	3.16323	5.42e-09	1.72e-07	ACAP3	PREDICTED: arf-GAP with coiled-coil, ANK repeat and PH domain-containing protein 3 isoform X2 [Danio rerio]	Cellular Processes	Transport and catabolism	ko04144//Endocytosis	K12489	-	GO:0008047//enzyme activator activity;GO:0043169//cation binding	-
ENSDARG00000045888	341	401	772	617	2.07	2.18	5.31	4.92	2.125	5.115	1.26727	2.91e-11	1.25e-09	acat1	acetyl-CoA acetyltransferase, mitochondrial precursor [Danio rerio]	Organismal Systems;Metabolism	Carbohydrate metabolism;Global and overview maps;Metabolism of terpenoids and polyketides;Amino acid metabolism;Lipid metabolism;Digestive system	ko01100//Metabolic pathways;ko01200//Carbon metabolism;ko00310//Lysine degradation;ko01212//Fatty acid metabolism;ko00071//Fatty acid degradation;ko00280//Valine, leucine and isoleucine degradation;ko00380//Tryptophan metabolism;ko00620//Pyruvate metabolism;ko04975//Fat digestion and absorption;ko00630//Glyoxylate and dicarboxylate metabolism;ko00640//Propanoate metabolism;ko00650//Butanoate meta…	K00626	GO:0043231//intracellular membrane-bounded organelle	GO:0003988//acetyl-CoA C-acyltransferase activity;GO:0043169//cation binding	-
MSTRG.10299	3	5	239	4	0.06	0.09	5.57	0.11	0.075	2.84	5.24286	0.00171942	0.0137522	acdh-6	novel protein containing an Acyl-CoA dehydrogenase, N-terminal and C-terminal domain, partial [Danio rerio]	-	-	-	-	-	GO:0000166//nucleotide binding;GO:0016627//oxidoreductase activity, acting on the CH-CH group of donors	GO:0044710//single-organism metabolic process
ENSDARG00000031796	283	236	942	514	1.75	1.31	6.61	4.17	1.53	5.39	1.81675	4.46e-07	9.34e-06	ache	acetylcholinesterase precursor [Danio rerio]	Metabolism;Organismal Systems	Nervous system;Lipid metabolism	ko04725//Cholinergic synapse;ko00564//Glycerophospholipid metabolism	K01049	GO:0005576//extracellular region;GO:0016020//membrane;GO:0045202//synapse	GO:0004104//cholinesterase activity	GO:0008291//acetylcholine metabolic process;GO:0009746//response to hexose;GO:0010927//cellular component assembly involved in morphogenesis;GO:0014075//response to amine;GO:0033986//response to methanol;GO:0048468//cell development;GO:0050808//synapse organization
ENSDARG00000062549	4	12	37	46	0.08	0.2	0.79	1.14	0.14	0.965	2.7851	0.00281434	0.0204395	ACMSD	2-amino-3-carboxymuconate-6-semialdehyde decarboxylase [Danio rerio]	Metabolism	Amino acid metabolism;Global and overview maps	ko01100//Metabolic pathways;ko00380//Tryptophan metabolism	K03392	-	GO:0003824//catalytic activity	-
ENSDARG00000069844	0	2	105	50	0	0.04	2.34	1.29	0.02	1.815	6.50383	4.74e-07	9.87e-06	ACOD1	cis-aconitate decarboxylase [Danio rerio]	Metabolism	Carbohydrate metabolism	ko00660//C5-Branched dibasic acid metabolism	K17724	-	-	GO:0019541//propionate metabolic process
MSTRG.21456	2445	6199	7585	7015	57.45	130.34	201.63	215.92	93.895	208.775	1.15283	0.00723552	0.0432289	Acp5	tartrate-resistant acid phosphatase type 5 precursor [Danio rerio]	Human Diseases;Organismal Systems;Cellular Processes;Metabolism	Transport and catabolism;Immune diseases;Global and overview maps;Metabolism of cofactors and vitamins;Development	ko01100//Metabolic pathways;ko04142//Lysosome;ko04380//Osteoclast differentiation;ko05323//Rheumatoid arthritis;ko00740//Riboflavin metabolism	K14379	-	GO:0003824//catalytic activity	GO:0006796//phosphate-containing compound metabolic process
ENSDARG00000061201	885	1603	2444	1700	17.02	27.59	53.17	42.83	22.305	48	1.10567	0.0006611	0.0061745	acsf2	acyl-CoA synthetase family member 2, mitochondrial precursor [Danio rerio]	-	-	-	-	GO:0043231//intracellular membrane-bounded organelle	GO:0016405//CoA-ligase activity;GO:0016878//acid-thiol ligase activity;GO:0032550//purine ribonucleoside binding	GO:0032787//monocarboxylic acid metabolic process;GO:0044238//primary metabolic process
MSTRG.5214	12	1191	9	5	0.1	9.03	0.09	0.06	4.565	0.075	-5.92758	0.00472912	0.0308874	Acsl4	long-chain-fatty-acid--CoA ligase 4 [Danio rerio]	Cellular Processes;Organismal Systems;Metabolism	Lipid metabolism;Endocrine system;Cell growth and death;Environmental adaptation;Transport and catabolism;Global and overview maps	ko01100//Metabolic pathways;ko04714//Thermogenesis;ko04920//Adipocytokine signaling pathway;ko04146//Peroxisome;ko03320//PPAR signaling pathway;ko01212//Fatty acid metabolism;ko04216//Ferroptosis;ko00071//Fatty acid degradation;ko00061//Fatty acid biosynthesis	K01897	-	-	GO:0003002//regionalization;GO:0030510//regulation of BMP signaling pathway;GO:0032872//regulation of stress-activated MAPK cascade
ENSDARG00000075931	3208	2550	930	1036	38.76	27.57	12.71	16.4	33.165	14.555	-1.18815	0.000107077	0.00127918	Acsl5	long-chain-fatty-acid--CoA ligase 5 [Danio rerio]	Cellular Processes;Organismal Systems;Metabolism	Global and overview maps;Transport and catabolism;Cell growth and death;Lipid metabolism;Endocrine system;Environmental adaptation	ko01100//Metabolic pathways;ko04714//Thermogenesis;ko04920//Adipocytokine signaling pathway;ko04146//Peroxisome;ko03320//PPAR signaling pathway;ko01212//Fatty acid metabolism;ko04216//Ferroptosis;ko00071//Fatty acid degradation;ko00061//Fatty acid biosynthesis	K01897	-	-	-
MSTRG.13786	39	18	127	75	0.73	0.3	2.68	1.83	0.515	2.255	2.13048	0.0021384	0.0163996	ACSL6	PREDICTED: long-chain-fatty-acid--CoA ligase 6 [Danio rerio]	Organismal Systems;Cellular Processes;Metabolism	Environmental adaptation;Lipid metabolism;Cell growth and death;Endocrine system;Transport and catabolism;Global and overview maps	ko01100//Metabolic pathways;ko04714//Thermogenesis;ko04920//Adipocytokine signaling pathway;ko04146//Peroxisome;ko03320//PPAR signaling pathway;ko01212//Fatty acid metabolism;ko04216//Ferroptosis;ko00071//Fatty acid degradation;ko00061//Fatty acid biosynthesis	K01897	-	-	-
ENSDARG00000069029	194	200	46	42	2.82	2.6	0.76	0.8	2.71	0.78	-1.79675	4.1e-06	6.99e-05	ACSS2	acetyl-coenzyme A synthetase, cytoplasmic [Danio rerio]	Metabolism	Carbohydrate metabolism;Global and overview maps	ko01100//Metabolic pathways;ko01200//Carbon metabolism;ko00010//Glycolysis / Gluconeogenesis;ko00620//Pyruvate metabolism;ko00630//Glyoxylate and dicarboxylate metabolism;ko00640//Propanoate metabolism	K01895	-	GO:0016405//CoA-ligase activity;GO:0032550//purine ribonucleoside binding	GO:0006083//acetate metabolic process
ENSDARG00000055618	719	1485	17577	11843	15.66	28.94	433	337.83	22.3	385.415	4.1113	4.3e-29	8.9e-27	act2	actin, alpha skeletal muscle 2-like [Clupea harengus]	-	-	-	-	GO:0043232//intracellular non-membrane-bounded organelle	GO:0032550//purine ribonucleoside binding	-
ENSDARG00000099197	6	12	111	54	0.12	0.21	2.47	1.39	0.165	1.93	3.54806	3.33e-06	5.79e-05	acta1	actin, alpha cardiac muscle 1 [Danio rerio]	Organismal Systems;Human Diseases	Cardiovascular diseases;Circulatory system	ko04261//Adrenergic signaling in cardiomyocytes;ko05414//Dilated cardiomyopathy (DCM);ko05410//Hypertrophic cardiomyopathy (HCM);ko04260//Cardiac muscle contraction	K12314	GO:0043232//intracellular non-membrane-bounded organelle	GO:0032550//purine ribonucleoside binding	-
MSTRG.7667	4781	5064	75255	51768	100.43	95.19	1788.38	1424.52	97.81	1606.45	4.03775	1.06e-119	3.47e-116	acta1	actin, alpha cardiac muscle 1-like [Scleropages formosus]	Organismal Systems;Human Diseases	Circulatory system;Cardiovascular diseases	ko04261//Adrenergic signaling in cardiomyocytes;ko05414//Dilated cardiomyopathy (DCM);ko05410//Hypertrophic cardiomyopathy (HCM);ko04260//Cardiac muscle contraction	K12314	GO:0043232//intracellular non-membrane-bounded organelle	GO:0032550//purine ribonucleoside binding	-
ENSDARG00000079111	91	121	502	380	3.11	3.7	19.41	17.02	3.405	18.215	2.4194	4.73e-18	4.41e-16	ACTC1	actin, alpha cardiac muscle 1-like [Clupea harengus]	Organismal Systems;Human Diseases	Cardiovascular diseases;Circulatory system	ko04261//Adrenergic signaling in cardiomyocytes;ko05414//Dilated cardiomyopathy (DCM);ko05410//Hypertrophic cardiomyopathy (HCM);ko04260//Cardiac muscle contraction	K12314	-	GO:0036094//small molecule binding	-
MSTRG.22483	64	47	176	144	0.52	0.34	1.61	1.52	0.43	1.565	1.86375	1.53e-05	0.000228837	ACTN3	actinin alpha 3b [Danio rerio]	Human Diseases	Cardiovascular diseases	ko05412//Arrhythmogenic right ventricular cardiomyopathy (ARVC)	K21073	-	GO:0046872//metal ion binding	-
ENSDARG00000001431	589	594	2178	1230	3.18	2.87	13.31	8.7	3.025	11.005	1.86315	8.07e-11	3.36e-09	ACTN3	actinin alpha 3b [Danio rerio]	Human Diseases	Cardiovascular diseases	ko05412//Arrhythmogenic right ventricular cardiomyopathy (ARVC)	K21073	-	GO:0046872//metal ion binding	-
ENSDARG00000013755	439	400	4508	2542	4	3.26	46.51	30.37	3.63	38.44	3.40457	6.47e-31	1.42e-28	ACTN3	Actn3a [Danio rerio]	Human Diseases	Cardiovascular diseases	ko05412//Arrhythmogenic right ventricular cardiomyopathy (ARVC)	K21073	-	GO:0008092//cytoskeletal protein binding;GO:0046872//metal ion binding	-
ENSDARG00000004658	769	861	1542	1337	10.71	10.73	24.29	24.38	10.72	24.335	1.18273	1.76e-15	1.25e-13	actr2-b	actin-related protein 2 [Danio rerio]	Cellular Processes	Cellular community - eukaryotes	ko04530//Tight junction	K17260	GO:0043232//intracellular non-membrane-bounded organelle;GO:0043234//protein complex	-	GO:0045010//actin nucleation
ENSDARG00000104700	175	268	89	47	3.94	5.4	2.27	1.39	4.67	1.83	-1.35158	0.00585752	0.0365234	ACVR2A	PREDICTED: activin receptor type-2A-like isoform X1 [Danio rerio]	Human Diseases;Cellular Processes;Environmental Information Processing	Signal transduction;Signaling molecules and interaction;Cellular community - eukaryotes;Cardiovascular diseases	ko04060//Cytokine-cytokine receptor interaction;ko04550//Signaling pathways regulating pluripotency of stem cells;ko05418//Fluid shear stress and atherosclerosis;ko04350//TGF-beta signaling pathway	K04670	GO:0031224//intrinsic component of membrane	GO:0004674//protein serine/threonine kinase activity;GO:0032550//purine ribonucleoside binding;GO:0043169//cation binding	GO:0006464//cellular protein modification process;GO:0006796//phosphate-containing compound metabolic process;GO:0007167//enzyme linked receptor protein signaling pathway
ENSDARG00000111129	217	168	15	5	5.02	3.47	0.39	0.15	4.245	0.27	-3.97473	9.33e-09	2.82e-07	Acy1a	PREDICTED: aminoacylase-1A-like [Danio rerio]	Metabolism	Global and overview maps;Amino acid metabolism	ko01100//Metabolic pathways;ko01230//Biosynthesis of amino acids;ko00220//Arginine biosynthesis;ko01210//2-Oxocarboxylic acid metabolism	K14677	GO:0044424//intracellular part	GO:0016811//hydrolase activity, acting on carbon-nitrogen (but not peptide) bonds, in linear amides;GO:0043169//cation binding;GO:0070011//peptidase activity, acting on L-amino acid peptides	GO:0019538//protein metabolic process;GO:0019752//carboxylic acid metabolic process
MSTRG.14305	20	39	589	385	0.11	0.18	3.53	2.67	0.145	3.1	4.41814	1.32e-24	2.12e-22	ADAM10	PREDICTED: disintegrin and metalloproteinase domain-containing protein 10 isoform X1 [Danio rerio]	Human Diseases	Infectious diseases;Neurodegenerative diseases	ko05010//Alzheimer disease;ko05120//Epithelial cell signaling in Helicobacter pylori infection	K06704	-	GO:0004175//endopeptidase activity;GO:0046914//transition metal ion binding	-
ENSDARG00000057590	52	75	12	7	0.46	0.59	0.12	0.08	0.525	0.1	-2.39232	0.00149545	0.0122098	ADAM10	PREDICTED: disintegrin and metalloproteinase domain-containing protein 10 isoform X1 [Danio rerio]	Human Diseases	Infectious diseases;Neurodegenerative diseases	ko05010//Alzheimer disease;ko05120//Epithelial cell signaling in Helicobacter pylori infection	K06704	-	GO:0004175//endopeptidase activity;GO:0046914//transition metal ion binding	-
ENSDARG00000079068	163	170	51	30	1.26	1.17	0.45	0.3	1.215	0.375	-1.69599	0.00022046	0.00241121	Adam12	PREDICTED: disintegrin and metalloproteinase domain-containing protein 12 [Danio rerio]	-	-	-	-	-	-	-
ENSDARG00000060532	130	109	515	214	1.62	1.21	7.26	3.49	1.415	5.375	1.92546	0.00012408	0.00145909	adam22	PREDICTED: disintegrin and metalloproteinase domain-containing protein 22 isoform X2 [Danio rerio]	-	-	-	-	-	GO:0046914//transition metal ion binding;GO:0070011//peptidase activity, acting on L-amino acid peptides	GO:0019538//protein metabolic process
MSTRG.20376	165	776	0	0	1.71	7.18	0	0	4.445	0.001	-12.118	2.06e-10	8.11e-09	ADAM28	PREDICTED: LOW QUALITY PROTEIN: zinc metalloproteinase-disintegrin-like batroxstatin-1 [Cyprinus carpio]	-	-	-	-	-	-	-
MSTRG.52	148	164	409	280	1.52	1.51	4.75	3.77	1.515	4.26	1.49154	1.14e-07	2.82e-06	Adamts1	PREDICTED: A disintegrin and metalloproteinase with thrombospondin motifs 1 [Danio rerio]	-	-	-	-	-	-	-
ENSDARG00000001999	1599	1574	639	559	11.79	10.39	5.33	5.4	11.09	5.365	-1.04761	2.23e-08	6.28e-07	ADAMTS18	PREDICTED: A disintegrin and metalloproteinase with thrombospondin motifs 18 [Danio rerio]	-	-	-	-	GO:0031012//extracellular matrix	GO:0046914//transition metal ion binding;GO:0070011//peptidase activity, acting on L-amino acid peptides	GO:0019538//protein metabolic process
ENSDARG00000078494	31	28	91	49	0.38	0.31	1.27	0.79	0.345	1.03	1.57798	0.00817053	0.0476137	ADAMTS3	PREDICTED: LOW QUALITY PROTEIN: A disintegrin and metalloproteinase with thrombospondin motifs 14-like [Danio rerio]	-	-	-	-	-	-	-
MSTRG.23018	647	581	168	224	7.47	6	2.19	3.39	6.735	2.79	-1.27141	0.00105256	0.0091178	Adcy2	adenylate cyclase type 7 [Danio rerio]	Cellular Processes;Organismal Systems;Environmental Information Processing;Metabolism;Human Diseases	Digestive system;Environmental adaptation;Immune system;Cancers;Substance dependence;Infectious diseases;Cardiovascular diseases;Aging;Endocrine and metabolic diseases;Signal transduction;Cell growth and death;Endocrine system;Sensory system;Nervous system;Cellular community - eukaryotes;Drug resistance;Circulatory system;Nucleotide metabolism	ko05200//Pathways in cancer;ko05166//HTLV-I infection;ko04024//cAMP signaling pathway;ko05163//Human cytomegalovirus infection;ko04015//Rap1 signaling pathway;ko04020//Calcium signaling pathway;ko04022//cGMP - PKG signaling pathway;ko04714//Thermogenesis;ko04921//Oxytocin signaling pathway;ko04261//Adrenergic signaling in cardiomyocytes;ko04062//Chemokine signaling pathway;ko04072//Phospholipase …	K08047	GO:0016020//membrane	GO:0016829//lyase activity	GO:0009165//nucleotide biosynthetic process;GO:0009187//cyclic nucleotide metabolic process
ENSDARG00000014588	25	17	181	91	0.17	0.1	1.4	0.81	0.135	1.105	3.03302	7.98e-07	1.59e-05	ADCY2	PREDICTED: adenylate cyclase type 2 isoform X1 [Danio rerio]	Metabolism;Organismal Systems;Cellular Processes;Environmental Information Processing;Human Diseases	Environmental adaptation;Digestive system;Immune system;Endocrine and metabolic diseases;Aging;Cardiovascular diseases;Cancers;Substance dependence;Infectious diseases;Cell growth and death;Endocrine system;Sensory system;Signal transduction;Drug resistance;Circulatory system;Nucleotide metabolism;Cellular community - eukaryotes;Nervous system	ko05200//Pathways in cancer;ko05166//HTLV-I infection;ko04024//cAMP signaling pathway;ko05163//Human cytomegalovirus infection;ko04015//Rap1 signaling pathway;ko04020//Calcium signaling pathway;ko04022//cGMP - PKG signaling pathway;ko04714//Thermogenesis;ko04921//Oxytocin signaling pathway;ko04261//Adrenergic signaling in cardiomyocytes;ko04062//Chemokine signaling pathway;ko04072//Phospholipase …	K08042	GO:0031224//intrinsic component of membrane	GO:0016829//lyase activity;GO:0036094//small molecule binding	GO:0007165//signal transduction;GO:0009165//nucleotide biosynthetic process;GO:0046058//cAMP metabolic process
ENSDARG00000027740	69	56	290	240	0.75	0.55	3.59	3.44	0.65	3.515	2.43501	7.34e-12	3.44e-10	ADCYAP1	pituitary adenylate cyclase-activating polypeptide isoform 1 [Danio rerio]	-	-	-	-	-	GO:0005102//receptor binding	GO:0001654//eye development
ENSDARG00000105201	0	0	35	22	0	0	0.31	0.22	0.001	0.265	8.04985	6.84e-05	0.000864655	Adcyap1r1	pituitary adenylate cyclase-activating polypeptide type I receptor isoform 1 precursor [Danio rerio]	Environmental Information Processing;Organismal Systems	Environmental adaptation;Endocrine system;Signal transduction;Signaling molecules and interaction	ko04080//Neuroactive ligand-receptor interaction;ko04024//cAMP signaling pathway;ko04713//Circadian entrainment;ko04911//Insulin secretion;ko04924//Renin secretion	K04587	GO:0031224//intrinsic component of membrane	GO:0004930//G-protein coupled receptor activity	GO:0007187//G-protein coupled receptor signaling pathway, coupled to cyclic nucleotide second messenger
ENSDARG00000074581	0	20	187	162	0	0.14	1.71	1.71	0.07	1.71	4.6105	0.00153378	0.0124686	Add2	PREDICTED: beta-adducin isoform X1 [Danio rerio]	-	-	-	-	-	-	-
ENSDARG00000056250	201	263	77	87	2.5	2.92	1.08	1.42	2.71	1.25	-1.11636	0.00515949	0.0330011	ADD3	adducin 3 (gamma) b [Danio rerio]	-	-	-	-	-	-	-
ENSDARG00000054177	16	18	71	40	0.13	0.13	0.65	0.43	0.13	0.54	2.05445	0.00188888	0.0148545	Adgra1	PREDICTED: adhesion G protein-coupled receptor A1 [Danio rerio]	-	-	-	-	-	-	-
ENSDARG00000093316	165	176	36	32	0.84	0.8	0.21	0.21	0.82	0.21	-1.96523	3.09e-06	5.42e-05	ADGRF1	PREDICTED: adhesion G protein-coupled receptor F5-like [Danio rerio]	-	-	-	-	-	-	-
ENSDARG00000091757	9	14	84	59	0.07	0.09	0.7	0.57	0.08	0.635	2.98868	3.06e-06	5.37e-05	Adgrf5	PREDICTED: adhesion G protein-coupled receptor F4-like [Sinocyclocheilus grahami]	-	-	-	-	-	-	-
MSTRG.1052	162	154	585	505	5.08	4.32	20.75	20.74	4.7	20.745	2.14203	6.39e-19	6.41e-17	ADGRL1	PREDICTED: adhesion G protein-coupled receptor L1 [Danio rerio]	-	-	-	-	-	-	-
MSTRG.2204	3593	4035	1087	779	20.58	20.68	7.04	5.85	20.63	6.445	-1.67849	2.69e-22	3.64e-20	ADGRL2	PREDICTED: adhesion G protein-coupled receptor L2 isoform X6 [Danio rerio]	-	-	-	-	GO:0031224//intrinsic component of membrane	GO:0004888//transmembrane signaling receptor activity;GO:0005488//binding	GO:0007166//cell surface receptor signaling pathway
ENSDARG00000045708	11	3	74	42	0.18	0.04	1.36	0.9	0.11	1.13	3.36075	0.000608866	0.00576449	Adm2	adrenomedullin 2a precursor [Danio rerio]	-	-	-	-	-	GO:0005102//receptor binding	-
ENSDARG00000075694	167	267	37	50	4.84	6.92	1.21	1.9	5.88	1.555	-1.9189	0.000259511	0.00276357	ADORA1	adenosine A1 receptor b [Danio rerio]	Organismal Systems;Environmental Information Processing;Human Diseases	Endocrine system;Signal transduction;Substance dependence;Signaling molecules and interaction	ko04080//Neuroactive ligand-receptor interaction;ko04024//cAMP signaling pathway;ko04022//cGMP - PKG signaling pathway;ko04071//Sphingolipid signaling pathway;ko05032//Morphine addiction;ko04924//Renin secretion;ko04923//Regulation of lipolysis in adipocyte	K04265	GO:0031224//intrinsic component of membrane	GO:0004930//G-protein coupled receptor activity	GO:0035588//G-protein coupled purinergic receptor signaling pathway
ENSDARG00000041589	4	8	64	37	0.08	0.14	1.4	0.94	0.11	1.17	3.41093	5.18e-05	0.00067829	adprhl1	[Protein ADP-ribosylarginine] hydrolase-like protein 1 [Danio rerio]	-	-	-	-	-	GO:0016799//hydrolase activity, hydrolyzing N-glycosyl compounds	GO:0006464//cellular protein modification process
ENSDARG00000026090	234	217	78	77	6.21	5.15	2.34	2.68	5.68	2.51	-1.1782	0.0016427	0.0132389	adprm	manganese-dependent ADP-ribose/CDP-alcohol diphosphatase [Danio rerio]	Metabolism	Lipid metabolism;Nucleotide metabolism	ko00230//Purine metabolism;ko00564//Glycerophospholipid metabolism	K01517	-	GO:0004112//cyclic-nucleotide phosphodiesterase activity;GO:0016462//pyrophosphatase activity;GO:0046914//transition metal ion binding	-
ENSDARG00000011317	91	103	217	124	1.85	1.88	4.99	3.3	1.865	4.145	1.1522	0.00418966	0.0280042	ADRA1B	PREDICTED: alpha-1A adrenergic receptor [Danio rerio]	Organismal Systems;Environmental Information Processing	Signaling molecules and interaction;Signal transduction;Circulatory system;Digestive system	ko04080//Neuroactive ligand-receptor interaction;ko04020//Calcium signaling pathway;ko04022//cGMP - PKG signaling pathway;ko04261//Adrenergic signaling in cardiomyocytes;ko04270//Vascular smooth muscle contraction;ko04970//Salivary secretion	K04136	GO:0031224//intrinsic component of membrane	GO:0004936//alpha-adrenergic receptor activity	GO:0006942//regulation of striated muscle contraction;GO:0007186//G-protein coupled receptor signaling pathway;GO:1903522//regulation of blood circulation
ENSDARG00000024101	56	73	132	98	0.29	0.34	0.79	0.68	0.315	0.735	1.22239	0.0029929	0.021521	Adra1d	PREDICTED: alpha-1D adrenergic receptor [Danio rerio]	Organismal Systems;Environmental Information Processing	Signal transduction;Signaling molecules and interaction;Circulatory system;Digestive system	ko04080//Neuroactive ligand-receptor interaction;ko04020//Calcium signaling pathway;ko04022//cGMP - PKG signaling pathway;ko04261//Adrenergic signaling in cardiomyocytes;ko04270//Vascular smooth muscle contraction;ko04970//Salivary secretion	K04137	-	-	-
ENSDARG00000102096	16	18	47	41	0.3	0.3	1	1.01	0.3	1.005	1.74416	0.00667391	0.040522	adra2b	Adra2b protein [Danio rerio]	Environmental Information Processing	Signal transduction;Signaling molecules and interaction	ko04080//Neuroactive ligand-receptor interaction;ko04022//cGMP - PKG signaling pathway	K04139	GO:0031224//intrinsic component of membrane	GO:0004936//alpha-adrenergic receptor activity	GO:0001775//cell activation;GO:0006937//regulation of muscle contraction;GO:0007166//cell surface receptor signaling pathway;GO:0030818//negative regulation of cAMP biosynthetic process;GO:1903522//regulation of blood circulation
ENSDARG00000053646	30	41	131	104	0.53	0.65	2.64	2.42	0.59	2.53	2.10035	2.5e-06	4.44e-05	ADRB4C	beta-3a-adrenergic receptor [Danio rerio]	Human Diseases;Cellular Processes;Organismal Systems;Environmental Information Processing	Signaling molecules and interaction;Cellular community - eukaryotes;Signal transduction;Cardiovascular diseases;Digestive system;Circulatory system;Endocrine system	ko04080//Neuroactive ligand-receptor interaction;ko04024//cAMP signaling pathway;ko04020//Calcium signaling pathway;ko04022//cGMP - PKG signaling pathway;ko04261//Adrenergic signaling in cardiomyocytes;ko05414//Dilated cardiomyopathy (DCM);ko04540//Gap junction;ko04970//Salivary secretion;ko04924//Renin secretion;ko04923//Regulation of lipolysis in adipocyte	K04141	-	GO:0004888//transmembrane signaling receptor activity	GO:0007166//cell surface receptor signaling pathway
ENSDARG00000002071	217	219	580	359	2.95	2.66	8.92	6.39	2.805	7.655	1.4484	1.2e-06	2.3e-05	adss	adenylosuccinate synthetase isozyme 2 [Danio rerio]	Metabolism	Amino acid metabolism;Global and overview maps;Nucleotide metabolism	ko01100//Metabolic pathways;ko00230//Purine metabolism;ko00250//Alanine, aspartate and glutamate metabolism	K01939	GO:0044424//intracellular part	GO:0016879//ligase activity, forming carbon-nitrogen bonds;GO:0032550//purine ribonucleoside binding;GO:0046872//metal ion binding	GO:0006167//AMP biosynthetic process
ENSDARG00000006901	5	20	302	171	0.04	0.15	2.91	1.91	0.095	2.41	4.66496	1.8e-10	7.13e-09	Aebp1	PREDICTED: inactive carboxypeptidase-like protein X2 isoform X1 [Danio rerio]	-	-	-	-	-	GO:0008235//metalloexopeptidase activity;GO:0046914//transition metal ion binding	-
MSTRG.22504	0	0	45	23	0	0	5.36	3.17	0.001	4.265	12.0583	2.83e-05	0.000396696	aep1	natterin-like protein [Danio rerio]	-	-	-	-	-	-	-
ENSDARG00000039099	12	28	2730	1719	0.22	0.45	55.6	40.54	0.335	48.07	7.16483	1.28e-68	8.65e-66	aep1	natterin-like protein [Danio rerio]	-	-	-	-	-	-	-
ENSDARG00000092521	0	3	50	29	0	0.07	1.47	0.99	0.035	1.23	5.13516	0.0002339	0.00252769	aep1	PREDICTED: natterin-like protein [Danio rerio]	-	-	-	-	-	-	-
ENSDARG00000056453	139	102	282	214	2.18	1.43	5	4.4	1.805	4.7	1.38066	0.000268995	0.0028507	afap1l1	PREDICTED: actin filament-associated protein 1-like 1 isoform X1 [Danio rerio]	-	-	-	-	-	-	-
ENSDARG00000071347	35	20	326	301	0.57	0.29	5.96	6.37	0.43	6.165	3.84169	2.29e-16	1.81e-14	AFTPH	PREDICTED: aftiphilin isoform X1 [Danio rerio]	-	-	-	-	-	-	-
MSTRG.8179	689	727	212	161	7.37	6.96	2.57	2.26	7.165	2.415	-1.56894	7.16e-12	3.37e-10	AFTPH	PREDICTED: aftiphilin isoform X2 [Danio rerio]	-	-	-	-	-	-	-
ENSDARG00000104384	2	7	60	18	0.01	0.04	0.42	0.15	0.025	0.285	3.51096	0.00355641	0.0246167	AGBL1	PREDICTED: cytosolic carboxypeptidase 4 isoform X1 [Danio rerio]	-	-	-	-	-	-	-
MSTRG.10876	904	1254	334	259	5.2	6.45	2.17	1.95	5.825	2.06	-1.49961	2.05e-09	6.93e-08	AGL	PREDICTED: glycogen debranching enzyme isoform X2 [Danio rerio]	Metabolism	Carbohydrate metabolism;Global and overview maps	ko01100//Metabolic pathways;ko00500//Starch and sucrose metabolism	K01196	-	GO:0004133//glycogen debranching enzyme activity	GO:0005977//glycogen metabolic process
ENSDARG00000070480	132	318	991	944	2.33	5.02	19.78	21.81	3.675	20.795	2.50042	3.95e-08	1.05e-06	agr2	anterior gradient protein 2 homolog precursor [Danio rerio]	-	-	-	-	-	-	GO:0002065//columnar/cuboidal epithelial cell differentiation
ENSDARG00000069089	13	9	75	55	0.5	0.31	3.24	2.75	0.405	2.995	2.88656	1.66e-05	0.000246609	AGRP	agouti related neuropeptide precursor [Danio rerio]	Organismal Systems	Endocrine system	ko04920//Adipocytokine signaling pathway	K05231	-	-	-
ENSDARG00000077082	171	237	332	307	3.4	4.21	7.46	7.99	3.805	7.725	1.02164	0.000358109	0.00364799	agtrap	type-1 angiotensin II receptor-associated protein [Danio rerio]	-	-	-	-	-	-	-
ENSDARG00000005191	10017	12116	21956	18152	154.91	167.67	384.13	367.73	161.29	375.93	1.22081	1.6e-22	2.2e-20	ahcy-b	adenosylhomocysteinase [Danio rerio]	Metabolism	Amino acid metabolism;Global and overview maps	ko01100//Metabolic pathways;ko00270//Cysteine and methionine metabolism	K01251	-	GO:0016802//trialkylsulfonium hydrolase activity	GO:0000096//sulfur amino acid metabolic process
ENSDARG00000051873	75	64	233	136	1.79	1.36	6.28	4.24	1.575	5.26	1.73971	6.35e-05	0.000810763	AHCYL2	adenosylhomocysteinase [Danio rerio]	Metabolism	Amino acid metabolism;Global and overview maps	ko01100//Metabolic pathways;ko00270//Cysteine and methionine metabolism	K01251	-	-	-
MSTRG.10392	0	0	246	86	0	0	1.37	0.56	0.001	0.965	9.91439	7.58e-10	2.73e-08	Ahdc1	PREDICTED: AT-hook DNA-binding motif-containing protein 1 [Danio rerio]	-	-	-	-	-	-	-
ENSDARG00000108535	0	0	22	23	0	0	0.06	0.07	0.001	0.065	6.02237	0.000273306	0.00289404	AHNAK2	neuroblast differentiation-associated protein AHNAK-like [Danio rerio]	-	-	-	-	-	-	-
ENSDARG00000023537	30	10	149	87	0.22	0.07	1.24	0.84	0.145	1.04	2.84246	0.000292204	0.00306452	AHR	aryl hydrocarbon receptor [Danio rerio]	Human Diseases;Organismal Systems	Immune system;Endocrine and metabolic diseases	ko04934//Cushing syndrome;ko04659//Th17 cell differentiation	K09093	-	-	-
MSTRG.12387	0	0	41	34	0	0	1.02	0.98	0.001	1	9.96578	6.82e-06	0.000111087	AIG1	PREDICTED: androgen-induced gene 1 protein [Danio rerio]	-	-	-	-	-	-	-
ENSDARG00000036894	13	0	232	192	0.45	0	9.06	8.68	0.225	8.87	5.30094	5.16e-05	0.000677117	Aimp1	PREDICTED: aminoacyl tRNA synthase complex-interacting multifunctional protein 1-like [Sinocyclocheilus anshuiensis]	-	-	-	-	-	-	-
ENSDARG00000001950	2	6	64	12	0.08	0.22	2.9	0.63	0.15	1.765	3.55663	0.00657918	0.0400914	ak1	adenylate kinase isoenzyme 1 [Danio rerio]	Metabolism	Global and overview maps;Metabolism of cofactors and vitamins;Nucleotide metabolism	ko01100//Metabolic pathways;ko00230//Purine metabolism;ko00730//Thiamine metabolism	K00939	GO:0044424//intracellular part	GO:0016301//kinase activity;GO:0016776//phosphotransferase activity, phosphate group as acceptor;GO:0032550//purine ribonucleoside binding	GO:0009132//nucleoside diphosphate metabolic process;GO:0009141//nucleoside triphosphate metabolic process;GO:0009152//purine ribonucleotide biosynthetic process
MSTRG.21218	147	161	1235	1283	5.03	4.93	47.84	57.55	4.98	52.695	3.40345	2.86e-45	9.89e-43	ak1	adenylate kinase isoenzyme 1 [Danio rerio]	Metabolism	Nucleotide metabolism;Global and overview maps;Metabolism of cofactors and vitamins	ko01100//Metabolic pathways;ko00230//Purine metabolism;ko00730//Thiamine metabolism	K00939	GO:0044424//intracellular part	GO:0016301//kinase activity;GO:0016776//phosphotransferase activity, phosphate group as acceptor;GO:0032550//purine ribonucleoside binding	GO:0009132//nucleoside diphosphate metabolic process;GO:0009141//nucleoside triphosphate metabolic process;GO:0009152//purine ribonucleotide biosynthetic process
ENSDARG00000058226	6564	8996	1929	3279	99.59	122.14	33.11	65.17	110.865	49.14	-1.17383	0.00532174	0.0338249	Ak3	GTP:AMP phosphotransferase AK3, mitochondrial [Danio rerio]	Metabolism	Nucleotide metabolism	ko00230//Purine metabolism	K00944	GO:0044429//mitochondrial part	GO:0016776//phosphotransferase activity, phosphate group as acceptor;GO:0032550//purine ribonucleoside binding	GO:0009152//purine ribonucleotide biosynthetic process
MSTRG.21801	79	70	143	135	1	0.79	2.04	2.23	0.895	2.135	1.25428	0.00112225	0.00958872	AK4	adenylate kinase 4, mitochondrial [Danio rerio]	Metabolism	Global and overview maps;Metabolism of cofactors and vitamins;Nucleotide metabolism	ko01100//Metabolic pathways;ko00230//Purine metabolism;ko00730//Thiamine metabolism	K00939	GO:0044429//mitochondrial part	GO:0016301//kinase activity;GO:0016776//phosphotransferase activity, phosphate group as acceptor;GO:0032550//purine ribonucleoside binding	GO:0009132//nucleoside diphosphate metabolic process;GO:0009152//purine ribonucleotide biosynthetic process
ENSDARG00000017739	120	203	331	304	2.18	3.3	6.8	7.23	2.74	7.015	1.35627	0.000187347	0.00208903	Ak5	adenylate kinase 5, like [Danio rerio]	Metabolism	Metabolism of cofactors and vitamins;Global and overview maps;Nucleotide metabolism	ko01100//Metabolic pathways;ko00230//Purine metabolism;ko00730//Thiamine metabolism	K00939	-	GO:0016301//kinase activity	GO:0006725//cellular aromatic compound metabolic process;GO:0006796//phosphate-containing compound metabolic process
ENSDARG00000043843	95	93	183	125	4.83	4.23	10.52	8.32	4.53	9.42	1.05622	0.00353075	0.0245133	Akap7	PREDICTED: A-kinase anchor protein 7 isoforms alpha and beta-like [Cyprinus carpio]	-	-	-	-	GO:0044444//cytoplasmic part;GO:0044459//plasma membrane part	GO:0016772//transferase activity, transferring phosphorus-containing groups;GO:0019900//kinase binding;GO:0036094//small molecule binding;GO:0051018//protein kinase A binding	GO:0006796//phosphate-containing compound metabolic process;GO:0007165//signal transduction;GO:0033036//macromolecule localization;GO:0042391//regulation of membrane potential;GO:0043268//positive regulation of potassium ion transport;GO:0051591//response to cAMP;GO:1902259//regulation of delayed rectifier potassium channel activity
ENSDARG00000079610	0	0	7	22	0	0	0.03	0.11	0.001	0.07	6.12928	0.00633845	0.0389314	AKAP9	PREDICTED: A-kinase anchor protein 9 [Danio rerio]	-	-	-	-	-	-	-
ENSDARG00000035257	37	87	392	307	1	2.11	12.01	10.89	1.555	11.45	2.88036	5.58e-09	1.76e-07	akr1a1a	RecName: Full=Alcohol dehydrogenase [NADP(+)] A; AltName: Full=Aldehyde reductase-A; AltName: Full=Aldo-keto reductase family 1 member A1-A	Metabolism	Global and overview maps;Carbohydrate metabolism;Lipid metabolism	ko01100//Metabolic pathways;ko00010//Glycolysis / Gluconeogenesis;ko00561//Glycerolipid metabolism;ko00040//Pentose and glucuronate interconversions	K00002	-	GO:0004033//aldo-keto reductase (NADP) activity	GO:0044710//single-organism metabolic process
ENSDARG00000006215	157	206	940	683	1.36	1.59	9.2	7.74	1.475	8.47	2.52165	4.21e-25	7.23e-23	AKR1B1	aldose reductase [Danio rerio]	Metabolism	Global and overview maps;Carbohydrate metabolism;Metabolism of cofactors and vitamins;Lipid metabolism	ko01100//Metabolic pathways;ko00561//Glycerolipid metabolism;ko00040//Pentose and glucuronate interconversions;ko00051//Fructose and mannose metabolism;ko00052//Galactose metabolism;ko00790//Folate biosynthesis	K00011	-	GO:0003824//catalytic activity	GO:0044710//single-organism metabolic process
ENSDARG00000038643	272	405	1270	885	3.18	4.23	16.79	13.55	3.705	15.17	2.03368	1.36e-13	7.99e-12	alas2	Alas2 protein, partial [Danio rerio]	Metabolism	Amino acid metabolism;Metabolism of cofactors and vitamins;Global and overview maps	ko01100//Metabolic pathways;ko00860//Porphyrin and chlorophyll metabolism;ko00260//Glycine, serine and threonine metabolism	K00643	GO:0019866//organelle inner membrane;GO:0044429//mitochondrial part	GO:0016749//N-succinyltransferase activity;GO:0043168//anion binding	GO:0006779//porphyrin-containing compound biosynthetic process;GO:0006950//response to stress;GO:0020027//hemoglobin metabolic process;GO:0030099//myeloid cell differentiation
ENSDARG00000058538	27145	30285	8608	9942	262.13	261.7	94.04	125.77	261.915	109.905	-1.25284	1.47e-07	3.5e-06	alcama	neurolin-like cell adhesion molecule precursor [Danio rerio]	Environmental Information Processing	Signaling molecules and interaction	ko04514//Cell adhesion molecules (CAMs)	K06547	GO:0031224//intrinsic component of membrane;GO:0043005//neuron projection	GO:0005515//protein binding	GO:0007409//axonogenesis;GO:0016477//cell migration
ENSDARG00000099579	323	324	1037	500	1.93	1.73	7	3.91	1.83	5.455	1.57574	2.59e-05	0.000366697	ALDH18A1	delta-1-pyrroline-5-carboxylate synthase [Danio rerio]	Metabolism	Amino acid metabolism;Global and overview maps	ko01100//Metabolic pathways;ko01230//Biosynthesis of amino acids;ko00330//Arginine and proline metabolism	K12657	-	-	-
ENSDARG00000076933	601	610	177	247	7.92	7.19	2.64	4.26	7.555	3.45	-1.13084	0.00379999	0.0259609	Aldh1a3	aldehyde dehydrogenase family 1 member A3 [Danio rerio]	Metabolism;Human Diseases	Amino acid metabolism;Global and overview maps;Xenobiotics biodegradation and metabolism;Carbohydrate metabolism;Cancers;Metabolism of other amino acids	ko01100//Metabolic pathways;ko00010//Glycolysis / Gluconeogenesis;ko05204//Chemical carcinogenesis;ko00980//Metabolism of xenobiotics by cytochrome P450;ko00982//Drug metabolism - cytochrome P450;ko00410//beta-Alanine metabolism;ko00350//Tyrosine metabolism;ko00340//Histidine metabolism;ko00360//Phenylalanine metabolism	K00129	-	GO:0016620//oxidoreductase activity, acting on the aldehyde or oxo group of donors, NAD or NADP as acceptor	GO:0044710//single-organism metabolic process
ENSDARG00000053485	3351	4257	6851	5378	25.67	29.18	59.37	53.97	27.425	56.67	1.04709	1.41e-11	6.32e-10	Aldh6a1	methylmalonate-semialdehyde dehydrogenase [acylating], mitochondrial [Danio rerio]	Metabolism	Metabolism of other amino acids;Carbohydrate metabolism;Global and overview maps;Amino acid metabolism	ko01100//Metabolic pathways;ko01200//Carbon metabolism;ko00562//Inositol phosphate metabolism;ko00280//Valine, leucine and isoleucine degradation;ko00410//beta-Alanine metabolism;ko00640//Propanoate metabolism	K00140	-	GO:0016620//oxidoreductase activity, acting on the aldehyde or oxo group of donors, NAD or NADP as acceptor	GO:0044710//single-organism metabolic process
MSTRG.24029	629	778	1209	1062	7.73	8.56	16.81	17.1	8.145	16.955	1.05772	1.65e-09	5.66e-08	aldh9a1a	4-trimethylaminobutyraldehyde dehydrogenase [Danio rerio]	Metabolism	Lipid metabolism;Metabolism of other amino acids;Global and overview maps;Carbohydrate metabolism;Amino acid metabolism	ko01100//Metabolic pathways;ko00310//Lysine degradation;ko00010//Glycolysis / Gluconeogenesis;ko00561//Glycerolipid metabolism;ko00330//Arginine and proline metabolism;ko00071//Fatty acid degradation;ko00280//Valine, leucine and isoleucine degradation;ko00380//Tryptophan metabolism;ko00620//Pyruvate metabolism;ko00053//Ascorbate and aldarate metabolism;ko00410//beta-Alanine metabolism;ko00340//Hi…	K00149	-	-	-
ENSDARG00000034470	516	593	8352	5469	9.61	9.88	175.97	133.43	9.745	154.7	3.98867	2.31e-82	2.53e-79	Aldoa	aldolase a, fructose-bisphosphate, b [Danio rerio]	Metabolism;Environmental Information Processing	Carbohydrate metabolism;Global and overview maps;Signal transduction	ko01100//Metabolic pathways;ko04066//HIF-1 signaling pathway;ko01200//Carbon metabolism;ko01230//Biosynthesis of amino acids;ko00010//Glycolysis / Gluconeogenesis;ko00051//Fructose and mannose metabolism;ko00030//Pentose phosphate pathway	K01623	-	GO:0016832//aldehyde-lyase activity	GO:0006090//pyruvate metabolic process;GO:0007417//central nervous system development;GO:0009952//anterior/posterior pattern specification;GO:0042330//taxis;GO:0048812//neuron projection morphogenesis
ENSDARG00000019702	702	965	1706	2256	8.54	10.51	23.49	35.96	9.525	29.725	1.64189	3.93e-07	8.39e-06	aldocb	fructose-bisphosphate aldolase C-B [Danio rerio]	Metabolism;Environmental Information Processing	Carbohydrate metabolism;Signal transduction;Global and overview maps	ko01100//Metabolic pathways;ko04066//HIF-1 signaling pathway;ko01200//Carbon metabolism;ko01230//Biosynthesis of amino acids;ko00010//Glycolysis / Gluconeogenesis;ko00051//Fructose and mannose metabolism;ko00030//Pentose phosphate pathway	K01623	-	GO:0016832//aldehyde-lyase activity	GO:0006090//pyruvate metabolic process
MSTRG.13336	113	158	355	283	1.81	2.26	6.43	5.93	2.035	6.18	1.60258	7.1e-08	1.79e-06	Alg8	probable dolichyl pyrophosphate Glc1Man9GlcNAc2 alpha-1,3-glucosyltransferase [Danio rerio]	Metabolism	Global and overview maps;Glycan biosynthesis and metabolism	ko01100//Metabolic pathways;ko00510//N-Glycan biosynthesis	K03849	-	-	-
ENSDARG00000044627	393	589	134	186	6.35	8.51	2.45	3.94	7.43	3.195	-1.21755	0.00516853	0.03304	Alg8	probable dolichyl pyrophosphate Glc1Man9GlcNAc2 alpha-1,3-glucosyltransferase [Danio rerio]	Metabolism	Global and overview maps;Glycan biosynthesis and metabolism	ko01100//Metabolic pathways;ko00510//N-Glycan biosynthesis	K03849	-	-	-
ENSDARG00000042861	7	12	69	34	0.04	0.07	0.5	0.28	0.055	0.39	2.82597	0.000549945	0.00528316	Alk	leukocyte tyrosine kinase receptor precursor [Danio rerio]	Human Diseases	Cancers	ko05200//Pathways in cancer;ko05223//Non-small cell lung cancer	K05119	GO:0031224//intrinsic component of membrane	GO:0004713//protein tyrosine kinase activity;GO:0032550//purine ribonucleoside binding	GO:0006464//cellular protein modification process;GO:0006796//phosphate-containing compound metabolic process;GO:0007167//enzyme linked receptor protein signaling pathway;GO:0010631//epithelial cell migration;GO:0050931//pigment cell differentiation
ENSDARG00000069966	918	779	19	80	8.19	6.22	0.19	0.93	7.205	0.56	-3.6855	2.56e-06	4.55e-05	ALOX5	PREDICTED: arachidonate 5-lipoxygenase [Danio rerio]	Human Diseases;Organismal Systems;Metabolism	Lipid metabolism;Endocrine system;Immune system;Global and overview maps;Nervous system;Infectious diseases	ko01100//Metabolic pathways;ko05145//Toxoplasmosis;ko04726//Serotonergic synapse;ko04664//Fc epsilon RI signaling pathway;ko04913//Ovarian Steroidogenesis;ko00590//Arachidonic acid metabolism	K00461	-	GO:0016491//oxidoreductase activity;GO:0046914//transition metal ion binding	GO:0044710//single-organism metabolic process
ENSDARG00000043085	36	21	0	0	0.75	0.39	0	0	0.57	0.001	-9.15482	0.000952833	0.00842043	Alox5	PREDICTED: arachidonate 5-lipoxygenase [Danio rerio]	Human Diseases;Metabolism;Organismal Systems	Immune system;Lipid metabolism;Endocrine system;Infectious diseases;Nervous system;Global and overview maps	ko01100//Metabolic pathways;ko05145//Toxoplasmosis;ko04726//Serotonergic synapse;ko04664//Fc epsilon RI signaling pathway;ko04913//Ovarian Steroidogenesis;ko00590//Arachidonic acid metabolism	K00461	-	GO:0004497//monooxygenase activity;GO:0046914//transition metal ion binding	GO:0001676//long-chain fatty acid metabolic process
ENSDARG00000054755	0	0	25	11	0	0	0.64	0.33	0.001	0.485	8.92184	0.00176381	0.0140446	Alox5ap	arachidonate 5-lipoxygenase-activating protein precursor [Danio rerio]	-	-	-	-	-	-	-
ENSDARG00000079637	132	185	385	293	0.75	0.94	2.47	2.18	0.845	2.325	1.46021	7.07e-07	1.42e-05	ALPK2	PREDICTED: alpha-protein kinase 2 [Danio rerio]	-	-	-	-	-	-	-
MSTRG.9199	168	210	436	313	0.76	0.85	2.23	1.85	0.805	2.04	1.34151	4.91e-07	1.02e-05	ALPK3	PREDICTED: alpha-protein kinase 3 [Danio rerio]	-	-	-	-	-	GO:0004672//protein kinase activity;GO:0032550//purine ribonucleoside binding	GO:0006464//cellular protein modification process
ENSDARG00000105630	61	49	191	124	0.3	0.21	1.05	0.79	0.255	0.92	1.85114	2.71e-05	0.000381947	Alpk3	PREDICTED: titin homolog [Sinocyclocheilus rhinocerous]	-	-	-	-	-	-	-
ENSDARG00000088332	77	109	539	316	0.46	0.59	3.68	2.5	0.525	3.09	2.55722	5.51e-12	2.62e-10	ALX4	PREDICTED: homeobox protein aristaless-like 4 [Danio rerio]	-	-	-	-	GO:0043231//intracellular membrane-bounded organelle	GO:0003677//DNA binding	GO:0010468//regulation of gene expression;GO:0044707//single-multicellular organism process
MSTRG.1374	385	400	938	770	9.35	8.69	25.76	24.48	9.02	25.12	1.47764	2.66e-16	2.05e-14	AMBP	protein AMBP precursor [Danio rerio]	-	-	-	-	-	-	-
ENSDARG00000103071	17	22	154	85	0.12	0.14	1.26	0.81	0.13	1.035	2.99305	1.17e-07	2.88e-06	amer2	PREDICTED: APC membrane recruitment protein 2-like [Danio rerio]	-	-	-	-	-	-	-
ENSDARG00000075222	217	205	405	261	1.88	1.59	3.98	2.97	1.735	3.475	1.00208	0.00108923	0.00936139	amer2	RecName: Full=APC membrane recruitment protein 2; Short=Amer2; AltName: Full=Protein FAM123A	-	-	-	-	GO:0016020//membrane	GO:1902936//phosphatidylinositol bisphosphate binding	GO:0009888//tissue development;GO:0030178//negative regulation of Wnt signaling pathway
ENSDARG00000074469	25	26	91	51	0.51	0.47	2.09	1.36	0.49	1.725	1.81574	0.00197235	0.0153851	AMIGO3	PREDICTED: amphoterin-induced protein 3 isoform X1 [Danio rerio]	-	-	-	-	-	-	-
MSTRG.17108	51	16	0	0	1.54	0.43	0	0	0.985	0.001	-9.94398	0.000987187	0.00865418	amn1	protein AMN1 homolog [Danio rerio]	-	-	-	-	-	-	-
ENSDARG00000005800	0	0	18	11	0	0	0.18	0.13	0.001	0.155	7.27612	0.00385155	0.0261973	Ampd3	PREDICTED: AMP deaminase 3-like isoform X2 [Danio rerio]	Metabolism	Nucleotide metabolism;Global and overview maps	ko01100//Metabolic pathways;ko00230//Purine metabolism	K01490	-	GO:0047623//adenosine-phosphate deaminase activity	GO:0009127//purine nucleoside monophosphate biosynthetic process
MSTRG.11122	9	62	322	193	0.08	0.52	3.4	2.36	0.3	2.88	3.26303	0.000308076	0.00321048	AMPH	PREDICTED: amphiphysin isoform X12 [Danio rerio]	Organismal Systems;Cellular Processes	Immune system;Transport and catabolism	ko04144//Endocytosis;ko04666//Fc gamma R-mediated phagocytosis	K12562	-	-	-
MSTRG.10463	150	171	553	375	1.48	1.51	6.18	4.85	1.495	5.515	1.88322	3.68e-12	1.8e-10	ANGPT1	Angiopoietin 1 [Danio rerio]	Environmental Information Processing;Human Diseases	Signal transduction;Immune diseases	ko04151//PI3K-Akt signaling pathway;ko04010//MAPK signaling pathway;ko04015//Rap1 signaling pathway;ko04014//Ras signaling pathway;ko04066//HIF-1 signaling pathway;ko05323//Rheumatoid arthritis	K05465	-	GO:0005102//receptor binding	GO:0007169//transmembrane receptor protein tyrosine kinase signaling pathway;GO:0048646//anatomical structure formation involved in morphogenesis
ENSDARG00000059093	5	10	68	80	0.03	0.05	0.43	0.59	0.04	0.51	3.67243	6.28e-07	1.28e-05	ANK1	ankyrin 1, erythrocytic a isoform 1 [Danio rerio]	Organismal Systems;Human Diseases	Immune system;Cancers	ko05205//Proteoglycans in cancer;ko04624//Toll and Imd signaling pathway	K10380	-	-	-
MSTRG.21164	195	277	557	272	1.93	2.45	6.23	3.52	2.19	4.875	1.15447	0.00509727	0.0326987	ANK1	PREDICTED: ankyrin 1, erythrocytic a isoform X3 [Danio rerio]	Human Diseases;Organismal Systems	Immune system;Cancers	ko05205//Proteoglycans in cancer;ko04624//Toll and Imd signaling pathway	K10380	-	-	-
ENSDARG00000074777	14	12	242	85	0.08	0.06	1.64	0.67	0.07	1.155	4.04439	3.2e-08	8.65e-07	Ank1	PREDICTED: ankyrin-1-like isoform X2 [Pygocentrus nattereri]	Human Diseases;Organismal Systems	Immune system;Cancers	ko05205//Proteoglycans in cancer;ko04624//Toll and Imd signaling pathway	K10380	-	-	-
ENSDARG00000009026	78	122	254	246	0.16	0.22	0.59	0.66	0.19	0.625	1.71786	3.93e-06	6.75e-05	Ank2	PREDICTED: ankyrin-2-like [Danio rerio]	Organismal Systems;Human Diseases	Immune system;Cancers	ko05205//Proteoglycans in cancer;ko04624//Toll and Imd signaling pathway	K10380	-	-	-
MSTRG.23310	293	687	1563	860	1.63	3.41	9.82	6.26	2.52	8.04	1.67377	0.000430016	0.00425996	Ank2	PREDICTED: ankyrin-2-like [Sinocyclocheilus rhinocerous]	Organismal Systems;Human Diseases	Cancers;Immune system	ko05205//Proteoglycans in cancer;ko04624//Toll and Imd signaling pathway	K10380	-	-	-
ENSDARG00000061736	300	372	1078	722	2.1	2.33	8.54	6.62	2.215	7.58	1.77489	2.48e-13	1.4e-11	ANK3	PREDICTED: ankyrin-3 isoform X17 [Danio rerio]	Organismal Systems;Human Diseases	Immune system;Cancers	ko05205//Proteoglycans in cancer;ko04624//Toll and Imd signaling pathway	K10380	-	-	-
ENSDARG00000075263	46	40	124	70	1.05	0.82	3.21	2.1	0.935	2.655	1.50567	0.0040088	0.0270586	ANKRD1	PREDICTED: ankyrin repeat domain-containing protein 1 [Danio rerio]	-	-	-	-	-	-	-
ENSDARG00000014652	37	50	195	91	0.41	0.49	2.42	1.31	0.45	1.865	2.05118	0.000178637	0.00200296	Ankrd13b	ankyrin repeat domain-containing protein 13B [Danio rerio]	-	-	-	-	-	-	-
MSTRG.14433	0	0	151	81	0	0	1.77	1.1	0.001	1.435	10.4868	1.6e-09	5.53e-08	ANKRD24	PREDICTED: ankyrin repeat domain-containing protein 24 isoform X3 [Danio rerio]	-	-	-	-	-	-	-
ENSDARG00000078901	0	0	34	21	0	0	0.33	0.23	0.001	0.28	8.12928	8.96e-05	0.00109289	ANKS1A	PREDICTED: ankyrin repeat and SAM domain-containing protein 1A isoform X2 [Danio rerio]	-	-	-	-	-	-	-
MSTRG.16415	452	565	192	139	4.33	4.84	2.08	1.74	4.585	1.91	-1.26335	3.58e-06	6.2e-05	Anks3	ankyrin repeat and SAM domain-containing protein 3 [Danio rerio]	-	-	-	-	-	-	-
MSTRG.23250	534	620	255	157	4.9	5.09	2.65	1.89	4.995	2.27	-1.13779	0.000152458	0.00174516	Ano1	PREDICTED: anoctamin-1 isoform X2 [Danio rerio]	-	-	-	-	-	-	-
ENSDARG00000061544	19	14	59	43	0.16	0.11	0.57	0.48	0.135	0.525	1.95936	0.00307996	0.0220326	Ano6	PREDICTED: anoctamin-6 isoform X1 [Danio rerio]	-	-	-	-	GO:0031224//intrinsic component of membrane	-	-
ENSDARG00000104834	0	0	81	60	0	0	1.03	0.88	0.001	0.955	9.89936	4.12e-08	1.1e-06	ANO7	PREDICTED: anoctamin-7 [Danio rerio]	-	-	-	-	-	-	-
MSTRG.5699	65	121	17	13	0.65	1.09	0.19	0.17	0.87	0.18	-2.27302	0.000929363	0.00824629	ANO7	PREDICTED: anoctamin-7 [Danio rerio]	-	-	-	-	-	-	-
ENSDARG00000012896	8	23	250	104	0.1	0.26	3.51	1.69	0.18	2.6	3.85244	2.68e-07	5.95e-06	ANOS1	Kallmann syndrome 1a sequence [Danio rerio]	-	-	-	-	-	GO:0004857//enzyme inhibitor activity	GO:0007413//axonal fasciculation;GO:0021988//olfactory lobe development;GO:0048883//neuromast primordium migration;GO:0097485//neuron projection guidance
ENSDARG00000103878	415	796	198	169	3.77	6.48	2.04	2.01	5.125	2.025	-1.33963	0.00113425	0.00967242	Anpep	aminopeptidase N [Danio rerio]	Organismal Systems;Metabolism	Global and overview maps;Endocrine system;Metabolism of other amino acids;Immune system	ko01100//Metabolic pathways;ko04640//Hematopoietic cell lineage;ko00480//Glutathione metabolism;ko04614//Renin-angiotensin system	K11140	-	GO:0046914//transition metal ion binding	GO:0019538//protein metabolic process
ENSDARG00000089706	0	1	81	27	0	0.01	0.87	0.34	0.005	0.605	6.91886	5.45e-05	0.000708936	Anpep	PREDICTED: aminopeptidase N [Danio rerio]	Organismal Systems;Metabolism	Global and overview maps;Endocrine system;Immune system;Metabolism of other amino acids	ko01100//Metabolic pathways;ko04640//Hematopoietic cell lineage;ko00480//Glutathione metabolism;ko04614//Renin-angiotensin system	K11140	-	-	-
ENSDARG00000036809	16	39	132	59	0.09	0.2	0.87	0.45	0.145	0.66	2.18641	0.00384961	0.0261973	ANPEP	PREDICTED: aminopeptidase N [Danio rerio]	Organismal Systems;Metabolism	Global and overview maps;Endocrine system;Immune system;Metabolism of other amino acids	ko01100//Metabolic pathways;ko04640//Hematopoietic cell lineage;ko00480//Glutathione metabolism;ko04614//Renin-angiotensin system	K11140	-	-	-
MSTRG.4438	41	21	131	82	0.63	0.29	2.28	1.66	0.46	1.97	2.09849	0.00111079	0.0095063	ANTXR1	PREDICTED: anthrax toxin receptor 1 isoform X1 [Danio rerio]	Organismal Systems	Immune system	ko04621//NOD-like receptor signaling pathway	K20909	GO:0031224//intrinsic component of membrane	-	-
ENSDARG00000104118	24	22	75	47	0.14	0.11	0.48	0.35	0.125	0.415	1.73118	0.00339916	0.0238104	ANTXR2	capillary morphogenesis protein 2A [Danio rerio]	Organismal Systems	Immune system	ko04621//NOD-like receptor signaling pathway	K20909	GO:0030863//cortical cytoskeleton;GO:0031224//intrinsic component of membrane;GO:0032155//cell division site part;GO:0043231//intracellular membrane-bounded organelle	GO:0008092//cytoskeletal protein binding;GO:0017016//Ras GTPase binding;GO:0043169//cation binding;GO:0060089//molecular transducer activity	-
ENSDARG00000013613	20	28	217	153	0.64	0.8	7.84	6.4	0.72	7.12	3.30581	6.03e-14	3.76e-12	ANXA13	annexin A13 [Danio rerio]	-	-	-	-	-	GO:0005543//phospholipid binding;GO:0046872//metal ion binding	-
ENSDARG00000044254	460	436	968	793	8.19	6.95	19.5	18.5	7.57	19	1.32763	3.42e-11	1.46e-09	ANXA3	annexin A3b [Danio rerio]	-	-	-	-	-	GO:0005543//phospholipid binding;GO:0046872//metal ion binding;GO:0055102//lipase inhibitor activity	GO:0009892//negative regulation of metabolic process
MSTRG.1860	111	177	284	206	2.42	3.45	7	5.88	2.935	6.44	1.1337	0.0018465	0.0145724	ANXA4	annexin A4 [Danio rerio]	-	-	-	-	-	GO:0005543//phospholipid binding	GO:0050818//regulation of coagulation
ENSDARG00000016470	52	27	321	297	1.09	0.51	7.59	8.13	0.8	7.86	3.29646	6.08e-11	2.55e-09	ANXA5	Annexin A5b [Danio rerio]	-	-	-	-	GO:0044424//intracellular part	GO:0005543//phospholipid binding;GO:0046872//metal ion binding	GO:0050818//regulation of coagulation
MSTRG.403	17	51	365	153	0.27	0.72	6.53	3.17	0.495	4.85	3.29248	3.94e-06	6.75e-05	ANXA5	Annexin A5b [Danio rerio]	-	-	-	-	GO:0044424//intracellular part	GO:0005543//phospholipid binding;GO:0046872//metal ion binding	GO:0050818//regulation of coagulation
MSTRG.5500	2499	2147	920	763	41.11	31.61	17.12	16.44	36.36	16.78	-1.11561	1.18e-06	2.25e-05	ANXA6	Annexin A6 [Danio rerio]	-	-	-	-	-	-	GO:0007009//plasma membrane organization
ENSDARG00000013335	609	509	162	135	10.69	8	3.22	3.11	9.345	3.165	-1.56199	4.46e-07	9.34e-06	ANXA6	annexin A6 [Danio rerio]	-	-	-	-	-	-	GO:0007009//plasma membrane organization
ENSDARG00000071475	139	116	1805	987	1.03	0.77	15.09	9.56	0.9	12.325	3.77552	3.23e-27	6.06e-25	Aox3	xanthine dehydrogenase [Danio rerio]	Metabolism;Environmental Information Processing	Metabolism of cofactors and vitamins;Global and overview maps;Xenobiotics biodegradation and metabolism;Signal transduction;Amino acid metabolism	ko01100//Metabolic pathways;ko04630//Jak-STAT signaling pathway;ko00830//Retinol metabolism;ko00982//Drug metabolism - cytochrome P450;ko00280//Valine, leucine and isoleucine degradation;ko00380//Tryptophan metabolism;ko00760//Nicotinate and nicotinamide metabolism;ko00350//Tyrosine metabolism;ko00750//Vitamin B6 metabolism	K00157	GO:0044424//intracellular part	GO:0000166//nucleotide binding;GO:0016616//oxidoreductase activity, acting on the CH-OH group of donors, NAD or NADP as acceptor;GO:0016726//oxidoreductase activity, acting on CH or CH2 groups, NAD or NADP as acceptor;GO:0016727//oxidoreductase activity, acting on CH or CH2 groups, oxygen as acceptor;GO:0046914//transition metal ion binding;GO:0051536//iron-sulfur cluster binding	GO:0044710//single-organism metabolic process
ENSDARG00000016128	436	534	980	678	5.64	6.18	14.33	11.48	5.91	12.905	1.1267	4.15e-07	8.77e-06	AP3M2	AP-3 complex subunit mu-2 [Danio rerio]	Cellular Processes	Transport and catabolism	ko04142//Lysosome	K12398	GO:0030119//AP-type membrane coat adaptor complex	-	GO:0015031//protein transport
ENSDARG00000039882	394	16	14	10	14.17	0.51	0.57	0.47	7.34	0.52	-3.8192	0.00727264	0.0433619	AP3S2	AP-3 complex subunit sigma-2 [Danio rerio]	Cellular Processes	Transport and catabolism	ko04142//Lysosome	K12399	GO:0030119//AP-type membrane coat adaptor complex	GO:0022892//substrate-specific transporter activity	GO:0008088//axo-dendritic transport;GO:0015031//protein transport;GO:0048489//synaptic vesicle transport
MSTRG.19215	0	0	1043	913	0	0	9.4	9.53	0.001	9.465	13.2084	2.71e-18	2.59e-16	apaf1	PREDICTED: apoptotic protease-activating factor 1 isoform X1 [Danio rerio]	Cellular Processes;Human Diseases	Cancers;Neurodegenerative diseases;Infectious diseases;Cell growth and death;Drug resistance	ko05200//Pathways in cancer;ko05152//Tuberculosis;ko05010//Alzheimer disease;ko05016//Huntington disease;ko04210//Apoptosis;ko05161//Hepatitis B;ko05012//Parkinson disease;ko05222//Small cell lung cancer;ko05134//Legionellosis;ko04115//p53 signaling pathway;ko01524//Platinum drug resistance;ko05014//Amyotrophic lateral sclerosis (ALS);ko04214//Apoptosis - fly;ko04215//Apoptosis - multiple species	K02084	-	-	-
ENSDARG00000021239	1931	2042	335	76	17.55	16.61	3.44	0.9	17.08	2.17	-2.97654	2.78e-06	4.91e-05	apaf1	PREDICTED: apoptotic protease-activating factor 1 isoform X1 [Danio rerio]	Human Diseases;Cellular Processes	Cancers;Neurodegenerative diseases;Infectious diseases;Cell growth and death;Drug resistance	ko05200//Pathways in cancer;ko05152//Tuberculosis;ko05010//Alzheimer disease;ko05016//Huntington disease;ko04210//Apoptosis;ko05161//Hepatitis B;ko05012//Parkinson disease;ko05222//Small cell lung cancer;ko05134//Legionellosis;ko04115//p53 signaling pathway;ko01524//Platinum drug resistance;ko05014//Amyotrophic lateral sclerosis (ALS);ko04214//Apoptosis - fly;ko04215//Apoptosis - multiple species	K02084	-	-	-
ENSDARG00000060639	88	177	433	318	1.25	2.25	6.97	5.93	1.75	6.45	1.88194	1.21e-05	0.000185675	Apba2	PREDICTED: amyloid beta A4 precursor protein-binding family A member 2 isoform X2 [Danio rerio]	-	-	-	-	-	-	-
MSTRG.1178	214	260	66	25	0.69	0.75	0.24	0.11	0.72	0.175	-2.04064	0.000320375	0.00331892	Apc	PREDICTED: adenomatous polyposis coli protein isoform X1 [Danio rerio]	Environmental Information Processing;Cellular Processes;Human Diseases	Endocrine and metabolic diseases;Cancers;Signal transduction;Cell motility;Cellular community - eukaryotes;Infectious diseases	ko05200//Pathways in cancer;ko05165//Human papillomavirus infection;ko04810//Regulation of actin cytoskeleton;ko05166//HTLV-I infection;ko05206//MicroRNAs in cancer;ko05225//Hepatocellular carcinoma;ko04934//Cushing syndrome;ko04310//Wnt signaling pathway;ko04390//Hippo signaling pathway;ko05226//Gastric cancer;ko05224//Breast cancer;ko04550//Signaling pathways regulating pluripotency of stem cel…	K02085	GO:0005815//microtubule organizing center;GO:0043005//neuron projection;GO:0043231//intracellular membrane-bounded organelle;GO:0043234//protein complex;GO:0044459//plasma membrane part	GO:0015631//tubulin binding;GO:0019207//kinase regulator activity	GO:0003143//embryonic heart tube morphogenesis;GO:0003158//endothelium development;GO:0007411//axon guidance;GO:0007423//sensory organ development;GO:0008283//cell proliferation;GO:0010565//regulation of cellular ketone metabolic process;GO:0030178//negative regulation of Wnt signaling pathway;GO:0030522//intracellular receptor signaling pathway;GO:0030855//epithelial cell differentiation;GO:0031…
ENSDARG00000063007	122	83	443	151	0.56	0.34	2.31	0.91	0.45	1.61	1.83906	0.00310312	0.022168	Apc2	PREDICTED: adenomatous polyposis coli protein 2 [Danio rerio]	Human Diseases;Environmental Information Processing;Cellular Processes	Endocrine and metabolic diseases;Cell motility;Signal transduction;Cancers;Infectious diseases;Cellular community - eukaryotes	ko05200//Pathways in cancer;ko05165//Human papillomavirus infection;ko04810//Regulation of actin cytoskeleton;ko05166//HTLV-I infection;ko05206//MicroRNAs in cancer;ko05225//Hepatocellular carcinoma;ko04934//Cushing syndrome;ko04310//Wnt signaling pathway;ko04390//Hippo signaling pathway;ko05226//Gastric cancer;ko05224//Breast cancer;ko04550//Signaling pathways regulating pluripotency of stem cel…	K02085	-	GO:0015631//tubulin binding	GO:0030178//negative regulation of Wnt signaling pathway
ENSDARG00000055970	193	196	406	289	3.25	2.95	7.74	6.38	3.1	7.06	1.1874	8.07e-06	0.000128741	APEH	PREDICTED: acylamino-acid-releasing enzyme isoform X1 [Danio rerio]	-	-	-	-	-	GO:0070011//peptidase activity, acting on L-amino acid peptides	-
MSTRG.24219	349	371	60	53	2.77	2.63	0.54	0.55	2.7	0.545	-2.30863	2.89e-13	1.63e-11	APEH	PREDICTED: acylamino-acid-releasing enzyme isoform X1 [Danio rerio]	-	-	-	-	-	GO:0070011//peptidase activity, acting on L-amino acid peptides	-
ENSDARG00000053279	311	415	1319	757	3.5	4.18	16.8	11.16	3.84	13.98	1.86419	1.49e-09	5.16e-08	apln	apelin precursor [Danio rerio]	Environmental Information Processing	Signal transduction;Signaling molecules and interaction	ko04080//Neuroactive ligand-receptor interaction;ko04371//Apelin signaling pathway	K05225	-	GO:0071855//neuropeptide receptor binding	GO:0001944//vasculature development;GO:0006950//response to stress;GO:0042074//cell migration involved in gastrulation;GO:0050794//regulation of cellular process
MSTRG.6260	244	379	963	465	1.28	1.78	5.71	3.19	1.53	4.45	1.54027	0.000181163	0.00202695	APLP1	PREDICTED: amyloid-like protein 1 [Danio rerio]	-	-	-	-	-	-	-
MSTRG.5565	0	0	38971	0	0	0	1262.48	0	0.001	631.24	19.2678	7.64e-10	2.75e-08	apoa1	apolipoprotein A-I precursor [Danio rerio]	Organismal Systems;Human Diseases	Infectious diseases;Digestive system;Endocrine system	ko03320//PPAR signaling pathway;ko04979//Cholesterol metabolism;ko05143//African trypanosomiasis;ko04975//Fat digestion and absorption;ko04977//Vitamin digestion and absorption	K08757	-	-	-
ENSDARG00000075016	1085	1637	4793	2667	4.08	5.51	20.4	13.14	4.795	16.77	1.80628	1.13e-08	3.39e-07	Apob	PREDICTED: apolipoprotein B-100 [Danio rerio]	-	-	-	-	-	-	-
ENSDARG00000060345	0	2	28	19	0	0.06	1.1	0.87	0.03	0.985	5.03709	0.00191747	0.0150338	APOD	apolipoprotein D-like precursor [Danio rerio]	-	-	-	-	-	-	GO:0051234//establishment of localization
ENSDARG00000102004	868	1377	4171	4388	27.95	39.68	151.96	185.11	33.815	168.535	2.31731	1.64e-16	1.31e-14	apoeb	apolipoprotein E precursor [Danio rerio]	Human Diseases;Organismal Systems	Digestive system;Neurodegenerative diseases	ko05010//Alzheimer disease;ko04979//Cholesterol metabolism	K04524	GO:0034358//plasma lipoprotein particle	GO:0008289//lipid binding;GO:0070325//lipoprotein particle receptor binding	GO:0008203//cholesterol metabolic process;GO:0009058//biosynthetic process;GO:0009893//positive regulation of metabolic process;GO:0019216//regulation of lipid metabolic process;GO:0019538//protein metabolic process;GO:0030301//cholesterol transport;GO:0044255//cellular lipid metabolic process;GO:0044767//single-organism developmental process;GO:0050794//regulation of cellular process;GO:0051239/…
ENSDARG00000090980	10	15	136	79	0.11	0.15	1.75	1.18	0.13	1.465	3.49432	1.43e-08	4.23e-07	APOF	PREDICTED: apolipoprotein F [Danio rerio]	-	-	-	-	-	-	-
ENSDARG00000079416	21	36	68	67	0.5	0.77	1.83	2.09	0.635	1.96	1.62603	0.00547908	0.0346622	apt	PREDICTED: adenine phosphoribosyltransferase-like [Sinocyclocheilus anshuiensis]	-	-	-	-	-	GO:0003824//catalytic activity	GO:0055086//nucleobase-containing small molecule metabolic process
ENSDARG00000023713	9	16	969	720	0.19	0.3	22.71	19.54	0.245	21.125	6.43003	1.63e-60	8.24e-58	AQP1	aquaporin 1 [Danio rerio]	Organismal Systems	Digestive system;Endocrine system;Excretory system	ko04976//Bile secretion;ko04924//Renin secretion;ko04964//Proximal tubule bicarbonate reclamation	K09864	-	-	-
ENSDARG00000003808	75	124	1032	685	1.23	1.83	19.22	14.77	1.53	16.995	3.47351	9.54e-25	1.56e-22	AQP3	aquaporin 3a [Danio rerio]	Organismal Systems	Excretory system	ko04962//Vasopressin-regulated water reabsorption	K09876	GO:0016021//integral component of membrane	GO:0015103//inorganic anion transmembrane transporter activity;GO:0015168//glycerol transmembrane transporter activity;GO:0042887//amide transmembrane transporter activity	GO:0051234//establishment of localization
ENSDARG00000026787	6	11	73	29	0.07	0.12	1	0.46	0.095	0.73	2.9419	0.00102123	0.0088933	AQP3	PREDICTED: aquaporin-7 isoform X1 [Danio rerio]	Organismal Systems	Endocrine system	ko03320//PPAR signaling pathway;ko04923//Regulation of lipolysis in adipocyte	K08771	-	-	-
ENSDARG00000045141	59	80	166	116	1.7	2.07	5.42	4.39	1.885	4.905	1.37969	0.00051825	0.00500392	Aqp8	aquaporin 8a, tandem duplicate 1 [Danio rerio]	Organismal Systems	Digestive system	ko04976//Bile secretion	K09869	-	-	-
ENSDARG00000089749	246	271	687	610	7.33	7.22	23.15	23.8	7.275	23.475	1.69011	5.79e-17	4.83e-15	Aqp8	aquaporin 8b [Danio rerio]	Organismal Systems	Digestive system	ko04976//Bile secretion	K09869	GO:0016021//integral component of membrane	GO:0005372//water transmembrane transporter activity	GO:0044763//single-organism cellular process;GO:0044765//single-organism transport
MSTRG.20257	179	221	56	30	2.74	3.03	0.97	0.6	2.885	0.785	-1.87781	6.34e-05	0.000810703	ARAP1	PREDICTED: arf-GAP with Rho-GAP domain, ANK repeat and PH domain-containing protein 1 isoform X1 [Danio rerio]	Environmental Information Processing;Cellular Processes	Signal transduction;Transport and catabolism	ko04144//Endocytosis;ko04024//cAMP signaling pathway;ko04015//Rap1 signaling pathway	K12490	-	-	-
ENSDARG00000087492	375	423	179	111	3.8	3.83	2.05	1.47	3.815	1.76	-1.11611	0.000571414	0.00546702	Arap1	PREDICTED: arf-GAP with Rho-GAP domain, ANK repeat and PH domain-containing protein 1-like [Danio rerio]	Cellular Processes	Transport and catabolism	ko04144//Endocytosis	K18439	-	-	-
MSTRG.16379	206	136	38	29	5.51	3.25	1.15	1.02	4.38	1.085	-2.01324	0.000227083	0.0024662	Arf1	PREDICTED: ADP-ribosylation factor 1 isoform X2 [Equus przewalskii]	Cellular Processes;Environmental Information Processing;Human Diseases	Infectious diseases;Signal transduction;Transport and catabolism	ko04144//Endocytosis;ko04072//Phospholipase D signaling pathway;ko05134//Legionellosis;ko05110//Vibrio cholerae infection	K07937	GO:0044464//cell part	GO:0032550//purine ribonucleoside binding	GO:0035556//intracellular signal transduction
ENSDARG00000036998	15	21	112	53	0.69	0.87	5.84	3.2	0.78	4.52	2.53478	0.000134132	0.00156193	ARF3	ADP-ribosylation factor 3 [Alligator mississippiensis]	Cellular Processes	Transport and catabolism	ko04144//Endocytosis	K07938	GO:0031090//organelle membrane;GO:0031988//membrane-bounded vesicle;GO:0043231//intracellular membrane-bounded organelle;GO:0044444//cytoplasmic part	GO:0017111//nucleoside-triphosphatase activity;GO:0032550//purine ribonucleoside binding	GO:0006810//transport;GO:0008104//protein localization;GO:0035556//intracellular signal transduction;GO:0046474//glycerophospholipid biosynthetic process
ENSDARG00000070539	16	32	109	60	0.32	0.58	2.49	1.59	0.45	2.04	2.18057	0.000974808	0.00857426	ARF3	ADP-ribosylation factor 3 [Alligator mississippiensis]	Cellular Processes	Transport and catabolism	ko04144//Endocytosis	K07938	GO:0031090//organelle membrane;GO:0031988//membrane-bounded vesicle;GO:0043231//intracellular membrane-bounded organelle;GO:0044444//cytoplasmic part	GO:0017111//nucleoside-triphosphatase activity;GO:0032550//purine ribonucleoside binding	GO:0006810//transport;GO:0008104//protein localization;GO:0035556//intracellular signal transduction;GO:0046474//glycerophospholipid biosynthetic process
ENSDARG00000070472	0	0	0	5021	0	0	0	88.82	0.001	44.41	15.4386	3.09e-08	8.4e-07	arf4	ADP-ribosylation factor 5 [Danio rerio]	-	-	-	-	GO:0043231//intracellular membrane-bounded organelle	GO:0003824//catalytic activity;GO:0032550//purine ribonucleoside binding	GO:0006810//transport;GO:0008104//protein localization;GO:0035556//intracellular signal transduction
ENSDARG00000062349	0	0	20	9	0	0	0.44	0.23	0.001	0.335	8.38802	0.0048477	0.0314741	ARHGAP15	rho GTPase-activating protein 15 [Danio rerio]	-	-	-	-	-	GO:0008047//enzyme activator activity	-
ENSDARG00000052496	12	9	63	36	0.05	0.03	0.27	0.18	0.04	0.225	2.49185	0.00068553	0.006353	ARHGAP45	PREDICTED: minor histocompatibility protein HA-1-like isoform X2 [Danio rerio]	-	-	-	-	-	-	-
ENSDARG00000088630	235	122	564	292	1.15	0.53	3.11	1.86	0.84	2.485	1.56478	0.00334952	0.0235506	ARHGEF10L	PREDICTED: rho guanine nucleotide exchange factor 10-like protein isoform X2 [Danio rerio]	-	-	-	-	-	-	-
ENSDARG00000061844	1465	1089	551	417	9.64	6.41	4.1	3.59	8.025	3.845	-1.06152	0.000745974	0.00683601	ARHGEF15	PREDICTED: rho guanine nucleotide exchange factor 15 [Danio rerio]	-	-	-	-	-	-	-
ENSDARG00000078853	963	1034	402	353	12.98	12.47	6.13	6.23	12.725	6.18	-1.04199	3.63e-08	9.73e-07	ARHGEF19	PREDICTED: rho guanine nucleotide exchange factor 19 [Danio rerio]	-	-	-	-	-	-	GO:0035023//regulation of Rho protein signal transduction
MSTRG.6577	1565	1189	619	413	14.84	10.09	6.64	5.13	12.465	5.885	-1.08277	0.000793076	0.00719738	ARHGEF2	PREDICTED: rho guanine nucleotide exchange factor 2 isoform X1 [Danio rerio]	Human Diseases;Cellular Processes	Cardiovascular diseases;Cellular community - eukaryotes;Infectious diseases	ko04530//Tight junction;ko05418//Fluid shear stress and atherosclerosis;ko05130//Pathogenic Escherichia coli infection	K12791	-	GO:0005088//Ras guanyl-nucleotide exchange factor activity	GO:0046578//regulation of Ras protein signal transduction
ENSDARG00000104034	14663	14604	5932	5207	204.71	182.45	93.69	95.23	193.58	94.46	-1.03515	2.06e-12	1.04e-10	ARID3B	PREDICTED: AT-rich interactive domain-containing protein 3B isoform X1 [Danio rerio]	-	-	-	-	-	-	-
ENSDARG00000069988	55	75	16	14	0.76	0.93	0.25	0.26	0.845	0.255	-1.72845	0.00774896	0.0456633	Arid5a	AT rich interactive domain 5B (MRF1-like) [Danio rerio]	-	-	-	-	GO:0043231//intracellular membrane-bounded organelle	-	-
ENSDARG00000069496	155	255	445	315	4.51	6.64	14.64	12	5.575	13.32	1.25655	0.00031389	0.00325944	ARL2	ADP-ribosylation factor-like protein 2 [Danio rerio]	-	-	-	-	GO:0044464//cell part	GO:0032550//purine ribonucleoside binding	GO:0035556//intracellular signal transduction
ENSDARG00000111106	139	146	41	33	1.17	1.1	0.39	0.36	1.135	0.375	-1.59773	0.000261935	0.00278487	ARL3	ADP-ribosylation factor-like 3, like 1 [Danio rerio]	-	-	-	-	GO:0044464//cell part	GO:0032550//purine ribonucleoside binding	GO:0030516//regulation of axon extension;GO:0035556//intracellular signal transduction
ENSDARG00000057606	84	65	237	242	1.54	1.07	4.91	5.81	1.305	5.36	2.03818	2.13e-07	4.84e-06	ARL4C	ADP-ribosylation factor-like 4Ca precursor [Danio rerio]	-	-	-	-	GO:0044464//cell part	GO:0032550//purine ribonucleoside binding	GO:0035556//intracellular signal transduction
ENSDARG00000077044	2338	3546	788	1014	47.4	64.33	18.07	26.93	55.865	22.5	-1.31202	0.000150708	0.00172588	Arl6ip5	PRA1 family protein 3 [Danio rerio]	-	-	-	-	-	-	-
MSTRG.14641	0	0	0	819	0	0	0	6.56	0.001	3.28	11.6795	3.81e-07	8.17e-06	armh3	UPF0668 protein C10orf76 homolog [Danio rerio]	-	-	-	-	GO:0031224//intrinsic component of membrane	-	-
ENSDARG00000027063	52	68	777	618	1.09	1.28	18.46	17	1.185	17.73	3.90323	1.92e-49	7.12e-47	Arpc1b	actin-related protein 2/3 complex subunit 1B [Danio rerio]	Human Diseases;Cellular Processes;Organismal Systems	Immune system;Transport and catabolism;Cell motility;Infectious diseases	ko04144//Endocytosis;ko04810//Regulation of actin cytoskeleton;ko04666//Fc gamma R-mediated phagocytosis;ko05132//Salmonella infection;ko05130//Pathogenic Escherichia coli infection;ko05100//Bacterial invasion of epithelial cells;ko05131//Shigellosis	K05757	GO:0005856//cytoskeleton	-	GO:0045010//actin nucleation
ENSDARG00000058225	1509	808	1848	2318	15.2	7.28	21.05	30.58	11.24	25.815	1.19957	0.0067268	0.0407923	Arpc4	actin related protein 2/3 complex subunit 4 [Danio rerio]	Organismal Systems;Cellular Processes;Human Diseases	Cell motility;Infectious diseases;Immune system;Transport and catabolism	ko04144//Endocytosis;ko04810//Regulation of actin cytoskeleton;ko04666//Fc gamma R-mediated phagocytosis;ko05132//Salmonella infection;ko05130//Pathogenic Escherichia coli infection;ko05100//Bacterial invasion of epithelial cells;ko05131//Shigellosis	K05755	GO:0005856//cytoskeleton	-	GO:0045010//actin nucleation
ENSDARG00000061081	67	63	510	308	0.87	0.74	7.53	5.27	0.805	6.4	2.99101	1.07e-16	8.7e-15	Arpp21	PREDICTED: cAMP-regulated phosphoprotein 21 isoform X1 [Danio rerio]	-	-	-	-	-	-	-
ENSDARG00000039443	209	301	33	40	4.82	6.21	0.86	1.21	5.515	1.035	-2.41373	1.59e-07	3.74e-06	Arrdc3	PREDICTED: arrestin domain-containing protein 3-like [Sinocyclocheilus anshuiensis]	-	-	-	-	-	-	-
MSTRG.3313	0	0	360	323	0	0	6.64	6.9	0.001	6.77	12.7249	3.96e-14	2.51e-12	Arsg	arylsulfatase G precursor [Danio rerio]	Cellular Processes	Transport and catabolism	ko04142//Lysosome	K12381	-	GO:0016788//hydrolase activity, acting on ester bonds	-
ENSDARG00000101715	301	318	6	2	6.29	5.95	0.14	0.05	6.12	0.095	-6.00946	2.22e-19	2.38e-17	Arsg	arylsulfatase G precursor [Danio rerio]	Cellular Processes	Transport and catabolism	ko04142//Lysosome	K12381	-	GO:0016788//hydrolase activity, acting on ester bonds	-
ENSDARG00000061688	121	76	214	156	1.39	0.78	2.79	2.35	1.085	2.57	1.24407	0.00752053	0.0445369	ARVCF	armadillo repeat protein deleted in velo-cardio-facial syndrome [Danio rerio]	-	-	-	-	GO:0016020//membrane;GO:0043231//intracellular membrane-bounded organelle	-	GO:0044707//single-multicellular organism process;GO:0098602//single organism cell adhesion
MSTRG.20347	505	649	1454	703	2.7	3.1	8.79	4.92	2.9	6.855	1.2411	0.000587368	0.00559116	ARVCF	armadillo repeat protein deleted in velo-cardio-facial syndrome [Danio rerio]	-	-	-	-	GO:0016020//membrane;GO:0043231//intracellular membrane-bounded organelle	-	GO:0044707//single-multicellular organism process;GO:0098602//single organism cell adhesion
ENSDARG00000037091	363	627	151	143	5.38	8.31	2.53	2.77	6.845	2.65	-1.36906	0.000433806	0.00429104	ASAH1	N-acylsphingosine amidohydrolase 1 precursor [Danio rerio]	Metabolism;Cellular Processes;Environmental Information Processing	Transport and catabolism;Lipid metabolism;Signal transduction;Global and overview maps	ko01100//Metabolic pathways;ko04071//Sphingolipid signaling pathway;ko04142//Lysosome;ko00600//Sphingolipid metabolism	K12348	GO:0000323//lytic vacuole	GO:0003824//catalytic activity	-
MSTRG.15949	0	3	370	93	0	0.01	1.45	0.42	0.005	0.935	7.54689	7.31e-10	2.65e-08	ASAP1	PREDICTED: arf-GAP with SH3 domain, ANK repeat and PH domain-containing protein 1 isoform X6 [Danio rerio]	Organismal Systems;Cellular Processes	Immune system;Transport and catabolism	ko04144//Endocytosis;ko04666//Fc gamma R-mediated phagocytosis	K12488	-	GO:0043169//cation binding	-
ENSDARG00000002607	27	19	124	59	0.18	0.11	0.93	0.51	0.145	0.72	2.31194	0.00047099	0.00460661	Asap1	PREDICTED: arf-GAP with SH3 domain, ANK repeat and PH domain-containing protein 2 isoform X3 [Danio rerio]	Cellular Processes;Organismal Systems	Transport and catabolism;Immune system	ko04144//Endocytosis;ko04666//Fc gamma R-mediated phagocytosis	K12488	-	-	-
ENSDARG00000056561	586	649	89	154	12.1	11.99	2.08	4.16	12.045	3.12	-1.94882	4.15e-05	0.000557999	ASB11	ankyrin repeat and SOCS box protein 9 [Danio rerio]	-	-	-	-	-	-	GO:0008593//regulation of Notch signaling pathway;GO:0032446//protein modification by small protein conjugation;GO:0045944//positive regulation of transcription from RNA polymerase II promoter
ENSDARG00000045633	3	0	54	66	0.03	0	0.53	0.75	0.015	0.64	5.41504	7.53e-06	0.000120972	ASB15	PREDICTED: ankyrin repeat and SOCS box protein 15 isoform X1 [Danio rerio]	-	-	-	-	-	-	GO:0007165//signal transduction
MSTRG.17806	295	302	67	63	3.65	3.35	0.94	1.02	3.5	0.98	-1.8365	3.58e-08	9.61e-07	ASB16	ankyrin repeat and SOCS box protein 16 [Danio rerio]	-	-	-	-	-	-	GO:0032446//protein modification by small protein conjugation
ENSDARG00000003797	0	0	62	21	0	0	0.45	0.18	0.001	0.315	8.29921	2.09e-05	0.000301768	Asb2	PREDICTED: ankyrin repeat and SOCS box protein 2 isoform X1 [Danio rerio]	-	-	-	-	-	-	GO:0007165//signal transduction
ENSDARG00000053222	17	9	160	130	0.62	0.29	6.57	6.19	0.455	6.38	3.80962	8.91e-11	3.69e-09	ASB5	ankyrin repeat and SOCS box protein 5 [Danio rerio]	-	-	-	-	-	-	GO:0007165//signal transduction
ENSDARG00000097938	0	0	10	14	0	0	0.38	0.61	0.001	0.495	8.95128	0.0083063	0.0481978	ASB5	PREDICTED: ankyrin repeat and SOCS box protein 5-like [Sinocyclocheilus grahami]	-	-	-	-	-	-	GO:0007165//signal transduction;GO:0032446//protein modification by small protein conjugation
ENSDARG00000038386	450	414	857	572	6.77	5.57	14.58	11.27	6.17	12.925	1.06682	3.59e-05	0.000489867	ascl1a	achaete-scute homolog 1a [Danio rerio]	-	-	-	-	GO:0043231//intracellular membrane-bounded organelle	GO:0000988//transcription factor activity, protein binding;GO:0003677//DNA binding;GO:0005515//protein binding	GO:0002065//columnar/cuboidal epithelial cell differentiation;GO:0006355//regulation of transcription, DNA-templated;GO:0043696//dedifferentiation;GO:0045597//positive regulation of cell differentiation;GO:0048469//cell maturation;GO:0048485//sympathetic nervous system development;GO:0048565//digestive tract development;GO:0048646//anatomical structure formation involved in morphogenesis;GO:19903…
ENSDARG00000101628	604	510	1148	831	14.1	10.66	30.32	25.42	12.38	27.87	1.1707	3.58e-06	6.2e-05	ascl1b	achaete-scute homolog 1b [Danio rerio]	-	-	-	-	GO:0043231//intracellular membrane-bounded organelle	GO:0000988//transcription factor activity, protein binding;GO:0001071//nucleic acid binding transcription factor activity;GO:0003676//nucleic acid binding;GO:0005515//protein binding;GO:0032550//purine ribonucleoside binding	GO:0007417//central nervous system development;GO:0009653//anatomical structure morphogenesis;GO:0009792//embryo development ending in birth or egg hatching;GO:0010468//regulation of gene expression;GO:0031016//pancreas development;GO:0034645//cellular macromolecule biosynthetic process;GO:0035556//intracellular signal transduction;GO:0045597//positive regulation of cell differentiation
ENSDARG00000098428	0	0	26	17	0	0	0.74	0.56	0.001	0.65	9.3443	0.000420899	0.00419019	asic1c	acid-sensing ion channel 1 [Danio rerio]	Organismal Systems	Sensory system	ko04750//Inflammatory mediator regulation of TRP channels	K04830	GO:0016021//integral component of membrane	GO:0015280//ligand-gated sodium channel activity	GO:0009268//response to pH;GO:0030001//metal ion transport;GO:0051260//protein homooligomerization
ENSDARG00000070874	108	115	223	180	1.91	1.82	4.45	4.16	1.865	4.305	1.20684	4.96e-05	0.000652793	ASMT	acetylserotonin O-methyltransferase [Danio rerio]	Metabolism	Global and overview maps;Amino acid metabolism	ko01100//Metabolic pathways;ko00380//Tryptophan metabolism	K00543	-	GO:0008168//methyltransferase activity	GO:0008152//metabolic process
ENSDARG00000002192	0	0	19	8	0	0	0.45	0.22	0.001	0.335	8.38802	0.00697723	0.0420611	ASPN	asporin precursor [Danio rerio]	-	-	-	-	-	GO:0032403//protein complex binding	-
ENSDARG00000039211	901	1173	1929	1562	14.59	16.99	35.33	33.13	15.79	34.23	1.11625	4.11e-10	1.54e-08	At1g62580	dimethylanaline monooxygenase-like [Danio rerio]	-	-	-	-	-	-	-
ENSDARG00000057660	0	671	0	0	0	3.69	0	0	1.845	0.001	-10.8494	6.88e-07	1.39e-05	At2g35920	PREDICTED: putative ATP-dependent RNA helicase DHX57 [Danio rerio]	-	-	-	-	-	-	-
MSTRG.20254	206	10	0	0	4.54	0.2	0	0	2.37	0.001	-11.2107	0.000120446	0.00142081	At3g55350	PREDICTED: putative nuclease HARBI1 [Cyprinus carpio]	-	-	-	-	-	-	-
ENSDARG00000004472	19	16	143	97	0.3	0.22	2.52	1.98	0.26	2.25	3.11334	2.71e-09	8.96e-08	atat1	alpha-tubulin N-acetyltransferase 1 isoform 3 [Danio rerio]	-	-	-	-	GO:0005924//cell-substrate adherens junction;GO:0015630//microtubule cytoskeleton;GO:0043005//neuron projection;GO:0044425//membrane part	GO:0034212//peptide N-acetyltransferase activity	GO:0018393//internal peptidyl-lysine acetylation;GO:0032886//regulation of microtubule-based process;GO:0048468//cell development
MSTRG.10116	174	208	43	25	3.02	3.23	0.84	0.57	3.125	0.705	-2.14816	2.79e-06	4.93e-05	atat1	PREDICTED: alpha-tubulin N-acetyltransferase 1 isoform X4 [Danio rerio]	-	-	-	-	GO:0005924//cell-substrate adherens junction;GO:0015630//microtubule cytoskeleton;GO:0043005//neuron projection;GO:0044425//membrane part	GO:0034212//peptide N-acetyltransferase activity	GO:0018393//internal peptidyl-lysine acetylation;GO:0032886//regulation of microtubule-based process;GO:0048468//cell development
ENSDARG00000071678	149	101	304	202	2.39	1.45	5.52	4.25	1.92	4.885	1.34725	0.00151866	0.0123762	Atcay	PREDICTED: caytaxin [Danio rerio]	-	-	-	-	-	-	-
ENSDARG00000055481	158	247	58	47	1.75	2.45	0.73	0.68	2.1	0.705	-1.57469	0.000365924	0.00371178	Atf7	PREDICTED: activating transcription factor 7b isoform X1 [Danio rerio]	-	-	-	-	-	GO:0001071//nucleic acid binding transcription factor activity;GO:0003677//DNA binding	GO:0010468//regulation of gene expression
ENSDARG00000036040	501	529	946	738	11.06	10.45	23.62	21.34	10.755	22.48	1.06363	2.19e-09	7.35e-08	atg13	autophagy-related protein 13 [Danio rerio]	Cellular Processes;Organismal Systems	Aging;Transport and catabolism	ko04140//Autophagy - animal;ko04211//Longevity regulating pathway - mammal;ko04136//Autophagy - other eukaryotes	K08331	-	-	-
MSTRG.23053	2372	3031	601	1051	28.79	32.92	8.25	16.71	30.855	12.48	-1.30589	0.00282808	0.0205155	atg13	autophagy-related protein 13 [Danio rerio]	Cellular Processes;Organismal Systems	Transport and catabolism;Aging	ko04140//Autophagy - animal;ko04211//Longevity regulating pathway - mammal;ko04136//Autophagy - other eukaryotes	K08331	-	-	-
ENSDARG00000060481	56	68	145	157	1.18	1.28	3.45	4.32	1.23	3.885	1.65926	3.58e-05	0.000489044	ATL1	PREDICTED: atlastin-1 isoform X1 [Danio rerio]	-	-	-	-	-	GO:0017111//nucleoside-triphosphatase activity;GO:0032550//purine ribonucleoside binding	GO:0009953//dorsal/ventral pattern formation;GO:0030510//regulation of BMP signaling pathway
MSTRG.5246	349	773	10	6	3	5.94	0.1	0.07	4.47	0.085	-5.71667	2.16e-19	2.32e-17	ATL3	PREDICTED: atlastin-3 isoform X1 [Danio rerio]	-	-	-	-	-	GO:0017111//nucleoside-triphosphatase activity;GO:0036094//small molecule binding	-
ENSDARG00000076833	193	154	1134	623	2.52	1.8	16.73	10.64	2.16	13.685	2.66349	4.11e-13	2.25e-11	atnb233	ATPase, Na+/K+ transporting, beta 1b polypeptide [Danio rerio]	Environmental Information Processing;Organismal Systems	Endocrine system;Digestive system;Circulatory system;Signal transduction;Excretory system	ko04024//cAMP signaling pathway;ko04022//cGMP - PKG signaling pathway;ko04261//Adrenergic signaling in cardiomyocytes;ko04919//Thyroid hormone signaling pathway;ko04925//Aldosterone synthesis and secretion;ko04972//Pancreatic secretion;ko04911//Insulin secretion;ko04974//Protein digestion and absorption;ko04260//Cardiac muscle contraction;ko04976//Bile secretion;ko04971//Gastric acid secretion;ko…	K01540	GO:0031224//intrinsic component of membrane;GO:0044459//plasma membrane part	-	GO:0030001//metal ion transport
ENSDARG00000055294	143	137	605	401	2.61	2.24	12.48	9.58	2.425	11.03	2.18538	5.71e-14	3.57e-12	ATOH1	protein atonal homolog 1 [Danio rerio]	-	-	-	-	-	GO:0005515//protein binding	GO:0043583//ear development;GO:0048664//neuron fate determination;GO:0048666//neuron development;GO:0048886//neuromast hair cell differentiation
ENSDARG00000037555	289	354	929	601	4.12	4.51	14.98	11.22	4.315	13.1	1.60213	5.7e-10	2.09e-08	atoh8	protein atonal homolog 8 [Danio rerio]	-	-	-	-	-	GO:0005515//protein binding	GO:0035914//skeletal muscle cell differentiation
ENSDARG00000007739	5	13	2536	1954	0.05	0.11	26.39	23.54	0.08	24.965	8.28569	3.94e-93	5.75e-90	atp1a1	Atp1a1a.2 protein [Danio rerio]	Metabolism;Environmental Information Processing;Organismal Systems	Circulatory system;Digestive system;Endocrine system;Energy metabolism;Excretory system;Signal transduction	ko04024//cAMP signaling pathway;ko04022//cGMP - PKG signaling pathway;ko04261//Adrenergic signaling in cardiomyocytes;ko04919//Thyroid hormone signaling pathway;ko04925//Aldosterone synthesis and secretion;ko04972//Pancreatic secretion;ko04911//Insulin secretion;ko04974//Protein digestion and absorption;ko04260//Cardiac muscle contraction;ko04976//Bile secretion;ko00190//Oxidative phosphorylation…	K01539	GO:0031224//intrinsic component of membrane	GO:0008556//potassium-transporting ATPase activity;GO:0032550//purine ribonucleoside binding;GO:0043169//cation binding	GO:0030001//metal ion transport
ENSDARG00000039131	115	69	299	187	1.05	0.56	3.08	2.23	0.805	2.655	1.72165	0.000429623	0.00425768	atp1a1	Atp1a1a.3 protein [Danio rerio]	Metabolism;Environmental Information Processing;Organismal Systems	Excretory system;Energy metabolism;Signal transduction;Endocrine system;Digestive system;Circulatory system	ko04024//cAMP signaling pathway;ko04022//cGMP - PKG signaling pathway;ko04261//Adrenergic signaling in cardiomyocytes;ko04919//Thyroid hormone signaling pathway;ko04925//Aldosterone synthesis and secretion;ko04972//Pancreatic secretion;ko04911//Insulin secretion;ko04974//Protein digestion and absorption;ko04260//Cardiac muscle contraction;ko04976//Bile secretion;ko00190//Oxidative phosphorylation…	K01539	GO:0031224//intrinsic component of membrane	GO:0008556//potassium-transporting ATPase activity;GO:0032550//purine ribonucleoside binding;GO:0043169//cation binding	GO:0030001//metal ion transport
ENSDARG00000001870	752	653	2931	2082	6.89	5.35	30.36	24.97	6.12	27.665	2.17646	4.33e-21	5.25e-19	atp1a1	ATPase, Na+/K+ transporting, alpha 1a polypeptide, tandem duplicate 4 [Danio rerio]	Metabolism;Organismal Systems;Environmental Information Processing	Digestive system;Circulatory system;Endocrine system;Energy metabolism;Excretory system;Signal transduction	ko04024//cAMP signaling pathway;ko04022//cGMP - PKG signaling pathway;ko04261//Adrenergic signaling in cardiomyocytes;ko04919//Thyroid hormone signaling pathway;ko04925//Aldosterone synthesis and secretion;ko04972//Pancreatic secretion;ko04911//Insulin secretion;ko04974//Protein digestion and absorption;ko04260//Cardiac muscle contraction;ko04976//Bile secretion;ko00190//Oxidative phosphorylation…	K01539	GO:0031224//intrinsic component of membrane	GO:0008556//potassium-transporting ATPase activity;GO:0032550//purine ribonucleoside binding;GO:0043169//cation binding	GO:0030001//metal ion transport
MSTRG.60	6	5	51	31	0.73	0.55	7.06	4.97	0.64	6.015	3.23242	0.000161767	0.00183732	atp1a1	Na+/K+ ATPase alpha 1b, partial [Fundulus heteroclitus]	Metabolism;Environmental Information Processing;Organismal Systems	Endocrine system;Circulatory system;Digestive system;Signal transduction;Excretory system;Energy metabolism	ko04024//cAMP signaling pathway;ko04022//cGMP - PKG signaling pathway;ko04261//Adrenergic signaling in cardiomyocytes;ko04919//Thyroid hormone signaling pathway;ko04925//Aldosterone synthesis and secretion;ko04972//Pancreatic secretion;ko04911//Insulin secretion;ko04974//Protein digestion and absorption;ko04260//Cardiac muscle contraction;ko04976//Bile secretion;ko00190//Oxidative phosphorylation…	K01539	GO:0016021//integral component of membrane	GO:0008556//potassium-transporting ATPase activity;GO:0032550//purine ribonucleoside binding;GO:0043169//cation binding	GO:0006814//sodium ion transport;GO:0007417//central nervous system development;GO:0007423//sensory organ development;GO:0009855//determination of bilateral symmetry;GO:0030154//cell differentiation;GO:0034220//ion transmembrane transport;GO:0043062//extracellular structure organization;GO:0048598//embryonic morphogenesis;GO:0048646//anatomical structure formation involved in morphogenesis;GO:006…
ENSDARG00000019856	493	605	1503	1242	4.31	4.74	14.87	14.23	4.525	14.55	1.68503	3.51e-23	5.02e-21	atp1a1	sodium/potassium-transporting ATPase subunit alpha-1 [Danio rerio]	Metabolism;Organismal Systems;Environmental Information Processing	Energy metabolism;Excretory system;Signal transduction;Digestive system;Circulatory system;Endocrine system	ko04024//cAMP signaling pathway;ko04022//cGMP - PKG signaling pathway;ko04261//Adrenergic signaling in cardiomyocytes;ko04919//Thyroid hormone signaling pathway;ko04925//Aldosterone synthesis and secretion;ko04972//Pancreatic secretion;ko04911//Insulin secretion;ko04974//Protein digestion and absorption;ko04260//Cardiac muscle contraction;ko04976//Bile secretion;ko00190//Oxidative phosphorylation…	K01539	GO:0031224//intrinsic component of membrane	GO:0008556//potassium-transporting ATPase activity;GO:0032550//purine ribonucleoside binding;GO:0043169//cation binding	GO:0030001//metal ion transport
ENSDARG00000010472	348	276	1906	1214	2.66	1.89	16.48	12.16	2.275	14.32	2.65409	1.54e-18	1.51e-16	ATP1A2	ATPase, Na+/K+ transporting, alpha 2a polypeptide [Danio rerio]	Metabolism;Organismal Systems;Environmental Information Processing	Endocrine system;Digestive system;Circulatory system;Excretory system;Energy metabolism;Signal transduction	ko04024//cAMP signaling pathway;ko04022//cGMP - PKG signaling pathway;ko04261//Adrenergic signaling in cardiomyocytes;ko04919//Thyroid hormone signaling pathway;ko04925//Aldosterone synthesis and secretion;ko04972//Pancreatic secretion;ko04911//Insulin secretion;ko04974//Protein digestion and absorption;ko04260//Cardiac muscle contraction;ko04976//Bile secretion;ko00190//Oxidative phosphorylation…	K01539	GO:0031224//intrinsic component of membrane;GO:0044444//cytoplasmic part	GO:0008556//potassium-transporting ATPase activity;GO:0032550//purine ribonucleoside binding;GO:0043169//cation binding	GO:0003015//heart process;GO:0003143//embryonic heart tube morphogenesis;GO:0006814//sodium ion transport;GO:0006874//cellular calcium ion homeostasis;GO:0007368//determination of left/right symmetry;GO:0014706//striated muscle tissue development;GO:0042330//taxis;GO:0065001//specification of axis polarity
ENSDARG00000018259	138	188	1175	588	0.76	0.93	7.35	4.26	0.845	5.805	2.78027	2.92e-13	1.64e-11	ATP1A3	ATPase, Na+/K+ transporting, alpha 3a polypeptide [Danio rerio]	Metabolism;Environmental Information Processing;Organismal Systems	Signal transduction;Energy metabolism;Excretory system;Circulatory system;Digestive system;Endocrine system	ko04024//cAMP signaling pathway;ko04022//cGMP - PKG signaling pathway;ko04261//Adrenergic signaling in cardiomyocytes;ko04919//Thyroid hormone signaling pathway;ko04925//Aldosterone synthesis and secretion;ko04972//Pancreatic secretion;ko04911//Insulin secretion;ko04974//Protein digestion and absorption;ko04260//Cardiac muscle contraction;ko04976//Bile secretion;ko00190//Oxidative phosphorylation…	K01539	GO:0031224//intrinsic component of membrane	GO:0008556//potassium-transporting ATPase activity;GO:0032550//purine ribonucleoside binding;GO:0043169//cation binding	GO:0007610//behavior;GO:0030001//metal ion transport
ENSDARG00000053262	140	157	1051	600	1.68	1.68	14.23	9.41	1.68	11.82	2.8147	6.25e-19	6.32e-17	ATP1B4	PREDICTED: protein ATP1B4 [Danio rerio]	Organismal Systems;Environmental Information Processing	Endocrine system;Circulatory system;Digestive system;Excretory system;Signal transduction	ko04024//cAMP signaling pathway;ko04022//cGMP - PKG signaling pathway;ko04261//Adrenergic signaling in cardiomyocytes;ko04919//Thyroid hormone signaling pathway;ko04925//Aldosterone synthesis and secretion;ko04972//Pancreatic secretion;ko04911//Insulin secretion;ko04974//Protein digestion and absorption;ko04260//Cardiac muscle contraction;ko04976//Bile secretion;ko04971//Gastric acid secretion;ko…	K01540	-	-	-
ENSDARG00000020574	285	601	68898	37670	4.34	8.19	1187.19	751.61	6.265	969.4	7.27363	6.57e-71	4.94e-68	atp2a1	Atp2a1 protein [Danio rerio]	Human Diseases;Organismal Systems;Environmental Information Processing	Neurodegenerative diseases;Signal transduction;Endocrine system;Circulatory system;Digestive system;Cardiovascular diseases	ko04024//cAMP signaling pathway;ko04020//Calcium signaling pathway;ko04022//cGMP - PKG signaling pathway;ko04261//Adrenergic signaling in cardiomyocytes;ko05010//Alzheimer disease;ko04919//Thyroid hormone signaling pathway;ko05414//Dilated cardiomyopathy (DCM);ko05410//Hypertrophic cardiomyopathy (HCM);ko04972//Pancreatic secretion;ko05412//Arrhythmogenic right ventricular cardiomyopathy (ARVC);k…	K05853	GO:0005789//endoplasmic reticulum membrane;GO:0031224//intrinsic component of membrane;GO:0031672//A band	GO:0019829//cation-transporting ATPase activity;GO:0032550//purine ribonucleoside binding;GO:0046872//metal ion binding	GO:0006816//calcium ion transport;GO:0006875//cellular metal ion homeostasis;GO:0009605//response to external stimulus;GO:0031446//regulation of fast-twitch skeletal muscle fiber contraction
ENSDARG00000063433	24	26	78	46	0.14	0.14	0.52	0.36	0.14	0.44	1.65208	0.00517094	0.0330422	ATP2B2	plasma membrane calcium-transporting ATPase 2 [Danio rerio]	Organismal Systems;Environmental Information Processing	Endocrine system;Digestive system;Circulatory system;Excretory system;Signal transduction	ko04024//cAMP signaling pathway;ko04020//Calcium signaling pathway;ko04022//cGMP - PKG signaling pathway;ko04261//Adrenergic signaling in cardiomyocytes;ko04925//Aldosterone synthesis and secretion;ko04972//Pancreatic secretion;ko04970//Salivary secretion;ko04961//Endocrine and other factor-regulated calcium reabsorption;ko04978//Mineral absorption	K05850	GO:0031224//intrinsic component of membrane;GO:0044424//intracellular part	GO:0019829//cation-transporting ATPase activity;GO:0032550//purine ribonucleoside binding;GO:0043169//cation binding	GO:0006816//calcium ion transport;GO:0030154//cell differentiation
ENSDARG00000043474	13	34	110	59	0.13	0.29	1.21	0.75	0.21	0.98	2.22239	0.002836	0.0205616	ATP2B2	PREDICTED: plasma membrane calcium ATPase 3a isoform X4 [Danio rerio]	Environmental Information Processing;Organismal Systems	Digestive system;Circulatory system;Endocrine system;Signal transduction;Excretory system	ko04024//cAMP signaling pathway;ko04020//Calcium signaling pathway;ko04022//cGMP - PKG signaling pathway;ko04261//Adrenergic signaling in cardiomyocytes;ko04925//Aldosterone synthesis and secretion;ko04972//Pancreatic secretion;ko04970//Salivary secretion;ko04961//Endocrine and other factor-regulated calcium reabsorption;ko04978//Mineral absorption	K05850	GO:0031224//intrinsic component of membrane	GO:0019829//cation-transporting ATPase activity;GO:0032550//purine ribonucleoside binding;GO:0043169//cation binding	GO:0006816//calcium ion transport
MSTRG.23877	9	0	282	109	0.08	0	2.86	1.28	0.04	2.07	5.69349	1.04e-05	0.000161216	Atp2b3	PREDICTED: plasma membrane calcium ATPase 3a isoform X7 [Danio rerio]	Environmental Information Processing;Organismal Systems	Digestive system;Circulatory system;Endocrine system;Signal transduction;Excretory system	ko04024//cAMP signaling pathway;ko04020//Calcium signaling pathway;ko04022//cGMP - PKG signaling pathway;ko04261//Adrenergic signaling in cardiomyocytes;ko04925//Aldosterone synthesis and secretion;ko04972//Pancreatic secretion;ko04970//Salivary secretion;ko04961//Endocrine and other factor-regulated calcium reabsorption;ko04978//Mineral absorption	K05850	GO:0031224//intrinsic component of membrane	GO:0019829//cation-transporting ATPase activity;GO:0032550//purine ribonucleoside binding;GO:0043169//cation binding	GO:0006816//calcium ion transport
ENSDARG00000023445	27	26	377	176	0.12	0.1	1.82	0.98	0.11	1.4	3.66985	7.69e-13	4.04e-11	Atp2b3	PREDICTED: plasma membrane calcium-transporting ATPase 3 isoform X5 [Danio rerio]	Environmental Information Processing;Organismal Systems	Endocrine system;Circulatory system;Digestive system;Excretory system;Signal transduction	ko04024//cAMP signaling pathway;ko04020//Calcium signaling pathway;ko04022//cGMP - PKG signaling pathway;ko04261//Adrenergic signaling in cardiomyocytes;ko04925//Aldosterone synthesis and secretion;ko04972//Pancreatic secretion;ko04970//Salivary secretion;ko04961//Endocrine and other factor-regulated calcium reabsorption;ko04978//Mineral absorption	K05850	GO:0031224//intrinsic component of membrane	GO:0019829//cation-transporting ATPase activity;GO:0032550//purine ribonucleoside binding;GO:0043169//cation binding	GO:0006816//calcium ion transport
MSTRG.24173	0	7418	0	0	0	118.71	0	0	59.355	0.001	-15.8571	1.6e-08	4.67e-07	ATP5F1	ATP synthase F(0) complex subunit B1, mitochondrial [Danio rerio]	Organismal Systems;Metabolism;Human Diseases	Environmental adaptation;Neurodegenerative diseases;Global and overview maps;Energy metabolism	ko01100//Metabolic pathways;ko04714//Thermogenesis;ko05010//Alzheimer disease;ko05016//Huntington disease;ko05012//Parkinson disease;ko00190//Oxidative phosphorylation	K02127	GO:0045263//proton-transporting ATP synthase complex, coupling factor F(o)	GO:0015077//monovalent inorganic cation transmembrane transporter activity	GO:0006754//ATP biosynthetic process
ENSDARG00000041417	44	69	369	179	0.37	0.51	3.47	1.95	0.44	2.71	2.62272	1.23e-07	3.01e-06	ATP6AP1	PREDICTED: V-type proton ATPase subunit S1 [Danio rerio]	Human Diseases;Metabolism;Cellular Processes	Global and overview maps;Energy metabolism;Immune diseases;Infectious diseases;Transport and catabolism	ko01100//Metabolic pathways;ko05165//Human papillomavirus infection;ko05152//Tuberculosis;ko04145//Phagosome;ko05161//Hepatitis B;ko04142//Lysosome;ko00190//Oxidative phosphorylation;ko05323//Rheumatoid arthritis;ko05120//Epithelial cell signaling in Helicobacter pylori infection;ko05110//Vibrio cholerae infection	K03662	GO:0033176//proton-transporting V-type ATPase complex	GO:0019829//cation-transporting ATPase activity	GO:0015988//energy coupled proton transmembrane transport, against electrochemical gradient
ENSDARG00000015174	93	97	391	216	0.92	0.86	4.37	2.79	0.89	3.58	2.00808	1.95e-07	4.5e-06	ATP6V0A1	ATPase, H+ transporting, lysosomal V0 subunit a1b [Danio rerio]	Metabolism;Organismal Systems;Cellular Processes;Human Diseases	Immune diseases;Energy metabolism;Infectious diseases;Excretory system;Nervous system;Global and overview maps;Transport and catabolism	ko01100//Metabolic pathways;ko05165//Human papillomavirus infection;ko05152//Tuberculosis;ko04145//Phagosome;ko04142//Lysosome;ko00190//Oxidative phosphorylation;ko05323//Rheumatoid arthritis;ko05120//Epithelial cell signaling in Helicobacter pylori infection;ko04721//Synaptic vesicle cycle;ko05110//Vibrio cholerae infection;ko04966//Collecting duct acid secretion	K02154	GO:0031224//intrinsic component of membrane;GO:0033179//proton-transporting V-type ATPase, V0 domain	GO:0015077//monovalent inorganic cation transmembrane transporter activity	GO:0009410//response to xenobiotic stimulus;GO:0015988//energy coupled proton transmembrane transport, against electrochemical gradient
MSTRG.1307	122	159	412	191	1.12	1.31	4.29	2.3	1.215	3.295	1.43932	0.00136666	0.0113379	ATP6V0A2	PREDICTED: V-type proton ATPase 116 kDa subunit a isoform X1 [Danio rerio]	Human Diseases;Metabolism;Cellular Processes;Organismal Systems	Global and overview maps;Immune diseases;Infectious diseases;Energy metabolism;Nervous system;Excretory system;Transport and catabolism	ko01100//Metabolic pathways;ko05165//Human papillomavirus infection;ko05152//Tuberculosis;ko04145//Phagosome;ko04142//Lysosome;ko00190//Oxidative phosphorylation;ko05323//Rheumatoid arthritis;ko05120//Epithelial cell signaling in Helicobacter pylori infection;ko04721//Synaptic vesicle cycle;ko05110//Vibrio cholerae infection;ko04966//Collecting duct acid secretion	K02154	GO:0031224//intrinsic component of membrane;GO:0033176//proton-transporting V-type ATPase complex;GO:0033177//proton-transporting two-sector ATPase complex, proton-transporting domain	GO:0015078//hydrogen ion transmembrane transporter activity	GO:0015988//energy coupled proton transmembrane transport, against electrochemical gradient
ENSDARG00000059057	54	98	164	145	1.78	2.89	6.12	6.27	2.335	6.195	1.40768	0.00200949	0.0156068	ATP6V0E2	ATPase, H+ transporting, V0 subunit [Danio rerio]	Organismal Systems;Cellular Processes;Metabolism;Human Diseases	Nervous system;Excretory system;Immune diseases;Infectious diseases;Energy metabolism;Global and overview maps;Transport and catabolism	ko01100//Metabolic pathways;ko05165//Human papillomavirus infection;ko04145//Phagosome;ko00190//Oxidative phosphorylation;ko05323//Rheumatoid arthritis;ko05120//Epithelial cell signaling in Helicobacter pylori infection;ko04721//Synaptic vesicle cycle;ko05110//Vibrio cholerae infection;ko04966//Collecting duct acid secretion	K02153	GO:0033177//proton-transporting two-sector ATPase complex, proton-transporting domain	-	GO:0015988//energy coupled proton transmembrane transport, against electrochemical gradient
ENSDARG00000043465	243	72	500	471	3.03	0.8	7.05	7.69	1.915	7.37	1.94432	0.00410185	0.0275715	ATP6V1B2	ATPase, H+ transporting, lysosomal V1 subunit B2 [Danio rerio]	Human Diseases;Environmental Information Processing;Organismal Systems;Cellular Processes;Metabolism	Excretory system;Nervous system;Energy metabolism;Infectious diseases;Transport and catabolism;Immune diseases;Global and overview maps;Signal transduction	ko01100//Metabolic pathways;ko05165//Human papillomavirus infection;ko04145//Phagosome;ko04150//mTOR signaling pathway;ko00190//Oxidative phosphorylation;ko05323//Rheumatoid arthritis;ko05120//Epithelial cell signaling in Helicobacter pylori infection;ko04721//Synaptic vesicle cycle;ko05110//Vibrio cholerae infection;ko04966//Collecting duct acid secretion	K02147	GO:0033176//proton-transporting V-type ATPase complex	GO:0022857//transmembrane transporter activity;GO:0032550//purine ribonucleoside binding	GO:0009150//purine ribonucleotide metabolic process;GO:0015988//energy coupled proton transmembrane transport, against electrochemical gradient
ENSDARG00000035880	333	647	925	837	5.13	8.93	16.13	16.9	7.03	16.515	1.23218	0.000696734	0.00644093	atp6v1c1b	V-type proton ATPase subunit C 1-B [Danio rerio]	Metabolism;Organismal Systems;Environmental Information Processing;Cellular Processes;Human Diseases	Signal transduction;Global and overview maps;Immune diseases;Infectious diseases;Energy metabolism;Excretory system;Nervous system;Transport and catabolism	ko01100//Metabolic pathways;ko05165//Human papillomavirus infection;ko04145//Phagosome;ko04150//mTOR signaling pathway;ko00190//Oxidative phosphorylation;ko05323//Rheumatoid arthritis;ko05120//Epithelial cell signaling in Helicobacter pylori infection;ko04721//Synaptic vesicle cycle;ko05110//Vibrio cholerae infection;ko04966//Collecting duct acid secretion	K02148	-	-	-
MSTRG.6991	6	337	1	0	0.02	1.13	0	0	0.575	0.001	-9.16742	0.000366943	0.00372068	ATXN1	PREDICTED: ataxin-1 [Danio rerio]	-	-	-	-	GO:0043231//intracellular membrane-bounded organelle	-	-
ENSDARG00000114948	508	580	199	211	12.97	13.25	5.75	7.06	13.11	6.405	-1.0334	0.000225251	0.00245035	B3GALT2	PREDICTED: beta-1,3-galactosyltransferase 1-like [Danio rerio]	Metabolism	Global and overview maps;Glycan biosynthesis and metabolism	ko01100//Metabolic pathways;ko00601//Glycosphingolipid biosynthesis - lacto and neolacto series	K07820	GO:0031224//intrinsic component of membrane;GO:0043231//intracellular membrane-bounded organelle	GO:0016758//transferase activity, transferring hexosyl groups	GO:0006464//cellular protein modification process
MSTRG.10802	18	14	103	55	0.3	0.21	1.95	1.2	0.255	1.575	2.62678	5.92e-05	0.00076307	B3galt2	PREDICTED: beta-1,3-galactosyltransferase 2-like [Danio rerio]	Metabolism	Global and overview maps;Glycan biosynthesis and metabolism	ko01100//Metabolic pathways;ko00601//Glycosphingolipid biosynthesis - lacto and neolacto series	K07820	-	-	-
ENSDARG00000091902	3427	3301	887	996	35.85	30.9	10.5	13.65	33.375	12.075	-1.46674	6.82e-09	2.11e-07	B3GNT2	N-acetyllactosaminide beta-1,3-N-acetylglucosaminyltransferase 2 precursor [Danio rerio]	Metabolism	Global and overview maps;Glycan biosynthesis and metabolism	ko01100//Metabolic pathways;ko00601//Glycosphingolipid biosynthesis - lacto and neolacto series;ko00533//Glycosaminoglycan biosynthesis - keratan sulfate	K00741	GO:0031224//intrinsic component of membrane;GO:0043231//intracellular membrane-bounded organelle	GO:0016740//transferase activity	GO:0006464//cellular protein modification process
ENSDARG00000018971	130	171	333	294	1.68	1.98	4.87	4.98	1.83	4.925	1.42828	2.9e-07	6.41e-06	b3gnt5a	lactosylceramide 1,3-N-acetyl-beta-D-glucosaminyltransferase A precursor [Danio rerio]	Metabolism	Glycan biosynthesis and metabolism;Global and overview maps	ko01100//Metabolic pathways;ko00601//Glycosphingolipid biosynthesis - lacto and neolacto series	K03766	GO:0031090//organelle membrane;GO:0031224//intrinsic component of membrane;GO:0043231//intracellular membrane-bounded organelle	GO:0008375//acetylglucosaminyltransferase activity	GO:0006464//cellular protein modification process
ENSDARG00000038489	1888	2023	331	558	42.37	40.62	8.4	16.4	41.495	12.4	-1.7426	3.61e-05	0.000492118	B3GNT7	UDP-GlcNAc:betaGal beta-1,3-N-acetylglucosaminyltransferase 7 [Danio rerio]	Metabolism	Glycan biosynthesis and metabolism	ko00533//Glycosaminoglycan biosynthesis - keratan sulfate	K09664	GO:0031224//intrinsic component of membrane;GO:0043231//intracellular membrane-bounded organelle	GO:0016758//transferase activity, transferring hexosyl groups	GO:0006464//cellular protein modification process
ENSDARG00000062329	334	318	151	90	5.9	5.03	3.02	2.08	5.465	2.55	-1.09972	0.00296254	0.0213436	B4GALT3	PREDICTED: beta-1,4-galactosyltransferase 3 isoform X2 [Danio rerio]	Metabolism	Glycan biosynthesis and metabolism;Global and overview maps	ko01100//Metabolic pathways;ko00510//N-Glycan biosynthesis;ko00601//Glycosphingolipid biosynthesis - lacto and neolacto series;ko00515//Mannose type O-glycan biosyntheis;ko00514//Other types of O-glycan biosynthesis;ko00533//Glycosaminoglycan biosynthesis - keratan sulfate	K07968	-	-	-
MSTRG.5738	122	197	762	433	1.68	2.43	11.86	7.81	2.055	9.835	2.25879	4.2e-09	1.35e-07	BACE2	PREDICTED: beta-secretase 2 isoform X1 [Danio rerio]	Human Diseases	Neurodegenerative diseases	ko05010//Alzheimer disease	K07747	-	GO:0016787//hydrolase activity	GO:0019538//protein metabolic process
ENSDARG00000004074	273	254	672	311	2.31	1.93	6.44	3.45	2.12	4.945	1.22191	0.0031089	0.0222033	BACH2	PREDICTED: transcription regulator protein BACH2 isoform X1 [Danio rerio]	-	-	-	-	GO:0043231//intracellular membrane-bounded organelle	GO:0001071//nucleic acid binding transcription factor activity;GO:0003676//nucleic acid binding	GO:0010468//regulation of gene expression;GO:0034645//cellular macromolecule biosynthetic process
MSTRG.4149	113	114	318	282	1.06	0.95	3.36	3.45	1.005	3.405	1.76046	2.34e-10	9.02e-09	BAG5	PREDICTED: BAG family molecular chaperone regulator 5 isoform X1 [Danio rerio]	-	-	-	-	-	GO:0005515//protein binding	-
ENSDARG00000017316	183	212	88	51	2.34	2.42	1.27	0.85	2.38	1.06	-1.1669	0.0059819	0.0371582	BAG5	PREDICTED: BAG family molecular chaperone regulator 5 isoform X2 [Danio rerio]	-	-	-	-	-	GO:0005515//protein binding	-
MSTRG.8318	286	181	1	3	1.88	1.06	0.01	0.03	1.47	0.02	-6.19967	7.36e-12	3.44e-10	BAHD1	PREDICTED: bromo adjacent homology domain-containing 1 protein [Danio rerio]	-	-	-	-	GO:0032991//macromolecular complex;GO:0044428//nuclear part	GO:0005488//binding	GO:0009987//cellular process
ENSDARG00000007407	18	18	189	96	0.37	0.33	4.44	2.61	0.35	3.525	3.3322	5.74e-09	1.81e-07	barx1	homeobox protein BarH-like 1 [Danio rerio]	-	-	-	-	GO:0043231//intracellular membrane-bounded organelle	GO:0003677//DNA binding	GO:0010464//regulation of mesenchymal cell proliferation;GO:0010468//regulation of gene expression;GO:0034645//cellular macromolecule biosynthetic process;GO:0048731//system development
MSTRG.25565	0	0	80	46	0	0	2.01	1.34	0.001	1.675	10.7099	1.87e-07	4.33e-06	BAZ2B	PREDICTED: bromodomain adjacent to zinc finger domain protein 2B-like [Danio rerio]	-	-	-	-	-	-	-
MSTRG.25569	0	3	42	18	0	0.11	1.92	0.95	0.055	1.435	4.70548	0.00256259	0.0189505	BAZ2B	PREDICTED: bromodomain adjacent to zinc finger domain protein 2B-like [Danio rerio]	-	-	-	-	-	-	-
MSTRG.1667	496	520	205	130	3.62	3.39	1.69	1.24	3.505	1.465	-1.25851	2.85e-05	0.0003991	BBX	PREDICTED: HMG box transcription factor BBX isoform X1 [Danio rerio]	-	-	-	-	-	-	-
ENSDARG00000063153	58	51	327	192	0.66	0.52	4.22	2.87	0.59	3.545	2.587	4.48e-10	1.68e-08	BCL11A	B-cell CLL/lymphoma 11Ab [Danio rerio]	-	-	-	-	-	GO:0097159//organic cyclic compound binding	-
ENSDARG00000061352	43	64	332	176	0.25	0.33	2.16	1.32	0.29	1.74	2.58496	2.09e-08	5.93e-07	BCL11A	B-cell lymphoma/leukemia 11A [Danio rerio]	-	-	-	-	GO:0043231//intracellular membrane-bounded organelle	GO:0000977//RNA polymerase II regulatory region sequence-specific DNA binding;GO:0000982//transcription factor activity, RNA polymerase II core promoter proximal region sequence-specific binding;GO:0003712//transcription cofactor activity;GO:0043169//cation binding;GO:0046983//protein dimerization activity	GO:0010468//regulation of gene expression;GO:0010556//regulation of macromolecule biosynthetic process;GO:0010977//negative regulation of neuron projection development;GO:0030098//lymphocyte differentiation;GO:0030307//positive regulation of cell growth;GO:0030308//negative regulation of cell growth
ENSDARG00000077897	118	85	870	471	0.98	0.63	8.17	5.12	0.805	6.645	3.04521	2e-13	1.16e-11	BCL11A	zinc finger protein 296 [Danio rerio]	-	-	-	-	-	GO:0097159//organic cyclic compound binding	-
ENSDARG00000062510	40	32	272	127	0.26	0.18	1.99	1.07	0.22	1.53	2.79796	3.1e-07	6.77e-06	BCL11B	B-cell lymphoma/leukemia 11B isoform 1 [Danio rerio]	Human Diseases	Cancers	ko05202//Transcriptional misregulation in cancers	K22046	-	GO:0097159//organic cyclic compound binding	-
ENSDARG00000116556	8	23	105	59	0.07	0.18	1.04	0.68	0.125	0.86	2.78241	0.00036347	0.00369116	BCL11B	PREDICTED: B-cell lymphoma/leukemia 11B [Danio rerio]	Human Diseases	Cancers	ko05202//Transcriptional misregulation in cancers	K22046	-	-	-
ENSDARG00000089109	0	0	19	23	0	0	0.16	0.22	0.001	0.19	7.56986	0.000451578	0.00443844	BCL2	PREDICTED: apoptosis regulator Bcl-2 [Danio rerio]	Human Diseases;Genetic Information Processing;Environmental Information Processing;Organismal Systems;Cellular Processes	Cancers;Nervous system;Cellular community - eukaryotes;Infectious diseases;Drug resistance;Circulatory system;Endocrine and metabolic diseases;Transport and catabolism;Cardiovascular diseases;Neurodegenerative diseases;Signal transduction;Folding, sorting and degradation;Cell growth and death;Endocrine system;Immune system	ko05200//Pathways in cancer;ko04151//PI3K-Akt signaling pathway;ko04510//Focal adhesion;ko05206//MicroRNAs in cancer;ko05169//Epstein-Barr virus infection;ko04261//Adrenergic signaling in cardiomyocytes;ko04621//NOD-like receptor signaling pathway;ko05152//Tuberculosis;ko04210//Apoptosis;ko04217//Necroptosis;ko04928//Parathyroid hormone synthesis, secretion and action;ko05226//Gastric cancer;ko04…	K02161	-	GO:0046983//protein dimerization activity	GO:0042981//regulation of apoptotic process;GO:0097190//apoptotic signaling pathway
ENSDARG00000104256	476	445	900	614	9.03	7.55	19.31	15.25	8.29	17.28	1.05966	1.48e-05	0.000221928	BCO1	beta-carotene oxygenase 1 [Danio rerio]	Metabolism	Metabolism of cofactors and vitamins;Global and overview maps	ko01100//Metabolic pathways;ko00830//Retinol metabolism	K00515	-	GO:0016702//oxidoreductase activity, acting on single donors with incorporation of molecular oxygen, incorporation of two atoms of oxygen	GO:0007420//brain development;GO:0044710//single-organism metabolic process;GO:0046530//photoreceptor cell differentiation
ENSDARG00000027620	609	538	89	140	8.46	6.69	1.4	2.55	7.575	1.975	-1.93939	2.37e-05	0.000338705	BCO2	Bcdo2l protein [Danio rerio]	-	-	-	-	GO:0043231//intracellular membrane-bounded organelle	GO:0010436//carotenoid dioxygenase activity	GO:0044710//single-organism metabolic process;GO:1900408//negative regulation of cellular response to oxidative stress
ENSDARG00000038969	0	0	35	16	0	0	0.55	0.29	0.001	0.42	8.71425	0.000233411	0.00252449	Bdh1	PREDICTED: retinol dehydrogenase 7-like [Sinocyclocheilus grahami]	Metabolism	Carbohydrate metabolism;Global and overview maps;Lipid metabolism	ko01100//Metabolic pathways;ko00650//Butanoate metabolism;ko00072//Synthesis and degradation of ketone bodies	K00019	-	GO:0003824//catalytic activity	-
ENSDARG00000045166	398	517	157	110	11.16	12.97	4.98	4.04	12.065	4.51	-1.41963	2.38e-06	4.26e-05	BHLHA15	class A basic helix-loop-helix protein 15 [Danio rerio]	Human Diseases	Endocrine and metabolic diseases	ko04950//Maturity onset diabetes of the young	K08040	-	GO:0005515//protein binding	GO:0044767//single-organism developmental process
ENSDARG00000004060	1387	1884	3653	2975	14.7	17.87	43.81	41.31	16.285	42.56	1.38595	9.32e-14	5.56e-12	BHLHE40	Bhlhe40 protein [Danio rerio]	Organismal Systems	Environmental adaptation	ko04710//Circadian rhythm	K03729	GO:0043231//intracellular membrane-bounded organelle	GO:0003676//nucleic acid binding;GO:0005515//protein binding	GO:0006355//regulation of transcription, DNA-templated;GO:0007626//locomotory behavior
MSTRG.13387	0	511	0	0	0	9.05	0	0	4.525	0.001	-12.1437	1.02e-06	1.99e-05	Bicdl1	PREDICTED: bicaudal D-related protein 2-like [Danio rerio]	-	-	-	-	-	-	-
ENSDARG00000058820	108	39	747	173	2.36	0.76	18.48	4.95	1.56	11.715	2.90874	0.000590741	0.00561717	BIN1	bridging integrator 1b isoform 1 [Danio rerio]	Organismal Systems;Cellular Processes	Immune system;Transport and catabolism	ko04144//Endocytosis;ko04666//Fc gamma R-mediated phagocytosis	K12562	-	-	GO:0006941//striated muscle contraction
ENSDARG00000003219	20	13	217	188	0.37	0.22	4.58	4.59	0.295	4.585	3.95813	4.29e-16	3.25e-14	Bin2	PREDICTED: bridging integrator 2 isoform X1 [Danio rerio]	-	-	-	-	-	-	-
ENSDARG00000058082	0	1	10	30	0	0.03	0.32	1.1	0.015	0.71	5.56478	0.00462661	0.0303612	birc7-b	baculoviral IAP repeat containing 7 [Danio rerio]	Cellular Processes;Human Diseases;Genetic Information Processing	Infectious diseases;Cancers;Folding, sorting and degradation;Cell growth and death	ko05200//Pathways in cancer;ko04120//Ubiquitin mediated proteolysis;ko05145//Toxoplasmosis;ko05222//Small cell lung cancer;ko04215//Apoptosis - multiple species	K16061	-	-	-
ENSDARG00000025977	1181	964	2716	2543	26.73	19.53	69.56	75.41	23.13	72.485	1.64792	9.34e-12	4.29e-10	BLMH	bleomycin hydrolase [Danio rerio]	-	-	-	-	-	GO:0003824//catalytic activity	GO:0019538//protein metabolic process
MSTRG.6134	2363	2933	0	0	42.39	47.08	0	0	44.735	0.001	-15.4491	3.98e-20	4.45e-18	BLMH	PREDICTED: bleomycin hydrolase-like [Sinocyclocheilus rhinocerous]	-	-	-	-	-	GO:0003824//catalytic activity	GO:0019538//protein metabolic process
ENSDARG00000042722	9	5	32	32	0.15	0.07	0.59	0.68	0.11	0.635	2.52925	0.00481401	0.0313095	BLNK	B-cell linker protein [Danio rerio]	-	-	-	-	-	-	-
ENSDARG00000096829	491	799	1379	1165	16.73	24.36	53.15	51.99	20.545	52.57	1.35545	1.18e-06	2.26e-05	BLVRB	PREDICTED: flavin reductase (NADPH)-like [Cyprinus carpio]	Metabolism	Global and overview maps;Metabolism of cofactors and vitamins	ko01100//Metabolic pathways;ko00860//Porphyrin and chlorophyll metabolism;ko00740//Riboflavin metabolism	K05901	-	-	-
ENSDARG00000025372	65	68	1	4	0.66	0.61	0.01	0.05	0.635	0.03	-4.40372	4.63e-05	0.000616074	BMP2	anti-dorsalizing morphogenic protein precursor [Danio rerio]	-	-	-	-	-	-	-
ENSDARG00000060526	1275	1117	500	338	23.67	18.56	10.5	8.22	21.115	9.36	-1.17369	1.76e-05	0.000260036	BMP3	bone morphogenetic protein 3 [Danio rerio]	Environmental Information Processing	Signaling molecules and interaction	ko04060//Cytokine-cytokine receptor interaction	K05496	GO:0044421//extracellular region part	GO:0005102//receptor binding	GO:0044763//single-organism cellular process;GO:0048704//embryonic skeletal system morphogenesis;GO:0050794//regulation of cellular process
ENSDARG00000101701	423	456	1066	826	5.71	5.51	16.27	14.6	5.61	15.435	1.46013	2.62e-16	2.03e-14	BMP5	bone morphogenetic protein 5 precursor [Danio rerio]	Environmental Information Processing	Signaling molecules and interaction;Signal transduction	ko04060//Cytokine-cytokine receptor interaction;ko04390//Hippo signaling pathway;ko04350//TGF-beta signaling pathway	K04663	-	GO:0005102//receptor binding	GO:0007178//transmembrane receptor protein serine/threonine kinase signaling pathway;GO:0031323//regulation of cellular metabolic process
ENSDARG00000018260	726	538	93	119	9.91	6.57	1.44	2.13	8.24	1.785	-2.20672	2.22e-07	5.02e-06	Bmp7	bone morphogenetic protein 7a precursor [Danio rerio]	Organismal Systems;Environmental Information Processing	Signaling molecules and interaction;Signal transduction;Development	ko04360//Axon guidance;ko04060//Cytokine-cytokine receptor interaction;ko04390//Hippo signaling pathway;ko04350//TGF-beta signaling pathway	K16621	GO:0005576//extracellular region	GO:0005102//receptor binding;GO:0046983//protein dimerization activity	GO:0003143//embryonic heart tube morphogenesis;GO:0003154//BMP signaling pathway involved in determination of left/right symmetry;GO:0009953//dorsal/ventral pattern formation;GO:0009996//negative regulation of cell fate specification;GO:0042325//regulation of phosphorylation;GO:0065003//macromolecular complex assembly
ENSDARG00000101980	2572	2960	1150	878	37.13	38.24	18.78	16.6	37.685	17.69	-1.09106	4.63e-12	2.23e-10	Bmper	BMP-binding endothelial regulator protein precursor [Danio rerio]	-	-	-	-	GO:0031012//extracellular matrix;GO:0044421//extracellular region part	GO:0005488//binding	GO:0001837//epithelial to mesenchymal transition;GO:0001944//vasculature development;GO:0003002//regionalization;GO:0003158//endothelium development;GO:0022603//regulation of anatomical structure morphogenesis;GO:0030510//regulation of BMP signaling pathway;GO:0048534//hematopoietic or lymphoid organ development;GO:0060788//ectodermal placode formation
ENSDARG00000060471	180	152	49	55	4.09	3.09	1.26	1.64	3.59	1.45	-1.30793	0.00541492	0.034301	Bo17	PREDICTED: beta-1,3-galactosyl-O-glycosyl-glycoprotein beta-1,6-N-acetylglucosaminyltransferase 3 [Danio rerio]	Metabolism	Glycan biosynthesis and metabolism;Global and overview maps	ko01100//Metabolic pathways;ko00512//Mucin type O-glycan biosynthesis	K09662	-	GO:0008194//UDP-glycosyltransferase activity	-
ENSDARG00000078302	2	2	48	12	0.02	0.02	0.46	0.13	0.02	0.295	3.88264	0.00172071	0.0137584	BRINP1	BMP/retinoic acid-inducible neural-specific protein 1 [Danio rerio]	-	-	-	-	-	-	-
ENSDARG00000098935	289	293	78	101	6.95	6.31	2.12	3.18	6.63	2.65	-1.32302	0.00140001	0.0115744	brix1	ribosome biogenesis protein BRX1 homolog [Danio rerio]	-	-	-	-	-	-	-
ENSDARG00000077791	17	54	230	164	0.22	0.63	3.37	2.79	0.425	3.08	2.8574	1.43e-05	0.000215438	Brsk2	PREDICTED: serine/threonine-protein kinase BRSK2 isoform X4 [Danio rerio]	-	-	-	-	-	-	-
ENSDARG00000025912	0	0	85	62	0	0	1.74	1.47	0.001	1.605	10.6484	2.97e-08	8.11e-07	BSCL2	Zgc:110829 protein [Danio rerio]	-	-	-	-	-	-	-
ENSDARG00000079161	120	100	417	148	0.48	0.36	1.88	0.77	0.42	1.325	1.65753	0.00372334	0.0255367	BSN	PREDICTED: protein bassoon [Danio rerio]	-	-	-	-	-	-	-
ENSDARG00000111110	0	6	78	35	0	0.02	0.37	0.19	0.01	0.28	4.80735	0.00120732	0.0101996	Bsn	PREDICTED: protein bassoon isoform X3 [Danio rerio]	-	-	-	-	-	-	-
MSTRG.16918	1077	161	41	28	14.37	1.92	0.62	0.49	8.145	0.555	-3.87536	4.99e-05	0.000655919	BTBD10	BTB (POZ) domain containing 10a [Danio rerio]	-	-	-	-	-	-	-
ENSDARG00000063040	258	289	60	57	2.49	2.49	0.65	0.72	2.49	0.685	-1.86197	5.87e-08	1.5e-06	btbd11b	PREDICTED: ankyrin repeat and BTB/POZ domain-containing protein BTBD11-B [Danio rerio]	-	-	-	-	GO:0031224//intrinsic component of membrane	-	-
ENSDARG00000078643	19	16	84	54	0.39	0.29	1.93	1.44	0.34	1.685	2.30914	0.000144867	0.00166917	Btn1a1	PREDICTED: V-set domain-containing T-cell activation inhibitor 1 [Danio rerio]	Environmental Information Processing	Signaling molecules and interaction	ko04514//Cell adhesion molecules (CAMs)	K06747	-	-	-
ENSDARG00000078825	348	399	945	454	6.25	6.41	19.19	10.68	6.33	14.935	1.23842	0.000868557	0.00778561	BUB1B	PREDICTED: mitotic checkpoint serine/threonine-protein kinase BUB1 beta isoform X1 [Danio rerio]	Cellular Processes;Human Diseases	Cell growth and death;Infectious diseases	ko05166//HTLV-I infection;ko04110//Cell cycle	K06637	-	-	-
MSTRG.12708	958	1036	324	413	14.85	14.37	5.68	8.38	14.61	7.03	-1.05536	0.0012129	0.0102434	BUB1B	PREDICTED: mitotic checkpoint serine/threonine-protein kinase BUB1 beta isoform X2 [Danio rerio]	Human Diseases;Cellular Processes	Infectious diseases;Cell growth and death	ko05166//HTLV-I infection;ko04110//Cell cycle	K06637	-	-	-
ENSDARG00000058548	66	37	560	292	0.93	0.47	8.95	5.4	0.7	7.175	3.35755	1.6e-10	6.4e-09	bves	blood vessel epicardial substance isoform 2 [Danio rerio]	Cellular Processes	Cellular community - eukaryotes	ko04530//Tight junction	K21108	GO:0031224//intrinsic component of membrane;GO:0043296//apical junction complex;GO:0044459//plasma membrane part	-	GO:0000904//cell morphogenesis involved in differentiation;GO:0001919//regulation of receptor recycling;GO:0002011//morphogenesis of an epithelial sheet;GO:0006810//transport;GO:0007043//cell-cell junction assembly;GO:0016337//single organismal cell-cell adhesion;GO:0022604//regulation of cell morphogenesis;GO:0033561//regulation of water loss via skin;GO:0040012//regulation of locomotion
ENSDARG00000101743	490	642	151	229	12.7	14.89	4.43	7.77	13.795	6.1	-1.17726	0.00709505	0.0425833	C11orf1	UPF0686 protein C11orf1 homolog [Danio rerio]	-	-	-	-	-	-	-
MSTRG.17961	434	438	75	73	9.24	8.35	1.81	2.04	8.795	1.925	-2.19183	7.15e-13	3.76e-11	C17orf75	PREDICTED: protein Njmu-R1 isoform X1 [Danio rerio]	-	-	-	-	-	-	-
ENSDARG00000061257	128	149	302	275	3.22	3.35	8.58	9.05	3.285	8.815	1.42407	1.38e-07	3.31e-06	C17orf75	protein Njmu-R1 [Danio rerio]	-	-	-	-	-	-	-
ENSDARG00000096908	11	10	120	72	0.28	0.23	3.48	2.41	0.255	2.945	3.5297	1.56e-08	4.59e-07	C1orf210	type III endosome membrane protein TEMP precursor [Danio rerio]	-	-	-	-	-	-	-
ENSDARG00000043436	0	0	27	20	0	0	1.12	0.96	0.001	1.04	10.0224	0.000216556	0.00237146	C1QL1	PREDICTED: complement C1q-like protein 4 [Danio rerio]	-	-	-	-	-	-	-
ENSDARG00000086654	5	3	31	47	0.16	0.09	1.11	1.96	0.125	1.535	3.61824	0.000233591	0.0025254	C1ql4	complement C1q-like protein 4-like precursor [Danio rerio]	-	-	-	-	-	-	-
ENSDARG00000055175	0	2	46	12	0	0.05	1.44	0.44	0.025	0.94	5.23266	0.00261503	0.0192786	C1qtnf1	PREDICTED: complement C1q tumor necrosis factor-related protein 6 [Danio rerio]	-	-	-	-	-	-	-
ENSDARG00000058318	2	6	161	107	0.02	0.04	1.4	1.08	0.03	1.24	5.36923	5.82e-13	3.11e-11	C1QTNF9	PREDICTED: C1q and tumor necrosis factor related protein 9 isoform X1 [Danio rerio]	-	-	-	-	-	-	-
ENSDARG00000012694	6697	8698	20422	14264	39.27	45.64	135.47	109.57	42.455	122.52	1.52901	1.01e-15	7.29e-14	c3	complement component c3a precursor [Danio rerio]	Human Diseases;Organismal Systems;Cellular Processes	Immune system;Transport and catabolism;Cancers;Infectious diseases;Immune diseases	ko05203//Viral carcinogenesis;ko05152//Tuberculosis;ko05167//Kaposi sarcoma-associated herpesvirus infection;ko05168//Herpes simplex infection;ko04145//Phagosome;ko05142//Chagas disease (American trypanosomiasis);ko05322//Systemic lupus erythematosus;ko05140//Leishmaniasis;ko05133//Pertussis;ko05134//Legionellosis;ko05150//Staphylococcus aureus infection;ko04610//Complement and coagulation cascad…	K03990	GO:0044421//extracellular region part	GO:0061135//endopeptidase regulator activity	GO:0009792//embryo development ending in birth or egg hatching
ENSDARG00000038424	34	145	997	502	0.19	0.72	6.28	3.66	0.455	4.97	3.44931	1.14e-06	2.2e-05	C4	PREDICTED: complement C4-B [Danio rerio]	Human Diseases;Organismal Systems	Infectious diseases;Immune diseases;Immune system	ko05322//Systemic lupus erythematosus;ko05133//Pertussis;ko05150//Staphylococcus aureus infection;ko04610//Complement and coagulation cascades	K03989	-	-	-
MSTRG.22783	57	80	266	127	2.06	2.59	10.87	6.01	2.325	8.44	1.86001	0.00019018	0.00211883	C4orf48	PREDICTED: neuropeptide-like protein C4orf48 homolog [Danio rerio]	-	-	-	-	-	-	-
ENSDARG00000021004	1655	2368	4000	2929	9.62	12.31	26.3	22.3	10.965	24.3	1.14805	1.68e-07	3.93e-06	C5	PREDICTED: complement C5 [Danio rerio]	Organismal Systems;Human Diseases	Immune system;Immune diseases;Infectious diseases;Neurodegenerative diseases	ko05168//Herpes simplex infection;ko05322//Systemic lupus erythematosus;ko05133//Pertussis;ko05150//Staphylococcus aureus infection;ko04610//Complement and coagulation cascades;ko05020//Prion diseases	K03994	GO:0044421//extracellular region part	-	-
ENSDARG00000040319	0	0	33	27	0	0	1.07	1.01	0.001	1.04	10.0224	3.73e-05	0.000505912	c5ar1	PREDICTED: C5a anaphylatoxin chemotactic receptor 1 [Danio rerio]	Organismal Systems;Environmental Information Processing;Human Diseases	Immune system;Infectious diseases;Signaling molecules and interaction	ko04080//Neuroactive ligand-receptor interaction;ko05150//Staphylococcus aureus infection;ko04610//Complement and coagulation cascades	K04010	-	-	-
ENSDARG00000057113	194	193	1508	978	1.98	1.77	17.45	13.1	1.875	15.275	3.02621	1.9e-32	4.5e-30	C6	PREDICTED: complement component C6 isoform X1 [Danio rerio]	-	-	-	-	GO:0005887//integral component of plasma membrane	-	-
ENSDARG00000042172	4	0	125	65	0.04	0	1.36	0.82	0.02	1.09	5.76818	6.68e-07	1.35e-05	C7	PREDICTED: complement component C7 isoform X1 [Danio rerio]	-	-	-	-	-	-	GO:0002376//immune system process
ENSDARG00000039516	330	401	776	533	4.58	4.98	12.18	9.69	4.78	10.935	1.19387	4.26e-07	8.98e-06	C8A	PREDICTED: complement component C8 alpha chain isoform X1 [Danio rerio]	-	-	-	-	-	-	GO:0002376//immune system process
ENSDARG00000016319	400	386	4063	2991	5.24	4.52	60.16	51.28	4.88	55.72	3.51324	4.4e-78	4.13e-75	c9	complement component C9 precursor [Danio rerio]	-	-	-	-	GO:0005887//integral component of plasma membrane	-	GO:0006955//immune response;GO:0043627//response to estrogen
ENSDARG00000014488	347	457	816	753	7.08	8.35	18.85	20.14	7.715	19.495	1.33737	1.65e-09	5.68e-08	ca2	carbonic anhydrase II [Danio rerio]	Organismal Systems;Metabolism	Digestive system;Excretory system;Energy metabolism	ko04972//Pancreatic secretion;ko04976//Bile secretion;ko04971//Gastric acid secretion;ko04964//Proximal tubule bicarbonate reclamation;ko04966//Collecting duct acid secretion;ko00910//Nitrogen metabolism	K18245	-	GO:0016836//hydro-lyase activity;GO:0046914//transition metal ion binding	GO:0006971//hypotonic response;GO:0009410//response to xenobiotic stimulus;GO:0015669//gas transport;GO:0035725//sodium ion transmembrane transport;GO:0044237//cellular metabolic process
ENSDARG00000074666	195	234	25	54	4.98	5.35	0.72	1.81	5.165	1.265	-2.02963	0.00171081	0.0136875	Ca4	Carbonic anhydrase XV a, partial [Danio rerio]	Organismal Systems;Metabolism	Excretory system;Energy metabolism	ko04964//Proximal tubule bicarbonate reclamation;ko00910//Nitrogen metabolism	K18246	GO:0044459//plasma membrane part	GO:0016836//hydro-lyase activity;GO:0046914//transition metal ion binding	GO:0035725//sodium ion transmembrane transport;GO:0044237//cellular metabolic process
ENSDARG00000044512	0	0	38	14	0	0	0.6	0.26	0.001	0.43	8.74819	0.000308425	0.00321048	CA4	PREDICTED: carbonic anhydrase 4 [Danio rerio]	Organismal Systems;Metabolism	Energy metabolism;Excretory system	ko04964//Proximal tubule bicarbonate reclamation;ko00910//Nitrogen metabolism	K18246	GO:0016020//membrane	GO:0016836//hydro-lyase activity;GO:0046914//transition metal ion binding	GO:0044237//cellular metabolic process
ENSDARG00000015654	3	10	451	254	0.06	0.17	9.92	6.47	0.115	8.195	6.15504	1.14e-21	1.47e-19	CA4	PREDICTED: carbonic anhydrase XVa isoform X1 [Danio rerio]	Organismal Systems;Metabolism	Excretory system;Energy metabolism	ko04964//Proximal tubule bicarbonate reclamation;ko00910//Nitrogen metabolism	K18246	GO:0044459//plasma membrane part	GO:0016836//hydro-lyase activity;GO:0046914//transition metal ion binding	GO:0035725//sodium ion transmembrane transport;GO:0044237//cellular metabolic process
ENSDARG00000040510	163	181	20	27	4.13	4.1	0.57	0.9	4.115	0.735	-2.48508	1.31e-06	2.47e-05	Ca4	PREDICTED: carbonic anhydrase XVb isoform X1 [Danio rerio]	Metabolism;Organismal Systems	Energy metabolism;Excretory system	ko04964//Proximal tubule bicarbonate reclamation;ko00910//Nitrogen metabolism	K18246	-	GO:0046914//transition metal ion binding	GO:0044237//cellular metabolic process
ENSDARG00000056499	319	271	1361	1093	3.98	3.02	19.19	17.85	3.5	18.52	2.40366	5.05e-24	7.77e-22	CA6	PREDICTED: carbonic anhydrase 6 isoform X2 [Danio rerio]	Metabolism	Energy metabolism	ko00910//Nitrogen metabolism	K01672	-	-	-
ENSDARG00000045139	26	30	0	0	0.41	0.43	0	0	0.42	0.001	-8.71425	0.00074999	0.00687042	CA7	Carbonic anhydrase VII [Danio rerio]	Metabolism	Energy metabolism	ko00910//Nitrogen metabolism	K01672	-	GO:0003824//catalytic activity;GO:0046914//transition metal ion binding	GO:0044237//cellular metabolic process
ENSDARG00000006923	0	0	71	19	0	0	0.57	0.18	0.001	0.375	8.55075	2.47e-05	0.000351781	CACNA1A	voltage-dependent P/Q-type calcium channel subunit alpha-1A [Danio rerio]	Organismal Systems;Environmental Information Processing;Human Diseases	Sensory system;Endocrine and metabolic diseases;Nervous system;Substance dependence;Signal transduction	ko04010//MAPK signaling pathway;ko04020//Calcium signaling pathway;ko04728//Dopaminergic synapse;ko04725//Cholinergic synapse;ko04723//Retrograde endocannabinoid signaling;ko04724//Glutamatergic synapse;ko04726//Serotonergic synapse;ko04727//GABAergic synapse;ko05032//Morphine addiction;ko04730//Long-term depression;ko04721//Synaptic vesicle cycle;ko04742//Taste transduction;ko04930//Type II diab…	K04344	-	-	-
MSTRG.18309	0	1	6	197	0	0.01	0.06	2.15	0.005	1.105	7.7879	0.000224231	0.0024433	CACNA1H	PREDICTED: voltage-dependent T-type calcium channel subunit alpha-1H isoform X3 [Danio rerio]	Human Diseases;Organismal Systems;Environmental Information Processing	Signal transduction;Endocrine and metabolic diseases;Environmental adaptation;Endocrine system	ko04010//MAPK signaling pathway;ko04020//Calcium signaling pathway;ko04934//Cushing syndrome;ko04713//Circadian entrainment;ko04925//Aldosterone synthesis and secretion;ko04927//Cortisol synthesis and secretion	K04855	-	-	-
ENSDARG00000029457	0	0	128	50	0	0	0.76	0.34	0.001	0.55	9.10329	5.35e-08	1.38e-06	CACNA1S	calcium channel, voltage-dependent, L type, alpha 1S subunit, a [Danio rerio]	Human Diseases;Environmental Information Processing;Organismal Systems	Endocrine and metabolic diseases;Cardiovascular diseases;Endocrine system;Circulatory system;Nervous system;Neurodegenerative diseases;Signal transduction	ko04010//MAPK signaling pathway;ko04024//cAMP signaling pathway;ko04020//Calcium signaling pathway;ko04022//cGMP - PKG signaling pathway;ko04921//Oxytocin signaling pathway;ko04261//Adrenergic signaling in cardiomyocytes;ko05010//Alzheimer disease;ko04934//Cushing syndrome;ko04270//Vascular smooth muscle contraction;ko04725//Cholinergic synapse;ko04723//Retrograde endocannabinoid signaling;ko0541…	K04857	-	-	-
ENSDARG00000042552	72	96	1016	526	0.35	0.42	5.6	3.36	0.385	4.48	3.54057	2.28e-20	2.64e-18	CACNA1S	voltage-dependent L-type calcium channel subunit alpha-1S [Danio rerio]	Environmental Information Processing;Organismal Systems;Human Diseases	Cardiovascular diseases;Endocrine and metabolic diseases;Circulatory system;Endocrine system;Nervous system;Signal transduction;Neurodegenerative diseases	ko04010//MAPK signaling pathway;ko04024//cAMP signaling pathway;ko04020//Calcium signaling pathway;ko04022//cGMP - PKG signaling pathway;ko04921//Oxytocin signaling pathway;ko04261//Adrenergic signaling in cardiomyocytes;ko05010//Alzheimer disease;ko04934//Cushing syndrome;ko04270//Vascular smooth muscle contraction;ko04725//Cholinergic synapse;ko04723//Retrograde endocannabinoid signaling;ko0541…	K04857	GO:0034704//calcium channel complex	GO:0005262//calcium channel activity;GO:0005488//binding	GO:0006816//calcium ion transport;GO:0034220//ion transmembrane transport
ENSDARG00000014804	183	203	524	364	1.48	1.46	4.78	3.84	1.47	4.31	1.55187	1.69e-09	5.76e-08	CACNA2D1	PREDICTED: voltage-dependent calcium channel subunit alpha-2/delta-1 isoform X3 [Danio rerio]	Human Diseases;Environmental Information Processing;Organismal Systems	Cardiovascular diseases;Circulatory system;Endocrine system;Signal transduction	ko04010//MAPK signaling pathway;ko04921//Oxytocin signaling pathway;ko04261//Adrenergic signaling in cardiomyocytes;ko05414//Dilated cardiomyopathy (DCM);ko05410//Hypertrophic cardiomyopathy (HCM);ko05412//Arrhythmogenic right ventricular cardiomyopathy (ARVC);ko04260//Cardiac muscle contraction	K04858	-	-	-
MSTRG.19265	269	309	50	78	1.77	1.81	0.37	0.67	1.79	0.52	-1.78338	0.000262448	0.00278848	CACNA2D4	PREDICTED: voltage-dependent calcium channel subunit alpha-2/delta-4 isoform X3 [Danio rerio]	Human Diseases;Organismal Systems;Environmental Information Processing	Signal transduction;Cardiovascular diseases;Circulatory system;Endocrine system	ko04010//MAPK signaling pathway;ko04921//Oxytocin signaling pathway;ko04261//Adrenergic signaling in cardiomyocytes;ko05414//Dilated cardiomyopathy (DCM);ko05410//Hypertrophic cardiomyopathy (HCM);ko05412//Arrhythmogenic right ventricular cardiomyopathy (ARVC);ko04260//Cardiac muscle contraction	K04861	-	-	-
ENSDARG00000099045	8	12	50	31	0.1	0.13	0.69	0.49	0.115	0.59	2.35908	0.00217802	0.0166212	CACNB2	calcium channel beta subunit 2.1_tv5 [Danio rerio]	Environmental Information Processing;Organismal Systems;Human Diseases	Cardiovascular diseases;Circulatory system;Endocrine system;Signal transduction	ko04010//MAPK signaling pathway;ko04921//Oxytocin signaling pathway;ko04261//Adrenergic signaling in cardiomyocytes;ko05414//Dilated cardiomyopathy (DCM);ko05410//Hypertrophic cardiomyopathy (HCM);ko05412//Arrhythmogenic right ventricular cardiomyopathy (ARVC);ko04260//Cardiac muscle contraction	K04863	-	-	-
ENSDARG00000062174	61	75	404	257	0.57	0.63	4.29	3.16	0.6	3.725	2.63421	3.88e-14	2.46e-12	CACNB4	calcium channel, voltage-dependent, beta 4b subunit isoform 2 [Danio rerio]	Human Diseases;Environmental Information Processing;Organismal Systems	Endocrine system;Circulatory system;Cardiovascular diseases;Signal transduction	ko04010//MAPK signaling pathway;ko04921//Oxytocin signaling pathway;ko04261//Adrenergic signaling in cardiomyocytes;ko05414//Dilated cardiomyopathy (DCM);ko05410//Hypertrophic cardiomyopathy (HCM);ko05412//Arrhythmogenic right ventricular cardiomyopathy (ARVC);ko04260//Cardiac muscle contraction	K04865	-	-	-
ENSDARG00000008772	169	211	1290	860	1.44	1.61	12.47	9.63	1.525	11.05	2.85717	6.56e-30	1.38e-27	CACNG1	calcium channel, voltage-dependent, gamma subunit 1a [Danio rerio]	Human Diseases;Environmental Information Processing;Organismal Systems	Cardiovascular diseases;Circulatory system;Endocrine system;Signal transduction	ko04010//MAPK signaling pathway;ko04921//Oxytocin signaling pathway;ko04261//Adrenergic signaling in cardiomyocytes;ko05414//Dilated cardiomyopathy (DCM);ko05410//Hypertrophic cardiomyopathy (HCM);ko05412//Arrhythmogenic right ventricular cardiomyopathy (ARVC);ko04260//Cardiac muscle contraction	K04866	GO:0034704//calcium channel complex	GO:0005262//calcium channel activity	GO:0006816//calcium ion transport;GO:0034220//ion transmembrane transport
ENSDARG00000032565	5	2	74	21	0.05	0.02	0.83	0.27	0.035	0.55	3.974	0.000531413	0.00511785	Cacng2	voltage-dependent calcium channel gamma-2 subunit [Danio rerio]	Human Diseases;Environmental Information Processing;Organismal Systems	Signal transduction;Circulatory system;Endocrine system;Cardiovascular diseases	ko04010//MAPK signaling pathway;ko04921//Oxytocin signaling pathway;ko04261//Adrenergic signaling in cardiomyocytes;ko05414//Dilated cardiomyopathy (DCM);ko05410//Hypertrophic cardiomyopathy (HCM);ko05412//Arrhythmogenic right ventricular cardiomyopathy (ARVC);ko04260//Cardiac muscle contraction	K04867	GO:0034704//calcium channel complex	GO:0005262//calcium channel activity	GO:0006816//calcium ion transport;GO:0034220//ion transmembrane transport
ENSDARG00000020450	2	0	26	20	0.03	0	0.44	0.39	0.015	0.415	4.79008	0.00263861	0.0194143	Cacng8	calcium channel, voltage-dependent, gamma subunit 8a [Danio rerio]	Environmental Information Processing;Organismal Systems;Human Diseases	Cardiovascular diseases;Circulatory system;Endocrine system;Signal transduction	ko04010//MAPK signaling pathway;ko04921//Oxytocin signaling pathway;ko04261//Adrenergic signaling in cardiomyocytes;ko05414//Dilated cardiomyopathy (DCM);ko05410//Hypertrophic cardiomyopathy (HCM);ko05412//Arrhythmogenic right ventricular cardiomyopathy (ARVC);ko04260//Cardiac muscle contraction	K04873	-	-	-
ENSDARG00000031075	234	153	495	266	5.45	3.19	13.03	8.11	4.32	10.57	1.29087	0.00457448	0.0301018	Cadm1	cell adhesion molecule 1a isoform 3, partial [Danio rerio]	Environmental Information Processing	Signaling molecules and interaction	ko04514//Cell adhesion molecules (CAMs)	K06781	GO:0031224//intrinsic component of membrane	-	-
MSTRG.13349	31	20	0	0	0.7	0.4	0	0	0.55	0.001	-9.10329	0.00156233	0.0126615	Cadm1	PREDICTED: cell adhesion molecule 1 isoform X1 [Danio rerio]	Environmental Information Processing	Signaling molecules and interaction	ko04514//Cell adhesion molecules (CAMs)	K06781	GO:0031224//intrinsic component of membrane	-	-
ENSDARG00000040291	188	266	429	305	2.21	2.79	5.69	4.69	2.5	5.19	1.05381	0.000346828	0.00355096	cadm4	PREDICTED: cell adhesion molecule 4 isoform X2 [Danio rerio]	-	-	-	-	GO:0031224//intrinsic component of membrane	GO:0005488//binding	GO:0003207//cardiac chamber formation
ENSDARG00000070567	15	12	414	217	0.08	0.06	2.59	1.57	0.07	2.08	4.89308	2.49e-20	2.86e-18	CADPS	PREDICTED: calcium-dependent secretion activator 1 isoform X9 [Danio rerio]	-	-	-	-	-	-	-
ENSDARG00000011166	2983	4086	1227	1401	48.16	59.03	22.41	29.63	53.595	26.02	-1.04248	0.000162022	0.00183942	cahz	carbonic anhydrase [Danio rerio]	Metabolism;Organismal Systems	Excretory system;Energy metabolism;Digestive system	ko04972//Pancreatic secretion;ko04976//Bile secretion;ko04971//Gastric acid secretion;ko04964//Proximal tubule bicarbonate reclamation;ko04966//Collecting duct acid secretion;ko00910//Nitrogen metabolism	K18245	-	GO:0016836//hydro-lyase activity;GO:0046914//transition metal ion binding	GO:0006971//hypotonic response;GO:0015669//gas transport;GO:0044237//cellular metabolic process
ENSDARG00000031598	0	5	73	49	0	0.09	1.61	1.25	0.045	1.43	4.98995	8.2e-05	0.00101339	CALB1	PREDICTED: calbindin [Danio rerio]	-	-	-	-	-	-	GO:0055065//metal ion homeostasis
ENSDARG00000036344	43	36	197	165	0.95	0.71	4.94	4.79	0.83	4.865	2.55126	2.1e-10	8.23e-09	Calb2	calbindin 2 [Danio rerio]	-	-	-	-	-	-	-
ENSDARG00000056590	2	0	36	38	0.08	0	1.6	1.95	0.04	1.775	5.47168	0.000115064	0.00136714	CALCA	PREDICTED: calcitonin gene-related peptide 2 isoform X1 [Danio rerio]	Organismal Systems	Circulatory system	ko04270//Vascular smooth muscle contraction	K12332	-	-	GO:0055065//metal ion homeostasis
ENSDARG00000039482	3	3	21	33	0.02	0.02	0.19	0.35	0.02	0.27	3.75489	0.00129872	0.0108704	CALHM2	calcium homeostasis modulator 2 [Danio rerio]	-	-	-	-	-	-	-
ENSDARG00000100825	427	683	1324	943	9.78	14	34.31	28.3	11.89	31.305	1.39664	1.46e-06	2.73e-05	Calm2	PREDICTED: calmodulin [Camelus dromedarius]	Organismal Systems;Cellular Processes;Environmental Information Processing;Human Diseases	Infectious diseases;Substance dependence;Nervous system;Cancers;Cardiovascular diseases;Circulatory system;Signal transduction;Neurodegenerative diseases;Sensory system;Immune system;Digestive system;Environmental adaptation;Endocrine system;Cell growth and death	ko05200//Pathways in cancer;ko04024//cAMP signaling pathway;ko05163//Human cytomegalovirus infection;ko04015//Rap1 signaling pathway;ko04020//Calcium signaling pathway;ko04014//Ras signaling pathway;ko04022//cGMP - PKG signaling pathway;ko04921//Oxytocin signaling pathway;ko04261//Adrenergic signaling in cardiomyocytes;ko05152//Tuberculosis;ko05167//Kaposi sarcoma-associated herpesvirus infection…	K02183	GO:0005815//microtubule organizing center;GO:0005819//spindle;GO:0031988//membrane-bounded vesicle;GO:0034703//cation channel complex;GO:0043231//intracellular membrane-bounded organelle;GO:0044449//contractile fiber part	GO:0008092//cytoskeletal protein binding;GO:0019211//phosphatase activator activity;GO:0019900//kinase binding;GO:0046872//metal ion binding;GO:0047485//protein N-terminus binding	GO:0000910//cytokinesis;GO:0006942//regulation of striated muscle contraction;GO:0008016//regulation of heart contraction;GO:0009593//detection of chemical stimulus;GO:0010038//response to metal ion;GO:0010922//positive regulation of phosphatase activity;GO:0030799//regulation of cyclic nucleotide metabolic process;GO:0031401//positive regulation of protein modification process;GO:0048856//anatom…
MSTRG.4042	0	0	3611	0	0	0	105.04	0	0.001	52.52	15.6806	4.83e-08	1.26e-06	Calm2	PREDICTED: calmodulin-like [Cariama cristata]	Human Diseases;Cellular Processes;Organismal Systems;Environmental Information Processing	Cardiovascular diseases;Circulatory system;Infectious diseases;Substance dependence;Nervous system;Cancers;Sensory system;Immune system;Digestive system;Environmental adaptation;Cell growth and death;Endocrine system;Signal transduction;Neurodegenerative diseases	ko05200//Pathways in cancer;ko04024//cAMP signaling pathway;ko05163//Human cytomegalovirus infection;ko04015//Rap1 signaling pathway;ko04020//Calcium signaling pathway;ko04014//Ras signaling pathway;ko04022//cGMP - PKG signaling pathway;ko04921//Oxytocin signaling pathway;ko04261//Adrenergic signaling in cardiomyocytes;ko05152//Tuberculosis;ko05167//Kaposi sarcoma-associated herpesvirus infection…	K02183	-	-	-
ENSDARG00000029474	1486	2015	500	711	8.42	10.22	3.21	5.28	9.32	4.245	-1.13457	0.00227909	0.0172167	Camk1	PREDICTED: calcium/calmodulin-dependent protein kinase type 1-like [Danio rerio]	Organismal Systems	Endocrine system	ko04921//Oxytocin signaling pathway;ko04925//Aldosterone synthesis and secretion	K08794	-	-	-
ENSDARG00000074905	19	14	76	36	0.2	0.13	0.9	0.49	0.165	0.695	2.07455	0.00503997	0.0324349	Camk1d	calcium/calmodulin-dependent protein kinase type 1D [Danio rerio]	Organismal Systems	Endocrine system	ko04921//Oxytocin signaling pathway;ko04925//Aldosterone synthesis and secretion	K08794	-	GO:0004672//protein kinase activity;GO:0032550//purine ribonucleoside binding	GO:0006464//cellular protein modification process;GO:0006796//phosphate-containing compound metabolic process;GO:0048513//animal organ development
ENSDARG00000008788	892	732	218	296	5.11	3.75	1.41	2.22	4.43	1.815	-1.28734	0.00130998	0.0109488	Camk1g	PREDICTED: calcium/calmodulin-dependent protein kinase IG isoform X1 [Danio rerio]	Organismal Systems	Endocrine system	ko04921//Oxytocin signaling pathway;ko04925//Aldosterone synthesis and secretion	K08794	-	-	-
ENSDARG00000053617	0	0	24	7	0	0	0.56	0.19	0.001	0.375	8.55075	0.0055445	0.034982	CAMK2A	calcium/calmodulin-dependent protein kinase type II subunit alpha [Danio rerio]	Human Diseases;Cellular Processes;Organismal Systems;Environmental Information Processing	Circulatory system;Endocrine and metabolic diseases;Cancers;Infectious diseases;Nervous system;Substance dependence;Digestive system;Environmental adaptation;Endocrine system;Cell growth and death;Sensory system;Signal transduction;Development	ko05200//Pathways in cancer;ko05205//Proteoglycans in cancer;ko04024//cAMP signaling pathway;ko04020//Calcium signaling pathway;ko04921//Oxytocin signaling pathway;ko04360//Axon guidance;ko04261//Adrenergic signaling in cardiomyocytes;ko05152//Tuberculosis;ko04934//Cushing syndrome;ko04217//Necroptosis;ko04310//Wnt signaling pathway;ko04728//Dopaminergic synapse;ko04725//Cholinergic synapse;ko047…	K04515	-	-	-
MSTRG.20182	332	369	750	380	2.06	2.05	5.27	3.09	2.055	4.18	1.02436	0.00395355	0.0267589	Camk2b	PREDICTED: calcium/calmodulin-dependent protein kinase type II subunit beta-like isoform X11 [Pygocentrus nattereri]	Human Diseases;Cellular Processes;Environmental Information Processing;Organismal Systems	Circulatory system;Endocrine and metabolic diseases;Cancers;Infectious diseases;Substance dependence;Nervous system;Environmental adaptation;Digestive system;Cell growth and death;Endocrine system;Sensory system;Signal transduction;Development	ko05200//Pathways in cancer;ko05205//Proteoglycans in cancer;ko04024//cAMP signaling pathway;ko04020//Calcium signaling pathway;ko04921//Oxytocin signaling pathway;ko04360//Axon guidance;ko04261//Adrenergic signaling in cardiomyocytes;ko05152//Tuberculosis;ko04934//Cushing syndrome;ko04217//Necroptosis;ko04310//Wnt signaling pathway;ko04728//Dopaminergic synapse;ko04725//Cholinergic synapse;ko047…	K04515	-	GO:0004674//protein serine/threonine kinase activity;GO:0005515//protein binding;GO:0032550//purine ribonucleoside binding	GO:0006464//cellular protein modification process;GO:0006796//phosphate-containing compound metabolic process
ENSDARG00000011065	6	1	27	36	0.04	0.01	0.21	0.32	0.025	0.265	3.40599	0.00499146	0.0321849	CAMK2B	PREDICTED: calcium/calmodulin-dependent protein kinase type II subunit gamma isoform X7 [Sinocyclocheilus rhinocerous]	Human Diseases;Environmental Information Processing;Cellular Processes;Organismal Systems	Endocrine and metabolic diseases;Circulatory system;Infectious diseases;Nervous system;Substance dependence;Cancers;Sensory system;Environmental adaptation;Digestive system;Cell growth and death;Endocrine system;Signal transduction;Development	ko05200//Pathways in cancer;ko05205//Proteoglycans in cancer;ko04024//cAMP signaling pathway;ko04020//Calcium signaling pathway;ko04921//Oxytocin signaling pathway;ko04360//Axon guidance;ko04261//Adrenergic signaling in cardiomyocytes;ko05152//Tuberculosis;ko04934//Cushing syndrome;ko04217//Necroptosis;ko04310//Wnt signaling pathway;ko04728//Dopaminergic synapse;ko04725//Cholinergic synapse;ko047…	K04515	-	GO:0004674//protein serine/threonine kinase activity;GO:0005515//protein binding;GO:0032550//purine ribonucleoside binding	GO:0006464//cellular protein modification process;GO:0006796//phosphate-containing compound metabolic process
MSTRG.230	12	0	169	73	0.17	0	2.76	1.38	0.085	2.07	4.60602	0.00199137	0.0155046	camk2d2	PREDICTED: calcium/calmodulin-dependent protein kinase type II delta 2 chain isoform X8 [Danio rerio]	Human Diseases;Environmental Information Processing;Cellular Processes;Organismal Systems	Development;Signal transduction;Cell growth and death;Endocrine system;Digestive system;Environmental adaptation;Sensory system;Cancers;Substance dependence;Nervous system;Infectious diseases;Circulatory system;Endocrine and metabolic diseases	ko05200//Pathways in cancer;ko05205//Proteoglycans in cancer;ko04024//cAMP signaling pathway;ko04020//Calcium signaling pathway;ko04921//Oxytocin signaling pathway;ko04360//Axon guidance;ko04261//Adrenergic signaling in cardiomyocytes;ko05152//Tuberculosis;ko04934//Cushing syndrome;ko04217//Necroptosis;ko04310//Wnt signaling pathway;ko04728//Dopaminergic synapse;ko04725//Cholinergic synapse;ko047…	K04515	-	GO:0004674//protein serine/threonine kinase activity;GO:0005515//protein binding;GO:0032550//purine ribonucleoside binding	GO:0006464//cellular protein modification process;GO:0006796//phosphate-containing compound metabolic process
ENSDARG00000025855	85	91	339	220	1.19	1.14	5.36	4.03	1.165	4.695	2.0108	1.94e-09	6.56e-08	camk2n2	calcium/calmodulin-dependent protein kinase II inhibitor 2 [Danio rerio]	-	-	-	-	-	GO:0016772//transferase activity, transferring phosphorus-containing groups;GO:0019887//protein kinase regulator activity;GO:0019900//kinase binding	GO:0001933//negative regulation of protein phosphorylation
MSTRG.20465	259	7	0	1	2.65	0.06	0	0.01	1.355	0.005	-8.08215	0.000553073	0.005307	CAMKK1	PREDICTED: calcium/calmodulin-dependent protein kinase kinase 1 isoform X2 [Danio rerio]	Human Diseases	Substance dependence	ko05034//Alcoholism	K00908	-	GO:0004672//protein kinase activity;GO:0032550//purine ribonucleoside binding	GO:0006464//cellular protein modification process;GO:0006796//phosphate-containing compound metabolic process
ENSDARG00000005141	2	0	55	30	0.01	0	0.32	0.2	0.005	0.26	5.70044	6.78e-05	0.000858422	camkv	RecName: Full=CaM kinase-like vesicle-associated protein; AltName: Full=1G5z	-	-	-	-	GO:0012506//vesicle membrane	GO:0005515//protein binding;GO:0016301//kinase activity;GO:0032550//purine ribonucleoside binding	GO:0006464//cellular protein modification process
ENSDARG00000091359	29	51	154	70	0.28	0.45	1.7	0.9	0.365	1.3	1.83254	0.00343412	0.0239999	Camsap3	PREDICTED: calmodulin-regulated spectrin-associated protein 3-like isoform X3 [Danio rerio]	-	-	-	-	-	-	-
ENSDARG00000077428	7	13	47	44	0.04	0.07	0.31	0.34	0.055	0.325	2.56294	0.000690186	0.00638489	CAMTA1	PREDICTED: calmodulin-binding transcription activator 1 isoform X5 [Danio rerio]	-	-	-	-	-	GO:0003676//nucleic acid binding	-
ENSDARG00000007824	51	40	223	101	0.16	0.11	0.79	0.41	0.135	0.6	2.152	0.000143224	0.00165242	Camta1	PREDICTED: calmodulin-binding transcription activator 1, partial [Danio rerio]	-	-	-	-	-	-	-
ENSDARG00000058579	38	39	86	74	0.58	0.53	1.49	1.48	0.555	1.485	1.4199	0.00237314	0.0177593	CANX	PREDICTED: calnexin-like [Danio rerio]	-	-	-	-	-	-	-
ENSDARG00000104478	105	134	300	237	0.97	1.11	3.15	2.88	1.04	3.015	1.53557	1.4e-07	3.36e-06	CAP2	adenylyl cyclase-associated protein 2 [Danio rerio]	-	-	-	-	-	-	GO:0006996//organelle organization;GO:0032989//cellular component morphogenesis
ENSDARG00000099672	346	378	800	617	3.1	3.03	8.1	7.24	3.065	7.67	1.32334	5.34e-12	2.55e-10	Capg	Capg protein, partial [Danio rerio]	-	-	-	-	-	-	GO:0051693//actin filament capping
ENSDARG00000045199	87	69	142	259	0.81	0.58	1.5	3.17	0.695	2.335	1.74834	0.00248016	0.0184155	CAPN1	calpain 1, large subunit [Danio rerio]	Genetic Information Processing;Human Diseases;Cellular Processes	Cell growth and death;Folding, sorting and degradation;Neurodegenerative diseases	ko05010//Alzheimer disease;ko04218//Cellular senescence;ko04210//Apoptosis;ko04217//Necroptosis;ko04141//Protein processing in endoplasmic reticulum	K01367	GO:0044464//cell part	GO:0004197//cysteine-type endopeptidase activity;GO:0046872//metal ion binding	GO:0019538//protein metabolic process
ENSDARG00000010758	24	8	300	155	0.28	0.08	3.99	2.39	0.18	3.19	4.14749	1.8e-08	5.21e-07	Capn1	calpain-like [Danio rerio]	Cellular Processes;Genetic Information Processing;Human Diseases	Cell growth and death;Folding, sorting and degradation;Neurodegenerative diseases	ko05010//Alzheimer disease;ko04218//Cellular senescence;ko04210//Apoptosis;ko04217//Necroptosis;ko04141//Protein processing in endoplasmic reticulum	K01367	GO:0044464//cell part	GO:0004197//cysteine-type endopeptidase activity;GO:0046872//metal ion binding	GO:0019538//protein metabolic process
MSTRG.8543	184	130	319	318	2.81	1.78	5.52	6.37	2.295	5.945	1.37318	0.000328542	0.00339637	CAPN1	PREDICTED: calpain-1 catalytic subunit [Danio rerio]	Human Diseases;Genetic Information Processing;Cellular Processes	Folding, sorting and degradation;Cell growth and death;Neurodegenerative diseases	ko05010//Alzheimer disease;ko04218//Cellular senescence;ko04210//Apoptosis;ko04217//Necroptosis;ko04141//Protein processing in endoplasmic reticulum	K01367	GO:0044464//cell part	GO:0046872//metal ion binding;GO:0070011//peptidase activity, acting on L-amino acid peptides	GO:0019538//protein metabolic process
MSTRG.4659	451	435	866	726	2.88	2.49	6.26	6.07	2.685	6.165	1.19918	1.15e-09	4.03e-08	CAPN1	PREDICTED: calpain-11 isoform X1 [Danio rerio]	Cellular Processes;Human Diseases;Genetic Information Processing	Neurodegenerative diseases;Cell growth and death;Folding, sorting and degradation	ko05010//Alzheimer disease;ko04218//Cellular senescence;ko04210//Apoptosis;ko04217//Necroptosis;ko04141//Protein processing in endoplasmic reticulum	K01367	-	-	-
ENSDARG00000060600	1312	1161	455	455	11.42	9.04	4.48	5.19	10.23	4.835	-1.08122	3.64e-05	0.000495635	CAPN15	PREDICTED: calpain-15 isoform X1 [Danio rerio]	-	-	-	-	GO:0044464//cell part	GO:0046914//transition metal ion binding;GO:0070011//peptidase activity, acting on L-amino acid peptides	GO:0019538//protein metabolic process
ENSDARG00000041864	3	0	97	50	0.03	0	1.01	0.6	0.015	0.805	5.74595	1.86e-06	3.4e-05	Capn3	calpain-3 [Danio rerio]	-	-	-	-	GO:0044464//cell part	GO:0004197//cysteine-type endopeptidase activity;GO:0046872//metal ion binding	GO:0019538//protein metabolic process;GO:0031032//actomyosin structure organization;GO:0033043//regulation of organelle organization
ENSDARG00000043035	0	2	50	10	0	0.02	0.61	0.14	0.01	0.375	5.22882	0.00347077	0.0241639	Capn3	calpain-3-like [Danio rerio]	-	-	-	-	GO:0044464//cell part	GO:0004197//cysteine-type endopeptidase activity;GO:0046872//metal ion binding	GO:0009057//macromolecule catabolic process;GO:0019538//protein metabolic process;GO:0031032//actomyosin structure organization
MSTRG.6328	26	41	296	263	0.38	0.54	4.88	5.02	0.46	4.95	3.42772	6.37e-19	6.41e-17	CAPN9	PREDICTED: calpain-9-like [Sinocyclocheilus anshuiensis]	-	-	-	-	-	-	-
MSTRG.11552	0	0	27	82	0	0	1.16	4.06	0.001	2.61	11.3498	6.46e-06	0.000105726	CAPSL	PREDICTED: calcyphosine-like a isoform X1 [Danio rerio]	-	-	-	-	-	-	-
ENSDARG00000052741	603	486	154	208	9.55	6.89	2.76	4.32	8.22	3.54	-1.21539	0.00409168	0.0275173	CARD11	PREDICTED: caspase recruitment domain-containing protein 11 isoform X2 [Danio rerio]	-	-	-	-	-	-	-
MSTRG.18206	1138	782	454	222	11.1	6.83	5.01	2.84	8.965	3.925	-1.19161	0.00818923	0.0476804	carm1	PREDICTED: histone-arginine methyltransferase CARM1 isoform X1 [Danio rerio]	Human Diseases	Drug resistance	ko01522//Endocrine resistance	K05931	-	-	-
ENSDARG00000056639	36	35	219	116	0.2	0.18	1.41	0.86	0.19	1.135	2.57862	2e-07	4.59e-06	CARMIL3	F-actin-uncapping protein RLTPR [Danio rerio]	-	-	-	-	-	-	-
ENSDARG00000102865	9	9	10	181	0.17	0.15	0.22	4.56	0.16	2.39	3.90087	0.00608676	0.0376793	Carnmt1	PREDICTED: carnosine N-methyltransferase isoform X1 [Danio rerio]	Metabolism	Amino acid metabolism	ko00340//Histidine metabolism	K19787	-	-	-
MSTRG.23201	30	55	235	194	1.38	2.26	12.23	11.69	1.82	11.96	2.71621	1.07e-09	3.79e-08	CARTPT	PREDICTED: cocaine- and amphetamine-regulated transcript protein-like [Danio rerio]	-	-	-	-	-	-	-
ENSDARG00000100166	30	25	107	55	0.14	0.1	0.56	0.33	0.12	0.445	1.89077	0.00200587	0.0155925	CASKIN1	PREDICTED: caskin-1 isoform X2 [Danio rerio]	-	-	-	-	-	-	-
ENSDARG00000008165	41	44	137	107	0.79	0.76	2.99	2.7	0.775	2.845	1.87616	4.69e-06	7.92e-05	CASP1	caspase-1 [Danio rerio]	Organismal Systems;Cellular Processes;Human Diseases	Infectious diseases;Neurodegenerative diseases;Immune system;Cell growth and death	ko04621//NOD-like receptor signaling pathway;ko04217//Necroptosis;ko05164//Influenza A;ko05132//Salmonella infection;ko04625//C-type lectin receptor signaling pathway;ko05133//Pertussis;ko05134//Legionellosis;ko05014//Amyotrophic lateral sclerosis (ALS);ko04623//Cytosolic DNA-sensing pathway	K01370	GO:0043234//protein complex;GO:0044424//intracellular part	GO:0004197//cysteine-type endopeptidase activity;GO:0019904//protein domain specific binding	GO:0012501//programmed cell death;GO:0019538//protein metabolic process;GO:0048598//embryonic morphogenesis
ENSDARG00000052039	60	82	279	240	1.17	1.43	6.14	6.11	1.3	6.125	2.2362	8.78e-12	4.06e-10	casp1-b	caspase b [Danio rerio]	Human Diseases;Organismal Systems;Cellular Processes	Immune system;Cell growth and death;Infectious diseases;Neurodegenerative diseases	ko04621//NOD-like receptor signaling pathway;ko04217//Necroptosis;ko05164//Influenza A;ko05132//Salmonella infection;ko04625//C-type lectin receptor signaling pathway;ko05133//Pertussis;ko05134//Legionellosis;ko05014//Amyotrophic lateral sclerosis (ALS);ko04623//Cytosolic DNA-sensing pathway	K01370	-	-	-
ENSDARG00000091836	163	207	365	223	1.83	2.08	4.64	3.28	1.955	3.96	1.01833	0.00210594	0.0162186	CASP7	caspase-7 [Danio rerio]	Cellular Processes;Environmental Information Processing;Human Diseases	Endocrine and metabolic diseases;Cell growth and death;Infectious diseases;Neurodegenerative diseases;Cancers;Signal transduction	ko05200//Pathways in cancer;ko05010//Alzheimer disease;ko04210//Apoptosis;ko04932//Non-alcoholic fatty liver disease (NAFLD);ko04668//TNF signaling pathway;ko05133//Pertussis;ko05134//Legionellosis;ko04214//Apoptosis - fly;ko04215//Apoptosis - multiple species	K04397	-	-	-
ENSDARG00000038716	27	42	415	254	0.27	0.37	4.68	3.32	0.32	4	3.64386	6.54e-18	6.01e-16	Casq1	novel protein (zgc:100957) [Danio rerio]	-	-	-	-	-	GO:0046872//metal ion binding	-
ENSDARG00000018105	0	0	187	135	0	0	2.91	2.43	0.001	2.67	11.3826	3.53e-11	1.5e-09	Casq1	PREDICTED: calsequestrin-1 isoform X1 [Danio rerio]	-	-	-	-	-	-	-
ENSDARG00000008982	147	186	3321	2291	1.53	1.73	39.07	31.21	1.63	35.14	4.43017	2.42e-88	2.89e-85	CASQ2	calsequestrin-2 precursor [Danio rerio]	-	-	-	-	-	-	-
MSTRG.15342	79	160	796	520	0.79	1.42	8.96	6.78	1.105	7.87	2.83232	1.83e-11	8.07e-10	Casz1	PREDICTED: zinc finger protein castor homolog 1 isoform X2 [Danio rerio]	-	-	-	-	-	-	-
ENSDARG00000104702	71	101	269	199	0.64	0.82	2.75	2.36	0.73	2.555	1.80735	2e-07	4.59e-06	cat	catalase [Danio rerio]	Human Diseases;Metabolism;Organismal Systems;Cellular Processes;Environmental Information Processing	Amino acid metabolism;Global and overview maps;Signal transduction;Carbohydrate metabolism;Neurodegenerative diseases;Aging;Transport and catabolism	ko04068//FoxO signaling pathway;ko04211//Longevity regulating pathway - mammal;ko01200//Carbon metabolism;ko04146//Peroxisome;ko04212//Longevity regulating pathway - worm;ko04213//Longevity regulating pathway - multiple species;ko05014//Amyotrophic lateral sclerosis (ALS);ko00380//Tryptophan metabolism;ko00630//Glyoxylate and dicarboxylate metabolism	K03781	GO:0042579//microbody	GO:0004601//peroxidase activity;GO:0043169//cation binding;GO:0046906//tetrapyrrole binding	GO:0006950//response to stress;GO:0042743//hydrogen peroxide metabolic process;GO:0044710//single-organism metabolic process
ENSDARG00000103747	1661	1978	4264	2874	18.24	19.44	52.99	41.35	18.84	47.17	1.32407	9.9e-12	4.52e-10	cav1	caveolin-1 isoform a [Danio rerio]	Human Diseases;Cellular Processes	Cardiovascular diseases;Transport and catabolism;Cellular community - eukaryotes;Infectious diseases;Cancers	ko04144//Endocytosis;ko04510//Focal adhesion;ko05205//Proteoglycans in cancer;ko05418//Fluid shear stress and atherosclerosis;ko05100//Bacterial invasion of epithelial cells;ko05416//Viral myocarditis	K06278	GO:0031090//organelle membrane;GO:0043231//intracellular membrane-bounded organelle;GO:0044459//plasma membrane part;GO:0098589//membrane region	GO:0005515//protein binding	GO:0001959//regulation of cytokine-mediated signaling pathway;GO:0002697//regulation of immune effector process;GO:0007033//vacuole organization;GO:0007423//sensory organ development;GO:0009952//anterior/posterior pattern specification;GO:0030301//cholesterol transport;GO:0031294//lymphocyte costimulation
ENSDARG00000070923	51	60	510	401	1.31	1.38	14.82	13.5	1.345	14.16	3.39614	2.91e-33	7.21e-31	CAV2	PREDICTED: caveolin-2-like [Sinocyclocheilus anshuiensis]	Human Diseases;Cellular Processes	Infectious diseases;Cellular community - eukaryotes;Cancers;Cardiovascular diseases;Transport and catabolism	ko04144//Endocytosis;ko04510//Focal adhesion;ko05205//Proteoglycans in cancer;ko05418//Fluid shear stress and atherosclerosis;ko05100//Bacterial invasion of epithelial cells	K12958	GO:0031090//organelle membrane;GO:0044459//plasma membrane part	-	-
ENSDARG00000024141	227	312	2481	2061	6.63	8.16	82.03	78.91	7.395	80.47	3.44383	3.35e-64	1.87e-61	CAV3	caveolin-3 [Danio rerio]	Cellular Processes;Human Diseases	Infectious diseases;Cellular community - eukaryotes;Cancers;Cardiovascular diseases;Transport and catabolism	ko04144//Endocytosis;ko04510//Focal adhesion;ko05205//Proteoglycans in cancer;ko05418//Fluid shear stress and atherosclerosis;ko05100//Bacterial invasion of epithelial cells	K12959	GO:0031090//organelle membrane;GO:0043231//intracellular membrane-bounded organelle;GO:0044459//plasma membrane part	-	GO:0000768//syncytium formation by plasma membrane fusion;GO:0031032//actomyosin structure organization;GO:0048468//cell development
ENSDARG00000059362	52	41	1032	691	0.92	0.65	20.67	16.02	0.785	18.345	4.54655	3.17e-43	1.04e-40	Cavin1	polymerase I and transcript release factor [Danio rerio]	-	-	-	-	-	-	GO:0048568//embryonic organ development
ENSDARG00000076411	0	0	59	51	0	0	0.92	0.92	0.001	0.92	9.84549	3e-07	6.59e-06	Cavin1	PREDICTED: polymerase I and transcript release factor [Danio rerio]	-	-	-	-	-	-	-
MSTRG.25182	3	0	1013	14	0.04	0	14.89	0.24	0.02	7.565	8.5632	0.00261703	0.0192879	Cavin2	LOC402824 protein, partial [Danio rerio]	-	-	-	-	-	-	-
ENSDARG00000056743	154	129	1961	1207	1.31	0.98	18.88	13.46	1.145	16.17	3.8199	3e-36	8.3e-34	cavin4a	muscle-related coiled-coil protein [Danio rerio]	-	-	-	-	-	-	-
ENSDARG00000038658	14	3	685	483	0.32	0.06	17.81	14.54	0.19	16.175	6.41162	1.06e-22	1.49e-20	cavin4a	Zgc:158664 protein, partial [Danio rerio]	-	-	-	-	-	-	-
MSTRG.22231	648	0	0	0	11.78	0	0	0	5.89	0.001	-12.5241	6.21e-07	1.27e-05	Cbfa2t2	PREDICTED: protein CBFA2T2-like isoform X3 [Sinocyclocheilus anshuiensis]	-	-	-	-	-	-	-
MSTRG.6011	482	603	144	187	3.52	3.94	1.19	1.79	3.73	1.49	-1.32386	0.000352949	0.00360521	CBL	PREDICTED: E3 ubiquitin-protein ligase CBL isoform X1 [Danio rerio]	Organismal Systems;Environmental Information Processing;Cellular Processes;Human Diseases;Genetic Information Processing	Signal transduction;Cancers;Infectious diseases;Endocrine system;Folding, sorting and degradation;Transport and catabolism	ko05200//Pathways in cancer;ko04144//Endocytosis;ko05205//Proteoglycans in cancer;ko04910//Insulin signaling pathway;ko04120//Ubiquitin mediated proteolysis;ko04012//ErbB signaling pathway;ko05100//Bacterial invasion of epithelial cells;ko05220//Chronic myeloid leukemia	K04707	GO:0043231//intracellular membrane-bounded organelle	GO:0019787//ubiquitin-like protein transferase activity;GO:0045309//protein phosphorylated amino acid binding;GO:0046914//transition metal ion binding;GO:0060089//molecular transducer activity	GO:0007165//signal transduction
ENSDARG00000057296	12	22	108	43	0.21	0.34	2.12	0.98	0.275	1.55	2.49476	0.00124526	0.0104818	Cbln1	PREDICTED: cerebellin-1 isoform X1 [Danio rerio]	-	-	-	-	-	-	-
ENSDARG00000077151	0	6	64	58	0	0.05	0.64	0.67	0.025	0.655	4.71149	0.000283345	0.00298114	Cbln2	cerebellin-2 precursor [Danio rerio]	-	-	-	-	-	-	-
ENSDARG00000038025	42	43	116	273	0.6	0.55	1.89	5.15	0.575	3.52	2.61394	0.000120878	0.00142526	CBX7	chromobox homolog 7a [Danio rerio]	-	-	-	-	-	-	-
ENSDARG00000032856	1042	1135	319	439	6.83	6.66	2.36	3.77	6.745	3.065	-1.13793	0.00139324	0.0115221	Ccdc120	coiled-coil domain containing 120 [Danio rerio]	-	-	-	-	-	-	-
ENSDARG00000026052	525	396	149	151	10.81	7.29	3.47	4.07	9.05	3.77	-1.26335	0.00082805	0.00747325	CCDC3	coiled-coil domain-containing protein 3 precursor [Danio rerio]	-	-	-	-	-	-	-
ENSDARG00000000002	54	90	316	260	0.62	0.92	4.08	3.89	0.77	3.985	2.37165	2.95e-10	1.13e-08	ccdc80	coiled-coil domain-containing protein 80 precursor [Danio rerio]	-	-	-	-	-	-	-
ENSDARG00000044695	18	45	799	515	0.21	0.48	10.69	7.98	0.345	9.335	4.75798	1.55e-22	2.15e-20	Ccdc80	PREDICTED: coiled-coil domain-containing protein 80 [Danio rerio]	-	-	-	-	-	-	-
ENSDARG00000030975	243	224	470	300	1.85	1.53	4.05	2.99	1.69	3.52	1.05855	0.000515709	0.00498854	ccdc80	PREDICTED: coiled-coil domain-containing protein 80 [Danio rerio]	-	-	-	-	-	-	-
ENSDARG00000059606	184	179	68	63	3.16	2.76	1.32	1.42	2.96	1.37	-1.11142	0.0038368	0.0261341	Ccdc84	coiled-coil domain-containing protein 84 [Danio rerio]	-	-	-	-	-	-	-
ENSDARG00000076824	29	36	2	4	0.73	0.82	0.06	0.13	0.775	0.095	-3.0282	0.00677899	0.0410709	cckar	PREDICTED: cholecystokinin receptor-like isoform X1 [Danio rerio]	Environmental Information Processing;Organismal Systems	Digestive system;Endocrine system;Signal transduction;Signaling molecules and interaction	ko04080//Neuroactive ligand-receptor interaction;ko04020//Calcium signaling pathway;ko04972//Pancreatic secretion;ko04911//Insulin secretion	K04194	-	-	-
MSTRG.6895	225	183	366	333	1.22	0.89	2.25	2.37	1.055	2.31	1.13065	0.00024098	0.00258931	CCPG1	PREDICTED: pre-B-cell leukemia transcription factor-interacting protein 1 isoform X1 [Danio rerio]	-	-	-	-	-	-	-
ENSDARG00000038541	0	0	38	5	0	0	1.15	0.17	0.001	0.66	9.36632	0.00379903	0.0259609	Ccr4	C-C chemokine receptor family-like [Danio rerio]	Organismal Systems;Environmental Information Processing;Human Diseases	Signaling molecules and interaction;Infectious diseases;Cancers;Immune system	ko05203//Viral carcinogenesis;ko04062//Chemokine signaling pathway;ko05167//Kaposi sarcoma-associated herpesvirus infection;ko04060//Cytokine-cytokine receptor interaction	K04179	GO:0031224//intrinsic component of membrane	GO:0001637//G-protein coupled chemoattractant receptor activity	GO:0007166//cell surface receptor signaling pathway;GO:0042221//response to chemical
ENSDARG00000055186	0	0	18	8	0	0	0.33	0.17	0.001	0.25	7.96578	0.00782362	0.0460171	Ccr9	LOC553366 protein, partial [Danio rerio]	Organismal Systems;Environmental Information Processing	Immune system;Signaling molecules and interaction	ko04062//Chemokine signaling pathway;ko04060//Cytokine-cytokine receptor interaction;ko04672//Intestinal immune network for IgA production	K04184	-	-	-
ENSDARG00000040085	116	312	490	377	1.39	3.35	6.66	5.93	2.37	6.295	1.40932	0.00731878	0.0435482	ccsap	centriole, cilia and spindle-associated protein [Danio rerio]	-	-	-	-	GO:0005815//microtubule organizing center;GO:0043005//neuron projection;GO:0044441//ciliary part	-	GO:0000278//mitotic cell cycle;GO:0007368//determination of left/right symmetry;GO:0007417//central nervous system development;GO:0008219//cell death;GO:0048468//cell development;GO:0060295//regulation of cilium movement involved in cell motility;GO:2000026//regulation of multicellular organismal development
MSTRG.16007	0	13283	0	0	0	185.36	0	0	92.68	0.001	-16.5	6.06e-09	1.9e-07	CCT5	T-complex protein 1 subunit epsilon [Danio rerio]	-	-	-	-	GO:0044424//intracellular part	GO:0005515//protein binding;GO:0032550//purine ribonucleoside binding	GO:0044267//cellular protein metabolic process
ENSDARG00000103713	258	415	859	461	2.52	3.62	9.48	5.89	3.07	7.685	1.32381	0.000585456	0.00558098	CD248	CD248 molecule, endosialin a precursor [Danio rerio]	-	-	-	-	-	-	-
ENSDARG00000077938	693	798	1801	1024	10.26	10.58	30.17	19.87	10.42	25.02	1.26373	5.95e-06	9.82e-05	CD248	PREDICTED: endosialin-like isoform X1 [Danio rerio]	-	-	-	-	GO:0016021//integral component of membrane	GO:0038023//signaling receptor activity;GO:0046872//metal ion binding	-
ENSDARG00000032639	508	359	45	60	8.03	5.08	0.8	1.24	6.555	1.02	-2.68403	3.37e-08	9.11e-07	CD36	platelet glycoprotein 4 [Danio rerio]	Human Diseases;Organismal Systems;Cellular Processes;Environmental Information Processing	Immune system;Endocrine system;Digestive system;Signal transduction;Transport and catabolism;Endocrine and metabolic diseases;Signaling molecules and interaction;Infectious diseases	ko04145//Phagosome;ko04152//AMPK signaling pathway;ko04931//Insulin resistance;ko04512//ECM-receptor interaction;ko04640//Hematopoietic cell lineage;ko04920//Adipocytokine signaling pathway;ko03320//PPAR signaling pathway;ko04979//Cholesterol metabolism;ko05144//Malaria;ko04975//Fat digestion and absorption	K06259	GO:0031224//intrinsic component of membrane	-	GO:0009725//response to hormone;GO:0022610//biological adhesion
ENSDARG00000068233	2	5	20	23	0.04	0.1	0.5	0.66	0.07	0.58	3.05063	0.00806774	0.0472031	CD53	leukocyte surface antigen CD53 [Danio rerio]	-	-	-	-	GO:0031224//intrinsic component of membrane	-	-
ENSDARG00000022437	14	11	56	41	0.3	0.21	1.38	1.17	0.255	1.275	2.32193	0.000897848	0.00800992	Cd81	CD81 antigen [Danio rerio]	Human Diseases;Organismal Systems	Immune system;Infectious diseases	ko05160//Hepatitis C;ko04662//B cell receptor signaling pathway;ko05144//Malaria	K06508	-	-	-
ENSDARG00000057016	407	511	131	124	3.52	3.96	1.28	1.41	3.74	1.345	-1.47543	2.03e-07	4.63e-06	cdc14ab	PREDICTED: dual specificity protein phosphatase CDC14A isoform X1 [Danio rerio]	Cellular Processes	Cell growth and death	ko04110//Cell cycle	K06639	-	GO:0004721//phosphoprotein phosphatase activity	GO:0006464//cellular protein modification process
ENSDARG00000104283	708	643	122	153	6.2	5.04	1.21	1.76	5.62	1.485	-1.92011	9.08e-08	2.27e-06	Cdc42bpa	PREDICTED: serine/threonine-protein kinase MRCK alpha [Danio rerio]	-	-	-	-	-	-	-
ENSDARG00000055897	168	171	352	268	1.83	1.66	4.33	3.82	1.745	4.075	1.22357	2.92e-06	5.14e-05	Cdc42ep2	PREDICTED: cdc42 effector protein 2-like [Sinocyclocheilus rhinocerous]	-	-	-	-	GO:0044464//cell part	-	GO:0022607//cellular component assembly;GO:0044087//regulation of cellular component biogenesis;GO:0044763//single-organism cellular process;GO:0051128//regulation of cellular component organization;GO:0065008//regulation of biological quality
ENSDARG00000052783	506	35	17	17	8.67	0.54	0.33	0.38	4.605	0.355	-3.69731	0.00323597	0.0229486	Cdc42ep3	cdc42 effector protein 3 [Danio rerio]	-	-	-	-	GO:0044424//intracellular part	-	GO:0044763//single-organism cellular process;GO:0051128//regulation of cellular component organization
ENSDARG00000055843	0	3	50	12	0	0.03	0.61	0.17	0.015	0.39	4.70044	0.00562739	0.0353656	CDH10	cadherin-10 precursor [Danio rerio]	-	-	-	-	GO:0031224//intrinsic component of membrane	GO:0046872//metal ion binding	GO:0098742//cell-cell adhesion via plasma-membrane adhesion molecules
ENSDARG00000068191	307	317	1509	852	3.45	3.19	19.2	12.55	3.32	15.875	2.2575	5.22e-14	3.28e-12	CDH15	cadherin-15 precursor [Danio rerio]	Environmental Information Processing	Signaling molecules and interaction	ko04514//Cell adhesion molecules (CAMs)	K06809	GO:0031224//intrinsic component of membrane	GO:0046872//metal ion binding	GO:0098742//cell-cell adhesion via plasma-membrane adhesion molecules
ENSDARG00000005112	1854	1625	3899	3284	16.97	13.31	40.38	39.38	15.14	39.88	1.3973	1.41e-12	7.18e-11	CDH17	Cadherin 17, LI cadherin (liver-intestine) [Danio rerio]	Human Diseases	Cancers	ko05226//Gastric cancer	K06811	GO:0031224//intrinsic component of membrane	GO:0046872//metal ion binding	GO:0001822//kidney development;GO:0098742//cell-cell adhesion via plasma-membrane adhesion molecules
MSTRG.14778	1022	933	2593	1408	9.75	7.96	27.98	17.59	8.855	22.785	1.36352	9.23e-06	0.000145054	CDH26	PREDICTED: cadherin-like protein 26 [Danio rerio]	-	-	-	-	-	-	-
ENSDARG00000087641	170	171	33	27	0.76	0.68	0.17	0.16	0.72	0.165	-2.12553	7.62e-07	1.52e-05	CDH26	PREDICTED: cadherin-like protein 26 isoform X1 [Danio rerio]	-	-	-	-	-	-	-
ENSDARG00000075549	361	497	1214	766	1.58	1.95	6.03	4.4	1.765	5.215	1.563	2.25e-08	6.31e-07	CDH5	cadherin-5 precursor [Danio rerio]	Environmental Information Processing;Organismal Systems;Human Diseases	Immune system;Cardiovascular diseases;Signaling molecules and interaction	ko04514//Cell adhesion molecules (CAMs);ko05418//Fluid shear stress and atherosclerosis;ko04670//Leukocyte transendothelial migration	K06533	GO:0031224//intrinsic component of membrane	GO:0046872//metal ion binding	GO:0000902//cell morphogenesis;GO:0045765//regulation of angiogenesis;GO:0097497//blood vessel endothelial cell delamination;GO:0097498//endothelial tube lumen extension;GO:0098742//cell-cell adhesion via plasma-membrane adhesion molecules
ENSDARG00000045087	29	24	177	100	0.62	0.46	4.3	2.81	0.54	3.555	2.71882	2.47e-07	5.54e-06	CDK5R1	cyclin-dependent kinase 5 activator 1 [Danio rerio]	Human Diseases	Substance dependence;Neurodegenerative diseases	ko05010//Alzheimer disease;ko05030//Cocaine addiction	K11716	GO:0043234//protein complex	GO:0016772//transferase activity, transferring phosphorus-containing groups;GO:0043539//protein serine/threonine kinase activator activity	GO:0003407//neural retina development;GO:0006796//phosphate-containing compound metabolic process;GO:0030182//neuron differentiation;GO:0048598//embryonic morphogenesis
ENSDARG00000071011	3	4	111	69	0.05	0.06	2.09	1.51	0.055	1.8	5.03242	3.3e-10	1.26e-08	CDK5R1	cyclin-dependent kinase 5 activator 2 [Danio rerio]	-	-	-	-	GO:0043234//protein complex	GO:0043539//protein serine/threonine kinase activator activity	GO:0003407//neural retina development;GO:0048598//embryonic morphogenesis
MSTRG.9376	5606	0	0	0	43	0	0	0	21.5	0.001	-14.392	2.14e-08	6.05e-07	Cdon	cell adhesion molecule-related/down-regulated by oncogenes precursor [Danio rerio]	Environmental Information Processing	Signal transduction	ko04340//Hedgehog signaling pathway	K20033	-	-	GO:0008589//regulation of smoothened signaling pathway
ENSDARG00000114554	532	427	26	103	3.91	2.81	0.22	0.99	3.36	0.605	-2.47345	0.00232477	0.0174571	CDX1	caudal type homeobox 1a [Danio rerio]	-	-	-	-	-	-	-
ENSDARG00000041119	4	2	696	367	0.03	0.01	6.17	3.77	0.02	4.97	7.9571	1.2e-26	2.21e-24	CEACAM1	novel protein similar to vertebrate titin (TTN) [Danio rerio]	-	-	-	-	-	-	-
MSTRG.2915	15	2	110	43	0.16	0.02	1.31	0.59	0.09	0.95	3.39993	0.00342516	0.0239656	CEFIP	PREDICTED: uncharacterized protein LOC101886442 [Danio rerio]	-	-	-	-	-	-	-
ENSDARG00000017314	35	75	143	113	0.5	0.96	2.32	2.12	0.73	2.22	1.60459	0.00326738	0.0231215	CELA1	pancreatic elastase precursor [Ctenopharyngodon idella]	-	-	-	-	-	GO:0070011//peptidase activity, acting on L-amino acid peptides	GO:0019538//protein metabolic process
ENSDARG00000034668	460	812	1464	794	5.09	8.04	18.32	11.5	6.565	14.91	1.18341	0.00215806	0.0165118	celf3	CUGBP Elav-like family member 3 [Danio rerio]	-	-	-	-	GO:0044424//intracellular part	GO:0003676//nucleic acid binding;GO:0036094//small molecule binding	GO:0033120//positive regulation of RNA splicing
MSTRG.24205	218	230	698	277	0.79	0.74	2.85	1.31	0.765	2.08	1.44305	0.002181	0.0166341	CELSR3	PREDICTED: cadherin EGF LAG seven-pass G-type receptor 3 isoform X1 [Danio rerio]	-	-	-	-	GO:0031224//intrinsic component of membrane	GO:0004888//transmembrane signaling receptor activity;GO:0046872//metal ion binding	GO:0007166//cell surface receptor signaling pathway;GO:0098742//cell-cell adhesion via plasma-membrane adhesion molecules
MSTRG.22538	0	0	164	69	0	0	0.96	0.47	0.001	0.715	9.4818	4.71e-09	1.5e-07	CEMIP	PREDICTED: cell migration-inducing and hyaluronan-binding protein [Danio rerio]	-	-	-	-	-	-	-
MSTRG.989	92	91	0	0	4.23	3.75	0	0	3.99	0.001	-11.9622	1.51e-07	3.58e-06	cenpm	PREDICTED: centromere protein M [Astyanax mexicanus]	-	-	-	-	GO:0043231//intracellular membrane-bounded organelle;GO:0098687//chromosomal region	-	-
ENSDARG00000058892	2	2	50	23	0.03	0.02	0.78	0.42	0.025	0.6	4.58496	8.59e-05	0.00105387	CEP170	PREDICTED: centrosomal protein of 170 kDa isoform X2 [Danio rerio]	-	-	-	-	-	-	-
ENSDARG00000006128	171	143	375	640	1.05	0.79	2.6	5.14	0.92	3.87	2.07263	1.63e-05	0.000242611	CEP170	PREDICTED: centrosomal protein of 170 kDa isoform X6 [Danio rerio]	-	-	-	-	-	-	-
ENSDARG00000078327	14	15	116	48	0.13	0.13	1.24	0.59	0.13	0.915	2.81526	8.36e-05	0.00103202	cep170b	PREDICTED: centrosomal protein of 170 kDa protein B isoform X2 [Danio rerio]	-	-	-	-	-	-	-
ENSDARG00000063412	50	60	143	77	0.43	0.46	1.38	0.86	0.445	1.12	1.33162	0.00658603	0.0401145	CERS1	PREDICTED: ceramide synthase 1 [Danio rerio]	Metabolism;Environmental Information Processing	Lipid metabolism;Signal transduction;Global and overview maps	ko01100//Metabolic pathways;ko04071//Sphingolipid signaling pathway;ko00600//Sphingolipid metabolism	K04710	GO:0043231//intracellular membrane-bounded organelle	-	-
ENSDARG00000058992	3578	4690	1328	1725	22.52	26.42	9.46	14.22	24.47	11.84	-1.04735	0.000911008	0.00810532	CERS2	PREDICTED: ceramide synthase 2-like [Danio rerio]	Metabolism;Environmental Information Processing	Global and overview maps;Signal transduction;Lipid metabolism	ko01100//Metabolic pathways;ko04071//Sphingolipid signaling pathway;ko00600//Sphingolipid metabolism	K04710	-	-	-
MSTRG.6475	2951	3380	1021	567	21.09	21.62	8.26	5.31	21.355	6.785	-1.65415	6.75e-09	2.1e-07	CERS2	PREDICTED: ceramide synthase 2-like [Danio rerio]	Metabolism;Environmental Information Processing	Global and overview maps;Signal transduction;Lipid metabolism	ko01100//Metabolic pathways;ko04071//Sphingolipid signaling pathway;ko00600//Sphingolipid metabolism	K04710	-	-	-
ENSDARG00000002365	61	341	0	0	0.84	4.21	0	0	2.525	0.001	-11.3021	1.5e-07	3.56e-06	CERS5	ceramide synthase 5 [Danio rerio]	Environmental Information Processing;Metabolism	Global and overview maps;Signal transduction;Lipid metabolism	ko01100//Metabolic pathways;ko04071//Sphingolipid signaling pathway;ko00600//Sphingolipid metabolism	K04710	GO:0031224//intrinsic component of membrane;GO:0043231//intracellular membrane-bounded organelle	-	-
ENSDARG00000041569	478	837	1562	1317	12.93	20.26	47.79	46.66	16.595	47.225	1.5088	9.09e-07	1.79e-05	Ces2e	Zgc:153863 protein, partial [Danio rerio]	Metabolism	Xenobiotics biodegradation and metabolism	ko00983//Drug metabolism - other enzymes	K03927	-	-	-
MSTRG.9046	945	880	1706	1364	16.35	13.62	33.39	30.91	14.985	32.15	1.1013	3.94e-09	1.27e-07	CES5A	Zgc:153863 protein, partial [Danio rerio]	Metabolism	Xenobiotics biodegradation and metabolism	ko00983//Drug metabolism - other enzymes	K03927	-	-	-
ENSDARG00000030872	109	121	384	332	1.81	1.8	7.22	7.23	1.805	7.225	2.001	9.73e-15	6.49e-13	CETP	cholesteryl ester transfer protein precursor [Danio rerio]	Organismal Systems	Digestive system	ko04979//Cholesterol metabolism	K16835	GO:0034358//plasma lipoprotein particle	GO:0005488//binding;GO:0015248//sterol transporter activity	-
ENSDARG00000095698	79	81	158	117	1.94	1.78	4.39	3.76	1.86	4.075	1.1315	0.00167802	0.0134785	cfaD	PREDICTED: counting factor associated protein D-like [Danio rerio]	-	-	-	-	-	GO:0070011//peptidase activity, acting on L-amino acid peptides	-
MSTRG.10351	0	0	3724	0	0	0	71.35	0	0.001	35.675	15.1226	4.58e-08	1.2e-06	cfaD	Zgc:110239 [Danio rerio]	-	-	-	-	-	GO:0070011//peptidase activity, acting on L-amino acid peptides	-
ENSDARG00000055278	552	727	1228	848	6.76	7.96	17.01	13.6	7.36	15.305	1.05623	4.59e-06	7.76e-05	Cfb	PREDICTED: complement factor B isoform X1 [Danio rerio]	Organismal Systems;Human Diseases	Infectious diseases;Immune system	ko05150//Staphylococcus aureus infection;ko04610//Complement and coagulation cascades	K01335	-	-	GO:0002252//immune effector process;GO:0019538//protein metabolic process;GO:0051707//response to other organism
ENSDARG00000035095	833	1198	301	407	21.14	27.21	8.64	13.53	24.175	11.085	-1.12491	0.00313189	0.0223371	CFC1	cryptic protein isoform 1 precursor [Danio rerio]	-	-	-	-	GO:0044459//plasma membrane part	-	GO:0001704//formation of primary germ layer;GO:0003260//cardioblast migration;GO:0007418//ventral midline development;GO:0007492//endoderm development;GO:0007498//mesoderm development;GO:0009952//anterior/posterior pattern specification;GO:0035270//endocrine system development;GO:0035295//tube development;GO:0048568//embryonic organ development;GO:0050927//positive regulation of positive chemotax…
ENSDARG00000105212	0	0	13	16	0	0	0.16	0.23	0.001	0.195	7.60733	0.00342678	0.0239656	Cfh	complement factor H like 1 precursor [Danio rerio]	Human Diseases;Organismal Systems	Immune system;Infectious diseases	ko05150//Staphylococcus aureus infection;ko04610//Complement and coagulation cascades	K04004	-	-	-
ENSDARG00000103760	117	229	858	617	1.46	2.56	12.14	10.11	2.01	11.125	2.46854	2.08e-10	8.13e-09	Cfh	complement factor H-like 2 protein [Danio rerio]	Human Diseases;Organismal Systems	Immune system;Infectious diseases	ko05150//Staphylococcus aureus infection;ko04610//Complement and coagulation cascades	K04004	-	-	-
ENSDARG00000014106	184	216	602	426	1.98	2.08	7.31	5.99	2.03	6.65	1.71187	4.1e-12	1.99e-10	CFL2	cofilin-2 [Danio rerio]	Organismal Systems;Cellular Processes;Human Diseases	Immune system;Infectious diseases;Cell motility;Development	ko04810//Regulation of actin cytoskeleton;ko04360//Axon guidance;ko04666//Fc gamma R-mediated phagocytosis;ko05133//Pertussis	K05765	GO:0005856//cytoskeleton	GO:0008092//cytoskeletal protein binding	GO:0008154//actin polymerization or depolymerization
ENSDARG00000038728	4	3	46	29	0.09	0.06	1.17	0.86	0.075	1.015	3.75845	8.93e-05	0.00108986	ch25hl2	cholesterol 25-hydroxylase-like protein 2 [Danio rerio]	Metabolism	Lipid metabolism	ko00120//Primary bile acid biosynthesis	K10223	GO:0031090//organelle membrane;GO:0031224//intrinsic component of membrane;GO:0043231//intracellular membrane-bounded organelle	GO:0046914//transition metal ion binding;GO:0072374//carotene epsilon hydroxylase activity	GO:0006631//fatty acid metabolic process;GO:0006694//steroid biosynthetic process
ENSDARG00000045071	8	8	85	49	0.09	0.08	1.1	0.73	0.085	0.915	3.42824	2.02e-06	3.65e-05	Chad	chondroadherin precursor [Danio rerio]	Human Diseases;Cellular Processes;Environmental Information Processing	Signaling molecules and interaction;Cellular community - eukaryotes;Infectious diseases;Signal transduction	ko04151//PI3K-Akt signaling pathway;ko05165//Human papillomavirus infection;ko04510//Focal adhesion;ko04512//ECM-receptor interaction	K06248	-	-	-
ENSDARG00000032919	192	203	528	397	3.47	3.28	10.8	9.4	3.375	10.1	1.5814	1.71e-11	7.55e-10	Chchd3	MICOS complex subunit MIC19 isoform 1 [Danio rerio]	-	-	-	-	-	-	-
MSTRG.15457	70	69	108	189	1.95	1.72	3.4	6.9	1.835	5.15	1.48879	0.00829419	0.0481528	chchd6a	MICOS complex subunit mic25a [Danio rerio]	-	-	-	-	GO:0019866//organelle inner membrane;GO:0043231//intracellular membrane-bounded organelle	-	GO:0007007//inner mitochondrial membrane organization;GO:0033554//cellular response to stress
ENSDARG00000068156	116	141	244	206	5.3	5.77	12.62	12.34	5.535	12.48	1.17296	4.54e-05	0.000605102	CHCHD7	coiled-coil-helix-coiled-coil-helix domain-containing protein 7 [Danio rerio]	-	-	-	-	-	-	-
MSTRG.6396	1978	0	0	0	17.48	0	0	0	8.74	0.001	-13.0934	1.14e-07	2.82e-06	chd	chordin precursor [Danio rerio]	Environmental Information Processing	Signal transduction	ko04350//TGF-beta signaling pathway	K04657	-	GO:0005488//binding	GO:0003303//BMP signaling pathway involved in heart jogging;GO:0009798//axis specification;GO:0009952//anterior/posterior pattern specification;GO:0009953//dorsal/ventral pattern formation;GO:0030097//hemopoiesis;GO:0030510//regulation of BMP signaling pathway;GO:0033336//caudal fin development;GO:0042074//cell migration involved in gastrulation;GO:0060788//ectodermal placode formation
ENSDARG00000103787	2966	2820	883	648	14.76	12.56	4.97	4.23	13.66	4.6	-1.57025	4.11e-15	2.8e-13	CHD1	PREDICTED: chromodomain-helicase-DNA-binding protein 1 isoform X2 [Danio rerio]	-	-	-	-	GO:0043231//intracellular membrane-bounded organelle	GO:0032550//purine ribonucleoside binding	-
MSTRG.10912	1578	0	0	0	6.31	0	0	0	3.155	0.001	-11.6234	1.63e-07	3.82e-06	CHD7	PREDICTED: chromodomain-helicase-DNA-binding protein 7 isoform X1 [Danio rerio]	-	-	-	-	-	-	-
ENSDARG00000100304	1556	255	76	42	23.45	3.44	1.3	0.83	13.445	1.065	-3.65814	5.32e-05	0.00069478	Chdh	PREDICTED: choline dehydrogenase, mitochondrial [Danio rerio]	Metabolism	Global and overview maps;Amino acid metabolism	ko01100//Metabolic pathways;ko00260//Glycine, serine and threonine metabolism	K00108	-	-	-
ENSDARG00000104765	24	16	0	0	0.41	0.24	0	0	0.325	0.001	-8.3443	0.00493987	0.0319675	CHEK1	serine/threonine-protein kinase Chk1 [Danio rerio]	Cellular Processes;Human Diseases	Cancers;Infectious diseases;Cell growth and death	ko05166//HTLV-I infection;ko05203//Viral carcinogenesis;ko04218//Cellular senescence;ko04110//Cell cycle;ko04115//p53 signaling pathway	K02216	GO:0044464//cell part	GO:0004672//protein kinase activity;GO:0032550//purine ribonucleoside binding	GO:0006464//cellular protein modification process;GO:0006796//phosphate-containing compound metabolic process;GO:0031572//G2 DNA damage checkpoint
ENSDARG00000008829	37	44	170	122	0.83	0.88	4.3	3.58	0.855	3.94	2.2042	6.66e-08	1.69e-06	CHGA	Chga, partial [Danio rerio]	-	-	-	-	-	-	-
ENSDARG00000103109	0	1	181	31	0	0.01	1.71	0.34	0.005	1.025	7.67948	9.27e-06	0.000145545	CHL1	PREDICTED: neural cell adhesion molecule L1-like protein isoform X1 [Danio rerio]	-	-	-	-	-	-	-
MSTRG.22039	355	373	921	511	2.38	2.23	6.98	4.48	2.305	5.73	1.31377	2.86e-05	0.000400965	CHL1	PREDICTED: neural cell adhesion molecule L1-like protein isoform X8 [Danio rerio]	-	-	-	-	-	-	-
ENSDARG00000009021	355	267	957	763	7.68	5.17	23.43	21.63	6.425	22.53	1.81008	1.02e-09	3.63e-08	chrna1	acetylcholine receptor subunit alpha precursor [Danio rerio]	Environmental Information Processing	Signaling molecules and interaction	ko04080//Neuroactive ligand-receptor interaction	K04803	GO:0034702//ion channel complex;GO:0043231//intracellular membrane-bounded organelle;GO:0097060//synaptic membrane	GO:0003677//DNA binding;GO:0004888//transmembrane signaling receptor activity;GO:0005231//excitatory extracellular ligand-gated ion channel activity;GO:0042165//neurotransmitter binding	GO:0006812//cation transport;GO:0007268//synaptic transmission;GO:0007411//axon guidance;GO:0009887//organ morphogenesis;GO:0010468//regulation of gene expression;GO:0014904//myotube cell development;GO:0016477//cell migration;GO:0034220//ion transmembrane transport;GO:0048638//regulation of developmental growth;GO:0072657//protein localization to membrane
ENSDARG00000006602	23	21	125	62	0.29	0.24	1.78	1.02	0.265	1.4	2.40136	8.01e-05	0.000992897	CHRNA2	neuronal acetylcholine receptor subunit alpha-2 precursor [Danio rerio]	Environmental Information Processing	Signaling molecules and interaction	ko04080//Neuroactive ligand-receptor interaction	K04804	GO:0034702//ion channel complex	GO:0004888//transmembrane signaling receptor activity;GO:0005231//excitatory extracellular ligand-gated ion channel activity	GO:0044765//single-organism transport
ENSDARG00000003420	21	17	198	141	0.39	0.28	4.17	3.44	0.335	3.805	3.50566	1.48e-13	8.65e-12	CHRNA5	neuronal acetylcholine receptor subunit alpha-5 precursor [Danio rerio]	Environmental Information Processing	Signaling molecules and interaction	ko04080//Neuroactive ligand-receptor interaction	K04807	GO:0031224//intrinsic component of membrane;GO:0097060//synaptic membrane	GO:0005231//excitatory extracellular ligand-gated ion channel activity	GO:0044765//single-organism transport
ENSDARG00000069660	101	136	384	213	0.68	0.82	2.93	1.88	0.75	2.405	1.68107	1.83e-05	0.000269047	chrnb1	acetylcholine receptor subunit beta 1 [Danio rerio]	Environmental Information Processing	Signaling molecules and interaction	ko04080//Neuroactive ligand-receptor interaction	K04812	GO:0034702//ion channel complex;GO:0097060//synaptic membrane	GO:0004888//transmembrane signaling receptor activity;GO:0005231//excitatory extracellular ligand-gated ion channel activity	GO:0044765//single-organism transport
ENSDARG00000101677	28	25	61	57	0.31	0.25	0.77	0.84	0.28	0.805	1.52356	0.00681702	0.0412632	CHRNB4	PREDICTED: neuronal acetylcholine receptor subunit beta-4-like [Danio rerio]	Organismal Systems;Environmental Information Processing	Nervous system;Signaling molecules and interaction	ko04080//Neuroactive ligand-receptor interaction;ko04725//Cholinergic synapse	K04815	-	-	-
ENSDARG00000019342	260	211	789	626	3.83	2.78	13.14	12.07	3.305	12.605	1.93127	2.37e-12	1.18e-10	CHRND	acetylcholine receptor subunit delta precursor [Danio rerio]	Environmental Information Processing	Signaling molecules and interaction	ko04080//Neuroactive ligand-receptor interaction	K04816	GO:0031224//intrinsic component of membrane;GO:0097060//synaptic membrane	GO:0005231//excitatory extracellular ligand-gated ion channel activity	GO:0010927//cellular component assembly involved in morphogenesis;GO:0044765//single-organism transport
ENSDARG00000034307	28	57	509	298	0.33	0.59	6.69	4.54	0.46	5.615	3.60958	5.51e-14	3.45e-12	CHRNG	acetylcholine receptor subunit gamma precursor [Danio rerio]	Environmental Information Processing	Signaling molecules and interaction	ko04080//Neuroactive ligand-receptor interaction	K04817	GO:0034702//ion channel complex;GO:0097060//synaptic membrane	GO:0004888//transmembrane signaling receptor activity;GO:0005231//excitatory extracellular ligand-gated ion channel activity	GO:0007268//synaptic transmission;GO:0044765//single-organism transport
ENSDARG00000086647	449	426	898	695	5.3	4.5	11.98	10.74	4.9	11.36	1.21311	6.22e-09	1.95e-07	CHRNG	cholinergic receptor, nicotinic, gamma precursor [Danio rerio]	Environmental Information Processing	Signaling molecules and interaction	ko04080//Neuroactive ligand-receptor interaction	K04818	GO:0034702//ion channel complex;GO:0097060//synaptic membrane	GO:0005231//excitatory extracellular ligand-gated ion channel activity	GO:0007268//synaptic transmission;GO:0044765//single-organism transport
ENSDARG00000068947	0	0	31	22	0	0	0.3	0.25	0.001	0.275	8.10329	9.94e-05	0.00119678	chs-2	novel protein similar to vertebrate CG2666-PC, isoform C (kkv), partial [Danio rerio]	Metabolism	Carbohydrate metabolism	ko00520//Amino sugar and nucleotide sugar metabolism	K00698	-	-	-
MSTRG.9012	0	0	794	470	0	0	9.39	6.44	0.001	7.915	12.9504	4.94e-16	3.7e-14	chs-2	PREDICTED: chitin synthase 4 [Danio rerio]	Metabolism	Carbohydrate metabolism	ko00520//Amino sugar and nucleotide sugar metabolism	K00698	-	-	-
MSTRG.18991	48	55	178	142	0.59	0.61	2.48	2.29	0.6	2.385	1.99095	5.58e-08	1.44e-06	chst11	PREDICTED: carbohydrate sulfotransferase 11 isoform X1 [Danio rerio]	Metabolism	Glycan biosynthesis and metabolism	ko00532//Glycosaminoglycan biosynthesis - chondroitin sulfate / dermatan sulfate	K01017	GO:0031090//organelle membrane;GO:0031224//intrinsic component of membrane;GO:0043231//intracellular membrane-bounded organelle	GO:0034481//chondroitin sulfotransferase activity	GO:0006024//glycosaminoglycan biosynthetic process;GO:0007411//axon guidance;GO:0044238//primary metabolic process;GO:0048513//animal organ development
ENSDARG00000074527	13	16	57	33	0.09	0.1	0.47	0.31	0.095	0.39	2.03747	0.00507445	0.032592	CHST15	PREDICTED: carbohydrate sulfotransferase 15 [Danio rerio]	Metabolism	Glycan biosynthesis and metabolism	ko00532//Glycosaminoglycan biosynthesis - chondroitin sulfate / dermatan sulfate	K08106	-	GO:0003824//catalytic activity	-
ENSDARG00000061070	305	315	106	116	5.55	5.13	2.18	2.77	5.34	2.475	-1.10941	0.00119806	0.0101343	CHST3	carbohydrate sulfotransferase 3 precursor [Danio rerio]	Metabolism	Glycan biosynthesis and metabolism	ko00532//Glycosaminoglycan biosynthesis - chondroitin sulfate / dermatan sulfate	K01020	GO:0031090//organelle membrane	GO:0004027//alcohol sulfotransferase activity;GO:0019111//phenanthrol sulfotransferase activity;GO:0034483//heparan sulfate sulfotransferase activity	GO:0044238//primary metabolic process
MSTRG.16855	258	745	147	109	7.19	18.57	4.63	3.98	12.88	4.305	-1.58105	0.00773611	0.045608	ciapin1	PREDICTED: anamorsin isoform X2 [Danio rerio]	-	-	-	-	GO:0031970//organelle envelope lumen;GO:0043231//intracellular membrane-bounded organelle	GO:0043169//cation binding;GO:0051536//iron-sulfur cluster binding	GO:0009058//biosynthetic process;GO:0042981//regulation of apoptotic process;GO:0048534//hematopoietic or lymphoid organ development
ENSDARG00000059651	10	16	145	101	0.17	0.24	2.77	2.23	0.205	2.5	3.60823	9.02e-11	3.73e-09	Cidec	cell death activator CIDE-3 [Danio rerio]	-	-	-	-	GO:0044464//cell part	-	GO:0012501//programmed cell death
ENSDARG00000053362	47	19	1618	283	0.34	0.12	13.17	2.67	0.23	7.92	5.10579	3.74e-09	1.22e-07	Cilp	cartilage intermediate layer protein 1 precursor [Danio rerio]	-	-	-	-	-	-	-
MSTRG.22940	255	343	0	0	2	2.4	0	0	2.2	0.001	-11.1033	1.17e-11	5.32e-10	Cilp	cartilage intermediate layer protein 1 precursor [Danio rerio]	-	-	-	-	-	-	-
MSTRG.14382	55262	42106	17844	19479	827.07	563.9	302.13	381.9	695.485	342.015	-1.02396	0.000611627	0.00578214	cirbp-b	PREDICTED: cold-inducible RNA-binding protein isoform X1 [Danio rerio]	-	-	-	-	-	-	-
ENSDARG00000073845	12	21	67	57	0.12	0.19	0.75	0.74	0.155	0.745	2.26497	0.000343585	0.00353014	Cisd1	PREDICTED: CDGSH iron-sulfur domain-containing protein 1-like isoform X1 [Sinocyclocheilus grahami]	-	-	-	-	-	GO:0051536//iron-sulfur cluster binding	-
ENSDARG00000043257	1281	1501	2543	1997	35.63	37.36	80.02	72.76	36.495	76.39	1.06568	1.13e-13	6.7e-12	CKB	brain creatine kinase b [Danio rerio]	Metabolism	Amino acid metabolism;Global and overview maps	ko01100//Metabolic pathways;ko00330//Arginine and proline metabolism	K00933	-	GO:0016301//kinase activity;GO:0032550//purine ribonucleoside binding	GO:0006796//phosphate-containing compound metabolic process
ENSDARG00000035327	220	282	21862	14793	4.13	4.74	464.1	363.63	4.435	413.865	6.54408	2.85e-211	3.75e-207	CKM	muscle creatine kinase a [Danio rerio]	Metabolism	Global and overview maps;Amino acid metabolism	ko01100//Metabolic pathways;ko00330//Arginine and proline metabolism	K00933	-	GO:0016772//transferase activity, transferring phosphorus-containing groups;GO:0032550//purine ribonucleoside binding	GO:0006796//phosphate-containing compound metabolic process
ENSDARG00000040565	274	268	21459	14837	5.33	4.67	472.55	378.33	5	425.44	6.41088	1.01e-228	2.66e-224	CKM	PREDICTED: creatine kinase M-type isoform X1 [Danio rerio]	Metabolism	Global and overview maps;Amino acid metabolism	ko01100//Metabolic pathways;ko00330//Arginine and proline metabolism	K00933	-	GO:0016740//transferase activity;GO:0032550//purine ribonucleoside binding	GO:0006796//phosphate-containing compound metabolic process
ENSDARG00000039929	0	2	46	33	0	0.04	1.27	1.05	0.02	1.16	5.85798	5.33e-05	0.000695431	CKMT2	PREDICTED: creatine kinase S-type, mitochondrial isoform X1 [Danio rerio]	Metabolism	Global and overview maps;Amino acid metabolism	ko01100//Metabolic pathways;ko00330//Arginine and proline metabolism	K00933	-	GO:0016301//kinase activity;GO:0032550//purine ribonucleoside binding	GO:0006796//phosphate-containing compound metabolic process
ENSDARG00000076140	206	229	76	47	1.46	1.46	0.61	0.44	1.46	0.525	-1.47558	0.000201863	0.00223196	Clcf1	PREDICTED: cardiotrophin-like cytokine factor 1 [Danio rerio]	Environmental Information Processing	Signaling molecules and interaction	ko04060//Cytokine-cytokine receptor interaction	K05421	-	-	-
ENSDARG00000062427	59	57	11	8	0.66	0.57	0.14	0.12	0.615	0.13	-2.24207	0.00192901	0.0151113	CLCN2	chloride channel protein 2 [Danio rerio]	Organismal Systems	Digestive system	ko04978//Mineral absorption	K05011	-	-	-
ENSDARG00000022560	2	0	108	59	0.03	0	1.54	0.98	0.015	1.26	6.39232	1.43e-07	3.42e-06	clcnkb	chloride channel protein ClC-Ka [Danio rerio]	-	-	-	-	GO:0031224//intrinsic component of membrane	GO:0005254//chloride channel activity	GO:0015698//inorganic anion transport;GO:0055085//transmembrane transport
ENSDARG00000040045	212	203	477	412	9.95	8.53	25.34	25.34	9.24	25.34	1.45545	1.54e-09	5.33e-08	CLDN1	claudin-1 precursor [Danio rerio]	Organismal Systems;Environmental Information Processing;Cellular Processes;Human Diseases	Immune system;Signaling molecules and interaction;Cellular community - eukaryotes;Infectious diseases	ko04530//Tight junction;ko04514//Cell adhesion molecules (CAMs);ko04670//Leukocyte transendothelial migration;ko05160//Hepatitis C;ko05130//Pathogenic Escherichia coli infection	K06087	GO:0031224//intrinsic component of membrane	-	-
ENSDARG00000104528	3	4	46	39	0.05	0.06	0.9	0.88	0.055	0.89	4.0163	1.11e-05	0.000170961	CLDN10	Zgc:110625 [Danio rerio]	Organismal Systems;Cellular Processes;Environmental Information Processing;Human Diseases	Infectious diseases;Signaling molecules and interaction;Cellular community - eukaryotes;Immune system	ko04530//Tight junction;ko04514//Cell adhesion molecules (CAMs);ko04670//Leukocyte transendothelial migration;ko05160//Hepatitis C;ko05130//Pathogenic Escherichia coli infection	K06087	GO:0031224//intrinsic component of membrane;GO:0043296//apical junction complex;GO:0044464//cell part	-	-
ENSDARG00000020031	0	3	60	46	0	0.06	1.53	1.36	0.03	1.445	5.58996	8.95e-06	0.00014123	Cldn11	claudin-11 [Danio rerio]	Organismal Systems;Cellular Processes;Environmental Information Processing;Human Diseases	Immune system;Signaling molecules and interaction;Cellular community - eukaryotes;Infectious diseases	ko04530//Tight junction;ko04514//Cell adhesion molecules (CAMs);ko04670//Leukocyte transendothelial migration;ko05160//Hepatitis C;ko05130//Pathogenic Escherichia coli infection	K06087	GO:0031224//intrinsic component of membrane;GO:0043296//apical junction complex	-	-
MSTRG.2652	38	71	345	147	0.65	1.09	6.7	3.3	0.87	5	2.52284	1.57e-05	0.000234779	Cldn19	PREDICTED: claudin-19 isoform X2 [Danio rerio]	Human Diseases;Organismal Systems;Cellular Processes;Environmental Information Processing	Immune system;Cellular community - eukaryotes;Signaling molecules and interaction;Infectious diseases	ko04530//Tight junction;ko04514//Cell adhesion molecules (CAMs);ko04670//Leukocyte transendothelial migration;ko05160//Hepatitis C;ko05130//Pathogenic Escherichia coli infection	K06087	GO:0031224//intrinsic component of membrane	-	-
ENSDARG00000076137	0	0	36	14	0	0	1.83	0.82	0.001	1.325	10.3718	0.000349926	0.00357711	CLDN22	si:dkey-98f17.3 [Danio rerio]	Organismal Systems;Cellular Processes;Environmental Information Processing;Human Diseases	Immune system;Infectious diseases;Cellular community - eukaryotes;Signaling molecules and interaction	ko04530//Tight junction;ko04514//Cell adhesion molecules (CAMs);ko04670//Leukocyte transendothelial migration;ko05160//Hepatitis C;ko05130//Pathogenic Escherichia coli infection	K06087	GO:0031224//intrinsic component of membrane	-	-
ENSDARG00000069503	751	1132	1788	1406	16.72	22.55	45.04	41.01	19.635	43.025	1.13175	3.01e-06	5.28e-05	CLDN3	Claudin h [Danio rerio]	Cellular Processes;Organismal Systems;Environmental Information Processing;Human Diseases	Immune system;Infectious diseases;Signaling molecules and interaction;Cellular community - eukaryotes	ko04530//Tight junction;ko04514//Cell adhesion molecules (CAMs);ko04670//Leukocyte transendothelial migration;ko05160//Hepatitis C;ko05130//Pathogenic Escherichia coli infection	K06087	GO:0031224//intrinsic component of membrane	-	-
ENSDARG00000069888	821	840	237	281	12.56	11.5	4.1	5.63	12.03	4.865	-1.30612	1.96e-05	0.000286505	CLDN4	Claudin a [Danio rerio]	Human Diseases;Organismal Systems;Cellular Processes;Environmental Information Processing	Signaling molecules and interaction;Cellular community - eukaryotes;Infectious diseases;Immune system	ko04530//Tight junction;ko04514//Cell adhesion molecules (CAMs);ko04670//Leukocyte transendothelial migration;ko05160//Hepatitis C;ko05130//Pathogenic Escherichia coli infection	K06087	GO:0031224//intrinsic component of membrane;GO:0043296//apical junction complex	-	-
ENSDARG00000014059	177	196	890	474	4.56	4.52	25.93	15.99	4.54	20.96	2.20687	1.74e-10	6.93e-09	CLDN5	claudin 5 [Danio rerio]	Human Diseases;Organismal Systems;Environmental Information Processing;Cellular Processes	Immune system;Infectious diseases;Cellular community - eukaryotes;Signaling molecules and interaction	ko04530//Tight junction;ko04514//Cell adhesion molecules (CAMs);ko04670//Leukocyte transendothelial migration;ko05160//Hepatitis C;ko05130//Pathogenic Escherichia coli infection	K06087	GO:0031224//intrinsic component of membrane	-	-
ENSDARG00000003701	107	132	29	10	4.06	4.48	1.24	0.5	4.27	0.87	-2.29515	0.00103626	0.00900332	cldng	claudin-like protein ZF-A9 [Danio rerio]	Human Diseases;Environmental Information Processing;Organismal Systems;Cellular Processes	Cellular community - eukaryotes;Signaling molecules and interaction;Infectious diseases;Immune system	ko04530//Tight junction;ko04514//Cell adhesion molecules (CAMs);ko04670//Leukocyte transendothelial migration;ko05160//Hepatitis C;ko05130//Pathogenic Escherichia coli infection	K06087	GO:0031224//intrinsic component of membrane;GO:0043296//apical junction complex	GO:0005515//protein binding	-
ENSDARG00000108953	0	0	19	13	0	0	0.67	0.53	0.001	0.6	9.22882	0.00220184	0.0167638	Clec4e	PREDICTED: C-type lectin domain family 4 member F isoform X1 [Danio rerio]	-	-	-	-	-	-	-
ENSDARG00000054456	70	58	208	96	0.72	0.54	2.43	1.3	0.63	1.865	1.56575	0.00356773	0.0246853	clip3	PREDICTED: CAP-Gly domain-containing linker protein 3 isoform X1 [Danio rerio]	-	-	-	-	-	-	-
MSTRG.7623	132	128	40	37	4.16	3.61	1.43	1.53	3.885	1.48	-1.39232	0.0021822	0.0166384	Clk2	CDC-like kinase 2b [Danio rerio]	Human Diseases	Infectious diseases	ko05134//Legionellosis	K08823	GO:0043231//intracellular membrane-bounded organelle	GO:0004672//protein kinase activity;GO:0032550//purine ribonucleoside binding	GO:0001101//response to acid chemical;GO:0006111//regulation of gluconeogenesis;GO:0006468//protein phosphorylation
MSTRG.8768	661	608	1255	889	15.97	13.15	34.31	28.14	14.56	31.225	1.10069	1.09e-06	2.12e-05	CLNS1A	PREDICTED: methylosome subunit pICln isoform X1 [Danio rerio]	Genetic Information Processing	Translation	ko03013//RNA transport	K05019	GO:0016020//membrane;GO:0034708//methyltransferase complex;GO:0044444//cytoplasmic part	-	GO:0015698//inorganic anion transport;GO:0019725//cellular homeostasis;GO:0022618//ribonucleoprotein complex assembly
ENSDARG00000031720	1862	1445	4062	1942	15.93	11.06	39.31	21.76	13.495	30.535	1.17804	0.00170121	0.0136315	CLSTN1	PREDICTED: calsyntenin-1 isoform X2 [Danio rerio]	-	-	-	-	GO:0031224//intrinsic component of membrane	GO:0046872//metal ion binding	GO:0016192//vesicle-mediated transport;GO:0048638//regulation of developmental growth;GO:0098742//cell-cell adhesion via plasma-membrane adhesion molecules
ENSDARG00000060637	13	18	57	39	0.04	0.05	0.21	0.16	0.045	0.185	2.03953	0.00279974	0.0203774	CLSTN2	calsyntenin-2 precursor [Danio rerio]	-	-	-	-	GO:0031224//intrinsic component of membrane	-	GO:0098742//cell-cell adhesion via plasma-membrane adhesion molecules
ENSDARG00000073883	42	29	190	58	0.34	0.21	1.75	0.62	0.275	1.185	2.10738	0.00551722	0.0348497	CLSTN3	PREDICTED: calsyntenin-3 [Danio rerio]	-	-	-	-	-	-	-
ENSDARG00000010434	60	59	142	129	1.45	1.27	3.87	4.07	1.36	3.97	1.54553	4.96e-05	0.000652793	CLU	Clu, partial [Danio rerio]	Organismal Systems	Immune system	ko04610//Complement and coagulation cascades	K17252	-	-	-
ENSDARG00000073786	243	321	603	530	4.11	4.86	11.55	11.75	4.485	11.65	1.37715	3.56e-09	1.16e-07	cmbl	carboxymethylenebutenolidase homolog [Danio rerio]	-	-	-	-	-	GO:0003824//catalytic activity	-
ENSDARG00000090890	0	0	42	26	0	0	1.14	0.82	0.001	0.98	9.93664	1.97e-05	0.000286545	CMKLR1	chemokine-like receptor 1 [Danio rerio]	-	-	-	-	GO:0031224//intrinsic component of membrane	GO:0060089//molecular transducer activity	GO:0007166//cell surface receptor signaling pathway
ENSDARG00000061379	23	17	171	131	0.08	0.05	0.69	0.62	0.065	0.655	3.33298	2.61e-11	1.13e-09	CMYA5	cardiomyopathy associated 5 [Danio rerio]	-	-	-	-	-	-	-
ENSDARG00000003931	2365	3114	905	1126	33.43	39.38	14.47	20.85	36.405	17.66	-1.04365	0.000622272	0.00585555	CNDP2	cytosolic non-specific dipeptidase [Danio rerio]	Metabolism	Amino acid metabolism;Global and overview maps;Metabolism of other amino acids	ko01100//Metabolic pathways;ko00330//Arginine and proline metabolism;ko00410//beta-Alanine metabolism;ko00340//Histidine metabolism	K08660	-	GO:0008238//exopeptidase activity	GO:0019538//protein metabolic process
ENSDARG00000069583	287	509	2941	2454	3.25	5.15	37.63	36.36	4.2	36.995	3.13887	5.14e-25	8.77e-23	CNDP2	PREDICTED: cytosolic non-specific dipeptidase-like [Sinocyclocheilus anshuiensis]	Metabolism	Amino acid metabolism;Global and overview maps;Metabolism of other amino acids	ko01100//Metabolic pathways;ko00330//Arginine and proline metabolism;ko00410//beta-Alanine metabolism;ko00340//Histidine metabolism	K08660	-	GO:0008238//exopeptidase activity	-
MSTRG.7651	843	1148	0	0	22.45	27.36	0	0	24.905	0.001	-14.6041	4.34e-16	3.28e-14	CNDP2	PREDICTED: cytosolic non-specific dipeptidase-like [Sinocyclocheilus anshuiensis]	Metabolism	Amino acid metabolism;Global and overview maps;Metabolism of other amino acids	ko01100//Metabolic pathways;ko00330//Arginine and proline metabolism;ko00410//beta-Alanine metabolism;ko00340//Histidine metabolism	K08660	-	GO:0008238//exopeptidase activity	-
ENSDARG00000075491	0	9	95	41	0	0.07	0.95	0.47	0.035	0.71	4.34239	0.00395447	0.0267589	Cnksr2	PREDICTED: connector enhancer of kinase suppressor of ras 2 isoform X1 [Danio rerio]	Environmental Information Processing	Signal transduction	ko04013//MAPK signaling pathway - fly	K17536	GO:0044424//intracellular part	-	GO:0010646//regulation of cell communication
ENSDARG00000073707	57	70	155	100	0.37	0.41	1.14	0.85	0.39	0.995	1.35122	0.0011269	0.00961911	Cnksr2	PREDICTED: connector enhancer of kinase suppressor of ras 2 isoform X2 [Danio rerio]	Environmental Information Processing	Signal transduction	ko04013//MAPK signaling pathway - fly	K17536	GO:0044424//intracellular part	-	-
ENSDARG00000100133	403	461	2393	1866	7.24	7.41	48.61	43.89	7.325	46.25	2.65855	1.28e-62	6.72e-60	cnmd	PREDICTED: leukocyte cell-derived chemotaxin 1 isoform X1 [Danio rerio]	-	-	-	-	GO:0031012//extracellular matrix;GO:0031224//intrinsic component of membrane	-	GO:0048513//animal organ development;GO:0048869//cellular developmental process
MSTRG.5232	143	133	37	46	2.27	1.89	0.67	0.96	2.08	0.815	-1.35171	0.00726485	0.0433352	cnot7	CCR4-NOT transcription complex subunit 7 [Danio rerio]	Genetic Information Processing	Folding, sorting and degradation	ko03018//RNA degradation	K12581	GO:0043231//intracellular membrane-bounded organelle	GO:0003676//nucleic acid binding;GO:0008408//3'-5' exonuclease activity;GO:0043169//cation binding	GO:0000956//nuclear-transcribed mRNA catabolic process;GO:0010608//posttranscriptional regulation of gene expression;GO:0016458//gene silencing;GO:0031442//positive regulation of mRNA 3'-end processing;GO:0034645//cellular macromolecule biosynthetic process;GO:0042127//regulation of cell proliferation;GO:0061014//positive regulation of mRNA catabolic process;GO:0090501//RNA phosphodiester bond hy…
ENSDARG00000116713	80	106	258	148	0.91	1.08	3.31	2.2	0.995	2.755	1.46928	0.000306436	0.00319466	cnp-2	PREDICTED: C-type natriuretic peptide 2-like [Danio rerio]	Organismal Systems;Human Diseases	Cardiovascular diseases;Circulatory system	ko04270//Vascular smooth muscle contraction;ko05418//Fluid shear stress and atherosclerosis	K12336	-	GO:0005102//receptor binding	GO:0003018//vascular process in circulatory system
ENSDARG00000079808	2	8	40	24	0.01	0.04	0.24	0.17	0.025	0.205	3.03562	0.00508762	0.0326447	cntn1a	PREDICTED: intercellular adhesion molecule 5 isoform X1 [Danio rerio]	-	-	-	-	-	-	-
ENSDARG00000000472	0	0	334	292	0	0	3.8	3.85	0.001	3.825	11.9012	8.39e-14	5.07e-12	CNTN2	Cntn2, partial [Danio rerio]	Environmental Information Processing	Signaling molecules and interaction	ko04514//Cell adhesion molecules (CAMs)	K06760	-	-	GO:0016477//cell migration;GO:0030307//positive regulation of cell growth;GO:0048675//axon extension
ENSDARG00000068114	45	87	344	208	1.18	2.03	10.17	7.12	1.605	8.645	2.42929	3.74e-07	8.04e-06	CNTN4	F11 receptor precursor [Danio rerio]	Human Diseases;Environmental Information Processing;Organismal Systems;Cellular Processes	Immune system;Infectious diseases;Signaling molecules and interaction;Cellular community - eukaryotes	ko04530//Tight junction;ko04514//Cell adhesion molecules (CAMs);ko04670//Leukocyte transendothelial migration;ko05120//Epithelial cell signaling in Helicobacter pylori infection	K06089	-	-	-
ENSDARG00000098161	9	28	97	44	0.09	0.24	1.04	0.55	0.165	0.795	2.26849	0.00782652	0.0460171	Cntn4	PREDICTED: contactin-4 isoform X1 [Danio rerio]	-	-	-	-	-	-	-
ENSDARG00000021584	39	21	104	84	0.42	0.2	1.27	1.19	0.31	1.23	1.98832	0.00131017	0.0109488	cntn5	contactin-5 [Danio rerio]	-	-	-	-	GO:0031224//intrinsic component of membrane	-	GO:0022610//biological adhesion
ENSDARG00000074558	57	65	633	223	0.38	0.39	4.8	1.96	0.385	3.38	3.13409	1.97e-08	5.63e-07	Cntnap2	Cntnap2b [Danio rerio]	Environmental Information Processing	Signaling molecules and interaction	ko04514//Cell adhesion molecules (CAMs)	K07380	GO:0031224//intrinsic component of membrane	-	-
ENSDARG00000073802	12	12	41	31	0.05	0.04	0.19	0.16	0.045	0.175	1.95936	0.00781258	0.045966	CNTNAP5	PREDICTED: contactin-associated protein-like 5 isoform X1 [Danio rerio]	-	-	-	-	-	-	-
ENSDARG00000089858	5	7	112	74	0.11	0.14	2.79	2.14	0.125	2.465	4.30159	3.7e-10	1.4e-08	COBLL1	PREDICTED: cordon-bleu protein-like 1 isoform X3 [Danio rerio]	-	-	-	-	-	-	GO:0050794//regulation of cellular process
MSTRG.21505	51	48	520	299	1.02	0.86	11.77	7.83	0.94	9.8	3.38205	2.95e-18	2.8e-16	COBLL1	PREDICTED: cordon-bleu protein-like 1 isoform X6 [Danio rerio]	-	-	-	-	-	-	GO:0050794//regulation of cellular process
MSTRG.10836	11	12	3370	30	0.06	0.06	19.88	0.2	0.06	10.04	7.38658	0.00036538	0.00370769	Col11a1	collagen alpha-1(XI) chain [Danio rerio]	Organismal Systems	Digestive system	ko04974//Protein digestion and absorption	K19721	-	-	-
ENSDARG00000009014	1172	1209	2130	2481	4.1	3.79	8.44	11.38	3.945	9.91	1.32886	1.01e-07	2.5e-06	Col11a1	collagen alpha-1(XI) chain [Danio rerio]	Organismal Systems	Digestive system	ko04974//Protein digestion and absorption	K19721	-	GO:0005198//structural molecule activity	-
MSTRG.16252	10472	9671	25688	15598	51.85	42.85	143.89	101.17	47.35	122.53	1.3717	1.98e-08	5.63e-07	Col11a1	PREDICTED: collagen alpha-1(XI) chain isoform X1 [Danio rerio]	Organismal Systems	Digestive system	ko04974//Protein digestion and absorption	K19721	-	-	-
ENSDARG00000098567	6	6	172	121	0.33	0.3	10.73	8.74	0.315	9.735	4.94976	7.06e-16	5.22e-14	COL11A1	PREDICTED: collagen, type V, alpha 3b isoform X1 [Danio rerio]	Organismal Systems	Digestive system	ko04974//Protein digestion and absorption	K19721	-	GO:0005198//structural molecule activity	-
MSTRG.12620	822	695	5069	1944	2.75	2.08	19.16	8.51	2.415	13.835	2.51823	1.37e-08	4.06e-07	Col12a1	PREDICTED: collagen alpha-1(XII) chain isoform X2 [Danio rerio]	Organismal Systems	Digestive system	ko04974//Protein digestion and absorption	K08132	-	-	-
MSTRG.9523	7	18	74	44	0.48	1.1	5.71	3.93	0.79	4.82	2.60911	0.00108752	0.00935026	COL14A1	PREDICTED: collagen alpha-1(XIV) chain, partial [Danio rerio]	Organismal Systems	Digestive system	ko04974//Protein digestion and absorption	K08133	-	-	-
MSTRG.9524	52	42	262	155	0.93	0.67	5.29	3.62	0.8	4.455	2.47735	3.47e-08	9.34e-07	COL14A1	PREDICTED: collagen alpha-1(XIV) chain, partial [Danio rerio]	Organismal Systems	Digestive system	ko04974//Protein digestion and absorption	K08133	-	-	-
MSTRG.9525	55	51	254	141	2.37	1.97	12.38	7.96	2.17	10.17	2.22855	6.19e-07	1.27e-05	COL14A1	PREDICTED: collagen alpha-1(XIV) chain-like [Cyprinus carpio]	Organismal Systems	Digestive system	ko04974//Protein digestion and absorption	K08133	-	-	-
ENSDARG00000037517	1376	1866	633	422	8.72	10.58	4.54	3.5	9.65	4.02	-1.26333	8.89e-07	1.76e-05	COL14A1	Slc35c2 protein [Danio rerio]	-	-	-	-	GO:0031224//intrinsic component of membrane	-	GO:0044763//single-organism cellular process
MSTRG.10280	1324	1330	2739	1675	5.95	5.35	13.93	9.86	5.65	11.895	1.07403	9.2e-06	0.000144559	COL16A1	PREDICTED: collagen alpha-1(XVI) chain isoform X3 [Danio rerio]	-	-	-	-	-	-	-
ENSDARG00000012405	1020	1107	25910	13846	5.23	5.08	150.3	93	5.155	121.65	4.56062	6.13e-58	2.98e-55	COL1A1	Collagen, type I, alpha 1 [Danio rerio]	Human Diseases;Organismal Systems;Environmental Information Processing;Cellular Processes	Signal transduction;Digestive system;Endocrine system;Immune system;Cancers;Infectious diseases;Cellular community - eukaryotes;Signaling molecules and interaction;Endocrine and metabolic diseases	ko04151//PI3K-Akt signaling pathway;ko05165//Human papillomavirus infection;ko04510//Focal adhesion;ko05205//Proteoglycans in cancer;ko04611//Platelet activation;ko04926//Relaxin signaling pathway;ko04933//AGE-RAGE signaling pathway in diabetic complications;ko05146//Amoebiasis;ko04974//Protein digestion and absorption;ko04512//ECM-receptor interaction	K06236	GO:0044424//intracellular part	GO:0005198//structural molecule activity	GO:0001503//ossification;GO:0033333//fin development;GO:0042246//tissue regeneration
ENSDARG00000035809	439	438	16717	8826	2.33	2.08	100.2	61.26	2.205	80.73	5.19425	9.17e-68	5.88e-65	COL1A1	collagen, type I, alpha 1b precursor [Danio rerio]	Cellular Processes;Organismal Systems;Environmental Information Processing;Human Diseases	Endocrine and metabolic diseases;Cancers;Infectious diseases;Cellular community - eukaryotes;Signaling molecules and interaction;Digestive system;Endocrine system;Immune system;Signal transduction	ko04151//PI3K-Akt signaling pathway;ko05165//Human papillomavirus infection;ko04510//Focal adhesion;ko05205//Proteoglycans in cancer;ko04611//Platelet activation;ko04926//Relaxin signaling pathway;ko04933//AGE-RAGE signaling pathway in diabetic complications;ko05146//Amoebiasis;ko04974//Protein digestion and absorption;ko04512//ECM-receptor interaction	K06236	-	-	-
ENSDARG00000007912	64	70	196	156	0.31	0.31	1.09	1.01	0.31	1.05	1.76005	2.75e-07	6.09e-06	COL1A2	PREDICTED: collagen alpha-1(I) chain-like isoform X2 [Danio rerio]	Organismal Systems	Digestive system	ko04974//Protein digestion and absorption	K19721	-	-	-
ENSDARG00000025320	5	3	49	14	0.07	0.04	0.76	0.25	0.055	0.505	3.19878	0.00554171	0.0349777	col21a1	PREDICTED: collagen alpha-1(XXI) chain-like isoform X2 [Danio rerio]	-	-	-	-	-	-	-
ENSDARG00000095339	53	35	199	81	0.33	0.2	1.4	0.66	0.265	1.03	1.95858	0.00225188	0.0170559	Col23a1	PREDICTED: collagen alpha-1(XXIII) chain isoform X1 [Danio rerio]	-	-	-	-	-	-	-
MSTRG.13536	36	35	81	63	1.51	1.31	3.84	3.46	1.41	3.65	1.3722	0.00533718	0.0338902	COL25A1	PREDICTED: collagen alpha-1(XXIII) chain-like isoform X3 [Danio rerio]	-	-	-	-	-	-	-
MSTRG.7542	96	82	169	128	2.85	2.18	5.67	4.97	2.515	5.32	1.08087	0.00400452	0.0270479	col27a1a	collagen alpha-1(XXVII) chain A precursor [Danio rerio]	Organismal Systems	Digestive system	ko04974//Protein digestion and absorption	K19721	GO:0031012//extracellular matrix	GO:0005198//structural molecule activity;GO:0043169//cation binding	GO:0031214//biomineral tissue development;GO:0048562//embryonic organ morphogenesis
ENSDARG00000077084	2	6	91	57	0.03	0.08	1.56	1.13	0.055	1.345	4.61203	1.24e-07	3.01e-06	COL28A1	collagen alpha-1(XXVIII) chain precursor [Danio rerio]	-	-	-	-	-	-	-
ENSDARG00000076321	1706	1756	14012	8148	10.79	9.94	100.23	67.49	10.365	83.86	3.01626	4.71e-33	1.14e-30	COL28A1	collagen type XXVIII alpha 1 a precursor [Danio rerio]	-	-	-	-	-	-	-
ENSDARG00000069093	20986	20839	50071	33675	106.99	95.07	288.8	224.91	101.03	256.855	1.34617	1.28e-12	6.55e-11	col2a1	collagen alpha-1(II) chain precursor [Danio rerio]	Human Diseases;Organismal Systems;Cellular Processes;Environmental Information Processing	Infectious diseases;Signaling molecules and interaction;Cellular community - eukaryotes;Signal transduction;Digestive system	ko04151//PI3K-Akt signaling pathway;ko05165//Human papillomavirus infection;ko04510//Focal adhesion;ko04974//Protein digestion and absorption;ko04512//ECM-receptor interaction	K19719	-	GO:0005198//structural molecule activity	GO:0048568//embryonic organ development
MSTRG.1991	5622	6158	13431	8401	48.16	47.21	130.17	94.28	47.685	112.225	1.23479	6.34e-09	1.98e-07	COL2A1	collagen, type II, alpha 1b precursor [Danio rerio]	Environmental Information Processing;Organismal Systems;Cellular Processes;Human Diseases	Infectious diseases;Signaling molecules and interaction;Cellular community - eukaryotes;Signal transduction;Digestive system	ko04151//PI3K-Akt signaling pathway;ko05165//Human papillomavirus infection;ko04510//Focal adhesion;ko04974//Protein digestion and absorption;ko04512//ECM-receptor interaction	K19719	-	GO:0005198//structural molecule activity	GO:0033333//fin development
ENSDARG00000092567	31	16	102	79	0.25	0.12	0.95	0.85	0.185	0.9	2.2824	0.000427773	0.00424122	COL3A1	PREDICTED: collagen alpha-1(I) chain [Danio rerio]	Organismal Systems	Digestive system	ko04974//Protein digestion and absorption	K19721	-	-	-
ENSDARG00000003395	11	19	220	138	0.08	0.12	1.71	1.24	0.1	1.475	3.88264	1.45e-13	8.51e-12	COL4A3	PREDICTED: collagen alpha-5(IV) chain isoform X1 [Danio rerio]	Human Diseases;Cellular Processes;Organismal Systems;Environmental Information Processing	Signaling molecules and interaction;Cellular community - eukaryotes;Infectious diseases;Cancers;Endocrine and metabolic diseases;Signal transduction;Endocrine system;Digestive system	ko05200//Pathways in cancer;ko04151//PI3K-Akt signaling pathway;ko05165//Human papillomavirus infection;ko04510//Focal adhesion;ko04926//Relaxin signaling pathway;ko04933//AGE-RAGE signaling pathway in diabetic complications;ko05146//Amoebiasis;ko05222//Small cell lung cancer;ko04974//Protein digestion and absorption;ko04512//ECM-receptor interaction	K06237	-	-	-
ENSDARG00000002831	67	72	651	304	0.35	0.34	3.86	2.09	0.345	2.975	3.10822	1.42e-12	7.25e-11	Col4a4	PREDICTED: collagen alpha-4(IV) chain [Danio rerio]	Human Diseases;Environmental Information Processing;Organismal Systems;Cellular Processes	Digestive system;Endocrine system;Signal transduction;Endocrine and metabolic diseases;Cancers;Infectious diseases;Signaling molecules and interaction;Cellular community - eukaryotes	ko05200//Pathways in cancer;ko04151//PI3K-Akt signaling pathway;ko05165//Human papillomavirus infection;ko04510//Focal adhesion;ko04926//Relaxin signaling pathway;ko04933//AGE-RAGE signaling pathway in diabetic complications;ko05146//Amoebiasis;ko05222//Small cell lung cancer;ko04974//Protein digestion and absorption;ko04512//ECM-receptor interaction	K06237	-	-	-
ENSDARG00000012422	62	102	4998	2795	0.36	0.53	32.71	21.18	0.445	26.945	5.92007	1.64e-64	9.35e-62	Col5a1	collagen alpha-2(XI) chain isoform 2 precursor [Danio rerio]	Organismal Systems	Digestive system	ko04974//Protein digestion and absorption	K19721	-	GO:0005198//structural molecule activity	GO:0009887//organ morphogenesis
ENSDARG00000012593	1925	1496	4904	2035	8.03	5.59	23.16	11.13	6.81	17.145	1.33206	0.00162629	0.0131353	COL5A1	PREDICTED: collagen alpha-1(V) chain [Danio rerio]	Organismal Systems	Digestive system	ko04974//Protein digestion and absorption	K19721	-	GO:0005198//structural molecule activity	-
MSTRG.9758	4	0	4059	2188	0.02	0	21.39	13.35	0.01	17.37	10.7624	5.99e-42	1.87e-39	COL5A1	PREDICTED: collagen alpha-2(XI) chain isoform X4 [Danio rerio]	Organismal Systems	Digestive system	ko04974//Protein digestion and absorption	K19721	-	GO:0005198//structural molecule activity	GO:0009887//organ morphogenesis
ENSDARG00000031678	0	0	0	4947	0	0	0	38.04	0.001	19.02	14.2152	3.16e-08	8.56e-07	Col5a2	collagen alpha-2(V) chain precursor [Danio rerio]	Organismal Systems	Digestive system	ko04974//Protein digestion and absorption	K19721	-	-	-
ENSDARG00000101816	29	33	1156	588	0.18	0.18	8.16	4.8	0.18	6.48	5.16993	1.23e-35	3.36e-33	COL5A3	collagen, type V, alpha 3b precursor [Danio rerio]	Organismal Systems	Digestive system	ko04974//Protein digestion and absorption	K19721	-	GO:0005198//structural molecule activity	-
ENSDARG00000074908	322	289	1357	683	1.7	1.36	8.09	4.72	1.53	6.405	2.06567	1.47e-08	4.32e-07	Col6a1	PREDICTED: collagen alpha-1(VI) chain [Danio rerio]	Human Diseases;Organismal Systems;Cellular Processes;Environmental Information Processing	Signaling molecules and interaction;Cellular community - eukaryotes;Infectious diseases;Signal transduction;Digestive system	ko04151//PI3K-Akt signaling pathway;ko05165//Human papillomavirus infection;ko04510//Focal adhesion;ko04974//Protein digestion and absorption;ko04512//ECM-receptor interaction	K06238	-	-	GO:0007610//behavior;GO:0044767//single-organism developmental process
ENSDARG00000061436	294	298	733	486	1.47	1.33	4.14	3.18	1.4	3.66	1.38642	5.64e-08	1.45e-06	COL6A2	PREDICTED: collagen alpha-2(VI) chain isoform X1 [Danio rerio]	Organismal Systems;Environmental Information Processing;Cellular Processes;Human Diseases	Digestive system;Infectious diseases;Cellular community - eukaryotes;Signaling molecules and interaction;Signal transduction	ko04151//PI3K-Akt signaling pathway;ko05165//Human papillomavirus infection;ko04510//Focal adhesion;ko04974//Protein digestion and absorption;ko04512//ECM-receptor interaction	K06238	-	-	-
MSTRG.25162	93	46	729	332	0.29	0.13	2.62	1.38	0.21	2	3.25154	2.69e-08	7.44e-07	COL6A3	PREDICTED: collagen alpha-3(VI) chain-like [Sinocyclocheilus rhinocerous]	Organismal Systems;Environmental Information Processing;Cellular Processes;Human Diseases	Signal transduction;Infectious diseases;Signaling molecules and interaction;Cellular community - eukaryotes;Digestive system	ko04151//PI3K-Akt signaling pathway;ko05165//Human papillomavirus infection;ko04510//Focal adhesion;ko04974//Protein digestion and absorption;ko04512//ECM-receptor interaction	K06238	-	-	-
MSTRG.7235	74	122	911	362	0.25	0.37	3.48	1.6	0.31	2.54	3.03449	3.77e-09	1.22e-07	COL6A6	PREDICTED: collagen alpha-6(VI) chain [Danio rerio]	Organismal Systems;Environmental Information Processing;Cellular Processes;Human Diseases	Digestive system;Signal transduction;Signaling molecules and interaction;Cellular community - eukaryotes;Infectious diseases	ko04151//PI3K-Akt signaling pathway;ko05165//Human papillomavirus infection;ko04510//Focal adhesion;ko04974//Protein digestion and absorption;ko04512//ECM-receptor interaction	K06238	-	-	-
ENSDARG00000021720	377	369	1133	785	1.62	1.42	5.51	4.42	1.52	4.965	1.70772	8.26e-14	5.02e-12	COL7A1	PREDICTED: collagen alpha-1(VII) chain isoform X1 [Danio rerio]	-	-	-	-	-	-	-
MSTRG.21950	1794	1413	4280	2271	6.19	4.36	16.71	10.27	5.275	13.49	1.35465	6.25e-05	0.000800551	COL7A1	PREDICTED: collagen alpha-1(VII) chain isoform X2 [Danio rerio]	-	-	-	-	-	-	-
ENSDARG00000031483	146	311	2397	1733	1.7	3.24	31.6	26.45	2.47	29.025	3.55471	6.28e-20	6.94e-18	COL9A1	collagen type IX alpha I precursor [Danio rerio]	Human Diseases;Organismal Systems;Cellular Processes;Environmental Information Processing	Digestive system;Infectious diseases;Cellular community - eukaryotes;Signaling molecules and interaction;Signal transduction	ko04151//PI3K-Akt signaling pathway;ko05165//Human papillomavirus infection;ko04510//Focal adhesion;ko04974//Protein digestion and absorption;ko04512//ECM-receptor interaction	K08131	-	-	-
MSTRG.4607	2574	2844	11586	9014	20.35	20.12	103.64	93.37	20.235	98.505	2.28334	1.58e-74	1.34e-71	Col9a1	collagen type IX alpha I precursor [Danio rerio]	Human Diseases;Organismal Systems;Cellular Processes;Environmental Information Processing	Infectious diseases;Cellular community - eukaryotes;Signaling molecules and interaction;Signal transduction;Digestive system	ko04151//PI3K-Akt signaling pathway;ko05165//Human papillomavirus infection;ko04510//Focal adhesion;ko04974//Protein digestion and absorption;ko04512//ECM-receptor interaction	K08131	-	-	-
ENSDARG00000074745	1577	1778	7385	5700	6.18	6.23	32.74	29.26	6.205	31	2.32077	5.59e-68	3.67e-65	COL9A1	PREDICTED: collagen alpha-1(XXII) chain-like [Danio rerio]	-	-	-	-	-	-	-
ENSDARG00000037845	2750	3346	9683	7783	26.26	28.59	104.6	97.35	27.425	100.975	1.88043	1.06e-43	3.56e-41	COL9A3	collagen alpha-3(IX) chain precursor [Danio rerio]	Human Diseases;Environmental Information Processing;Organismal Systems;Cellular Processes	Signal transduction;Cellular community - eukaryotes;Signaling molecules and interaction;Infectious diseases;Digestive system	ko04151//PI3K-Akt signaling pathway;ko05165//Human papillomavirus infection;ko04510//Focal adhesion;ko04974//Protein digestion and absorption;ko04512//ECM-receptor interaction	K08131	GO:0031012//extracellular matrix	-	-
ENSDARG00000013266	39	80	154	106	0.36	0.67	1.63	1.3	0.515	1.465	1.50826	0.00515934	0.0330011	colec11	PREDICTED: collectin-11 isoform X3 [Danio rerio]	Cellular Processes	Transport and catabolism	ko04145//Phagosome	K10066	-	GO:0048029//monosaccharide binding	GO:0001667//ameboidal-type cell migration;GO:0044707//single-multicellular organism process
ENSDARG00000056379	136	158	713	516	3.84	3.99	22.75	19.06	3.915	20.905	2.41676	1.91e-23	2.8e-21	Colec12	novel protein with a Lectin C-type domain [Danio rerio]	-	-	-	-	-	-	-
ENSDARG00000078299	10	4	83	52	0.13	0.05	1.19	0.87	0.09	1.03	3.51658	1.84e-05	0.000270702	COLGALT2	PREDICTED: procollagen galactosyltransferase 2 [Danio rerio]	Metabolism	Glycan biosynthesis and metabolism;Amino acid metabolism	ko00310//Lysine degradation;ko00514//Other types of O-glycan biosynthesis	K11703	-	-	-
ENSDARG00000074216	0	0	23	18	0	0	0.39	0.36	0.001	0.375	8.55075	0.000501793	0.00486646	COLQ	PREDICTED: acetylcholinesterase collagenic tail peptide [Danio rerio]	-	-	-	-	-	-	-
ENSDARG00000019692	31	49	117	75	0.24	0.34	1.03	0.76	0.29	0.895	1.62583	0.00181048	0.0143452	Colq	PREDICTED: acetylcholinesterase collagenic tail peptide isoform X2 [Danio rerio]	-	-	-	-	-	-	-
ENSDARG00000078918	12	18	93	54	0.51	0.68	4.44	2.98	0.595	3.71	2.64046	4.05e-05	0.000545748	COMTD1	catechol O-methyltransferase domain-containing protein 1 precursor [Danio rerio]	-	-	-	-	-	-	-
ENSDARG00000054610	0	18	604	493	0	0.26	11.2	10.59	0.13	10.895	6.38901	0.00494546	0.0319824	CORO1C	coronin-1A [Danio rerio]	Cellular Processes;Human Diseases	Transport and catabolism;Infectious diseases	ko05152//Tuberculosis;ko04145//Phagosome	K13882	GO:0043229//intracellular organelle;GO:0044444//cytoplasmic part;GO:0071944//cell periphery	GO:0003779//actin binding	GO:0006935//chemotaxis;GO:0007040//lysosome organization;GO:0007423//sensory organ development;GO:0021955//central nervous system neuron axonogenesis;GO:0050900//leukocyte migration
ENSDARG00000079440	90	86	204	110	1.35	1.16	3.47	2.17	1.255	2.82	1.16801	0.00838315	0.0484659	CORO2B	PREDICTED: coronin-2B isoform X1 [Danio rerio]	-	-	-	-	-	GO:0003779//actin binding	-
ENSDARG00000102272	37	28	0	0	0.79	0.53	0	0	0.66	0.001	-9.36632	0.000349025	0.00356929	Coro6	coronin-6 [Danio rerio]	-	-	-	-	-	-	-
MSTRG.13671	30	80	217	100	0.42	1	3.44	1.83	0.71	2.635	1.89191	0.00617414	0.0381271	Coro6	PREDICTED: coronin-6 isoform X2 [Danio rerio]	-	-	-	-	-	-	-
ENSDARG00000026829	1922	2206	6687	5284	40.86	41.97	160.84	147.17	41.415	154.005	1.89475	4.53e-50	1.75e-47	COTL1	coactosin-like protein [Danio rerio]	-	-	-	-	GO:0044464//cell part	GO:0008092//cytoskeletal protein binding	-
ENSDARG00000045230	122	133	543	622	5.73	5.59	28.85	38.26	5.66	33.555	2.56765	6.86e-17	5.69e-15	COX6B1	cytochrome c oxidase subunit VIb-like [Danio rerio]	Metabolism;Organismal Systems;Human Diseases	Environmental adaptation;Circulatory system;Endocrine and metabolic diseases;Global and overview maps;Neurodegenerative diseases;Energy metabolism	ko01100//Metabolic pathways;ko04714//Thermogenesis;ko05010//Alzheimer disease;ko05016//Huntington disease;ko04932//Non-alcoholic fatty liver disease (NAFLD);ko05012//Parkinson disease;ko04260//Cardiac muscle contraction;ko00190//Oxidative phosphorylation	K02267	GO:0043231//intracellular membrane-bounded organelle	GO:0009055//electron carrier activity	GO:0015992//proton transport
ENSDARG00000010312	121	170	2863	1309	2.23	2.81	59.81	31.66	2.52	45.735	4.1818	6.39e-26	1.12e-23	CP	Ceruloplasmin [Danio rerio]	Cellular Processes;Metabolism	Metabolism of cofactors and vitamins;Cell growth and death	ko04216//Ferroptosis;ko00860//Porphyrin and chlorophyll metabolism	K13624	-	GO:0016724//oxidoreductase activity, oxidizing metal ions, oxygen as acceptor;GO:0046914//transition metal ion binding	GO:0000041//transition metal ion transport;GO:0046916//cellular transition metal ion homeostasis
MSTRG.17203	0	0	45	30	0	0	2.25	1.73	0.001	1.99	10.9586	8.39e-06	0.000133163	CP37	PREDICTED: annexin A2-A-like [Danio rerio]	-	-	-	-	-	GO:0005488//binding	-
MSTRG.16886	5	0	144	31	0.11	0	3.62	0.9	0.055	2.26	5.36075	0.000367742	0.00372734	Cpa2	carboxypeptidase A2 (pancreatic) precursor [Danio rerio]	Organismal Systems	Digestive system	ko04972//Pancreatic secretion;ko04974//Protein digestion and absorption	K01298	-	GO:0008235//metalloexopeptidase activity;GO:0046914//transition metal ion binding	GO:0019538//protein metabolic process
ENSDARG00000037144	33	18	91	61	0.65	0.32	2.02	1.57	0.485	1.795	1.88793	0.0040954	0.0275353	CPB2	carboxypeptidase B2 precursor [Danio rerio]	Organismal Systems	Immune system;Digestive system	ko04972//Pancreatic secretion;ko04974//Protein digestion and absorption;ko04610//Complement and coagulation cascades	K01300	-	-	-
ENSDARG00000055874	174	140	691	434	0.92	0.67	4.15	3.02	0.795	3.585	2.17295	1.73e-10	6.88e-09	cpe	carboxypeptidase E precursor [Danio rerio]	Human Diseases	Endocrine and metabolic diseases	ko04940//Type I diabetes mellitus	K01294	-	GO:0008235//metalloexopeptidase activity;GO:0046914//transition metal ion binding	GO:0019538//protein metabolic process
ENSDARG00000045747	162	118	420	232	1.27	0.83	3.73	2.38	1.05	3.055	1.54078	0.000359782	0.0036609	CPED1	PREDICTED: cadherin-like and PC-esterase domain-containing protein 1 [Danio rerio]	-	-	-	-	-	-	-
ENSDARG00000018997	53	61	543	607	0.95	0.98	11.05	14.3	0.965	12.675	3.71531	1.13e-29	2.37e-27	CPLX1	complexin 2, like [Danio rerio]	Organismal Systems	Nervous system	ko04721//Synaptic vesicle cycle	K15294	-	-	-
ENSDARG00000061918	113	165	537	293	0.58	0.76	3.13	1.98	0.67	2.555	1.93109	9.06e-07	1.79e-05	CPLX1	complexin-2 [Danio rerio]	Organismal Systems	Nervous system	ko04721//Synaptic vesicle cycle	K15294	-	-	-
MSTRG.19319	439	289	118	120	8.69	5.12	2.64	3.11	6.905	2.875	-1.26408	0.00497175	0.0320893	Cpm	PREDICTED: carboxypeptidase M isoform X1 [Danio rerio]	-	-	-	-	-	GO:0046914//transition metal ion binding	GO:0019538//protein metabolic process
ENSDARG00000101095	15	21	168	103	0.26	0.32	3.26	2.31	0.29	2.785	3.26355	6.3e-10	2.3e-08	Cpne4	PREDICTED: copine-4 [Danio rerio]	-	-	-	-	-	-	-
ENSDARG00000020028	0	5	616	280	0	0.03	4.56	2.4	0.015	3.48	7.85798	1.95e-18	1.89e-16	Cps1	PREDICTED: carbamoyl-phosphate synthase [ammonia], mitochondrial isoform X3 [Danio rerio]	Metabolism	Amino acid metabolism;Energy metabolism;Global and overview maps	ko01100//Metabolic pathways;ko01200//Carbon metabolism;ko01230//Biosynthesis of amino acids;ko00250//Alanine, aspartate and glutamate metabolism;ko00220//Arginine biosynthesis;ko00910//Nitrogen metabolism	K01948	-	GO:0032550//purine ribonucleoside binding;GO:0043169//cation binding	GO:0006541//glutamine metabolic process;GO:0044271//cellular nitrogen compound biosynthetic process
ENSDARG00000058285	5	5	63	40	0.05	0.04	0.71	0.52	0.045	0.615	3.77259	5.47e-06	9.08e-05	CPT1A	carnitine O-palmitoyltransferase 1, muscle isoform [Danio rerio]	Human Diseases;Organismal Systems;Environmental Information Processing;Metabolism	Endocrine and metabolic diseases;Lipid metabolism;Endocrine system;Environmental adaptation;Signal transduction;Global and overview maps	ko04714//Thermogenesis;ko04152//AMPK signaling pathway;ko04922//Glucagon signaling pathway;ko04931//Insulin resistance;ko04920//Adipocytokine signaling pathway;ko03320//PPAR signaling pathway;ko01212//Fatty acid metabolism;ko00071//Fatty acid degradation	K08765	-	-	-
MSTRG.18093	29	423	12	3	0.45	5.81	0.21	0.06	3.13	0.135	-4.53513	0.000775509	0.00706658	CPT1A	PREDICTED: carnitine O-palmitoyltransferase 1, brain isoform isoform X1 [Danio rerio]	Metabolism;Environmental Information Processing;Organismal Systems;Human Diseases	Global and overview maps;Signal transduction;Lipid metabolism;Endocrine system;Environmental adaptation;Endocrine and metabolic diseases	ko04714//Thermogenesis;ko04152//AMPK signaling pathway;ko04922//Glucagon signaling pathway;ko04931//Insulin resistance;ko04920//Adipocytokine signaling pathway;ko03320//PPAR signaling pathway;ko01212//Fatty acid metabolism;ko00071//Fatty acid degradation	K08765	-	GO:0016740//transferase activity	-
ENSDARG00000062054	892	1065	2420	1495	6.05	6.46	18.57	13.28	6.255	15.925	1.34821	2.07e-08	5.87e-07	CPT1A	PREDICTED: carnitine O-palmitoyltransferase 1, liver isoform isoform X1 [Danio rerio]	Metabolism;Organismal Systems;Environmental Information Processing;Human Diseases	Signal transduction;Global and overview maps;Lipid metabolism;Endocrine system;Environmental adaptation;Endocrine and metabolic diseases	ko04714//Thermogenesis;ko04152//AMPK signaling pathway;ko04922//Glucagon signaling pathway;ko04931//Insulin resistance;ko04920//Adipocytokine signaling pathway;ko03320//PPAR signaling pathway;ko01212//Fatty acid metabolism;ko00071//Fatty acid degradation	K08765	-	-	-
ENSDARG00000073716	25	26	192	150	0.38	0.36	3.34	3.02	0.37	3.18	3.10343	7.71e-14	4.73e-12	CPXM1	PREDICTED: probable carboxypeptidase X1 [Danio rerio]	-	-	-	-	-	-	-
ENSDARG00000098158	53	80	168	96	0.39	0.53	1.4	0.93	0.46	1.165	1.34062	0.00518091	0.0330817	Cpxm1	PREDICTED: probable carboxypeptidase X1 [Danio rerio]	-	-	-	-	-	-	-
ENSDARG00000030449	696	811	224	234	5.85	6.1	2.13	2.58	5.975	2.355	-1.34321	1.99e-07	4.55e-06	crabp2	cellular retinoic acid-binding protein 2 [Danio rerio]	-	-	-	-	-	-	-
ENSDARG00000016545	40	59	156	102	0.47	0.62	2.09	1.58	0.545	1.835	1.75145	0.000142242	0.0016436	CRAT	carnitine O-acetyltransferase-like [Danio rerio]	Cellular Processes	Transport and catabolism	ko04146//Peroxisome	K00624	-	GO:0003824//catalytic activity	-
MSTRG.14547	3545	0	0	0	13.59	0	0	0	6.795	0.001	-12.7303	4.51e-08	1.18e-06	CREBBP	PREDICTED: CREB-binding protein isoform X2 [Danio rerio]	Human Diseases;Environmental Information Processing;Cellular Processes;Organismal Systems	Cellular community - eukaryotes;Nervous system;Infectious diseases;Cancers;Cell growth and death;Endocrine system;Neurodegenerative diseases;Signal transduction	ko05200//Pathways in cancer;ko05165//Human papillomavirus infection;ko05166//HTLV-I infection;ko04024//cAMP signaling pathway;ko05206//MicroRNAs in cancer;ko05203//Viral carcinogenesis;ko05169//Epstein-Barr virus infection;ko05152//Tuberculosis;ko05167//Kaposi sarcoma-associated herpesvirus infection;ko05016//Huntington disease;ko05168//Herpes simplex infection;ko04310//Wnt signaling pathway;ko05…	K04498	GO:0031248//protein acetyltransferase complex;GO:0043231//intracellular membrane-bounded organelle	GO:0003712//transcription cofactor activity;GO:0046914//transition metal ion binding;GO:0090595//acetyl-CoA:L-lysine N6-acetyltransferase	GO:0010468//regulation of gene expression
ENSDARG00000070670	831	1132	2824	1958	11.92	14.53	45.83	36.79	13.225	41.31	1.64322	2.18e-13	1.25e-11	Crip2	cysteine-rich protein 2 [Danio rerio]	-	-	-	-	-	GO:0046914//transition metal ion binding	-
ENSDARG00000033201	25	15	181	93	0.78	0.42	6.4	3.81	0.6	5.105	3.08888	9.85e-07	1.92e-05	Crip2	PREDICTED: cysteine-rich protein 2-like [Sinocyclocheilus anshuiensis]	-	-	-	-	-	GO:0046914//transition metal ion binding	-
ENSDARG00000056742	41	29	127	77	0.55	0.35	1.92	1.35	0.45	1.635	1.86129	0.000736919	0.00676956	CRMP1	dihydropyrimidinase-related protein 1 [Danio rerio]	-	-	-	-	GO:0044424//intracellular part	GO:0016787//hydrolase activity	-
ENSDARG00000071457	185	268	4	32	8.11	10.51	0.2	1.84	9.31	1.02	-3.19021	0.00284217	0.0205893	CRP	pentraxin-related C-reactive protein, partial [Danio rerio]	-	-	-	-	-	-	-
ENSDARG00000014803	14	6	65	49	0.24	0.09	1.27	1.11	0.165	1.19	2.85042	0.000478925	0.00467401	CRYBA1	crystallin, beta A1, like 2 [Danio rerio]	-	-	-	-	-	-	-
ENSDARG00000053875	0	7	887	587	0	0.13	21.44	16.43	0.065	18.935	8.1864	1.83e-06	3.34e-05	Cryba1	crystallin, beta A1b [Danio rerio]	-	-	-	-	-	-	-
ENSDARG00000032929	86	28	1208	596	1.84	0.54	29.28	16.73	1.19	23.005	4.27291	9.6e-11	3.96e-09	Cryba1	PREDICTED: crystallin, beta A1, like 1 isoform X1 [Danio rerio]	-	-	-	-	-	-	-
ENSDARG00000030349	11	21	479	268	0.36	0.62	17.9	11.59	0.49	14.745	4.9113	6.43e-22	8.41e-20	CRYBA2	crystallin, beta A2a [Danio rerio]	-	-	-	-	-	-	-
ENSDARG00000041925	66	109	459	333	2.23	3.3	17.58	14.77	2.765	16.175	2.54841	1.56e-12	7.91e-11	CRYBA2	PREDICTED: beta-crystallin A2 isoform X1 [Danio rerio]	-	-	-	-	-	-	-
ENSDARG00000024548	20	18	286	232	0.39	0.31	6.3	5.92	0.35	6.11	4.12575	2.43e-24	3.83e-22	CRYBA4	beta-crystallin A4 [Danio rerio]	-	-	-	-	-	-	-
ENSDARG00000016793	26	21	1046	713	0.4	0.29	18.18	14.35	0.345	16.265	5.55903	2.33e-57	1.09e-54	CRYBB1	crystallin, beta B1, like 2 [Danio rerio]	-	-	-	-	-	-	-
ENSDARG00000007576	6	15	513	250	0.05	0.12	5.07	2.86	0.085	3.965	5.54371	1.72e-19	1.87e-17	CRYBB1	LOC553473 protein, partial [Danio rerio]	-	-	-	-	-	-	-
ENSDARG00000068507	0	10	1424	789	0	0.28	50.32	32.29	0.14	41.305	8.20475	3.62e-05	0.000493667	CRYBB1	PREDICTED: beta-crystallin B1-like [Sinocyclocheilus grahami]	-	-	-	-	-	-	-
ENSDARG00000030411	102	97	508	360	3.09	2.63	17.41	14.29	2.86	15.85	2.4704	1.72e-17	1.51e-15	crygnb	gamma-crystallin N-B [Danio rerio]	-	-	-	-	-	GO:0005198//structural molecule activity	-
ENSDARG00000026348	3770	4036	1403	1539	64.92	62.19	27.33	34.72	63.555	31.025	-1.03457	5.93e-06	9.81e-05	CSAD	PREDICTED: cysteine sulfinic acid decarboxylase isoform X1 [Danio rerio]	Metabolism	Metabolism of other amino acids;Global and overview maps	ko01100//Metabolic pathways;ko00430//Taurine and hypotaurine metabolism	K01594	-	GO:0016830//carbon-carbon lyase activity;GO:0043168//anion binding	GO:0019530//taurine metabolic process;GO:0043436//oxoacid metabolic process;GO:0044767//single-organism developmental process
ENSDARG00000041323	50	80	193	181	1.63	2.33	7.11	7.72	1.98	7.415	1.90495	2.99e-06	5.25e-05	CSDC2	cold shock domain-containing protein C2 [Danio rerio]	-	-	-	-	-	GO:0003676//nucleic acid binding	GO:0010468//regulation of gene expression
MSTRG.4909	6	0	232	80	0.06	0	2.82	1.13	0.03	1.975	6.04075	2.03e-06	3.67e-05	csf1r	macrophage colony-stimulating factor 1 receptor precursor [Danio rerio]	Environmental Information Processing;Organismal Systems;Human Diseases	Immune system;Development;Cancers;Signal transduction;Signaling molecules and interaction	ko05200//Pathways in cancer;ko04151//PI3K-Akt signaling pathway;ko04010//MAPK signaling pathway;ko04015//Rap1 signaling pathway;ko04014//Ras signaling pathway;ko05202//Transcriptional misregulation in cancers;ko04060//Cytokine-cytokine receptor interaction;ko04380//Osteoclast differentiation;ko05221//Acute myeloid leukemia;ko04640//Hematopoietic cell lineage	K05090	GO:0031224//intrinsic component of membrane	GO:0004713//protein tyrosine kinase activity;GO:0032550//purine ribonucleoside binding	GO:0002690//positive regulation of leukocyte chemotaxis;GO:0006464//cellular protein modification process;GO:0006796//phosphate-containing compound metabolic process;GO:0006952//defense response;GO:0007167//enzyme linked receptor protein signaling pathway;GO:0010001//glial cell differentiation;GO:0010631//epithelial cell migration;GO:0048468//cell development;GO:0050931//pigment cell differentiat…
ENSDARG00000053624	0	0	43	14	0	0	0.51	0.19	0.001	0.35	8.45121	0.000232395	0.00251557	csf1r1	PREDICTED: macrophage colony-stimulating factor 1 receptor 1 [Danio rerio]	Human Diseases;Environmental Information Processing;Organismal Systems	Signaling molecules and interaction;Signal transduction;Development;Cancers;Immune system	ko05200//Pathways in cancer;ko04151//PI3K-Akt signaling pathway;ko04010//MAPK signaling pathway;ko04015//Rap1 signaling pathway;ko04014//Ras signaling pathway;ko05202//Transcriptional misregulation in cancers;ko04060//Cytokine-cytokine receptor interaction;ko04380//Osteoclast differentiation;ko05221//Acute myeloid leukemia;ko04640//Hematopoietic cell lineage	K05090	GO:0031224//intrinsic component of membrane	GO:0004713//protein tyrosine kinase activity;GO:0032550//purine ribonucleoside binding	GO:0006464//cellular protein modification process;GO:0006796//phosphate-containing compound metabolic process;GO:0007167//enzyme linked receptor protein signaling pathway
ENSDARG00000069379	590	605	61	178	17.77	16.3	2.08	7.02	17.035	4.55	-1.90456	0.00520983	0.0332422	csgA	PREDICTED: C-factor-like [Sinocyclocheilus rhinocerous]	-	-	-	-	-	GO:0003824//catalytic activity	-
ENSDARG00000045150	113	165	300	301	0.85	1.12	2.56	2.98	0.985	2.77	1.49169	7.6e-06	0.000122046	Csnk1e	casein kinase I [Danio rerio]	Organismal Systems;Environmental Information Processing	Environmental adaptation;Signal transduction	ko04310//Wnt signaling pathway;ko04390//Hippo signaling pathway;ko04068//FoxO signaling pathway;ko04391//Hippo signaling pathway -fly;ko04340//Hedgehog signaling pathway;ko04710//Circadian rhythm;ko04341//Hedgehog signaling pathway - fly;ko04392//Hippo signaling pathway - multiple species;ko04711//Circadian rhythm - fly	K08960	-	GO:0004672//protein kinase activity;GO:0032550//purine ribonucleoside binding	GO:0006464//cellular protein modification process;GO:0016310//phosphorylation
ENSDARG00000091702	41	22	0	0	1.04	0.5	0	0	0.77	0.001	-9.58871	0.000614978	0.00580146	CSNK2A1	PREDICTED: casein kinase II subunit alpha-like [Danio rerio]	Human Diseases;Genetic Information Processing;Cellular Processes;Environmental Information Processing	Infectious diseases;Cellular community - eukaryotes;Signal transduction;Translation;Transport and catabolism	ko05169//Epstein-Barr virus infection;ko05168//Herpes simplex infection;ko04310//Wnt signaling pathway;ko04520//Adherens junction;ko05162//Measles;ko04064//NF-kappa B signaling pathway;ko04137//Mitophagy - animal;ko03008//Ribosome biogenesis in eukaryotes	K03097	-	-	-
ENSDARG00000078227	48	42	560	212	0.21	0.16	2.71	1.19	0.185	1.95	3.39788	8.48e-10	3.03e-08	Cspg4	PREDICTED: chondroitin sulfate proteoglycan 4 [Danio rerio]	-	-	-	-	-	-	-
MSTRG.12112	1149	1477	2341	1955	17.33	19.93	39.94	38.62	18.63	39.28	1.07617	1.41e-10	5.68e-09	CTGF	connective tissue growth factor precursor [Danio rerio]	Environmental Information Processing	Signal transduction	ko04390//Hippo signaling pathway;ko04371//Apelin signaling pathway	K06827	-	GO:0019838//growth factor binding	GO:0009792//embryo development ending in birth or egg hatching;GO:0016049//cell growth
ENSDARG00000104292	10	15	45	31	0.21	0.28	1.05	0.84	0.245	0.945	1.94753	0.00805616	0.0471458	CTGF	PREDICTED: connective tissue growth factor b isoform X1 [Danio rerio]	Environmental Information Processing	Signal transduction	ko04390//Hippo signaling pathway;ko04371//Apelin signaling pathway	K06827	-	-	-
ENSDARG00000074301	3718	4601	1563	1458	60.45	66.94	28.75	31.06	63.695	29.905	-1.09079	4.78e-10	1.78e-08	CTH	cystathionine gamma-lyase [Danio rerio]	Metabolism	Metabolism of other amino acids;Amino acid metabolism;Global and overview maps	ko01100//Metabolic pathways;ko01230//Biosynthesis of amino acids;ko00270//Cysteine and methionine metabolism;ko00260//Glycine, serine and threonine metabolism;ko00450//Selenocompound metabolism	K01758	-	GO:0003824//catalytic activity;GO:0043168//anion binding	-
ENSDARG00000087198	207	244	781	541	4.88	5.14	20.81	16.69	5.01	18.75	1.90401	3.54e-15	2.43e-13	Cthrc1	collagen triple helix repeat-containing protein 1 precursor [Danio rerio]	-	-	-	-	-	-	-
ENSDARG00000024785	3	14	58	40	0.02	0.1	0.54	0.43	0.06	0.485	3.01495	0.00334107	0.02351	Ctnna2	catenin alpha-2 [Danio rerio]	Cellular Processes;Organismal Systems;Environmental Information Processing;Human Diseases	Cardiovascular diseases;Immune system;Cellular community - eukaryotes;Infectious diseases;Cancers;Signal transduction	ko05200//Pathways in cancer;ko04390//Hippo signaling pathway;ko05226//Gastric cancer;ko04670//Leukocyte transendothelial migration;ko04520//Adherens junction;ko05412//Arrhythmogenic right ventricular cardiomyopathy (ARVC);ko05100//Bacterial invasion of epithelial cells;ko05213//Endometrial cancer	K05691	GO:0005856//cytoskeleton;GO:0005911//cell-cell junction	GO:0003779//actin binding	GO:0009887//organ morphogenesis;GO:0022610//biological adhesion
MSTRG.674	58	49	219	129	0.29	0.22	1.22	0.83	0.255	1.025	2.00705	6.51e-06	0.000106335	CTNNA2	PREDICTED: catenin alpha-2 isoform X1 [Danio rerio]	Organismal Systems;Cellular Processes;Environmental Information Processing;Human Diseases	Infectious diseases;Cellular community - eukaryotes;Signal transduction;Cancers;Cardiovascular diseases;Immune system	ko05200//Pathways in cancer;ko04390//Hippo signaling pathway;ko05226//Gastric cancer;ko04670//Leukocyte transendothelial migration;ko04520//Adherens junction;ko05412//Arrhythmogenic right ventricular cardiomyopathy (ARVC);ko05100//Bacterial invasion of epithelial cells;ko05213//Endometrial cancer	K05691	GO:0005856//cytoskeleton;GO:0005911//cell-cell junction	GO:0003779//actin binding	GO:0009887//organ morphogenesis;GO:0022610//biological adhesion
ENSDARG00000101334	32321	41166	8202	9826	305.46	348.14	87.7	121.65	326.8	104.675	-1.64249	4.83e-10	1.8e-08	CTSC	dipeptidyl peptidase 1 precursor [Danio rerio]	Cellular Processes	Transport and catabolism;Cell growth and death	ko04210//Apoptosis;ko04142//Lysosome	K01275	-	GO:0070011//peptidase activity, acting on L-amino acid peptides	GO:0019538//protein metabolic process
ENSDARG00000009313	286	232	444	430	3.38	2.46	5.94	6.66	2.92	6.3	1.10938	0.000244185	0.00261946	CTSD	Zgc:63831 [Danio rerio]	Cellular Processes;Organismal Systems;Environmental Information Processing;Human Diseases	Transport and catabolism;Endocrine system;Cell growth and death;Infectious diseases;Signal transduction	ko05152//Tuberculosis;ko04210//Apoptosis;ko04140//Autophagy - animal;ko04071//Sphingolipid signaling pathway;ko04915//Estrogen signaling pathway;ko04142//Lysosome	K01379	-	GO:0004175//endopeptidase activity	-
ENSDARG00000087651	28314	45453	79465	68278	869.1	1248.47	2759.52	2745.5	1058.79	2752.51	1.37834	1.83e-08	5.26e-07	CTSL	cathepsin L1-like precursor [Danio rerio]	-	-	-	-	-	GO:0070011//peptidase activity, acting on L-amino acid peptides	GO:0019538//protein metabolic process
ENSDARG00000095744	3963	7769	12151	10217	92.39	162.07	320.47	312.02	127.23	316.245	1.3136	6.36e-05	0.000811539	CTSL	cathepsin L1-like precursor [Danio rerio]	-	-	-	-	-	GO:0070011//peptidase activity, acting on L-amino acid peptides	GO:0019538//protein metabolic process
ENSDARG00000075527	5233	11265	15561	12661	120.76	232.62	406.26	382.75	176.69	394.505	1.15882	0.00142257	0.0117314	CTSL	cathepsin L1-like precursor [Danio rerio]	-	-	-	-	-	GO:0070011//peptidase activity, acting on L-amino acid peptides	GO:0019538//protein metabolic process
ENSDARG00000095072	13635	24501	34903	29161	317.12	509.91	918.36	888.45	413.515	903.405	1.12743	0.000101962	0.00122532	CTSL	cathepsin L1-like precursor [Danio rerio]	-	-	-	-	-	GO:0070011//peptidase activity, acting on L-amino acid peptides	GO:0019538//protein metabolic process
ENSDARG00000095254	16869	31185	41228	38387	369.22	610.78	1020.88	1100.65	490	1060.77	1.11425	0.000265971	0.00282206	CTSL	cathepsin L1-like precursor [Danio rerio]	-	-	-	-	-	GO:0070011//peptidase activity, acting on L-amino acid peptides	GO:0019538//protein metabolic process
ENSDARG00000089750	10026	19331	25699	22242	231.37	399.19	670.94	672.39	315.28	671.665	1.09111	0.000618988	0.005833	CTSL	cathepsin L1-like precursor [Danio rerio]	-	-	-	-	-	GO:0070011//peptidase activity, acting on L-amino acid peptides	GO:0019538//protein metabolic process
MSTRG.3210	8192	14957	19894	17325	184.6	301.6	507.18	511.44	243.1	509.31	1.06699	0.000337989	0.00347944	CTSL	cathepsin L1-like precursor [Danio rerio]	-	-	-	-	-	GO:0070011//peptidase activity, acting on L-amino acid peptides	GO:0019538//protein metabolic process
ENSDARG00000011701	18827	20941	4228	6908	392.97	391.13	99.84	188.89	392.05	144.365	-1.44132	0.000184125	0.0020566	CTSL	PREDICTED: cathepsin L, like isoform X1 [Danio rerio]	Organismal Systems;Cellular Processes;Human Diseases	Cancers;Immune diseases;Cell growth and death;Immune system;Transport and catabolism;Cardiovascular diseases	ko05205//Proteoglycans in cancer;ko04145//Phagosome;ko04210//Apoptosis;ko05418//Fluid shear stress and atherosclerosis;ko04140//Autophagy - animal;ko04142//Lysosome;ko05323//Rheumatoid arthritis;ko04612//Antigen processing and presentation	K01365	-	GO:0016787//hydrolase activity	GO:0019538//protein metabolic process
ENSDARG00000007836	23978	26297	44249	43036	616.66	605.17	1287.42	1449.88	610.915	1368.65	1.16371	1.28e-14	8.45e-13	CTSL	PREDICTED: cathepsin L1 isoform X1 [Danio rerio]	Human Diseases;Cellular Processes;Organismal Systems	Cancers;Immune diseases;Cell growth and death;Immune system;Transport and catabolism;Cardiovascular diseases	ko05205//Proteoglycans in cancer;ko04145//Phagosome;ko04210//Apoptosis;ko05418//Fluid shear stress and atherosclerosis;ko04140//Autophagy - animal;ko04142//Lysosome;ko05323//Rheumatoid arthritis;ko04612//Antigen processing and presentation	K01365	-	GO:0070011//peptidase activity, acting on L-amino acid peptides	GO:0019538//protein metabolic process
ENSDARG00000089806	13952	26253	46930	43939	360.61	607.18	1372.25	1487.7	483.895	1429.97	1.56322	7.05e-07	1.42e-05	CTSL	PREDICTED: cathepsin L1-like [Danio rerio]	Human Diseases;Cellular Processes;Organismal Systems	Cell growth and death;Cardiovascular diseases;Immune system;Transport and catabolism;Cancers;Immune diseases	ko05205//Proteoglycans in cancer;ko04145//Phagosome;ko04210//Apoptosis;ko05418//Fluid shear stress and atherosclerosis;ko04140//Autophagy - animal;ko04142//Lysosome;ko05323//Rheumatoid arthritis;ko04612//Antigen processing and presentation	K01365	-	GO:0070011//peptidase activity, acting on L-amino acid peptides	GO:0019538//protein metabolic process
ENSDARG00000100833	19097	37590	62832	48222	442.07	778.66	1645.5	1462.32	610.365	1553.91	1.34816	4.31e-05	0.000577423	CTSL	PREDICTED: cathepsin L1-like [Danio rerio]	-	-	-	-	-	GO:0070011//peptidase activity, acting on L-amino acid peptides	GO:0019538//protein metabolic process
MSTRG.3207	22223	60526	147104	53085	520.28	1268.01	3896.27	1628.09	894.145	2762.18	1.62723	0.00455447	0.0299926	CTSL	PREDICTED: cathepsin Lb isoform X1 [Danio rerio]	-	-	-	-	-	GO:0070011//peptidase activity, acting on L-amino acid peptides	GO:0019538//protein metabolic process
ENSDARG00000039173	18012	26231	40352	37027	411.98	536.88	1044.17	1109.44	474.43	1076.81	1.18249	1.73e-08	5.03e-07	CTSL	PREDICTED: cathepsin Lb isoform X1 [Danio rerio]	Human Diseases;Cellular Processes;Organismal Systems	Cell growth and death;Cardiovascular diseases;Immune system;Transport and catabolism;Cancers;Immune diseases	ko05205//Proteoglycans in cancer;ko04145//Phagosome;ko04210//Apoptosis;ko05418//Fluid shear stress and atherosclerosis;ko04140//Autophagy - animal;ko04142//Lysosome;ko05323//Rheumatoid arthritis;ko04612//Antigen processing and presentation	K01365	-	GO:0070011//peptidase activity, acting on L-amino acid peptides	GO:0019538//protein metabolic process
ENSDARG00000003902	212	154	19	24	3.85	2.5	0.39	0.57	3.175	0.48	-2.72565	1.86e-06	3.4e-05	CTSV	cathepsin L.1 precursor [Danio rerio]	Cellular Processes;Organismal Systems;Human Diseases	Immune diseases;Cancers;Immune system;Cardiovascular diseases;Transport and catabolism;Cell growth and death	ko05205//Proteoglycans in cancer;ko04145//Phagosome;ko04210//Apoptosis;ko05418//Fluid shear stress and atherosclerosis;ko04140//Autophagy - animal;ko04142//Lysosome;ko05323//Rheumatoid arthritis;ko04612//Antigen processing and presentation	K01365	-	GO:0070011//peptidase activity, acting on L-amino acid peptides	GO:0019538//protein metabolic process
MSTRG.8268	76	58	0	0	1.69	1.15	0	0	1.42	0.001	-10.4717	2.47e-06	4.4e-05	CTSV	cathepsin L.1 precursor [Danio rerio]	Organismal Systems;Cellular Processes;Human Diseases	Immune diseases;Cancers;Cardiovascular diseases;Immune system;Transport and catabolism;Cell growth and death	ko05205//Proteoglycans in cancer;ko04145//Phagosome;ko04210//Apoptosis;ko05418//Fluid shear stress and atherosclerosis;ko04140//Autophagy - animal;ko04142//Lysosome;ko05323//Rheumatoid arthritis;ko04612//Antigen processing and presentation	K01365	-	GO:0070011//peptidase activity, acting on L-amino acid peptides	GO:0019538//protein metabolic process
ENSDARG00000043081	403	496	821	601	11.62	12.8	26.79	22.71	12.21	24.75	1.01937	1.35e-06	2.54e-05	Ctsz	cathepsin Z precursor [Danio rerio]	Cellular Processes	Cell growth and death;Transport and catabolism	ko04210//Apoptosis;ko04142//Lysosome	K08568	-	GO:0070011//peptidase activity, acting on L-amino acid peptides	GO:0019538//protein metabolic process
ENSDARG00000011777	930	0	0	0	16.85	0	0	0	8.425	0.001	-13.0405	3.61e-07	7.77e-06	CTTN1	Cttn protein [Danio rerio]	Human Diseases;Cellular Processes	Cancers;Cellular community - eukaryotes;Infectious diseases	ko05205//Proteoglycans in cancer;ko04530//Tight junction;ko05130//Pathogenic Escherichia coli infection;ko05100//Bacterial invasion of epithelial cells;ko05131//Shigellosis	K06106	-	-	-
MSTRG.11608	11	14	64	27	0.49	0.56	3.23	1.58	0.525	2.405	2.19565	0.00685044	0.0414369	CTXN1	cortexin-1 [Danio rerio]	-	-	-	-	-	-	-
ENSDARG00000086345	4	11	51	24	0.04	0.11	0.64	0.35	0.075	0.495	2.72247	0.00646465	0.0395126	CUX2	PREDICTED: homeobox protein cut-like 2 [Danio rerio]	-	-	-	-	-	-	-
ENSDARG00000054150	14	37	105	59	0.4	0.94	3.37	2.19	0.67	2.78	2.05285	0.00523044	0.0333575	cx23	connexin 23 [Danio rerio]	-	-	-	-	GO:0005911//cell-cell junction;GO:0031224//intrinsic component of membrane;GO:0043234//protein complex	GO:0022829//wide pore channel activity	GO:0044763//single-organism cellular process
ENSDARG00000076789	0	0	74	26	0	0	2.48	1.01	0.001	1.745	10.769	5.35e-06	8.89e-05	cx32.2	gap junction Cx32.2 protein [Danio rerio]	-	-	-	-	GO:0005911//cell-cell junction;GO:0031224//intrinsic component of membrane	-	GO:0044763//single-organism cellular process
MSTRG.9449	3	10	30	35	0.05	0.14	0.53	0.72	0.095	0.625	2.71786	0.00719744	0.0430307	CXADR	PREDICTED: CXADR-like membrane protein [Danio rerio]	-	-	-	-	GO:0031224//intrinsic component of membrane	-	-
ENSDARG00000054050	12	21	81	56	0.16	0.25	1.2	0.96	0.205	1.08	2.39734	0.000146739	0.00168779	cxadr	V-set and immunoglobulin domain containing 8a isoform 1 [Danio rerio]	Human Diseases	Cardiovascular diseases	ko05416//Viral myocarditis	K06788	-	-	-
ENSDARG00000056627	537	721	1981	1561	9.22	11.07	38.46	35.09	10.145	36.775	1.85796	6.4e-21	7.72e-19	Cxcl14	Cxcl14 protein, partial [Danio rerio]	Environmental Information Processing;Organismal Systems	Signaling molecules and interaction;Immune system	ko04062//Chemokine signaling pathway;ko04060//Cytokine-cytokine receptor interaction	K10033	-	GO:0005125//cytokine activity	GO:0002376//immune system process;GO:0006935//chemotaxis
ENSDARG00000041041	0	2	105	71	0	0.03	1.87	1.46	0.015	1.665	6.79442	2.64e-08	7.31e-07	cxcr3.2	RecName: Full=C-X-C chemokine receptor type 3-2	Environmental Information Processing;Organismal Systems	Signaling molecules and interaction;Immune system	ko04062//Chemokine signaling pathway;ko04060//Cytokine-cytokine receptor interaction	K04188	-	-	-
ENSDARG00000077817	43	57	147	77	0.87	1.03	3.36	2.04	0.95	2.7	1.50696	0.00357319	0.0247003	cxxc4	PREDICTED: CXXC-type zinc finger protein 4 [Danio rerio]	Environmental Information Processing	Signal transduction	ko04310//Wnt signaling pathway	K03344	-	-	-
ENSDARG00000005891	715	993	1515	1183	17.51	21.76	41.98	37.96	19.635	39.97	1.02549	1.45e-06	2.71e-05	CYB5R3	NADH-cytochrome b5 reductase 3 [Danio rerio]	Metabolism	Carbohydrate metabolism	ko00520//Amino sugar and nucleotide sugar metabolism	K00326	-	GO:0003824//catalytic activity	GO:0044710//single-organism metabolic process
ENSDARG00000087574	458	481	124	118	4.39	4.13	1.35	1.48	4.26	1.415	-1.59005	5.45e-09	1.72e-07	CYBB	PREDICTED: NADPH oxidase 1 isoform X1 [Danio rerio]	Human Diseases;Organismal Systems	Development;Cardiovascular diseases;Endocrine and metabolic diseases	ko05418//Fluid shear stress and atherosclerosis;ko04933//AGE-RAGE signaling pathway in diabetic complications;ko04380//Osteoclast differentiation	K08008	GO:0031224//intrinsic component of membrane	-	GO:0044710//single-organism metabolic process
ENSDARG00000089724	96	152	14	10	1.27	1.81	0.21	0.17	1.54	0.19	-3.01886	1.38e-06	2.59e-05	CYLD	PREDICTED: ubiquitin carboxyl-terminal hydrolase CYLD [Danio rerio]	Environmental Information Processing;Organismal Systems;Cellular Processes	Development;Signal transduction;Cell growth and death;Immune system	ko04217//Necroptosis;ko04625//C-type lectin receptor signaling pathway;ko04380//Osteoclast differentiation;ko04013//MAPK signaling pathway - fly;ko04622//RIG-I-like receptor signaling pathway	K08601	-	-	-
ENSDARG00000002347	5851	5319	361	802	125.78	102.32	8.78	22.59	114.05	15.685	-2.86221	2.65e-08	7.35e-07	cyp11a1	cytochrome P450, family 11, subfamily A, polypeptide 1 [Danio rerio]	Human Diseases;Metabolism;Organismal Systems	Lipid metabolism;Endocrine system;Endocrine and metabolic diseases;Global and overview maps	ko01100//Metabolic pathways;ko04934//Cushing syndrome;ko04925//Aldosterone synthesis and secretion;ko04927//Cortisol synthesis and secretion;ko04913//Ovarian Steroidogenesis;ko00140//Steroid hormone biosynthesis	K00498	GO:0043231//intracellular membrane-bounded organelle	GO:0008395//steroid hydroxylase activity;GO:0046906//tetrapyrrole binding;GO:0046914//transition metal ion binding	GO:0002011//morphogenesis of an epithelial sheet;GO:0006704//glucocorticoid biosynthetic process;GO:0031112//positive regulation of microtubule polymerization or depolymerization
ENSDARG00000033566	277	308	567	462	2.94	2.93	6.81	6.43	2.935	6.62	1.17347	6.47e-09	2.01e-07	cyp17a1	steroid 17-alpha-hydroxylase/17,20 lyase precursor [Danio rerio]	Organismal Systems;Metabolism;Human Diseases	Endocrine and metabolic diseases;Lipid metabolism;Endocrine system;Global and overview maps	ko01100//Metabolic pathways;ko04934//Cushing syndrome;ko04917//Prolactin signaling pathway;ko04927//Cortisol synthesis and secretion;ko04913//Ovarian Steroidogenesis;ko00140//Steroid hormone biosynthesis	K00512	-	GO:0016491//oxidoreductase activity;GO:0046906//tetrapyrrole binding;GO:0046914//transition metal ion binding	-
ENSDARG00000068934	1155	2124	634	398	14.17	23.32	8.8	6.4	18.745	7.6	-1.30243	0.000564476	0.00540655	CYP1B1	cytochrome P450 1B1 isoform 3 [Danio rerio]	Organismal Systems;Metabolism;Human Diseases	Cancers;Xenobiotics biodegradation and metabolism;Amino acid metabolism;Endocrine system;Lipid metabolism	ko05206//MicroRNAs in cancer;ko05204//Chemical carcinogenesis;ko04913//Ovarian Steroidogenesis;ko00980//Metabolism of xenobiotics by cytochrome P450;ko00140//Steroid hormone biosynthesis;ko00380//Tryptophan metabolism	K07410	GO:0031090//organelle membrane;GO:0043231//intracellular membrane-bounded organelle	GO:0016712//oxidoreductase activity, acting on paired donors, with incorporation or reduction of molecular oxygen, reduced flavin or flavoprotein as one donor, and incorporation of one atom of oxygen;GO:0046906//tetrapyrrole binding;GO:0046914//transition metal ion binding	GO:0044710//single-organism metabolic process
ENSDARG00000077121	306	417	1196	715	2.35	2.87	10.39	7.2	2.61	8.795	1.75263	4.6e-09	1.47e-07	cyp26b1	cytochrome P450 26B1 [Danio rerio]	Metabolism	Global and overview maps;Metabolism of cofactors and vitamins	ko01100//Metabolic pathways;ko00830//Retinol metabolism	K12664	GO:0031090//organelle membrane;GO:0043231//intracellular membrane-bounded organelle	GO:0004497//monooxygenase activity;GO:0016705//oxidoreductase activity, acting on paired donors, with incorporation or reduction of molecular oxygen;GO:0046906//tetrapyrrole binding;GO:0046914//transition metal ion binding	GO:0001503//ossification;GO:0016103//diterpenoid catabolic process;GO:0021593//rhombomere morphogenesis;GO:0048704//embryonic skeletal system morphogenesis;GO:0060363//cranial suture morphogenesis
ENSDARG00000098890	6628	9430	2932	3003	126.53	161.09	63.32	75.1	143.81	69.21	-1.05511	1.47e-05	0.000221077	Cyp2b19	Zgc:195056 [Danio rerio]	-	-	-	-	-	-	-
ENSDARG00000022650	204	343	522	390	3.23	4.87	9.36	8.1	4.05	8.73	1.10806	0.000974193	0.00857426	CYP2J2	cytochrome P450, family 2, subfamily AD, polypeptide 3 [Danio rerio]	-	-	-	-	-	-	-
ENSDARG00000079653	1352	1014	80	170	11.74	7.88	0.79	1.93	9.81	1.36	-2.85065	3.36e-07	7.29e-06	Cyp2j6	cytochrome P450, family 2, subfamily X, polypeptide 6 [Danio rerio]	-	-	-	-	-	-	-
MSTRG.15626	53	134	0	0	0.72	1.64	0	0	1.18	0.001	-10.2046	1.05e-06	2.04e-05	Cyp2j6	PREDICTED: cytochrome P450 2J6-like [Danio rerio]	-	-	-	-	-	GO:0004497//monooxygenase activity;GO:0046906//tetrapyrrole binding;GO:0046914//transition metal ion binding	GO:0044710//single-organism metabolic process
ENSDARG00000102981	1424	1792	591	606	22.61	25.46	10.62	12.6	24.035	11.61	-1.04977	5.9e-06	9.77e-05	cyp2k1	cytochrome P450, family 2, subfamily K, polypeptide16 [Danio rerio]	-	-	-	-	-	-	-
ENSDARG00000012137	14	16	70	56	0.2	0.2	1.1	1.02	0.2	1.06	2.40599	4.63e-05	0.000616074	Cyp46a1	Cyp46a1 protein, partial [Danio rerio]	Metabolism	Lipid metabolism	ko00120//Primary bile acid biosynthesis	K07440	-	GO:0016491//oxidoreductase activity;GO:0046906//tetrapyrrole binding;GO:0046914//transition metal ion binding	GO:0044710//single-organism metabolic process
ENSDARG00000089177	5	0	56	44	0.1	0	1.28	1.16	0.05	1.22	4.60881	0.000987186	0.00865418	Cyp46a1	PREDICTED: cholesterol 24-hydroxylase-like [Cyprinus carpio]	Metabolism	Lipid metabolism	ko00120//Primary bile acid biosynthesis	K07440	-	GO:0016491//oxidoreductase activity;GO:0046906//tetrapyrrole binding;GO:0046914//transition metal ion binding	GO:0044710//single-organism metabolic process
ENSDARG00000093477	52	73	4	8	1.1	1.39	0.1	0.22	1.245	0.16	-2.96	0.000770761	0.00702885	Cyp46a1	PREDICTED: cytochrome P450, family 46, subfamily A, polypeptide 1, tandem duplicate 4 isoform X1 [Danio rerio]	Metabolism	Lipid metabolism	ko00120//Primary bile acid biosynthesis	K07440	-	GO:0016491//oxidoreductase activity;GO:0046906//tetrapyrrole binding;GO:0046914//transition metal ion binding	GO:0044710//single-organism metabolic process
ENSDARG00000004964	169	201	1450	1420	2.78	2.95	26.95	30.56	2.865	28.755	3.32721	1.09e-53	4.71e-51	Cyp4b1	PREDICTED: cytochrome P450, family 4, subfamily T, polypeptide 8 isoform X1 [Danio rerio]	-	-	-	-	-	GO:0016491//oxidoreductase activity;GO:0046906//tetrapyrrole binding;GO:0046914//transition metal ion binding	GO:0044710//single-organism metabolic process
ENSDARG00000042641	1615	1331	477	363	19.2	14.16	6.42	5.65	16.68	6.035	-1.46669	4.2e-08	1.11e-06	cyp51	lanosterol 14-alpha demethylase [Danio rerio]	Metabolism	Global and overview maps;Lipid metabolism	ko01100//Metabolic pathways;ko00100//Steroid biosynthesis	K05917	-	GO:0016709//oxidoreductase activity, acting on paired donors, with incorporation or reduction of molecular oxygen, NAD(P)H as one donor, and incorporation of one atom of oxygen;GO:0016741//transferase activity, transferring one-carbon groups;GO:0046906//tetrapyrrole binding;GO:0046914//transition metal ion binding	GO:0044710//single-organism metabolic process
ENSDARG00000004051	2	5	25	27	0.01	0.03	0.2	0.24	0.02	0.22	3.45943	0.00240469	0.0179648	CYP7A1	PREDICTED: cholesterol 7-alpha-monooxygenase isoform X1 [Danio rerio]	Organismal Systems;Metabolism	Endocrine system;Lipid metabolism;Digestive system;Global and overview maps	ko01100//Metabolic pathways;ko04976//Bile secretion;ko03320//PPAR signaling pathway;ko04979//Cholesterol metabolism;ko00140//Steroid hormone biosynthesis;ko00120//Primary bile acid biosynthesis	K00489	-	-	-
ENSDARG00000008858	775	435	150	167	13.49	6.78	2.95	3.81	10.135	3.38	-1.58425	0.00126952	0.0106599	CYP7B1	PREDICTED: 25-hydroxycholesterol 7-alpha-hydroxylase [Danio rerio]	Metabolism	Lipid metabolism	ko00140//Steroid hormone biosynthesis;ko00120//Primary bile acid biosynthesis	K07430	-	-	-
ENSDARG00000035422	2	12	91	72	0.03	0.17	1.65	1.51	0.1	1.58	3.98185	3.06e-05	0.000425033	CYR61	cysteine-rich, angiogenic inducer 61 like 1 precursor [Danio rerio]	-	-	-	-	-	-	-
ENSDARG00000099985	93	109	233	186	0.66	0.69	1.87	1.73	0.675	1.8	1.41504	3.3e-06	5.75e-05	CYR61	cysteine-rich, angiogenic inducer, 61 precursor [Danio rerio]	-	-	-	-	-	-	-
ENSDARG00000059939	12	7	60	26	0.18	0.09	1.01	0.51	0.135	0.76	2.49304	0.00570384	0.0357606	DAB1	PREDICTED: disabled homolog 1 isoform X2 [Danio rerio]	-	-	-	-	-	-	-
ENSDARG00000031761	164	148	1357	708	2.01	1.62	18.8	11.36	1.815	15.08	3.05459	2.07e-17	1.79e-15	Dab2	Dab, mitogen-responsive phosphoprotein, homolog 2 isoform a [Danio rerio]	Cellular Processes	Transport and catabolism	ko04144//Endocytosis	K12475	-	-	GO:0006897//endocytosis;GO:0048646//anatomical structure formation involved in morphogenesis;GO:0048731//system development;GO:0090092//regulation of transmembrane receptor protein serine/threonine kinase signaling pathway
ENSDARG00000089933	4	2	30	28	0.04	0.02	0.32	0.35	0.03	0.335	3.48113	0.000674925	0.00627685	Dab2ip	PREDICTED: disabled homolog 2-interacting protein isoform X1 [Danio rerio]	-	-	-	-	-	GO:0008047//enzyme activator activity	GO:0051336//regulation of hydrolase activity
ENSDARG00000003142	154	135	298	227	1.72	1.35	3.76	3.32	1.535	3.54	1.20551	9.65e-05	0.00116735	DACH1	Dachshund c [Danio rerio]	-	-	-	-	-	-	-
ENSDARG00000069440	137	103	335	170	1.69	1.14	4.67	2.74	1.415	3.705	1.38867	0.00288776	0.0208792	DACH1	dachshund homolog 1 [Danio rerio]	-	-	-	-	-	-	-
ENSDARG00000056986	2818	3353	560	1123	27.73	29.52	6.23	14.47	28.625	10.35	-1.46764	0.00240646	0.0179729	dact2	dapper homolog 2 [Danio rerio]	-	-	-	-	GO:0005768//endosome;GO:0016020//membrane	GO:0005488//binding	GO:0032926//negative regulation of activin receptor signaling pathway;GO:0044707//single-multicellular organism process
ENSDARG00000103666	0	0	38	30	0	0	1.15	1.06	0.001	1.105	10.1098	1.49e-05	0.000223369	Dapk2	PREDICTED: death-associated protein kinase 2 [Danio rerio]	Cellular Processes;Human Diseases	Transport and catabolism;Cancers	ko05200//Pathways in cancer;ko04140//Autophagy - animal;ko05219//Bladder cancer	K08803	-	-	-
ENSDARG00000061096	106	117	231	137	0.71	0.7	1.75	1.2	0.705	1.475	1.06502	0.00477251	0.0310858	DAPK3	death-associated protein kinase 3-like [Danio rerio]	Human Diseases;Cellular Processes	Transport and catabolism;Cancers	ko05200//Pathways in cancer;ko04140//Autophagy - animal;ko05219//Bladder cancer	K08803	-	GO:0016301//kinase activity;GO:0032550//purine ribonucleoside binding	GO:0006464//cellular protein modification process
MSTRG.25572	453	805	1306	1013	20.25	32.2	66.04	59.31	26.225	62.675	1.25695	8.35e-05	0.00103075	dapl1-b	death-associated protein-like 1 [Danio rerio]	-	-	-	-	-	-	-
ENSDARG00000026369	713	1145	2362	1780	19.67	28.26	73.71	64.32	23.965	69.015	1.52598	1.6e-08	4.69e-07	DBI	acyl-CoA-binding protein isoform 1 [Danio rerio]	Organismal Systems	Endocrine system	ko03320//PPAR signaling pathway	K08762	-	-	-
ENSDARG00000001859	424	504	1019	704	9	9.57	24.46	19.57	9.285	22.015	1.24551	1.3e-08	3.86e-07	dbx1b	homeobox protein DBX1-B [Danio rerio]	-	-	-	-	-	GO:0003677//DNA binding	GO:0010468//regulation of gene expression;GO:0030154//cell differentiation;GO:0044707//single-multicellular organism process
MSTRG.24848	149	184	59	51	1.06	1.17	0.48	0.48	1.115	0.48	-1.21594	0.00182579	0.0144367	dcaf17	PREDICTED: DDB1- and CUL4-associated factor 17 isoform X2 [Danio rerio]	-	-	-	-	-	-	-
ENSDARG00000070025	232	172	560	276	0.62	0.41	1.69	0.97	0.515	1.33	1.36878	0.00206238	0.0159798	Dchs1	PREDICTED: protocadherin-16 [Danio rerio]	Environmental Information Processing	Signal transduction	ko04391//Hippo signaling pathway -fly;ko04392//Hippo signaling pathway - multiple species	K16507	-	-	-
ENSDARG00000079850	483	442	1292	568	2.32	1.9	7.03	3.58	2.11	5.305	1.33011	0.00114758	0.00977337	Dchs1	PREDICTED: protocadherin-16-like [Sinocyclocheilus rhinocerous]	Environmental Information Processing	Signal transduction	ko04391//Hippo signaling pathway -fly;ko04392//Hippo signaling pathway - multiple species	K16507	-	-	-
MSTRG.7475	168	204	30	46	5.81	6.32	1.17	2.09	6.065	1.63	-1.89564	0.000385295	0.00388131	Dclk3	PREDICTED: CBL-interacting serine/threonine-protein kinase 25-like [Danio rerio]	-	-	-	-	-	-	-
MSTRG.19007	0	0	300	0	0	0	4.05	0	0.001	2.025	10.9837	2.22e-06	3.98e-05	dclre1c	protein artemis [Danio rerio]	Human Diseases;Genetic Information Processing	Immune diseases;Replication and repair	ko05340//Primary immunodeficiency;ko03450//Non-homologous end-joining	K10887	GO:0043231//intracellular membrane-bounded organelle	GO:0004520//endodeoxyribonuclease activity	GO:0006259//DNA metabolic process;GO:0033554//cellular response to stress
ENSDARG00000012066	301	286	2263	1229	4.72	4.02	40.18	25.27	4.37	32.725	2.90469	4.2e-20	4.68e-18	DCN	dcn, partial [Danio rerio]	Human Diseases;Environmental Information Processing	Cancers;Signal transduction	ko05205//Proteoglycans in cancer;ko04350//TGF-beta signaling pathway	K04660	-	GO:0032403//protein complex binding	GO:0003401//axis elongation;GO:0048513//animal organ development
ENSDARG00000006008	0	0	1418	733	0	0	27.73	16.6	0.001	22.165	14.436	9.09e-18	8.21e-16	DCT	L-dopachrome tautomerase precursor [Danio rerio]	Organismal Systems;Metabolism	Endocrine system;Amino acid metabolism;Global and overview maps	ko01100//Metabolic pathways;ko04916//Melanogenesis;ko00350//Tyrosine metabolism	K01827	-	GO:0003824//catalytic activity;GO:0043169//cation binding	GO:0044710//single-organism metabolic process
ENSDARG00000054334	0	0	0	774	0	0	0	22.56	0.001	11.28	13.4615	6.74e-07	1.36e-05	DCTPP1	glutamyl-tRNA(Gln) amidotransferase subunit B, mitochondrial [Danio rerio]	Metabolism	Nucleotide metabolism;Global and overview maps	ko01100//Metabolic pathways;ko00240//Pyrimidine metabolism	K16904	-	GO:0016879//ligase activity, forming carbon-nitrogen bonds	-
ENSDARG00000040838	374	463	937	731	10.89	12.06	30.87	27.88	11.475	29.375	1.35609	4.16e-12	2.02e-10	Dcun1d2	PREDICTED: DCN1-like protein 2 isoform X1 [Cyprinus carpio]	-	-	-	-	-	-	-
MSTRG.3865	1666	1944	440	471	81.31	84.9	24.29	30.11	83.105	27.2	-1.61133	4.75e-12	2.28e-10	DDX21	Ddx21 protein [Danio rerio]	-	-	-	-	GO:0043231//intracellular membrane-bounded organelle	GO:0003676//nucleic acid binding;GO:0017111//nucleoside-triphosphatase activity;GO:0032550//purine ribonucleoside binding	-
ENSDARG00000020573	2241	1668	4172	2477	24.39	16.25	51.38	35.32	20.32	43.35	1.09313	0.000583816	0.00557148	DDX3X	ATP-dependent RNA helicase DDX3X [Danio rerio]	Organismal Systems;Human Diseases	Cancers;Infectious diseases;Immune system	ko05203//Viral carcinogenesis;ko05161//Hepatitis B;ko04622//RIG-I-like receptor signaling pathway	K11594	-	GO:0017111//nucleoside-triphosphatase activity;GO:0032550//purine ribonucleoside binding	-
ENSDARG00000022614	2182	2775	815	907	32	36.41	13.52	17.42	34.205	15.47	-1.14473	7.19e-06	0.000116584	DDX43	probable ATP-dependent RNA helicase DDX43 [Danio rerio]	-	-	-	-	-	-	-
ENSDARG00000078503	0	0	20	16	0	0	0.45	0.42	0.001	0.435	8.76487	0.00107579	0.00927928	DENND1B	PREDICTED: DENN domain-containing protein 1B-like isoform X2 [Danio rerio]	-	-	-	-	-	-	-
ENSDARG00000102766	2092	53	18	27	8.41	0.19	0.08	0.14	4.3	0.11	-5.28876	0.0060461	0.0375038	DENND4C	PREDICTED: DENN domain-containing protein 4C isoform X2 [Danio rerio]	-	-	-	-	-	-	-
ENSDARG00000037229	551	146	1944	1821	7.36	1.75	29.39	31.87	4.555	30.63	2.74942	3.43e-05	0.000469528	denr	density-regulated protein [Danio rerio]	-	-	-	-	-	-	GO:0006412//translation
MSTRG.1940	1886	2830	123	155	69.62	93.47	5.14	7.49	81.545	6.315	-3.69074	2.54e-27	4.85e-25	denr	density-regulated protein [Danio rerio]	-	-	-	-	-	-	GO:0006412//translation
ENSDARG00000055043	383	394	47	118	6.14	5.65	0.85	2.48	5.895	1.665	-1.82397	0.00528146	0.0336177	depdc7	Zgc:136359 protein, partial [Danio rerio]	-	-	-	-	-	-	GO:0007165//signal transduction
ENSDARG00000058656	1262	1487	8970	6779	20.71	21.84	166.55	145.75	21.275	156.15	2.8757	8.28e-86	9.46e-83	des	desmin isoform 2 [Danio rerio]	Human Diseases	Cardiovascular diseases	ko05414//Dilated cardiomyopathy (DCM);ko05410//Hypertrophic cardiomyopathy (HCM);ko05412//Arrhythmogenic right ventricular cardiomyopathy (ARVC)	K07610	GO:0043234//protein complex	-	GO:0003012//muscle system process;GO:0007517//muscle organ development;GO:0031032//actomyosin structure organization
ENSDARG00000053201	26	48	2	2	0.26	0.43	0.02	0.03	0.345	0.025	-3.7866	0.00136054	0.011305	des	PREDICTED: glial fibrillary acidic protein-like [Sinocyclocheilus grahami]	Human Diseases	Cardiovascular diseases	ko05414//Dilated cardiomyopathy (DCM);ko05410//Hypertrophic cardiomyopathy (HCM);ko05412//Arrhythmogenic right ventricular cardiomyopathy (ARVC)	K07610	GO:0043234//protein complex	-	-
ENSDARG00000054321	0	9	903	527	0	0.1	12.72	8.59	0.05	10.655	7.73539	5.34e-05	0.000696611	des	PREDICTED: glial fibrillary acidic protein-like isoform X1 [Sinocyclocheilus grahami]	Human Diseases	Cardiovascular diseases	ko05414//Dilated cardiomyopathy (DCM);ko05410//Hypertrophic cardiomyopathy (HCM);ko05412//Arrhythmogenic right ventricular cardiomyopathy (ARVC)	K07610	GO:0043234//protein complex	GO:0005198//structural molecule activity	GO:0048468//cell development;GO:0048562//embryonic organ morphogenesis
MSTRG.18928	0	12	2073	1487	0	0.14	30.07	24.98	0.07	27.525	8.61917	2.88e-05	0.000402863	des	PREDICTED: glial fibrillary acidic protein-like isoform X2 [Sinocyclocheilus grahami]	Human Diseases	Cardiovascular diseases	ko05414//Dilated cardiomyopathy (DCM);ko05410//Hypertrophic cardiomyopathy (HCM);ko05412//Arrhythmogenic right ventricular cardiomyopathy (ARVC)	K07610	GO:0043234//protein complex	GO:0005198//structural molecule activity	GO:0048468//cell development;GO:0048562//embryonic organ morphogenesis
ENSDARG00000105188	22	17	105	95	0.16	0.11	0.85	0.89	0.135	0.87	2.68806	3.76e-07	8.08e-06	DES	PREDICTED: vimentin-like [Danio rerio]	Human Diseases	Cardiovascular diseases	ko05414//Dilated cardiomyopathy (DCM);ko05410//Hypertrophic cardiomyopathy (HCM);ko05412//Arrhythmogenic right ventricular cardiomyopathy (ARVC)	K07610	-	-	-
MSTRG.1709	0	812	0	0	0	7.94	0	0	3.97	0.001	-11.9549	5.19e-07	1.07e-05	dgat2	2-acylglycerol O-acyltransferase 2 isoform 1 [Danio rerio]	Metabolism;Organismal Systems	Global and overview maps;Digestive system;Lipid metabolism	ko01100//Metabolic pathways;ko00561//Glycerolipid metabolism;ko04975//Fat digestion and absorption	K11160	GO:0031090//organelle membrane;GO:0031224//intrinsic component of membrane;GO:0043231//intracellular membrane-bounded organelle	GO:0016411//acylglycerol O-acyltransferase activity	GO:0006641//triglyceride metabolic process;GO:0019400//alditol metabolic process
MSTRG.10385	913	787	444	228	19.23	14.83	10.58	6.29	17.03	8.435	-1.01362	0.00807385	0.0472283	DGKD	PREDICTED: diacylglycerol kinase delta [Sinocyclocheilus grahami]	Human Diseases;Environmental Information Processing;Metabolism	Lipid metabolism;Cancers;Signal transduction;Global and overview maps	ko01100//Metabolic pathways;ko04072//Phospholipase D signaling pathway;ko05231//Choline metabolism in cancer;ko04070//Phosphatidylinositol signaling system;ko00564//Glycerophospholipid metabolism;ko00561//Glycerolipid metabolism	K00901	-	GO:0016301//kinase activity;GO:0032550//purine ribonucleoside binding	GO:0006796//phosphate-containing compound metabolic process;GO:0007186//G-protein coupled receptor signaling pathway
MSTRG.18873	86	106	233	160	0.68	0.75	2.09	1.66	0.715	1.875	1.39088	5.14e-05	0.000674186	DGKI	PREDICTED: diacylglycerol kinase iota isoform X4 [Danio rerio]	Metabolism;Environmental Information Processing;Human Diseases	Signal transduction;Global and overview maps;Cancers;Lipid metabolism	ko01100//Metabolic pathways;ko04072//Phospholipase D signaling pathway;ko05231//Choline metabolism in cancer;ko04070//Phosphatidylinositol signaling system;ko00564//Glycerophospholipid metabolism;ko00561//Glycerolipid metabolism	K00901	-	-	-
ENSDARG00000013236	152	212	382	251	2.9	3.62	8.25	6.28	3.26	7.265	1.15609	0.000369061	0.00373926	Dhcr24	delta(24)-sterol reductase [Danio rerio]	Metabolism	Lipid metabolism;Global and overview maps	ko01100//Metabolic pathways;ko00100//Steroid biosynthesis	K09828	-	GO:0000166//nucleotide binding;GO:0016616//oxidoreductase activity, acting on the CH-OH group of donors, NAD or NADP as acceptor	GO:0044710//single-organism metabolic process
ENSDARG00000098746	122	197	735	677	2.37	3.43	16.19	17.26	2.9	16.725	2.52788	3.4e-16	2.61e-14	DHRS13	Zgc:77906 [Danio rerio]	-	-	-	-	-	GO:0003824//catalytic activity	-
MSTRG.2865	28	25	116	54	0.67	0.54	3.16	1.7	0.605	2.43	2.00595	0.00150106	0.0122442	dhrs7ca	Zgc:112176 protein [Danio rerio]	-	-	-	-	-	GO:0016614//oxidoreductase activity, acting on CH-OH group of donors	GO:0044710//single-organism metabolic process
ENSDARG00000039453	48	69	719	457	1.09	1.4	18.46	13.58	1.245	16.02	3.68566	6.19e-27	1.15e-24	dhrs7cb	PREDICTED: dehydrogenase/reductase SDR family member 7C-B [Danio rerio]	-	-	-	-	-	GO:0016614//oxidoreductase activity, acting on CH-OH group of donors	GO:0044710//single-organism metabolic process
ENSDARG00000051785	343	557	157	71	2.4	3.49	1.24	0.65	2.945	0.945	-1.63988	0.000936209	0.00830423	DHX33	putative ATP-dependent RNA helicase DHX33 [Danio rerio]	Organismal Systems	Immune system	ko04621//NOD-like receptor signaling pathway	K17820	-	GO:0017111//nucleoside-triphosphatase activity;GO:0032550//purine ribonucleoside binding	-
MSTRG.5881	180	199	466	501	2.19	2.17	6.42	8	2.18	7.21	1.72567	6.15e-10	2.25e-08	DHX40	PREDICTED: probable ATP-dependent RNA helicase DHX40 [Danio rerio]	-	-	-	-	-	GO:0004386//helicase activity;GO:0032550//purine ribonucleoside binding;GO:0042623//ATPase activity, coupled	-
ENSDARG00000041586	695	752	190	160	2.77	2.68	0.86	0.83	2.725	0.845	-1.68923	1.57e-14	1.03e-12	DHX40	PREDICTED: probable ATP-dependent RNA helicase DHX40 [Danio rerio]	-	-	-	-	-	GO:0003676//nucleic acid binding;GO:0004386//helicase activity;GO:0032550//purine ribonucleoside binding;GO:0042623//ATPase activity, coupled	GO:0008152//metabolic process
ENSDARG00000028066	14	12	103	63	0.17	0.13	1.4	0.99	0.15	1.195	2.99398	1.25e-06	2.38e-05	DIRAS1	PREDICTED: GTP-binding protein Di-Ras1-like [Sinocyclocheilus grahami]	-	-	-	-	-	GO:0032550//purine ribonucleoside binding	GO:0035556//intracellular signal transduction
ENSDARG00000004232	2130	2120	4625	2871	20.89	18.61	51.33	36.89	19.75	44.11	1.15925	5.12e-07	1.06e-05	dlb	delta-like protein B precursor [Danio rerio]	Human Diseases;Environmental Information Processing;Organismal Systems	Immune system;Drug resistance;Signal transduction;Cancers	ko05200//Pathways in cancer;ko05224//Breast cancer;ko01522//Endocrine resistance;ko04658//Th1 and Th2 cell differentiation;ko04330//Notch signaling pathway	K06051	GO:0031224//intrinsic component of membrane	GO:0046872//metal ion binding	GO:0007166//cell surface receptor signaling pathway;GO:0030900//forebrain development;GO:0048869//cellular developmental process
ENSDARG00000002336	4287	3836	1843	1350	35.72	28.6	17.37	14.74	32.16	16.055	-1.00224	3.66e-06	6.31e-05	dlc	DeltaC [Danio rerio]	Organismal Systems;Environmental Information Processing;Human Diseases	Drug resistance;Immune system;Signal transduction;Cancers	ko05200//Pathways in cancer;ko05224//Breast cancer;ko01522//Endocrine resistance;ko04658//Th1 and Th2 cell differentiation;ko04330//Notch signaling pathway	K06051	GO:0031224//intrinsic component of membrane;GO:0044444//cytoplasmic part	GO:0019904//protein domain specific binding;GO:0046872//metal ion binding	GO:0001568//blood vessel development;GO:0002244//hematopoietic progenitor cell differentiation;GO:0007166//cell surface receptor signaling pathway;GO:0009880//embryonic pattern specification;GO:0009952//anterior/posterior pattern specification;GO:0021515//cell differentiation in spinal cord
ENSDARG00000099323	5	4	41	37	0.09	0.06	0.82	0.85	0.075	0.835	3.47681	7.33e-05	0.000921055	dlg2	PREDICTED: disks large homolog 2 isoform X18 [Danio rerio]	Environmental Information Processing;Cellular Processes;Human Diseases	Infectious diseases;Cellular community - eukaryotes;Signal transduction	ko05165//Human papillomavirus infection;ko04530//Tight junction;ko04390//Hippo signaling pathway	K12075	-	-	-
ENSDARG00000060849	144	249	900	684	1.67	2.58	11.79	10.38	2.125	11.085	2.38307	5.2e-13	2.8e-11	Dlgap4	PREDICTED: disks large-associated protein 4 [Danio rerio]	-	-	-	-	-	-	-
MSTRG.15631	906	1009	0	1	10.81	10.78	0	0.02	10.795	0.01	-10.0761	2.37e-13	1.35e-11	Dlgap4	PREDICTED: disks large-associated protein 4 [Danio rerio]	-	-	-	-	-	-	-
ENSDARG00000070425	134	190	324	249	0.79	1	2.15	1.91	0.895	2.03	1.18152	9.68e-05	0.00116939	Dll4	delta-like protein 4 precursor [Danio rerio]	Human Diseases;Environmental Information Processing;Organismal Systems	Immune system;Drug resistance;Cancers;Signal transduction	ko05200//Pathways in cancer;ko05224//Breast cancer;ko01522//Endocrine resistance;ko04658//Th1 and Th2 cell differentiation;ko04330//Notch signaling pathway	K06051	GO:0031224//intrinsic component of membrane	GO:0046872//metal ion binding	GO:0001525//angiogenesis;GO:0001935//endothelial cell proliferation;GO:0001946//lymphangiogenesis;GO:0007166//cell surface receptor signaling pathway;GO:0007389//pattern specification process;GO:0009966//regulation of signal transduction;GO:0010596//negative regulation of endothelial cell migration;GO:0021515//cell differentiation in spinal cord;GO:0022603//regulation of anatomical structure morp…
ENSDARG00000013125	52	35	353	154	1.27	0.77	9.78	4.94	1.02	7.36	2.85114	6.49e-07	1.32e-05	dlx1a	homeobox protein Dlx1a [Danio rerio]	-	-	-	-	GO:0043231//intracellular membrane-bounded organelle	GO:0003677//DNA binding	GO:0010468//regulation of gene expression;GO:0044707//single-multicellular organism process
ENSDARG00000079964	436	528	984	621	7.61	8.25	19.44	14.21	7.93	16.825	1.08521	2.29e-05	0.000327919	dlx2a	homeobox protein Dlx2a [Danio rerio]	-	-	-	-	GO:0043231//intracellular membrane-bounded organelle	GO:0003677//DNA binding	GO:0007399//nervous system development;GO:0010468//regulation of gene expression;GO:0014031//mesenchymal cell development
ENSDARG00000017174	30	50	122	94	0.59	0.87	2.7	2.41	0.73	2.555	1.80735	0.000251853	0.00269073	dlx2b	homeobox protein Dlx2b [Danio rerio]	-	-	-	-	GO:0043231//intracellular membrane-bounded organelle	GO:0003677//DNA binding	GO:0010468//regulation of gene expression;GO:0044707//single-multicellular organism process
ENSDARG00000035290	73	45	155	129	1.13	0.62	2.71	2.62	0.875	2.665	1.60678	0.00135773	0.0112852	dmrt3a	doublesex- and mab-3-related transcription factor 3a [Danio rerio]	-	-	-	-	-	-	-
ENSDARG00000099161	242	313	110	95	4.14	4.79	2.13	2.13	4.465	2.13	-1.06781	0.000980445	0.00860082	DNAAF4	dyslexia susceptibility 1 candidate gene 1 protein [Danio rerio]	-	-	-	-	-	-	GO:0003351//epithelial cilium movement;GO:0009798//axis specification
ENSDARG00000100115	265	179	75	51	0.7	0.42	0.23	0.18	0.56	0.205	-1.4498	0.00262128	0.0193138	Dnah1	PREDICTED: dynein heavy chain 1, axonemal [Danio rerio]	Human Diseases	Neurodegenerative diseases	ko05016//Huntington disease	K10408	GO:0005868//cytoplasmic dynein complex	GO:0003774//motor activity;GO:0032550//purine ribonucleoside binding	GO:0007018//microtubule-based movement
ENSDARG00000077384	112	125	25	30	0.55	0.55	0.14	0.19	0.55	0.165	-1.73697	0.000977369	0.00859104	DNAH11	PREDICTED: dynein heavy chain 11, axonemal [Danio rerio]	Human Diseases	Neurodegenerative diseases	ko05016//Huntington disease	K10408	GO:0005875//microtubule associated complex	GO:0003774//motor activity;GO:0032550//purine ribonucleoside binding	GO:0007018//microtubule-based movement
ENSDARG00000062630	196	156	34	37	0.75	0.53	0.15	0.19	0.64	0.17	-1.91254	8.21e-05	0.00101388	DNAH11	PREDICTED: dynein heavy chain 11, axonemal [Danio rerio]	Human Diseases	Neurodegenerative diseases	ko05016//Huntington disease	K10408	-	-	-
ENSDARG00000056888	50	50	195	88	0.14	0.12	0.6	0.32	0.13	0.46	1.82312	0.000808241	0.00732237	DNAH5	PREDICTED: dynein heavy chain 5, axonemal isoform X1 [Danio rerio]	Human Diseases	Neurodegenerative diseases	ko05016//Huntington disease	K10408	-	-	-
MSTRG.2117	1129	0	0	0	11.93	0	0	0	5.965	0.001	-12.5423	2.99e-07	6.58e-06	DNAJC16	PREDICTED: dnaJ homolog subfamily C member 16 [Danio rerio]	-	-	-	-	-	-	-
ENSDARG00000015123	9356	13280	3402	4647	280.9	356.78	115.55	182.77	318.84	149.16	-1.09597	0.00130299	0.0108957	DNASE1L3	PREDICTED: deoxyribonuclease I-like 3 isoform X1 [Danio rerio]	-	-	-	-	-	-	-
ENSDARG00000022813	142	106	10	26	1.92	1.29	0.15	0.46	1.605	0.305	-2.39569	0.0034975	0.0243178	dnd	dead end protein 1 [Danio rerio]	-	-	-	-	GO:0005634//nucleus;GO:0036464//cytoplasmic ribonucleoprotein granule	GO:0003729//mRNA binding;GO:0036094//small molecule binding	GO:0003006//developmental process involved in reproduction;GO:0003015//heart process;GO:0040012//regulation of locomotion;GO:0043488//regulation of mRNA stability;GO:0060149//negative regulation of posttranscriptional gene silencing
ENSDARG00000009281	6	2	129	67	0.06	0.02	1.58	0.95	0.04	1.265	4.98299	2.35e-08	6.55e-07	DNM1	dynamin-1 [Danio rerio]	Organismal Systems;Environmental Information Processing;Cellular Processes;Human Diseases	Transport and catabolism;Immune system;Signal transduction;Nervous system;Excretory system;Infectious diseases	ko04144//Endocytosis;ko04072//Phospholipase D signaling pathway;ko04666//Fc gamma R-mediated phagocytosis;ko05100//Bacterial invasion of epithelial cells;ko04721//Synaptic vesicle cycle;ko04961//Endocrine and other factor-regulated calcium reabsorption	K01528	-	GO:0032550//purine ribonucleoside binding	GO:0006898//receptor-mediated endocytosis
ENSDARG00000010042	32	27	206	95	0.25	0.19	1.78	0.95	0.22	1.365	2.63333	3.6e-06	6.23e-05	Dnm1	PREDICTED: dynamin 1a isoform X3 [Danio rerio]	Human Diseases;Organismal Systems;Environmental Information Processing;Cellular Processes	Immune system;Transport and catabolism;Signal transduction;Infectious diseases;Excretory system;Nervous system	ko04144//Endocytosis;ko04072//Phospholipase D signaling pathway;ko04666//Fc gamma R-mediated phagocytosis;ko05100//Bacterial invasion of epithelial cells;ko04721//Synaptic vesicle cycle;ko04961//Endocrine and other factor-regulated calcium reabsorption	K01528	-	GO:0032550//purine ribonucleoside binding	GO:0006898//receptor-mediated endocytosis
MSTRG.19834	0	0	15	28	0	0	0.17	0.37	0.001	0.27	8.07682	0.000596344	0.0056602	Dnm1	PREDICTED: dynamin 1a isoform X4 [Danio rerio]	Environmental Information Processing;Organismal Systems;Cellular Processes;Human Diseases	Transport and catabolism;Immune system;Nervous system;Excretory system;Infectious diseases;Signal transduction	ko04144//Endocytosis;ko04072//Phospholipase D signaling pathway;ko04666//Fc gamma R-mediated phagocytosis;ko05100//Bacterial invasion of epithelial cells;ko04721//Synaptic vesicle cycle;ko04961//Endocrine and other factor-regulated calcium reabsorption	K01528	-	GO:0032550//purine ribonucleoside binding	GO:0006898//receptor-mediated endocytosis
ENSDARG00000063159	6	2	94	37	0.07	0.02	1.25	0.57	0.045	0.91	4.33787	2.5e-05	0.000354932	dnm1l	PREDICTED: dynamin-1-like protein isoform X1 [Danio rerio]	Organismal Systems;Environmental Information Processing;Cellular Processes	Immune system;Cell growth and death;Signal transduction	ko04621//NOD-like receptor signaling pathway;ko04217//Necroptosis;ko04668//TNF signaling pathway;ko04214//Apoptosis - fly	K17065	-	GO:0017111//nucleoside-triphosphatase activity;GO:0036094//small molecule binding	-
ENSDARG00000005394	158	140	697	293	2.71	2.15	13.54	6.59	2.43	10.065	2.05032	1.35e-05	0.000205406	Dnmt3a	PREDICTED: DNA (cytosine-5-)-methyltransferase 3 alpha a isoform X1 [Danio rerio]	Metabolism;Human Diseases	Amino acid metabolism;Cancers;Global and overview maps	ko01100//Metabolic pathways;ko05206//MicroRNAs in cancer;ko00270//Cysteine and methionine metabolism	K17398	-	GO:0003676//nucleic acid binding;GO:0003824//catalytic activity	GO:0006305//DNA alkylation
ENSDARG00000057863	167	110	883	750	1.84	1.09	11.03	10.85	1.465	10.94	2.90064	2.84e-16	2.18e-14	DNMT3B	PREDICTED: DNA methyltransferase dnmt5 isoform X1 [Danio rerio]	Human Diseases;Metabolism	Amino acid metabolism;Global and overview maps;Cancers	ko01100//Metabolic pathways;ko05206//MicroRNAs in cancer;ko00270//Cysteine and methionine metabolism	K17399	-	GO:0003676//nucleic acid binding;GO:0016741//transferase activity, transferring one-carbon groups	GO:0003407//neural retina development;GO:0006306//DNA methylation;GO:0009653//anatomical structure morphogenesis;GO:0031060//regulation of histone methylation;GO:0042461//photoreceptor cell development
MSTRG.15058	904	1112	83	68	4.26	4.69	0.44	0.42	4.475	0.43	-3.37948	7.83e-42	2.39e-39	DNMT3B	PREDICTED: DNA methyltransferase dnmt5 isoform X1 [Danio rerio]	Metabolism;Human Diseases	Global and overview maps;Cancers;Amino acid metabolism	ko01100//Metabolic pathways;ko05206//MicroRNAs in cancer;ko00270//Cysteine and methionine metabolism	K17399	-	GO:0003676//nucleic acid binding;GO:0016741//transferase activity, transferring one-carbon groups	GO:0003407//neural retina development;GO:0006306//DNA methylation;GO:0009653//anatomical structure morphogenesis;GO:0031060//regulation of histone methylation;GO:0042461//photoreceptor cell development
ENSDARG00000108038	0	0	46	26	0	0	0.5	0.33	0.001	0.415	8.69697	1.52e-05	0.000227435	Dock2	PREDICTED: dedicator of cytokinesis protein 2 [Danio rerio]	Organismal Systems	Immune system	ko04062//Chemokine signaling pathway;ko04666//Fc gamma R-mediated phagocytosis	K12367	-	-	GO:0043087//regulation of GTPase activity
MSTRG.4882	0	0	25	9	0	0	0.54	0.22	0.001	0.38	8.56986	0.00293306	0.0211661	DOCK2	PREDICTED: dedicator of cytokinesis protein 2-like isoform X2 [Sinocyclocheilus anshuiensis]	Organismal Systems	Immune system	ko04062//Chemokine signaling pathway;ko04666//Fc gamma R-mediated phagocytosis	K12367	-	-	-
MSTRG.21815	460	629	132	97	5.84	7.14	1.89	1.61	6.49	1.75	-1.89086	4.31e-10	1.61e-08	DOCK7	PREDICTED: dedicator of cytokinesis protein 7 isoform X3 [Danio rerio]	-	-	-	-	-	-	GO:0035556//intracellular signal transduction
ENSDARG00000055225	193	125	718	304	1.21	0.7	5.08	2.49	0.955	3.785	1.98672	0.000140256	0.00162388	Dock8	PREDICTED: dedicator of cytokinesis protein 8 isoform X1 [Danio rerio]	-	-	-	-	-	-	GO:0035556//intracellular signal transduction
ENSDARG00000016311	247	150	749	507	1.45	0.79	4.96	3.89	1.12	4.425	1.98218	1.46e-06	2.73e-05	DOCK9	PREDICTED: dedicator of cytokinesis protein 9 isoform X2 [Danio rerio]	-	-	-	-	-	-	-
MSTRG.24776	1488	1197	562	380	50.93	36.66	21.76	17.04	43.795	19.4	-1.17471	8.72e-05	0.00106699	DOCK9	PREDICTED: dedicator of cytokinesis protein 9, partial [Danio rerio]	-	-	-	-	-	-	GO:0043087//regulation of GTPase activity
ENSDARG00000114086	1868	1673	664	616	9.31	7.46	3.74	4.02	8.385	3.88	-1.11175	1.22e-06	2.33e-05	DOCK9	PREDICTED: dedicator of cytokinesis protein 9-like isoform X2 [Sinocyclocheilus anshuiensis]	-	-	-	-	-	-	-
MSTRG.12945	0	0	46	42	0	0	1.88	1.98	0.001	1.93	10.9144	1.89e-06	3.44e-05	Dolpp1	PREDICTED: dolichyldiphosphatase 1-like [Cyprinus carpio]	Metabolism	Glycan biosynthesis and metabolism	ko00510//N-Glycan biosynthesis	K07252	-	-	-
MSTRG.7172	277	330	840	329	1.04	1.11	3.58	1.62	1.075	2.6	1.27417	0.00614732	0.0380061	DOPEY1	PREDICTED: protein dopey-1 isoform X3 [Danio rerio]	-	-	-	-	-	-	-
ENSDARG00000079420	3300	4279	929	1399	30.11	34.93	9.59	16.72	32.52	13.155	-1.30572	0.000471318	0.00460661	DPP4	dipeptidyl-peptidase 4 [Danio rerio]	Organismal Systems	Digestive system	ko04974//Protein digestion and absorption	K01278	-	-	-
ENSDARG00000078468	118	98	502	332	1.2	0.89	5.77	4.42	1.045	5.095	2.28558	1.48e-11	6.6e-10	DPP4	PREDICTED: dipeptidyl peptidase 4 [Danio rerio]	Organismal Systems	Digestive system	ko04974//Protein digestion and absorption	K01278	-	-	-
MSTRG.10873	293	378	1351	867	2.42	2.8	12.65	9.4	2.61	11.025	2.07866	1.4e-15	1e-13	dpyd	dihydropyrimidine dehydrogenase [NADP(+)] [Danio rerio]	Metabolism	Metabolism of other amino acids;Nucleotide metabolism;Xenobiotics biodegradation and metabolism;Global and overview maps;Metabolism of cofactors and vitamins	ko01100//Metabolic pathways;ko00240//Pyrimidine metabolism;ko00983//Drug metabolism - other enzymes;ko00410//beta-Alanine metabolism;ko00770//Pantothenate and CoA biosynthesis	K00207	-	GO:0016628//oxidoreductase activity, acting on the CH-CH group of donors, NAD or NADP as acceptor;GO:0016635//oxidoreductase activity, acting on the CH-CH group of donors, quinone or related compound as acceptor;GO:0036094//small molecule binding;GO:0043169//cation binding;GO:0051536//iron-sulfur cluster binding	GO:0008652//cellular amino acid biosynthetic process;GO:0009174//pyrimidine ribonucleoside monophosphate biosynthetic process;GO:0046104//thymidine metabolic process
ENSDARG00000002587	583	588	1425	834	6.07	5.48	16.78	11.37	5.775	14.075	1.28524	3.63e-06	6.27e-05	dpysl3	dihydropyrimidinase-related protein 3 [Danio rerio]	-	-	-	-	GO:0043005//neuron projection;GO:0044424//intracellular part	GO:0016810//hydrolase activity, acting on carbon-nitrogen (but not peptide) bonds	GO:0006206//pyrimidine nucleobase metabolic process;GO:0007409//axonogenesis
ENSDARG00000059311	120	132	237	174	1.02	1	2.27	1.93	1.01	2.1	1.05603	0.000439317	0.00433576	DPYSL5	Dihydropyrimidinase-like 5b [Danio rerio]	-	-	-	-	GO:0044424//intracellular part	GO:0016787//hydrolase activity	-
ENSDARG00000077461	2007	2386	646	754	23.74	25.25	8.64	11.68	24.495	10.16	-1.26959	2.01e-06	3.65e-05	DQX1	DEAD/H (Asp-Glu-Ala-Asp/His) box polypeptide 32 [Danio rerio]	-	-	-	-	-	-	-
ENSDARG00000024865	107	88	291	126	0.5	0.37	1.53	0.77	0.435	1.15	1.40255	0.0069663	0.04203	DSCAM	Down syndrome cell adhesion molecule a precursor [Danio rerio]	-	-	-	-	GO:0016021//integral component of membrane	-	-
ENSDARG00000028118	9	7	71	47	0.04	0.03	0.37	0.28	0.035	0.325	3.21501	8.97e-06	0.000141382	DSCAM	PREDICTED: Down syndrome cell adhesion molecule homolog isoform X1 [Danio rerio]	-	-	-	-	GO:0016020//membrane;GO:0043005//neuron projection	-	GO:0007155//cell adhesion;GO:0007610//behavior;GO:0008038//neuron recognition;GO:0009886//post-embryonic morphogenesis;GO:0042325//regulation of phosphorylation;GO:0045773//positive regulation of axon extension
ENSDARG00000045959	9	17	103	61	0.1	0.17	1.29	0.88	0.135	1.085	3.00666	7.31e-06	0.00011814	DSCAM	PREDICTED: granulocyte colony-stimulating factor receptor isoform X1 [Danio rerio]	Organismal Systems;Environmental Information Processing;Human Diseases	Immune system;Signaling molecules and interaction;Cancers;Signal transduction	ko05200//Pathways in cancer;ko04151//PI3K-Akt signaling pathway;ko04060//Cytokine-cytokine receptor interaction;ko04630//Jak-STAT signaling pathway;ko04640//Hematopoietic cell lineage	K05061	-	GO:0004888//transmembrane signaling receptor activity	GO:0030851//granulocyte differentiation
MSTRG.10601	8311	9461	3667	3215	60.16	61.29	30.03	30.49	60.725	30.26	-1.00488	2.54e-15	1.76e-13	DSP	PREDICTED: desmoplakin isoform X1 [Danio rerio]	Human Diseases	Cardiovascular diseases	ko05412//Arrhythmogenic right ventricular cardiomyopathy (ARVC)	K10381	-	-	-
ENSDARG00000022309	637	558	224	195	2.7	2.11	1.07	1.08	2.405	1.075	-1.1617	3.7e-05	0.000502964	Dsp	PREDICTED: desmoplakin isoform X2 [Danio rerio]	Human Diseases	Cardiovascular diseases	ko05412//Arrhythmogenic right ventricular cardiomyopathy (ARVC)	K10381	-	-	-
MSTRG.3924	1067	1015	2650	1243	5.91	5.03	16.59	9.01	5.47	12.8	1.22653	0.000594636	0.00564785	DST	PREDICTED: dystonin [Danio rerio]	-	-	-	-	-	-	-
ENSDARG00000115956	38	35	204	117	0.19	0.16	1.17	0.78	0.175	0.975	2.47805	1.91e-07	4.4e-06	Dst	PREDICTED: dystonin-like [Sinocyclocheilus grahami]	-	-	-	-	-	-	-
MSTRG.17173	823	805	193	148	9.02	7.9	2.39	2.13	8.46	2.26	-1.90433	1.77e-15	1.25e-13	Duox1	PREDICTED: dual oxidase 1 [Danio rerio]	Organismal Systems;Environmental Information Processing	Immune system;Endocrine system;Signal transduction	ko04013//MAPK signaling pathway - fly;ko04918//Thyroid hormone synthesis;ko04624//Toll and Imd signaling pathway	K13411	GO:0031224//intrinsic component of membrane	GO:0003824//catalytic activity;GO:0016209//antioxidant activity;GO:0046872//metal ion binding;GO:0046906//tetrapyrrole binding	GO:0006950//response to stress;GO:0009620//response to fungus;GO:0042743//hydrogen peroxide metabolic process;GO:0044710//single-organism metabolic process
MSTRG.17172	207	205	7	28	3.53	3.13	0.14	0.63	3.33	0.385	-3.11259	0.000279826	0.00295002	Duoxa2	PREDICTED: dual oxidase maturation factor 1 [Danio rerio]	Organismal Systems	Endocrine system	ko04918//Thyroid hormone synthesis	K17232	GO:0031224//intrinsic component of membrane	-	GO:0008104//protein localization
MSTRG.3839	50	49	90	95	1.76	1.54	3.58	4.38	1.65	3.98	1.2703	0.0054048	0.0342452	DUSP13	PREDICTED: dual specificity protein phosphatase 13-like, partial [Danio rerio]	-	-	-	-	-	-	-
ENSDARG00000078598	9	10	80	90	0.12	0.12	1.24	1.62	0.12	1.43	3.57491	2.76e-08	7.59e-07	DUSP14	PREDICTED: dual specificity protein phosphatase 18 [Danio rerio]	-	-	-	-	-	-	-
ENSDARG00000039850	52	51	90	90	1.24	1.09	2.44	2.82	1.165	2.63	1.17473	0.00851439	0.0490197	dusp22b	dual specificity protein phosphatase 22-B [Danio rerio]	-	-	-	-	GO:0043231//intracellular membrane-bounded organelle	GO:0004721//phosphoprotein phosphatase activity	GO:0006796//phosphate-containing compound metabolic process;GO:0044699//single-organism process;GO:0050794//regulation of cellular process
ENSDARG00000089245	35	46	83	76	1.32	1.55	3.54	3.75	1.435	3.645	1.34487	0.00467826	0.030616	Dusp23	dual specificity protein phosphatase 23 [Danio rerio]	-	-	-	-	-	GO:0004721//phosphoprotein phosphatase activity	GO:0006470//protein dephosphorylation
ENSDARG00000116119	0	0	15	19	0	0	0.2	0.3	0.001	0.25	7.96578	0.00154488	0.012551	DUSP26	PREDICTED: dual specificity protein phosphatase 13-like, partial [Danio rerio]	-	-	-	-	-	-	-
ENSDARG00000061255	16	27	125	79	0.13	0.19	1.13	0.83	0.16	0.98	2.61471	4.86e-06	8.16e-05	Dusp3	PREDICTED: dual specificity protein phosphatase 3 [Danio rerio]	Environmental Information Processing	Signal transduction	ko04010//MAPK signaling pathway	K17614	-	-	-
MSTRG.6983	159	124	269	195	2.11	1.47	4.04	3.39	1.79	3.715	1.0534	0.00354079	0.0245604	DYNC1I1	PREDICTED: cytoplasmic dynein 1 intermediate chain 1 isoform X4 [Danio rerio]	Human Diseases;Organismal Systems;Cellular Processes	Excretory system;Infectious diseases;Transport and catabolism	ko04145//Phagosome;ko05132//Salmonella infection;ko04962//Vasopressin-regulated water reabsorption	K10415	GO:0030286//dynein complex	-	GO:0007017//microtubule-based process
MSTRG.7866	0	525	0	0	0	8.15	0	0	4.075	0.001	-11.9926	2.25e-06	4.03e-05	Eapp	E2F-associated phosphoprotein [Danio rerio]	-	-	-	-	-	-	-
ENSDARG00000092635	0	0	11	16	0	0	0.63	1.06	0.001	0.845	9.72281	0.00507754	0.0325959	Ebf1	PREDICTED: transcription factor COE1-like isoform X2 [Danio rerio]	-	-	-	-	-	-	-
ENSDARG00000062487	53	42	124	77	0.85	0.6	2.25	1.62	0.725	1.935	1.41628	0.00503707	0.0324312	ECM2	extracellular matrix protein 2-like precursor [Danio rerio]	-	-	-	-	-	-	-
ENSDARG00000071549	0	3	176	202	0	0.03	2.04	2.7	0.015	2.37	7.30378	1.54e-13	8.95e-12	ECM2	PREDICTED: extracellular matrix protein 2 [Danio rerio]	-	-	-	-	-	-	-
MSTRG.9136	694	487	162	202	9.32	5.85	2.46	3.55	7.585	3.005	-1.33578	0.00213987	0.0164061	edc4	PREDICTED: enhancer of mRNA-decapping protein 4 isoform X1 [Danio rerio]	Genetic Information Processing	Folding, sorting and degradation	ko03018//RNA degradation	K12616	GO:0036464//cytoplasmic ribonucleoprotein granule;GO:0043231//intracellular membrane-bounded organelle	-	-
ENSDARG00000093413	33	55	148	118	0.24	0.36	1.21	1.12	0.3	1.165	1.9573	2.13e-05	0.000308168	EDIL3	PREDICTED: EGF-like repeat and discoidin I-like domain-containing protein 3 isoform X1 [Danio rerio]	-	-	-	-	-	GO:0046872//metal ion binding	-
ENSDARG00000045803	629	578	180	184	3.48	2.86	1.13	1.33	3.17	1.23	-1.36582	3.29e-06	5.73e-05	Edil3	PREDICTED: milk fat globule-EGF factor 8 protein b isoform X1 [Danio rerio]	-	-	-	-	-	-	-
ENSDARG00000011876	139	154	304	186	2.79	2.77	6.9	4.89	2.78	5.895	1.08441	0.00131757	0.0109966	EDNRA	endothelin-1 receptor precursor [Danio rerio]	Organismal Systems;Environmental Information Processing;Human Diseases	Endocrine system;Circulatory system;Cancers;Signal transduction;Signaling molecules and interaction	ko05200//Pathways in cancer;ko04080//Neuroactive ligand-receptor interaction;ko04024//cAMP signaling pathway;ko04020//Calcium signaling pathway;ko04022//cGMP - PKG signaling pathway;ko04270//Vascular smooth muscle contraction;ko04924//Renin secretion	K04197	GO:0031224//intrinsic component of membrane	GO:0008528//G-protein coupled peptide receptor activity	GO:0007166//cell surface receptor signaling pathway;GO:0043269//regulation of ion transport;GO:0048731//system development;GO:0050880//regulation of blood vessel size
ENSDARG00000089334	7	6	102	62	0.14	0.11	2.3	1.62	0.125	1.96	3.97085	1.78e-08	5.16e-07	EDNRB	endothelin B receptor precursor [Danio rerio]	Environmental Information Processing;Organismal Systems;Human Diseases	Signaling molecules and interaction;Cancers;Signal transduction;Endocrine system	ko05200//Pathways in cancer;ko04080//Neuroactive ligand-receptor interaction;ko04020//Calcium signaling pathway;ko04022//cGMP - PKG signaling pathway;ko04926//Relaxin signaling pathway;ko04916//Melanogenesis	K04198	GO:0031224//intrinsic component of membrane	GO:0008528//G-protein coupled peptide receptor activity	GO:0007166//cell surface receptor signaling pathway;GO:0008015//blood circulation;GO:0048731//system development;GO:0050931//pigment cell differentiation
MSTRG.10384	2771	1	0	2	281.1	0.09	0	0.27	140.595	0.135	-10.0244	0.00842063	0.0485984	eef1a	elongation factor 1a, partial [Danio rerio]	Genetic Information Processing;Human Diseases	Translation;Infectious diseases	ko03013//RNA transport;ko05134//Legionellosis	K03231	GO:0044424//intracellular part	GO:0017111//nucleoside-triphosphatase activity;GO:0032550//purine ribonucleoside binding	GO:0010467//gene expression;GO:0034645//cellular macromolecule biosynthetic process
ENSDARG00000039502	3	6	43	37	0.04	0.08	0.69	0.69	0.06	0.69	3.52356	8.38e-05	0.00103331	EEF1A1	eukaryotic translation elongation factor 1 alpha 1-like [Danio rerio]	Genetic Information Processing;Human Diseases	Translation;Infectious diseases	ko03013//RNA transport;ko05134//Legionellosis	K03231	GO:0044424//intracellular part	GO:0008135//translation factor activity, RNA binding;GO:0017111//nucleoside-triphosphatase activity;GO:0032550//purine ribonucleoside binding	GO:0010467//gene expression;GO:0034645//cellular macromolecule biosynthetic process
MSTRG.11628	0	0	347	0	0	0	39.16	0	0.001	19.58	14.2571	1.81e-06	3.32e-05	EEF2	eukaryotic translation elongation factor 2, partial [Gekko hokouensis]	Organismal Systems;Environmental Information Processing	Signal transduction;Endocrine system	ko04921//Oxytocin signaling pathway;ko04152//AMPK signaling pathway	K03234	GO:0016020//membrane;GO:0016234//inclusion body;GO:0030529//intracellular ribonucleoprotein complex;GO:0031988//membrane-bounded vesicle;GO:0043231//intracellular membrane-bounded organelle;GO:0044444//cytoplasmic part	GO:0008135//translation factor activity, RNA binding;GO:0017111//nucleoside-triphosphatase activity;GO:0019900//kinase binding;GO:0032550//purine ribonucleoside binding	GO:0006417//regulation of translation;GO:0017182//peptidyl-diphthamide metabolic process;GO:0030097//hemopoiesis;GO:0051704//multi-organism process
MSTRG.14398	1274	1578	3	0	26.63	29.52	0.07	0	28.075	0.035	-9.64772	1.33e-27	2.57e-25	EEF2	eukaryotic translation elongation factor 2a, tandem duplicate 1 [Danio rerio]	Organismal Systems;Environmental Information Processing	Endocrine system;Signal transduction	ko04921//Oxytocin signaling pathway;ko04152//AMPK signaling pathway	K03234	-	GO:0008135//translation factor activity, RNA binding;GO:0017111//nucleoside-triphosphatase activity;GO:0032550//purine ribonucleoside binding	GO:0009410//response to xenobiotic stimulus;GO:0010467//gene expression;GO:0034645//cellular macromolecule biosynthetic process;GO:0044767//single-organism developmental process
ENSDARG00000035256	260	231	1026	641	2.31	1.84	10.33	7.47	2.075	8.9	2.10069	1.26e-12	6.46e-11	EEF2	PREDICTED: elongation factor 2 [Danio rerio]	Organismal Systems;Environmental Information Processing	Endocrine system;Signal transduction	ko04921//Oxytocin signaling pathway;ko04152//AMPK signaling pathway	K03234	GO:0016020//membrane;GO:0016234//inclusion body;GO:0030529//intracellular ribonucleoprotein complex;GO:0031988//membrane-bounded vesicle;GO:0043231//intracellular membrane-bounded organelle	GO:0008135//translation factor activity, RNA binding;GO:0017111//nucleoside-triphosphatase activity;GO:0019900//kinase binding;GO:0032550//purine ribonucleoside binding;GO:0090079//translation regulator activity, nucleic acid binding	GO:0006417//regulation of translation;GO:0030097//hemopoiesis
MSTRG.2477	138	111	511	268	1.58	1.14	6.64	4.03	1.36	5.335	1.97188	2.73e-06	4.82e-05	EFCC1	PREDICTED: EF-hand and coiled-coil domain-containing protein 1 [Danio rerio]	-	-	-	-	-	-	-
MSTRG.13377	9294	10616	1491	3233	129.97	132.84	23.59	59.23	131.405	41.41	-1.66597	0.000810241	0.00733796	Efemp2	EGF containing fibulin-like extracellular matrix protein 2b precursor [Danio rerio]	-	-	-	-	-	-	-
MSTRG.11008	0	9	131	77	0	0.09	1.66	1.13	0.045	1.395	4.9542	0.000166001	0.00187891	efna2	ephrin-A2 precursor [Danio rerio]	Human Diseases;Organismal Systems;Environmental Information Processing	Development;Cancers;Signal transduction	ko04151//PI3K-Akt signaling pathway;ko04010//MAPK signaling pathway;ko04015//Rap1 signaling pathway;ko04014//Ras signaling pathway;ko05206//MicroRNAs in cancer;ko04360//Axon guidance	K05462	GO:0031224//intrinsic component of membrane	-	GO:0007169//transmembrane receptor protein tyrosine kinase signaling pathway;GO:0030154//cell differentiation;GO:0048731//system development
ENSDARG00000074050	1186	1091	393	461	25.84	21.27	9.69	13.16	23.555	11.425	-1.04384	0.000660636	0.00617235	efnb2a	ephrin-B2b precursor [Danio rerio]	Organismal Systems	Development	ko04360//Axon guidance	K05463	-	-	-
MSTRG.5368	54	78	205	140	0.33	0.42	1.41	1.12	0.375	1.265	1.75417	1.41e-05	0.000212798	EGF	PREDICTED: pro-epidermal growth factor isoform X2 [Danio rerio]	Cellular Processes;Environmental Information Processing;Human Diseases	Signal transduction;Cell motility;Cancers;Infectious diseases;Cellular community - eukaryotes;Drug resistance	ko05200//Pathways in cancer;ko04151//PI3K-Akt signaling pathway;ko05165//Human papillomavirus infection;ko04010//MAPK signaling pathway;ko04810//Regulation of actin cytoskeleton;ko04510//Focal adhesion;ko04015//Rap1 signaling pathway;ko04014//Ras signaling pathway;ko04072//Phospholipase D signaling pathway;ko05226//Gastric cancer;ko05224//Breast cancer;ko04630//Jak-STAT signaling pathway;ko04068/…	K04357	GO:0031224//intrinsic component of membrane	GO:0046872//metal ion binding	GO:0048513//animal organ development
ENSDARG00000042826	1340	1577	288	486	27.51	28.97	6.69	13.07	28.24	9.88	-1.51516	0.00044928	0.00441915	egr2b	early growth response protein 2b [Danio rerio]	Organismal Systems;Human Diseases	Cancers;Infectious diseases;Immune system	ko05166//HTLV-I infection;ko05203//Viral carcinogenesis;ko05161//Hepatitis B;ko04625//C-type lectin receptor signaling pathway	K12496	GO:0043231//intracellular membrane-bounded organelle	GO:0003676//nucleic acid binding;GO:0043169//cation binding	GO:0010468//regulation of gene expression;GO:0034645//cellular macromolecule biosynthetic process;GO:0044763//single-organism cellular process;GO:0048513//animal organ development;GO:0048859//formation of anatomical boundary;GO:0050794//regulation of cellular process
ENSDARG00000079895	59	117	311	312	0.33	0.59	1.97	2.29	0.46	2.13	2.21115	6.68e-07	1.35e-05	EHBP1L1	PREDICTED: EH domain-binding protein 1-like protein 1 isoform X1 [Sinocyclocheilus grahami]	-	-	-	-	-	-	-
ENSDARG00000057353	37	36	330	129	0.19	0.16	1.91	0.86	0.175	1.385	2.98446	3.03e-07	6.64e-06	EHBP1L1	PREDICTED: uncharacterized protein ehbp1l1a isoform X1 [Danio rerio]	-	-	-	-	-	-	-
ENSDARG00000040362	264	377	1817	1244	2.61	3.34	20.34	16.12	2.975	18.23	2.61535	3.52e-24	5.48e-22	Ehd2	EH domain-containing protein 2 [Danio rerio]	Cellular Processes	Transport and catabolism	ko04144//Endocytosis	K12469	-	GO:0032550//purine ribonucleoside binding;GO:0046872//metal ion binding	GO:0016192//vesicle-mediated transport
ENSDARG00000017439	2346	2858	649	923	26.9	29.33	8.42	13.87	28.115	11.145	-1.33494	0.000135515	0.00157733	Eif4b	eukaryotic translation initiation factor 4B [Danio rerio]	Environmental Information Processing;Genetic Information Processing;Human Diseases	Cancers;Translation;Signal transduction	ko04151//PI3K-Akt signaling pathway;ko05205//Proteoglycans in cancer;ko04150//mTOR signaling pathway;ko03013//RNA transport	K03258	-	GO:0097159//organic cyclic compound binding	-
MSTRG.10853	1537	1218	499	193	7.05	5	2.59	1.16	6.025	1.875	-1.68407	0.00048258	0.00470444	EIF4G1	PREDICTED: eukaryotic translation initiation factor 4 gamma 1 isoform X1 [Danio rerio]	Genetic Information Processing;Human Diseases	Translation;Cardiovascular diseases	ko03013//RNA transport;ko05416//Viral myocarditis	K03260	-	GO:0003676//nucleic acid binding	-
ENSDARG00000040732	277	287	82	110	5.11	4.74	1.71	2.66	4.925	2.185	-1.17249	0.00608729	0.0376793	elavl2	ELAV-like protein 2 [Danio rerio]	-	-	-	-	-	GO:0003729//mRNA binding	-
MSTRG.23914	93	54	545	301	0.55	0.28	3.63	2.32	0.415	2.975	2.84171	1.13e-08	3.38e-07	Elavl4	ELAV-like protein 4 isoform 3 [Danio rerio]	-	-	-	-	GO:0032991//macromolecular complex;GO:0044423//virion part	GO:0003676//nucleic acid binding;GO:0036094//small molecule binding	-
ENSDARG00000077982	56	45	179	157	0.79	0.57	2.87	2.91	0.68	2.89	2.08746	3e-07	6.59e-06	Elf3	PREDICTED: ETS-related transcription factor Elf-3 [Danio rerio]	-	-	-	-	-	GO:0003677//DNA binding;GO:0003700//transcription factor activity, sequence-specific DNA binding	GO:0009987//cellular process;GO:0010468//regulation of gene expression
ENSDARG00000055400	15	19	83	60	0.36	0.41	2.26	1.89	0.385	2.075	2.43018	2.46e-05	0.00035062	ELMO1	PREDICTED: engulfment and cell motility protein 1-like isoform X1 [Danio rerio]	-	-	-	-	-	-	-
ENSDARG00000062056	12	24	111	65	0.21	0.38	2.23	1.51	0.295	1.87	2.66425	5.26e-05	0.000688461	ELMOD1	ELMO domain-containing protein 1 [Danio rerio]	-	-	-	-	-	-	-
MSTRG.909	134	120	395	322	1.58	1.27	5.28	4.99	1.425	5.135	1.8494	8.39e-11	3.48e-09	Elmod2	PREDICTED: ELMO domain-containing protein 2 isoform X1 [Danio rerio]	-	-	-	-	-	-	-
MSTRG.15162	12	4024	7	6	0.1	29.68	0.07	0.06	14.89	0.065	-7.83969	0.00106981	0.00924587	EMC1	PREDICTED: ER membrane protein complex subunit 1 isoform X1 [Danio rerio]	-	-	-	-	GO:0043234//protein complex	-	-
MSTRG.24075	978	988	143	189	48.45	43.8	8.01	12.27	46.125	10.14	-2.18549	2.46e-10	9.46e-09	EMILIN1	PREDICTED: EMILIN-3 [Danio rerio]	-	-	-	-	-	-	-
MSTRG.14851	1621	1694	475	384	11.52	10.78	3.82	3.58	11.15	3.7	-1.59145	2.02e-20	2.36e-18	EMILIN3	PREDICTED: EMILIN-3 [Danio rerio]	-	-	-	-	-	-	-
ENSDARG00000008808	25	80	179	133	0.21	0.59	1.67	1.44	0.4	1.555	1.95884	0.00385881	0.0262399	EML1	echinoderm microtubule-associated protein-like 2 [Danio rerio]	-	-	-	-	-	-	-
MSTRG.8313	264	178	444	372	2.14	1.29	4.06	3.94	1.715	4	1.22179	0.000875652	0.00783585	EML1	PREDICTED: echinoderm microtubule-associated protein-like 1 isoform X3 [Danio rerio]	-	-	-	-	-	-	GO:0009416//response to light stimulus
MSTRG.6138	252	192	604	439	2.95	2.01	8.01	6.74	2.48	7.375	1.5723	1.07e-06	2.08e-05	EML1	PREDICTED: echinoderm microtubule-associated protein-like 2 isoform X1 [Danio rerio]	-	-	-	-	-	-	-
ENSDARG00000109443	114	45	5	13	1.18	0.42	0.06	0.18	0.8	0.12	-2.73697	0.00863736	0.0496299	Eml4	PREDICTED: LOW QUALITY PROTEIN: echinoderm microtubule-associated protein-like 4 [Danio rerio]	Human Diseases	Cancers	ko05200//Pathways in cancer;ko05223//Non-small cell lung cancer	K15420	-	-	-
ENSDARG00000053517	17	5	82	49	0.09	0.02	0.48	0.34	0.055	0.41	2.89812	0.00174612	0.0139234	EML5	PREDICTED: echinoderm microtubule-associated protein-like 5 isoform X4 [Danio rerio]	-	-	-	-	-	-	-
ENSDARG00000039569	26	31	130	74	0.63	0.67	3.54	2.33	0.65	2.935	2.17485	4e-05	0.000540641	emx1	homeobox protein EMX1 [Danio rerio]	-	-	-	-	GO:0043231//intracellular membrane-bounded organelle	GO:0003677//DNA binding	GO:0010468//regulation of gene expression;GO:0044707//single-multicellular organism process
ENSDARG00000098730	102	134	301	232	2.57	3.02	8.59	7.67	2.795	8.13	1.54041	3.1e-07	6.77e-06	EN1	homeobox protein engrailed-1 [Danio rerio]	Environmental Information Processing	Signal transduction	ko04341//Hedgehog signaling pathway - fly	K09319	GO:0043231//intracellular membrane-bounded organelle	GO:0003677//DNA binding	GO:0010468//regulation of gene expression;GO:0030182//neuron differentiation
ENSDARG00000032049	10	19	274	1085	0.11	0.18	3.33	15.25	0.145	9.29	6.00155	8.34e-13	4.36e-11	Enah	PREDICTED: protein enabled homolog [Sinocyclocheilus rhinocerous]	Cellular Processes;Organismal Systems	Cell motility;Development	ko04810//Regulation of actin cytoskeleton;ko04360//Axon guidance	K05746	-	-	GO:0006810//transport
ENSDARG00000014321	21	44	165	148	0.14	0.26	1.25	1.29	0.2	1.27	2.66676	5.3e-07	1.09e-05	eng1a	Eng1a protein [Danio rerio]	Environmental Information Processing	Signal transduction	ko04341//Hedgehog signaling pathway - fly	K09319	GO:0043231//intracellular membrane-bounded organelle	GO:0003677//DNA binding	GO:0010468//regulation of gene expression;GO:0044707//single-multicellular organism process
ENSDARG00000022456	428	481	2585	3488	6.66	6.7	45.5	71.09	6.68	58.295	3.12545	2.36e-23	3.45e-21	ENO1	Enolase 1, (alpha) [Danio rerio]	Genetic Information Processing;Metabolism;Environmental Information Processing	Global and overview maps;Signal transduction;Carbohydrate metabolism;Folding, sorting and degradation	ko01100//Metabolic pathways;ko04066//HIF-1 signaling pathway;ko01200//Carbon metabolism;ko03018//RNA degradation;ko01230//Biosynthesis of amino acids;ko00010//Glycolysis / Gluconeogenesis	K01689	GO:0044445//cytosolic part	GO:0016836//hydro-lyase activity;GO:0046872//metal ion binding	-
MSTRG.15195	560	671	1202	1226	5.92	6.34	14.36	16.96	6.13	15.66	1.35313	2.11e-10	8.24e-09	ENO1	PREDICTED: alpha-enolase isoform X1 [Danio rerio]	Genetic Information Processing;Environmental Information Processing;Metabolism	Folding, sorting and degradation;Signal transduction;Global and overview maps;Carbohydrate metabolism	ko01100//Metabolic pathways;ko04066//HIF-1 signaling pathway;ko01200//Carbon metabolism;ko03018//RNA degradation;ko01230//Biosynthesis of amino acids;ko00010//Glycolysis / Gluconeogenesis	K01689	GO:0044445//cytosolic part	GO:0016836//hydro-lyase activity;GO:0046872//metal ion binding	-
ENSDARG00000014287	6	7	232	173	0.1	0.1	4.29	3.7	0.1	3.995	5.32012	2.19e-21	2.72e-19	ENO2	gamma-enolase [Danio rerio]	Genetic Information Processing;Metabolism;Environmental Information Processing	Folding, sorting and degradation;Global and overview maps;Signal transduction;Carbohydrate metabolism	ko01100//Metabolic pathways;ko04066//HIF-1 signaling pathway;ko01200//Carbon metabolism;ko03018//RNA degradation;ko01230//Biosynthesis of amino acids;ko00010//Glycolysis / Gluconeogenesis	K01689	-	GO:0016836//hydro-lyase activity;GO:0046872//metal ion binding	GO:0006090//pyruvate metabolic process
ENSDARG00000039007	898	1096	3019	2731	13.69	14.95	52.06	54.53	14.32	53.295	1.89597	2.09e-32	4.89e-30	ENO3	beta-enolase [Danio rerio]	Genetic Information Processing;Environmental Information Processing;Metabolism	Folding, sorting and degradation;Carbohydrate metabolism;Global and overview maps;Signal transduction	ko01100//Metabolic pathways;ko04066//HIF-1 signaling pathway;ko01200//Carbon metabolism;ko03018//RNA degradation;ko01230//Biosynthesis of amino acids;ko00010//Glycolysis / Gluconeogenesis	K01689	GO:0044445//cytosolic part	GO:0016836//hydro-lyase activity;GO:0046872//metal ion binding	GO:0006090//pyruvate metabolic process
MSTRG.8053	41	35	171	122	0.56	0.43	2.64	2.18	0.495	2.41	2.28353	1.46e-07	3.48e-06	eno4	PREDICTED: enolase 4 isoform X1 [Danio rerio]	Metabolism;Environmental Information Processing;Genetic Information Processing	Folding, sorting and degradation;Carbohydrate metabolism;Signal transduction;Global and overview maps	ko01100//Metabolic pathways;ko04066//HIF-1 signaling pathway;ko01200//Carbon metabolism;ko03018//RNA degradation;ko01230//Biosynthesis of amino acids;ko00010//Glycolysis / Gluconeogenesis	K01689	-	GO:0016836//hydro-lyase activity;GO:0046872//metal ion binding	GO:0006090//pyruvate metabolic process
ENSDARG00000057064	73	107	199	161	0.7	0.92	2.17	2.03	0.81	2.1	1.3744	0.000170564	0.00192228	ENPEP	glutamyl aminopeptidase [Danio rerio]	Organismal Systems	Endocrine system	ko04614//Renin-angiotensin system	K11141	-	GO:0046914//transition metal ion binding;GO:0070011//peptidase activity, acting on L-amino acid peptides	GO:0019538//protein metabolic process
MSTRG.11940	4	22	161	41	0.04	0.17	1.61	0.47	0.105	1.04	3.30812	0.00276427	0.0201639	ENPP1	PREDICTED: ectonucleotide pyrophosphatase/phosphodiesterase family member 1 isoform X1 [Danio rerio]	Metabolism	Global and overview maps;Carbohydrate metabolism;Metabolism of cofactors and vitamins;Nucleotide metabolism	ko01100//Metabolic pathways;ko00230//Purine metabolism;ko00240//Pyrimidine metabolism;ko00760//Nicotinate and nicotinamide metabolism;ko00500//Starch and sucrose metabolism;ko00770//Pantothenate and CoA biosynthesis;ko00740//Riboflavin metabolism	K01513	GO:0016020//membrane	GO:0004527//exonuclease activity;GO:0016462//pyrophosphatase activity;GO:0038024//cargo receptor activity;GO:0043169//cation binding;GO:0097159//organic cyclic compound binding	GO:0002376//immune system process;GO:0030278//regulation of ossification;GO:0072505//divalent inorganic anion homeostasis
ENSDARG00000040469	4	6	71	48	0.04	0.05	0.82	0.64	0.045	0.73	4.0199	6.46e-07	1.31e-05	enpp6	ectonucleotide pyrophosphatase/phosphodiesterase family member 6 precursor [Danio rerio]	Metabolism	Lipid metabolism	ko00565//Ether lipid metabolism	K08743	GO:0031224//intrinsic component of membrane	GO:0008081//phosphoric diester hydrolase activity	GO:0006629//lipid metabolic process;GO:0042439//ethanolamine-containing compound metabolic process
ENSDARG00000035506	7	14	44	50	0.08	0.14	0.55	0.73	0.11	0.64	2.54057	0.00106821	0.00923514	Entpd2	ectonucleoside triphosphate diphosphohydrolase 2a, tandem duplicate 1 [Danio rerio]	Organismal Systems;Metabolism	Nucleotide metabolism;Sensory system	ko00230//Purine metabolism;ko04742//Taste transduction	K01509	-	-	GO:0010038//response to metal ion;GO:0033986//response to methanol
ENSDARG00000022853	0	0	54	287	0	0	0.91	5.61	0.001	3.26	11.6707	3.02e-08	8.24e-07	EOGT	PREDICTED: EGF domain-specific O-linked N-acetylglucosamine transferase isoform X1 [Danio rerio]	Metabolism	Glycan biosynthesis and metabolism	ko00514//Other types of O-glycan biosynthesis	K18134	-	-	-
ENSDARG00000006640	51	30	679	326	0.59	0.31	8.96	4.98	0.45	6.97	3.95316	8.42e-14	5.07e-12	eomes	eomesodermin homolog [Danio rerio]	-	-	-	-	GO:0043231//intracellular membrane-bounded organelle	GO:0001071//nucleic acid binding transcription factor activity	GO:0010468//regulation of gene expression;GO:0034645//cellular macromolecule biosynthetic process
ENSDARG00000057671	77	96	245	107	0.27	0.3	0.96	0.49	0.285	0.725	1.34702	0.00848233	0.0488673	EPAS1	endothelial PAS domain-containing protein 1 [Danio rerio]	Human Diseases	Cancers	ko05200//Pathways in cancer;ko05211//Renal cell carcinoma	K09095	GO:0043231//intracellular membrane-bounded organelle	GO:0005515//protein binding;GO:0044212//transcription regulatory region DNA binding;GO:0060089//molecular transducer activity	GO:0006950//response to stress;GO:0010468//regulation of gene expression;GO:0030154//cell differentiation;GO:0034645//cellular macromolecule biosynthetic process;GO:0035295//tube development;GO:0042981//regulation of apoptotic process;GO:0048568//embryonic organ development
ENSDARG00000029019	23	46	358	172	0.13	0.24	2.33	1.3	0.185	1.815	3.29437	6.38e-09	1.99e-07	Epb41	erythrocyte membrane protein band 4.1b [Danio rerio]	-	-	-	-	GO:0019898//extrinsic component of membrane;GO:0043232//intracellular non-membrane-bounded organelle	GO:0005515//protein binding	GO:0030036//actin cytoskeleton organization;GO:0030099//myeloid cell differentiation
ENSDARG00000076364	0	0	33	70	0	0	0.42	1.03	0.001	0.725	9.50184	3.23e-06	5.63e-05	Epb41l1	PREDICTED: protein 4.1-like isoform X5 [Pygocentrus nattereri]	-	-	-	-	-	-	-
MSTRG.14991	9	23	384	138	0.05	0.13	2.64	1.1	0.09	1.87	4.37697	2.2e-09	7.37e-08	Epb41l1	PREDICTED: protein 4.1-like isoform X5 [Pygocentrus nattereri]	-	-	-	-	-	-	-
ENSDARG00000022971	5	8	40	30	0.04	0.05	0.35	0.3	0.045	0.325	2.85244	0.00097967	0.00859976	EPHA6	PREDICTED: ephrin type-A receptor 6 isoform X1 [Danio rerio]	Organismal Systems	Development	ko04360//Axon guidance	K05107	GO:0016021//integral component of membrane	GO:0004714//transmembrane receptor protein tyrosine kinase activity;GO:0032550//purine ribonucleoside binding	GO:0006464//cellular protein modification process;GO:0006796//phosphate-containing compound metabolic process;GO:0007167//enzyme linked receptor protein signaling pathway
MSTRG.4513	902	901	328	321	15.56	13.91	6.4	7.25	14.735	6.825	-1.11035	2e-06	3.64e-05	EPHX1	Ephx1 protein, partial [Danio rerio]	-	-	-	-	-	-	-
MSTRG.7795	171	275	438	285	4.12	5.93	11.94	8.99	5.025	10.465	1.05838	0.00305958	0.0219221	EPHX2	bifunctional epoxide hydrolase 2 [Danio rerio]	Cellular Processes;Metabolism	Transport and catabolism;Lipid metabolism;Global and overview maps	ko01100//Metabolic pathways;ko04146//Peroxisome;ko00590//Arachidonic acid metabolism	K08726	-	GO:0016803//ether hydrolase activity	GO:0001568//blood vessel development
ENSDARG00000079847	127	130	289	166	0.9	0.83	2.32	1.54	0.865	1.93	1.15783	0.00189388	0.0148849	EPN2	PREDICTED: epsin-1-like [Sinocyclocheilus rhinocerous]	Cellular Processes	Transport and catabolism	ko04144//Endocytosis	K12471	-	-	-
MSTRG.10020	2692	3487	503	774	14.44	16.74	3.05	5.44	15.59	4.245	-1.87678	9.43e-07	1.85e-05	Eppk1	epiplakin 1 [Danio rerio]	-	-	-	-	-	-	-
ENSDARG00000096359	17444	20494	2459	2124	26.96	28.34	4.3	4.3	27.65	4.3	-2.68487	1.35e-99	2.54e-96	Eppk1	epiplakin 1 [Danio rerio]	-	-	-	-	-	-	-
MSTRG.10022	174	315	18	4	9.98	16.17	1.17	0.3	13.075	0.735	-4.15292	1.34e-07	3.24e-06	EPPK1	PREDICTED: epiplakin-like, partial [Hipposideros armiger]	-	-	-	-	-	-	-
MSTRG.8447	9049	0	0	0	51.78	0	0	0	25.89	0.001	-14.6601	1.01e-08	3.05e-07	EPRS	bifunctional glutamate/proline--tRNA ligase [Danio rerio]	Genetic Information Processing;Metabolism	Global and overview maps;Translation;Metabolism of cofactors and vitamins	ko01100//Metabolic pathways;ko00860//Porphyrin and chlorophyll metabolism;ko00970//Aminoacyl-tRNA biosynthesis	K14163	GO:0044424//intracellular part	GO:0004812//aminoacyl-tRNA ligase activity;GO:0032550//purine ribonucleoside binding	GO:0006418//tRNA aminoacylation for protein translation
ENSDARG00000005704	0	0	30	12	0	0	0.5	0.23	0.001	0.365	8.51175	0.000885183	0.00791381	EPS8L3	EPS8-like 3b [Danio rerio]	-	-	-	-	-	-	-
ENSDARG00000056950	91	83	845	510	0.78	0.64	8.21	5.74	0.71	6.975	3.2963	2.39e-23	3.47e-21	EPYC	epiphycan isoform 1 precursor [Danio rerio]	-	-	-	-	-	-	-
ENSDARG00000105178	17	19	94	45	0.19	0.19	1.18	0.65	0.19	0.915	2.26777	0.00065992	0.00617005	ERC2	PREDICTED: ERC protein 2 isoform X1 [Danio rerio]	-	-	-	-	-	-	-
ENSDARG00000078964	54	596	1	2	0.49	4.84	0.01	0.02	2.665	0.015	-7.47303	3.01e-07	6.62e-06	Esyt2	PREDICTED: extended synaptotagmin-2 isoform X2 [Danio rerio]	-	-	-	-	-	-	-
MSTRG.1542	1301	105	59	53	6.15	0.44	0.32	0.33	3.295	0.325	-3.34177	0.00235843	0.0176644	Etf1	PREDICTED: F-box and WD repeat domain containing 11b isoform X1 [Danio rerio]	Genetic Information Processing	Translation	ko03015//mRNA surveillance pathway	K03265	-	-	-
MSTRG.17187	0	0	0	2895	0	0	0	75.35	0.001	37.675	15.2013	5.86e-08	1.5e-06	Etfa	electron transfer flavoprotein subunit alpha, mitochondrial [Danio rerio]	-	-	-	-	-	GO:0000166//nucleotide binding	GO:0007005//mitochondrion organization;GO:0009653//anatomical structure morphogenesis
MSTRG.7615	0	0	18	14	0	0	0.46	0.42	0.001	0.44	8.78136	0.00207691	0.016064	Ethe1	persulfide dioxygenase ETHE1, mitochondrial [Danio rerio]	Metabolism	Energy metabolism	ko00920//Sulfur metabolism	K17725	-	-	-
MSTRG.12755	20	12	104	69	0.61	0.33	3.56	2.74	0.47	3.15	2.74462	1.71e-05	0.000253101	evl	ena/VASP-like protein [Danio rerio]	-	-	-	-	GO:0043232//intracellular non-membrane-bounded organelle	GO:0008092//cytoskeletal protein binding	GO:0007015//actin filament organization;GO:0051260//protein homooligomerization
ENSDARG00000059255	6	14	59	38	0.05	0.11	0.6	0.45	0.08	0.525	2.71425	0.0011054	0.00947697	EVX2	homeobox even-skipped homolog protein 2 [Danio rerio]	-	-	-	-	GO:0043231//intracellular membrane-bounded organelle	GO:0003677//DNA binding	GO:0010468//regulation of gene expression
ENSDARG00000070320	0	0	105	36	0	0	3.98	1.58	0.001	2.78	11.4409	5.2e-07	1.07e-05	EXOC1L	PREDICTED: exocyst complex component 1-like [Sinocyclocheilus grahami]	-	-	-	-	-	-	GO:0016192//vesicle-mediated transport;GO:0044765//single-organism transport;GO:0051649//establishment of localization in cell
MSTRG.346	0	5	49	52	0	0.09	1.15	1.42	0.045	1.285	4.8357	0.000371466	0.00375928	EXOC1L	PREDICTED: exocyst complex component 1-like [Sinocyclocheilus grahami]	-	-	-	-	-	-	GO:0016192//vesicle-mediated transport;GO:0044765//single-organism transport;GO:0051649//establishment of localization in cell
ENSDARG00000030782	33	46	166	147	0.34	0.43	1.95	2	0.385	1.975	2.35892	8.33e-09	2.54e-07	EXOC3L2	PREDICTED: tumor necrosis factor alpha-induced protein 2 isoform X2 [Danio rerio]	-	-	-	-	-	-	GO:0016192//vesicle-mediated transport;GO:0051641//cellular localization
MSTRG.3755	86	76	95	837	1.37	1.09	1.72	17.5	1.23	9.61	2.96588	0.0033616	0.0236092	Exoc7	PREDICTED: exocyst complex component 7 isoform X10 [Danio rerio]	Organismal Systems	Endocrine system	ko04910//Insulin signaling pathway	K07195	GO:0043234//protein complex	-	GO:0016192//vesicle-mediated transport
MSTRG.10456	579	343	76	34	6.98	3.7	1.04	0.54	5.34	0.79	-2.75692	1.38e-06	2.59e-05	ext1b	exostosin-1b [Danio rerio]	Metabolism	Glycan biosynthesis and metabolism;Global and overview maps	ko01100//Metabolic pathways;ko00534//Glycosaminoglycan biosynthesis - heparan sulfate / heparin	K02366	GO:0031227//intrinsic component of endoplasmic reticulum membrane	GO:0008375//acetylglucosaminyltransferase activity;GO:0015020//glucuronosyltransferase activity;GO:0043169//cation binding	GO:0006023//aminoglycan biosynthetic process;GO:0006464//cellular protein modification process;GO:0030166//proteoglycan biosynthetic process
ENSDARG00000012397	14	18	84	64	0.19	0.22	1.27	1.12	0.205	1.195	2.54331	7.22e-06	0.000116703	EYA4	eyes absent homolog 4 [Danio rerio]	-	-	-	-	-	GO:0004721//phosphoprotein phosphatase activity	GO:0009605//response to external stimulus;GO:0048598//embryonic morphogenesis;GO:0048886//neuromast hair cell differentiation;GO:0050954//sensory perception of mechanical stimulus
MSTRG.15394	141	120	341	169	1.41	1.07	3.86	2.22	1.24	3.04	1.29373	0.00388684	0.0264032	Eya4	eyes absent homolog 4 [Danio rerio]	-	-	-	-	-	GO:0004721//phosphoprotein phosphatase activity	GO:0009605//response to external stimulus;GO:0048598//embryonic morphogenesis;GO:0048886//neuromast hair cell differentiation;GO:0050954//sensory perception of mechanical stimulus
ENSDARG00000036041	730	1009	1650	1383	13.24	16.38	33.87	32.87	14.81	33.37	1.17198	1.14e-08	3.41e-07	F2	PREDICTED: prothrombin isoform X1 [Danio rerio]	Organismal Systems;Environmental Information Processing;Cellular Processes	Immune system;Cell motility;Signaling molecules and interaction	ko04080//Neuroactive ligand-receptor interaction;ko04810//Regulation of actin cytoskeleton;ko04610//Complement and coagulation cascades	K01313	-	GO:0004175//endopeptidase activity;GO:0046872//metal ion binding	GO:0007599//hemostasis;GO:0019538//protein metabolic process
MSTRG.23050	483	831	1635	1290	7.96	12.25	30.48	27.84	10.105	29.16	1.52892	3.95e-07	8.42e-06	F2	prothrombin precursor [Danio rerio]	Cellular Processes;Organismal Systems;Environmental Information Processing	Immune system;Signaling molecules and interaction;Cell motility	ko04080//Neuroactive ligand-receptor interaction;ko04810//Regulation of actin cytoskeleton;ko04610//Complement and coagulation cascades	K01313	-	GO:0004175//endopeptidase activity;GO:0046872//metal ion binding	GO:0007599//hemostasis;GO:0019538//protein metabolic process
ENSDARG00000068856	212	229	78	79	5	4.83	2.08	2.44	4.915	2.26	-1.12087	0.0017905	0.014204	F2RL1	coagulation factor II (thrombin) receptor-like 1, tandem duplicate 1 precursor [Danio rerio]	Organismal Systems;Environmental Information Processing;Human Diseases	Signaling molecules and interaction;Infectious diseases;Sensory system	ko04080//Neuroactive ligand-receptor interaction;ko04750//Inflammatory mediator regulation of TRP channels;ko05143//African trypanosomiasis	K04234	GO:0031224//intrinsic component of membrane	GO:0008528//G-protein coupled peptide receptor activity;GO:0016787//hydrolase activity	GO:0007166//cell surface receptor signaling pathway;GO:0007599//hemostasis;GO:0019538//protein metabolic process
ENSDARG00000055705	3	10	239	127	0.01	0.04	1.25	0.77	0.025	1.01	5.33628	1.59e-12	8.02e-11	F5	coagulation factor V precursor [Danio rerio]	-	-	-	-	-	-	GO:0051707//response to other organism
ENSDARG00000034862	34	39	80	80	0.56	0.57	1.49	1.72	0.565	1.605	1.50625	0.00188839	0.0148545	F7	coagulation factor VII [Danio rerio]	Organismal Systems	Immune system	ko04610//Complement and coagulation cascades	K01320	-	GO:0004175//endopeptidase activity;GO:0046872//metal ion binding	GO:0007599//hemostasis
ENSDARG00000075827	4	18	90	39	0.07	0.28	1.78	0.89	0.175	1.335	2.93141	0.00357924	0.0247291	F7	coagulation factor VIIi precursor [Danio rerio]	Organismal Systems	Immune system	ko04610//Complement and coagulation cascades	K01320	-	GO:0004175//endopeptidase activity;GO:0046872//metal ion binding	GO:0007599//hemostasis;GO:0050819//negative regulation of coagulation
[truncated: 2,079 more rows]
