# Supplementary material for: High-throughput transcriptome sequencing reveals the key stages of cardiovascular development in zebrafish embryos
Source: BMC Genomics. 2022 Aug 13;23:587. doi: 10.1186/s12864-022-08808-x (PMC9375324; doi:10.1186/s12864-022-08808-x)
Supplement: Supplementary file 7 — Additional file 7: Table S6. The enriched GO terms in DEGs of T1 vs T2. [file 12864_2022_8808_MOESM7_ESM.zip › Supplementary table 6.xlsx]

## Sheet: Supplementary table 6
Table S6 The enriched GO terms in DEGs of T1 vs T2
GO ID	Description	T1-vs-T2 (449)	All (11001)	pvalue	p.adjust	Genes
GO:0044707	single-multicellular organism process	139	2205	1.44267e-08	1.66196e-05	ENSDARG00000001437(Slc2a1);ENSDARG00000002779(pdx1);ENSDARG00000005476(nav3);ENSDARG00000009021(chrna1);ENSDARG00000009782(MYH11);ENSDARG00000010472(ATP1A2);ENSDARG00000012066(DCN);ENSDARG00000012405(COL1A1);ENSDARG00000013477(gata2);ENSDARG00000013539(ikzf1);ENSDARG00000014103(DKK1);ENSDARG00000014201(otpb);ENSDARG00000014891(Robo2);ENSDARG00000015356(fcho1);ENSDARG00000016363(HES6);ENSDARG00000…
GO:0032501	multicellular organismal process	150	2485	5.51911e-08	3.17901e-05	ENSDARG00000001437(Slc2a1);ENSDARG00000002779(pdx1);ENSDARG00000005476(nav3);ENSDARG00000005574(vsx2);ENSDARG00000009021(chrna1);ENSDARG00000009782(MYH11);ENSDARG00000010472(ATP1A2);ENSDARG00000012066(DCN);ENSDARG00000012405(COL1A1);ENSDARG00000013477(gata2);ENSDARG00000013539(ikzf1);ENSDARG00000014103(DKK1);ENSDARG00000014201(otpb);ENSDARG00000014891(Robo2);ENSDARG00000014976(Lims1);ENSDARG00000…
GO:0032502	developmental process	150	2547	2.81432e-07	0.00010807	ENSDARG00000001437(Slc2a1);ENSDARG00000002779(pdx1);ENSDARG00000005476(nav3);ENSDARG00000006757(klhl41b);ENSDARG00000006981(ccdc113);ENSDARG00000009021(chrna1);ENSDARG00000009280(SMYD1);ENSDARG00000009782(MYH11);ENSDARG00000010472(ATP1A2);ENSDARG00000012066(DCN);ENSDARG00000012405(COL1A1);ENSDARG00000013457(MTREX);ENSDARG00000013477(gata2);ENSDARG00000013539(ikzf1);ENSDARG00000014103(DKK1);ENSDAR…
GO:0044767	single-organism developmental process	140	2387	1.14676e-06	0.000220178	ENSDARG00000001437(Slc2a1);ENSDARG00000002779(pdx1);ENSDARG00000005476(nav3);ENSDARG00000006757(klhl41b);ENSDARG00000006981(ccdc113);ENSDARG00000009021(chrna1);ENSDARG00000009280(SMYD1);ENSDARG00000009782(MYH11);ENSDARG00000010472(ATP1A2);ENSDARG00000012066(DCN);ENSDARG00000012405(COL1A1);ENSDARG00000013457(MTREX);ENSDARG00000013477(gata2);ENSDARG00000013539(ikzf1);ENSDARG00000014103(DKK1);ENSDAR…
GO:0003009	skeletal muscle contraction	5	10	2.35492e-05	0.00208682	ENSDARG00000020574(atp2a1);ENSDARG00000099959(Myh6);ENSDARG00000103969(Myh7);ENSDARG00000114031(Myh7);ENSDARG00000114818(Myh6)
GO:0003010	voluntary skeletal muscle contraction	5	10	2.35492e-05	0.00208682	ENSDARG00000020574(atp2a1);ENSDARG00000099959(Myh6);ENSDARG00000103969(Myh7);ENSDARG00000114031(Myh7);ENSDARG00000114818(Myh6)
GO:0014721	twitch skeletal muscle contraction	5	10	2.35492e-05	0.00208682	ENSDARG00000020574(atp2a1);ENSDARG00000099959(Myh6);ENSDARG00000103969(Myh7);ENSDARG00000114031(Myh7);ENSDARG00000114818(Myh6)
GO:0048731	system development	92	1529	5.75772e-05	0.00473778	ENSDARG00000001437(Slc2a1);ENSDARG00000002779(pdx1);ENSDARG00000005476(nav3);ENSDARG00000009021(chrna1);ENSDARG00000010472(ATP1A2);ENSDARG00000012066(DCN);ENSDARG00000013477(gata2);ENSDARG00000013539(ikzf1);ENSDARG00000014103(DKK1);ENSDARG00000014201(otpb);ENSDARG00000014891(Robo2);ENSDARG00000016363(HES6);ENSDARG00000017168(nr2f1b);ENSDARG00000019096(MYL7);ENSDARG00000019371(FLT1);ENSDARG0000002…
GO:0007275	multicellular organism development	108	1882	8.15751e-05	0.00626496	ENSDARG00000001437(Slc2a1);ENSDARG00000002779(pdx1);ENSDARG00000005476(nav3);ENSDARG00000009021(chrna1);ENSDARG00000009782(MYH11);ENSDARG00000010472(ATP1A2);ENSDARG00000012066(DCN);ENSDARG00000012405(COL1A1);ENSDARG00000013477(gata2);ENSDARG00000013539(ikzf1);ENSDARG00000014103(DKK1);ENSDARG00000014201(otpb);ENSDARG00000014891(Robo2);ENSDARG00000015356(fcho1);ENSDARG00000016363(HES6);ENSDARG00000…
GO:1902589	single-organism organelle organization	35	449	0.000175764	0.012655	ENSDARG00000004658(actr2-b);ENSDARG00000006757(klhl41b);ENSDARG00000007219(Actn1);ENSDARG00000009280(SMYD1);ENSDARG00000016483(baiap2l2);ENSDARG00000018691(phf2);ENSDARG00000019096(MYL7);ENSDARG00000020610(TNNT2);ENSDARG00000024141(CAV3);ENSDARG00000027063(Arpc1b);ENSDARG00000032976(MYL4);ENSDARG00000033234(Stmn2);ENSDARG00000033655(STMN4);ENSDARG00000045574(lrmp);ENSDARG00000062268(jarid2b);ENSD…
GO:0048513	animal organ development	62	1002	0.000550985	0.0317367	ENSDARG00000002779(pdx1);ENSDARG00000005476(nav3);ENSDARG00000009021(chrna1);ENSDARG00000010472(ATP1A2);ENSDARG00000012066(DCN);ENSDARG00000013477(gata2);ENSDARG00000013539(ikzf1);ENSDARG00000014103(DKK1);ENSDARG00000014201(otpb);ENSDARG00000019096(MYL7);ENSDARG00000020610(TNNT2);ENSDARG00000024537(Emilin1);ENSDARG00000024894(tbx5a);ENSDARG00000026784(ROBO1);ENSDARG00000027740(ADCYAP1);ENSDARG000…
GO:0003318	cell migration to the midline involved in heart development	4	12	0.0010435	0.0525237	ENSDARG00000026784(ROBO1);ENSDARG00000100591(Sox17);MSTRG.15720(EDNRA);MSTRG.428(Slit2)
GO:0032989	cellular component morphogenesis	32	439	0.00104865	0.0525237	ENSDARG00000006981(ccdc113);ENSDARG00000009021(chrna1);ENSDARG00000009280(SMYD1);ENSDARG00000014891(Robo2);ENSDARG00000016016(DBNL);ENSDARG00000019096(MYL7);ENSDARG00000026784(ROBO1);ENSDARG00000026882(Palm);ENSDARG00000028213(Ttn);ENSDARG00000032976(MYL4);ENSDARG00000034470(Aldoa);ENSDARG00000042210(sema3ab);ENSDARG00000044074(loxl2b);ENSDARG00000058702(vax2);ENSDARG00000069843(KCTD12);ENSDARG00…
GO:0030154	cell differentiation	59	981	0.00150392	0.0693005	ENSDARG00000001437(Slc2a1);ENSDARG00000006757(klhl41b);ENSDARG00000009021(chrna1);ENSDARG00000009280(SMYD1);ENSDARG00000009782(MYH11);ENSDARG00000013477(gata2);ENSDARG00000013539(ikzf1);ENSDARG00000014201(otpb);ENSDARG00000014891(Robo2);ENSDARG00000016363(HES6);ENSDARG00000019096(MYL7);ENSDARG00000020610(TNNT2);ENSDARG00000024141(CAV3);ENSDARG00000024894(tbx5a);ENSDARG00000026784(ROBO1);ENSDARG00…
GO:0009888	tissue development	39	589	0.00188933	0.0806115	ENSDARG00000001437(Slc2a1);ENSDARG00000009782(MYH11);ENSDARG00000010472(ATP1A2);ENSDARG00000012405(COL1A1);ENSDARG00000013457(MTREX);ENSDARG00000019096(MYL7);ENSDARG00000020072(thbs4b);ENSDARG00000020610(TNNT2);ENSDARG00000024894(tbx5a);ENSDARG00000026784(ROBO1);ENSDARG00000029830(myf6);ENSDARG00000030932(FGF10);ENSDARG00000032976(MYL4);ENSDARG00000036036(mdk-a);ENSDARG00000043241(ARRB1);ENSDARG0…
GO:0060975	cardioblast migration to the midline involved in heart field formation	3	7	0.00209041	0.0860055	ENSDARG00000026784(ROBO1);ENSDARG00000100591(Sox17);MSTRG.428(Slit2)
GO:0055001	muscle cell development	9	72	0.00251632	0.0966266	ENSDARG00000006757(klhl41b);ENSDARG00000009021(chrna1);ENSDARG00000009280(SMYD1);ENSDARG00000019096(MYL7);ENSDARG00000032976(MYL4);ENSDARG00000068888(klhl41a);ENSDARG00000071090(ACTN2);MSTRG.23627(SMYD1);MSTRG.8020(ACTN2)
GO:0072358	cardiovascular system development	23	328	0.00809884	0.212042	ENSDARG00000001437(Slc2a1);ENSDARG00000010472(ATP1A2);ENSDARG00000019096(MYL7);ENSDARG00000019371(FLT1);ENSDARG00000020610(TNNT2);ENSDARG00000024894(tbx5a);ENSDARG00000026784(ROBO1);ENSDARG00000032976(MYL4);ENSDARG00000035682(LTBP3);ENSDARG00000038153(LGALS1);ENSDARG00000044074(loxl2b);ENSDARG00000045612(Lrrc10);ENSDARG00000045748(STAB2);ENSDARG00000071498(Fhl1);ENSDARG00000075549(CDH5);ENSDARG00…
GO:0072359	circulatory system development	23	328	0.00809884	0.212042	ENSDARG00000001437(Slc2a1);ENSDARG00000010472(ATP1A2);ENSDARG00000019096(MYL7);ENSDARG00000019371(FLT1);ENSDARG00000020610(TNNT2);ENSDARG00000024894(tbx5a);ENSDARG00000026784(ROBO1);ENSDARG00000032976(MYL4);ENSDARG00000035682(LTBP3);ENSDARG00000038153(LGALS1);ENSDARG00000044074(loxl2b);ENSDARG00000045612(Lrrc10);ENSDARG00000045748(STAB2);ENSDARG00000071498(Fhl1);ENSDARG00000075549(CDH5);ENSDARG00…
GO:0055003	cardiac myofibril assembly	2	4	0.00944136	0.226593	ENSDARG00000019096(MYL7);ENSDARG00000032976(MYL4)
