# Supplementary material for: High-throughput transcriptome sequencing reveals the key stages of cardiovascular development in zebrafish embryos
Source: BMC Genomics. 2022 Aug 13;23:587. doi: 10.1186/s12864-022-08808-x (PMC9375324; doi:10.1186/s12864-022-08808-x)
Supplement: Supplementary file 8 — Additional file 8: Table S7. The enriched GO terms in DEGs of T1 vs T3. [file 12864_2022_8808_MOESM8_ESM.zip › Supplementary table 7.xlsx]

## Sheet: Supplementary table 7
Table S7 The enriched GO terms in DEGs of T1 vs T3
GO ID	Description	T1-vs-T3 (1391)	All (11001)	pvalue	p.adjust	Genes
GO:0032501	multicellular organismal process	421	2485	6.98108e-13	1.20075e-09	ENSDARG00000000241(slc40a1);ENSDARG00000000472(CNTN2);ENSDARG00000001437(Slc2a1);ENSDARG00000002084(Lamb2);ENSDARG00000002235(MMP14);ENSDARG00000002587(dpysl3);ENSDARG00000002601(IRX1);ENSDARG00000002779(pdx1);ENSDARG00000002988(TNNT3);ENSDARG00000005112(CDH17);ENSDARG00000005574(vsx2);ENSDARG00000005629(smyd2b);ENSDARG00000007329(TBX6L);ENSDARG00000007344(--);ENSDARG00000007370(DYSF);ENSDARG0000…
GO:0044707	single-multicellular organism process	368	2205	3.32622e-10	1.90703e-07	ENSDARG00000000241(slc40a1);ENSDARG00000000472(CNTN2);ENSDARG00000001437(Slc2a1);ENSDARG00000002084(Lamb2);ENSDARG00000002235(MMP14);ENSDARG00000002587(dpysl3);ENSDARG00000002601(IRX1);ENSDARG00000002779(pdx1);ENSDARG00000005112(CDH17);ENSDARG00000007329(TBX6L);ENSDARG00000007370(DYSF);ENSDARG00000007407(barx1);ENSDARG00000008306(Rdh7);ENSDARG00000008796(Hes7);ENSDARG00000009021(chrna1);ENSDARG00…
GO:0003009	skeletal muscle contraction	10	10	1.01542e-09	2.18315e-07	ENSDARG00000020574(atp2a1);ENSDARG00000023797(RYR1);ENSDARG00000090637(Myh6);ENSDARG00000099959(Myh6);ENSDARG00000103969(Myh7);ENSDARG00000114031(Myh7);ENSDARG00000114818(Myh6);MSTRG.16486(Myh7);MSTRG.16487(MYH6);MSTRG.9273(RYR1)
GO:0003010	voluntary skeletal muscle contraction	10	10	1.01542e-09	2.18315e-07	ENSDARG00000020574(atp2a1);ENSDARG00000023797(RYR1);ENSDARG00000090637(Myh6);ENSDARG00000099959(Myh6);ENSDARG00000103969(Myh7);ENSDARG00000114031(Myh7);ENSDARG00000114818(Myh6);MSTRG.16486(Myh7);MSTRG.16487(MYH6);MSTRG.9273(RYR1)
GO:0014721	twitch skeletal muscle contraction	10	10	1.01542e-09	2.18315e-07	ENSDARG00000020574(atp2a1);ENSDARG00000023797(RYR1);ENSDARG00000090637(Myh6);ENSDARG00000099959(Myh6);ENSDARG00000103969(Myh7);ENSDARG00000114031(Myh7);ENSDARG00000114818(Myh6);MSTRG.16486(Myh7);MSTRG.16487(MYH6);MSTRG.9273(RYR1)
GO:0032502	developmental process	403	2547	4.26869e-08	6.11846e-06	ENSDARG00000000241(slc40a1);ENSDARG00000000472(CNTN2);ENSDARG00000001437(Slc2a1);ENSDARG00000002084(Lamb2);ENSDARG00000002235(MMP14);ENSDARG00000002347(cyp11a1);ENSDARG00000002587(dpysl3);ENSDARG00000002593(Slc45a2);ENSDARG00000002601(IRX1);ENSDARG00000002707(Hes7);ENSDARG00000002779(pdx1);ENSDARG00000003732(MITF);ENSDARG00000004472(atat1);ENSDARG00000004877(ROCK2);ENSDARG00000005112(CDH17);ENSDA…
GO:0003008	system process	86	398	2.60058e-07	3.195e-05	ENSDARG00000002988(TNNT3);ENSDARG00000005574(vsx2);ENSDARG00000005629(smyd2b);ENSDARG00000007344(--);ENSDARG00000007480(rpe65a);ENSDARG00000010472(ATP1A2);ENSDARG00000011400(TNNC1);ENSDARG00000011519(MYL4);ENSDARG00000011615(MYBPC3);ENSDARG00000012397(EYA4);ENSDARG00000013095(GCLC);ENSDARG00000013422(SLC8A1);ENSDARG00000014976(Lims1);ENSDARG00000015025(nadl1.1);ENSDARG00000015543(s100a1);ENSDARG0…
GO:0009880	embryonic pattern specification	13	25	2.37932e-06	0.000240732	ENSDARG00000012944(MYH4);ENSDARG00000014722(Hes7);ENSDARG00000017917(hes7.1-a);ENSDARG00000019815(FN1);ENSDARG00000035438(Myh4);ENSDARG00000055630(foxh1);ENSDARG00000067990(MYH4);ENSDARG00000067995(MYH4);ENSDARG00000067997(MYH4);ENSDARG00000069382(Mixl1);ENSDARG00000095930(Myh4);MSTRG.20486(MYH4);MSTRG.20488(MYH4)
GO:0007275	multicellular organism development	298	1882	4.79046e-06	0.000433663	ENSDARG00000000241(slc40a1);ENSDARG00000000472(CNTN2);ENSDARG00000001437(Slc2a1);ENSDARG00000002235(MMP14);ENSDARG00000002587(dpysl3);ENSDARG00000002601(IRX1);ENSDARG00000002779(pdx1);ENSDARG00000005112(CDH17);ENSDARG00000007329(TBX6L);ENSDARG00000007370(DYSF);ENSDARG00000007407(barx1);ENSDARG00000008306(Rdh7);ENSDARG00000008796(Hes7);ENSDARG00000009021(chrna1);ENSDARG00000009242(fev);ENSDARG0000…
GO:0048731	system development	248	1529	6.33623e-06	0.000497266	ENSDARG00000000241(slc40a1);ENSDARG00000000472(CNTN2);ENSDARG00000001437(Slc2a1);ENSDARG00000002235(MMP14);ENSDARG00000002587(dpysl3);ENSDARG00000002601(IRX1);ENSDARG00000002779(pdx1);ENSDARG00000005112(CDH17);ENSDARG00000007329(TBX6L);ENSDARG00000007370(DYSF);ENSDARG00000007407(barx1);ENSDARG00000008306(Rdh7);ENSDARG00000008796(Hes7);ENSDARG00000009021(chrna1);ENSDARG00000009242(fev);ENSDARG0000…
GO:0003013	circulatory system process	39	150	6.36038e-06	0.000497266	ENSDARG00000005629(smyd2b);ENSDARG00000007344(--);ENSDARG00000010472(ATP1A2);ENSDARG00000011615(MYBPC3);ENSDARG00000013095(GCLC);ENSDARG00000013422(SLC8A1);ENSDARG00000014976(Lims1);ENSDARG00000015543(s100a1);ENSDARG00000016676(GNAO1);ENSDARG00000019096(MYL7);ENSDARG00000019371(FLT1);ENSDARG00000020610(TNNT2);ENSDARG00000022813(dnd);ENSDARG00000032976(MYL4);ENSDARG00000034187(Calm2);ENSDARG000000…
GO:0044699	single-organism process	964	7053	7.48057e-06	0.000552104	ENSDARG00000000241(slc40a1);ENSDARG00000000472(CNTN2);ENSDARG00000000779(SCFD1);ENSDARG00000001127(slc17a6a);ENSDARG00000001437(Slc2a1);ENSDARG00000001686(Uckl1);ENSDARG00000001870(atp1a1);ENSDARG00000001994(Stxbp1);ENSDARG00000002071(adss);ENSDARG00000002084(Lamb2);ENSDARG00000002194(rhbg);ENSDARG00000002235(MMP14);ENSDARG00000002249(TBXAS1);ENSDARG00000002347(cyp11a1);ENSDARG00000002587(dpysl3)…
GO:0003012	muscle system process	25	79	7.70378e-06	0.000552104	ENSDARG00000002988(TNNT3);ENSDARG00000011400(TNNC1);ENSDARG00000011519(MYL4);ENSDARG00000020574(atp2a1);ENSDARG00000020610(TNNT2);ENSDARG00000023797(RYR1);ENSDARG00000030270(TNNT3);ENSDARG00000034187(Calm2);ENSDARG00000037539(TNNC1);ENSDARG00000041065(HSPB1);ENSDARG00000054124(htr1d);ENSDARG00000054510(adrb2);ENSDARG00000058656(des);ENSDARG00000058820(BIN1);ENSDARG00000068457(TNNT3);ENSDARG000000…
GO:0060795	cell fate commitment involved in formation of primary germ layer	9	14	8.8838e-06	0.000611205	ENSDARG00000021201(not2);ENSDARG00000044774(pou5f1);ENSDARG00000055630(foxh1);ENSDARG00000056292(vsx1);ENSDARG00000099761(vent1);ENSDARG00000100483(pv.1);ENSDARG00000100591(Sox17);ENSDARG00000102389(vex1);MSTRG.5338(wnt8a)
GO:0006936	muscle contraction	21	61	9.45596e-06	0.000625548	ENSDARG00000011400(TNNC1);ENSDARG00000011519(MYL4);ENSDARG00000020574(atp2a1);ENSDARG00000023797(RYR1);ENSDARG00000030270(TNNT3);ENSDARG00000034187(Calm2);ENSDARG00000037539(TNNC1);ENSDARG00000054124(htr1d);ENSDARG00000054510(adrb2);ENSDARG00000058820(BIN1);ENSDARG00000068457(TNNT3);ENSDARG00000090637(Myh6);ENSDARG00000098883(stac3);ENSDARG00000099959(Myh6);ENSDARG00000103969(Myh7);ENSDARG0000011…
GO:0055001	muscle cell development	23	72	1.48484e-05	0.000880662	ENSDARG00000006757(klhl41b);ENSDARG00000009021(chrna1);ENSDARG00000009280(SMYD1);ENSDARG00000009418(MEF2C);ENSDARG00000018460(mbnl2a);ENSDARG00000019096(MYL7);ENSDARG00000019125(klhl40b);ENSDARG00000021184(rbfox1l);ENSDARG00000029764(MEF2C);ENSDARG00000032976(MYL4);ENSDARG00000039052(klhl40a);ENSDARG00000054942(LGALS1);ENSDARG00000057317(NEXN);ENSDARG00000068888(klhl41a);ENSDARG00000071090(ACTN2)…
GO:0072358	cardiovascular system development	65	328	0.000125949	0.00570085	ENSDARG00000001437(Slc2a1);ENSDARG00000007329(TBX6L);ENSDARG00000009418(MEF2C);ENSDARG00000010472(ATP1A2);ENSDARG00000011400(TNNC1);ENSDARG00000011615(MYBPC3);ENSDARG00000017369(sema3d);ENSDARG00000017542(FGF1);ENSDARG00000017676(MMP2);ENSDARG00000018260(Bmp7);ENSDARG00000018721(Npnt);ENSDARG00000018881(APOBEC2);ENSDARG00000019096(MYL7);ENSDARG00000019371(FLT1);ENSDARG00000019815(FN1);ENSDARG0000…
GO:0072359	circulatory system development	65	328	0.000125949	0.00570085	ENSDARG00000001437(Slc2a1);ENSDARG00000007329(TBX6L);ENSDARG00000009418(MEF2C);ENSDARG00000010472(ATP1A2);ENSDARG00000011400(TNNC1);ENSDARG00000011615(MYBPC3);ENSDARG00000017369(sema3d);ENSDARG00000017542(FGF1);ENSDARG00000017676(MMP2);ENSDARG00000018260(Bmp7);ENSDARG00000018721(Npnt);ENSDARG00000018881(APOBEC2);ENSDARG00000019096(MYL7);ENSDARG00000019371(FLT1);ENSDARG00000019815(FN1);ENSDARG0000…
GO:0003015	heart process	20	69	0.000237002	0.0104524	ENSDARG00000005629(smyd2b);ENSDARG00000007344(--);ENSDARG00000010472(ATP1A2);ENSDARG00000011615(MYBPC3);ENSDARG00000014976(Lims1);ENSDARG00000019096(MYL7);ENSDARG00000020610(TNNT2);ENSDARG00000022813(dnd);ENSDARG00000032976(MYL4);ENSDARG00000034187(Calm2);ENSDARG00000044968(VCL);ENSDARG00000054510(adrb2);ENSDARG00000055154(SLC8A1);ENSDARG00000063347(Trpm4);ENSDARG00000090637(Myh6);MSTRG.14328(lrr…
GO:0055003	cardiac myofibril assembly	4	4	0.000254649	0.0109499	ENSDARG00000019096(MYL7);ENSDARG00000032976(MYL4);ENSDARG00000076348(mylk3);ENSDARG00000090637(Myh6)
