# Supplementary material for: High-throughput transcriptome sequencing reveals the key stages of cardiovascular development in zebrafish embryos
Source: BMC Genomics. 2022 Aug 13;23:587. doi: 10.1186/s12864-022-08808-x (PMC9375324; doi:10.1186/s12864-022-08808-x)
Supplement: Supplementary file 9 — Additional file 9: Table S8. The enriched GO terms in DEGs of T2 vs T3. [file 12864_2022_8808_MOESM9_ESM.zip › Supplementary table 8.xlsx]

## Sheet: Supplementary table 8
Table S8 The enriched GO terms in DEGs of T2 vs T3
GO ID	Description	T2-vs-T3 (662)	All (11001)	pvalue	p.adjust	Genes
GO:0009880	embryonic pattern specification	11	25	7.0789e-08	4.50218e-05	ENSDARG00000012944(MYH4);ENSDARG00000014722(Hes7);ENSDARG00000017917(hes7.1-a);ENSDARG00000035438(Myh4);ENSDARG00000055630(foxh1);ENSDARG00000067990(MYH4);ENSDARG00000067995(MYH4);ENSDARG00000067997(MYH4);ENSDARG00000095930(Myh4);MSTRG.20486(MYH4);MSTRG.20488(MYH4)
GO:0044765	single-organism transport	91	985	1.78731e-05	0.00568364	ENSDARG00000001127(slc17a6a);ENSDARG00000001437(Slc2a1);ENSDARG00000003420(CHRNA5);ENSDARG00000003994(SYT9);ENSDARG00000005518(slc5a9);ENSDARG00000006602(CHRNA2);ENSDARG00000007739(atp1a1);ENSDARG00000008772(CACNG1);ENSDARG00000010312(CP);ENSDARG00000010472(ATP1A2);ENSDARG00000012306(Syt13);ENSDARG00000012534(SLC6A6);ENSDARG00000013422(SLC8A1);ENSDARG00000014496(Trpv6);ENSDARG00000014910(Panx1);E…
GO:0048066	developmental pigmentation	10	38	5.90021e-05	0.0108237	ENSDARG00000002593(Slc45a2);ENSDARG00000003732(MITF);ENSDARG00000024771(slc24a5);ENSDARG00000039077(tyr);ENSDARG00000042861(Alk);ENSDARG00000089334(EDNRB);ENSDARG00000091298(PMEL);MSTRG.17418(SOX10);MSTRG.4171(LRMDA);MSTRG.4909(csf1r)
GO:1902578	single-organism localization	92	1038	7.81982e-05	0.0124335	ENSDARG00000001127(slc17a6a);ENSDARG00000001437(Slc2a1);ENSDARG00000003420(CHRNA5);ENSDARG00000003994(SYT9);ENSDARG00000005518(slc5a9);ENSDARG00000006602(CHRNA2);ENSDARG00000007739(atp1a1);ENSDARG00000008772(CACNG1);ENSDARG00000010312(CP);ENSDARG00000010472(ATP1A2);ENSDARG00000012306(Syt13);ENSDARG00000012534(SLC6A6);ENSDARG00000013422(SLC8A1);ENSDARG00000014496(Trpv6);ENSDARG00000014910(Panx1);E…
GO:0050931	pigment cell differentiation	9	35	0.00016794	0.023063	ENSDARG00000002593(Slc45a2);ENSDARG00000003732(MITF);ENSDARG00000024771(slc24a5);ENSDARG00000039077(tyr);ENSDARG00000042861(Alk);ENSDARG00000089334(EDNRB);MSTRG.17418(SOX10);MSTRG.4171(LRMDA);MSTRG.4909(csf1r)
GO:0006816	calcium ion transport	12	69	0.000758595	0.0682362	ENSDARG00000008772(CACNG1);ENSDARG00000014496(Trpv6);ENSDARG00000020574(atp2a1);ENSDARG00000023445(Atp2b3);ENSDARG00000023797(RYR1);ENSDARG00000032565(Cacng2);ENSDARG00000042552(CACNA1S);ENSDARG00000059792(TRPM5);ENSDARG00000059883(Trpv1);MSTRG.1732(RYR1);MSTRG.23877(Atp2b3);MSTRG.9273(RYR1)
GO:0043473	pigmentation	12	69	0.000758595	0.0682362	ENSDARG00000002593(Slc45a2);ENSDARG00000003732(MITF);ENSDARG00000024771(slc24a5);ENSDARG00000039077(tyr);ENSDARG00000042861(Alk);ENSDARG00000089334(EDNRB);ENSDARG00000091298(PMEL);ENSDARG00000101908(RAB3IP);MSTRG.17418(SOX10);MSTRG.2691(Pax7);MSTRG.4171(LRMDA);MSTRG.4909(csf1r)
GO:0003012	muscle system process	13	79	0.000800049	0.0682362	ENSDARG00000002988(TNNT3);ENSDARG00000011400(TNNC1);ENSDARG00000011519(MYL4);ENSDARG00000020574(atp2a1);ENSDARG00000023797(RYR1);ENSDARG00000030270(TNNT3);ENSDARG00000037539(TNNC1);ENSDARG00000058656(des);ENSDARG00000058820(BIN1);ENSDARG00000068457(TNNT3);ENSDARG00000090637(Myh6);ENSDARG00000098883(stac3);MSTRG.9273(RYR1)
GO:0055003	cardiac myofibril assembly	3	4	0.000828926	0.0682362	ENSDARG00000019096(MYL7);ENSDARG00000032976(MYL4);ENSDARG00000090637(Myh6)
GO:0044699	single-organism process	462	7053	0.000865807	0.0682362	ENSDARG00000000472(CNTN2);ENSDARG00000001127(slc17a6a);ENSDARG00000001437(Slc2a1);ENSDARG00000001950(ak1);ENSDARG00000002347(cyp11a1);ENSDARG00000002593(Slc45a2);ENSDARG00000002764(miox);ENSDARG00000002988(TNNT3);ENSDARG00000003181(sult1st2);ENSDARG00000003420(CHRNA5);ENSDARG00000003732(MITF);ENSDARG00000003797(Asb2);ENSDARG00000003994(SYT9);ENSDARG00000004082(GJA3);ENSDARG00000004472(atat1);ENSD…
GO:0006936	muscle contraction	11	61	0.000911962	0.0682362	ENSDARG00000011400(TNNC1);ENSDARG00000011519(MYL4);ENSDARG00000020574(atp2a1);ENSDARG00000023797(RYR1);ENSDARG00000030270(TNNT3);ENSDARG00000037539(TNNC1);ENSDARG00000058820(BIN1);ENSDARG00000068457(TNNT3);ENSDARG00000090637(Myh6);ENSDARG00000098883(stac3);MSTRG.9273(RYR1)
GO:0003009	skeletal muscle contraction	4	10	0.00203738	0.112676	ENSDARG00000020574(atp2a1);ENSDARG00000023797(RYR1);ENSDARG00000090637(Myh6);MSTRG.9273(RYR1)
GO:0003010	voluntary skeletal muscle contraction	4	10	0.00203738	0.112676	ENSDARG00000020574(atp2a1);ENSDARG00000023797(RYR1);ENSDARG00000090637(Myh6);MSTRG.9273(RYR1)
GO:0014721	twitch skeletal muscle contraction	4	10	0.00203738	0.112676	ENSDARG00000020574(atp2a1);ENSDARG00000023797(RYR1);ENSDARG00000090637(Myh6);MSTRG.9273(RYR1)
GO:0050881	musculoskeletal movement	4	10	0.00203738	0.112676	ENSDARG00000020574(atp2a1);ENSDARG00000023797(RYR1);ENSDARG00000090637(Myh6);MSTRG.9273(RYR1)
GO:0048738	cardiac muscle tissue development	5	17	0.00262146	0.132866	ENSDARG00000011615(MYBPC3);ENSDARG00000019096(MYL7);ENSDARG00000032976(MYL4);ENSDARG00000090637(Myh6);ENSDARG00000092060(TBX5)
GO:0032501	multicellular organismal process	179	2485	0.00316869	0.143738	ENSDARG00000000472(CNTN2);ENSDARG00000001437(Slc2a1);ENSDARG00000002988(TNNT3);ENSDARG00000007149(l1cam);ENSDARG00000007329(TBX6L);ENSDARG00000007407(barx1);ENSDARG00000007480(rpe65a);ENSDARG00000009242(fev);ENSDARG00000009782(MYH11);ENSDARG00000010472(ATP1A2);ENSDARG00000011400(TNNC1);ENSDARG00000011519(MYL4);ENSDARG00000011615(MYBPC3);ENSDARG00000012066(DCN);ENSDARG00000012397(EYA4);ENSDARG0000…
GO:0055006	cardiac cell development	3	7	0.00632404	0.211689	ENSDARG00000019096(MYL7);ENSDARG00000032976(MYL4);ENSDARG00000090637(Myh6)
GO:0055013	cardiac muscle cell development	3	7	0.00632404	0.211689	ENSDARG00000019096(MYL7);ENSDARG00000032976(MYL4);ENSDARG00000090637(Myh6)
GO:0003207	cardiac chamber formation	2	3	0.0104142	0.240852	ENSDARG00000011615(MYBPC3);ENSDARG00000092060(TBX5)
