# Supplementary material for: High-throughput transcriptome sequencing reveals the key stages of cardiovascular development in zebrafish embryos
Source: BMC Genomics. 2022 Aug 13;23:587. doi: 10.1186/s12864-022-08808-x (PMC9375324; doi:10.1186/s12864-022-08808-x)
Supplement: Supplementary file 10 — Additional file 10: Table S9. The enriched KEGG pathways in DEGs of T1 vs T2. [file 12864_2022_8808_MOESM10_ESM.zip › Supplementary table 9.xlsx]

## Sheet: Supplementary table 9
Table S9 The enriched KEGG pathways in DEGs of T1 vs T2
KEGG_A_class	KEGG_B_class	Pathway	T1-vs-T2 (441)	All (10970)	Pvalue	Qvalue	Pathway ID	Genes	K_IDs
Organismal Systems	Digestive system	Protein digestion and absorption	28	175	3.20757e-10	9.52649e-08	ko04974	ENSDARG00000001870(atp1a1);ENSDARG00000007912(COL1A2);ENSDARG00000010472(ATP1A2);ENSDARG00000012405(COL1A1);ENSDARG00000018259(ATP1A3);ENSDARG00000026017(XPNPEP2);ENSDARG00000031483(COL9A1);ENSDARG00000035809(COL1A1);ENSDARG00000037845(COL9A3);ENSDARG00000040118(--);ENSDARG00000069093(col2a1);ENSDARG00000069904(col27a1b);ENSDARG00000074908(Col6a1);ENSDARG00000076833(atnb233);ENSDARG00000078468(DP…	K01539+K19721+K01539+K06236+K01539+K14208+K08131+K06236+K08131+K19721+K19719+K19721+K06238+K01540+K01278+K01312+K19721+K19721+K05849+K19721+K08131+K06236+K08132+K19721+K19721+K05849+K08132+K08133
Environmental Information Processing	Signaling molecules and interaction	ECM-receptor interaction	22	163	5.74972e-07	8.53833e-05	ko04512	ENSDARG00000012405(COL1A1);ENSDARG00000020072(thbs4b);ENSDARG00000031483(COL9A1);ENSDARG00000035809(COL1A1);ENSDARG00000037845(COL9A3);ENSDARG00000053831(VTN);ENSDARG00000062974(ITGA2);ENSDARG00000069093(col2a1);ENSDARG00000073810(THBS2);ENSDARG00000074908(Col6a1);ENSDARG00000077231(VWF);ENSDARG00000093572(LAMC3);ENSDARG00000098431(thbs4);MSTRG.10052(thbs3b);MSTRG.10279(--);MSTRG.10303(col1a2);MS…	K06236+K04659+K08131+K06236+K08131+K06251+K06481+K19719+K04659+K06238+K03900+K06247+K04659+K04659+K08131+K06236+K05719+K04659+K06481+K06252+K06252+K04659
Organismal Systems	Circulatory system	Cardiac muscle contraction	22	169	1.07613e-06	0.000106537	ko04260	ENSDARG00000001870(atp1a1);ENSDARG00000008772(CACNG1);ENSDARG00000010472(ATP1A2);ENSDARG00000018259(ATP1A3);ENSDARG00000020574(atp2a1);ENSDARG00000020610(TNNT2);ENSDARG00000032242(TNNT2);ENSDARG00000032976(MYL4);ENSDARG00000035322(Myh7b);ENSDARG00000042245(MYL4);ENSDARG00000042552(CACNA1S);ENSDARG00000076833(atnb233);ENSDARG00000079564(Myh6);ENSDARG00000100592(Slc8a2);ENSDARG00000103969(Myh7);ENS…	K01539+K04866+K01539+K01539+K05853+K12045+K12045+K12750+K17751+K12750+K04857+K01540+K17751+K05849+K17751+K17751+K17751+K05853+K17751+K12750+K05849+K12314
Human Diseases	Cardiovascular diseases	Hypertrophic cardiomyopathy (HCM)	24	202	1.8613e-06	0.000138201	ko05410	ENSDARG00000000369(PRKAG3);ENSDARG00000008772(CACNG1);ENSDARG00000020574(atp2a1);ENSDARG00000020610(TNNT2);ENSDARG00000028213(Ttn);ENSDARG00000032242(TNNT2);ENSDARG00000035322(Myh7b);ENSDARG00000041502(tgfb1);ENSDARG00000042552(CACNA1S);ENSDARG00000062974(ITGA2);ENSDARG00000079564(Myh6);ENSDARG00000100592(Slc8a2);ENSDARG00000103969(Myh7);ENSDARG00000114031(Myh7);ENSDARG00000114818(Myh6);MSTRG.113…	K07200+K04866+K05853+K12045+K12567+K12045+K17751+K13375+K04857+K06481+K17751+K05849+K17751+K17751+K17751+K05719+K05853+K06481+K17751+K07198+K12567+K05849+K12641+K12314
Cellular Processes	Cellular community - eukaryotes	Focal adhesion	38	438	6.14001e-06	0.000364717	ko04510	ENSDARG00000007219(Actn1);ENSDARG00000008723(prkcbb);ENSDARG00000012405(COL1A1);ENSDARG00000019096(MYL7);ENSDARG00000019371(FLT1);ENSDARG00000020072(thbs4b);ENSDARG00000024141(CAV3);ENSDARG00000027564(Pak6);ENSDARG00000031483(COL9A1);ENSDARG00000035809(COL1A1);ENSDARG00000037845(COL9A3);ENSDARG00000052739(EGF);ENSDARG00000053254(MYLPF);ENSDARG00000053831(VTN);ENSDARG00000062974(ITGA2);ENSDARG0000…	K05699+K19662+K06236+K12754+K05096+K04659+K12959+K05735+K08131+K06236+K08131+K04357+K12758+K06251+K06481+K06275+K19719+K12958+K04659+K06238+K03900+K06247+K04659+K05097+K04659+K08131+K06236+K05719+K06271+K04659+K06481+K06252+K06252+K02649+K04364+K04659+K04357+K05460
Environmental Information Processing	Signal transduction	PI3K-Akt signaling pathway	47	649	5.81511e-05	0.00287848	ko04151	ENSDARG00000004904(Gys2);ENSDARG00000012405(COL1A1);ENSDARG00000019371(FLT1);ENSDARG00000020072(thbs4b);ENSDARG00000030932(FGF10);ENSDARG00000031483(COL9A1);ENSDARG00000035809(COL1A1);ENSDARG00000037845(COL9A3);ENSDARG00000039615(fgf8b);ENSDARG00000052739(EGF);ENSDARG00000053666(MYB);ENSDARG00000053831(VTN);ENSDARG00000053906(Angpt1);ENSDARG00000054931(Ppp2r5b);ENSDARG00000062974(ITGA2);ENSDARG00…	K00693+K06236+K05096+K04659+K04358+K08131+K06236+K08131+K04358+K04357+K09420+K06251+K05466+K11584+K06481+K19719+K04659+K06238+K03900+K02583+K06247+K04659+K04539+K07207+K05097+K04659+K08131+K06236+K05465+K05719+K04079+K04659+K06481+K01596+K00693+K06252+K04451+K06252+K07198+K02649+K04364+K04659+K05462+K11583+K04357+K02580+K05460
Organismal Systems	Circulatory system	Adrenergic signaling in cardiomyocytes	28	323	0.000106556	0.00452104	ko04261	ENSDARG00000001870(atp1a1);ENSDARG00000008772(CACNG1);ENSDARG00000010472(ATP1A2);ENSDARG00000018259(ATP1A3);ENSDARG00000020574(atp2a1);ENSDARG00000020610(TNNT2);ENSDARG00000032242(TNNT2);ENSDARG00000032976(MYL4);ENSDARG00000035322(Myh7b);ENSDARG00000035552(AGTR2);ENSDARG00000042245(MYL4);ENSDARG00000042552(CACNA1S);ENSDARG00000054931(Ppp2r5b);ENSDARG00000075924(Rapgef4);ENSDARG00000076833(atnb233…	K01539+K04866+K01539+K01539+K05853+K12045+K12045+K12750+K17751+K04167+K12750+K04857+K11584+K04351+K01540+K17751+K05849+K17751+K17751+K17751+K05853+K17751+K12750+K04515+K11583+K02183+K05849+K12314
Human Diseases	Infectious diseases	Human papillomavirus infection	44	614	0.000128819	0.00478239	ko05165	ENSDARG00000007369(tcf7l1b);ENSDARG00000009549(UBR4);ENSDARG00000012405(COL1A1);ENSDARG00000016363(HES6);ENSDARG00000017155(wnt10a);ENSDARG00000020072(thbs4b);ENSDARG00000031483(COL9A1);ENSDARG00000035809(COL1A1);ENSDARG00000037845(COL9A3);ENSDARG00000038205(Hes5);ENSDARG00000043249(IRF1);ENSDARG00000052739(EGF);ENSDARG00000053831(VTN);ENSDARG00000054931(Ppp2r5b);ENSDARG00000056642(hdac9b);ENSDAR…	K04490+K10691+K06236+K09087+K01357+K04659+K08131+K06236+K08131+K06055+K09444+K04357+K06251+K11584+K11409+K06481+K02085+K19719+K04659+K06238+K03900+K06247+K01558+K04659+K07207+K04659+K08131+K06236+K05719+K04659+K06481+K04498+K04385+K06252+K04451+K06252+K02649+K04364+K04659+K00572+K11583+K04357+K02580+K03062
Human Diseases	Cardiovascular diseases	Dilated cardiomyopathy (DCM)	22	233	0.000174588	0.00576141	ko05414	ENSDARG00000008772(CACNG1);ENSDARG00000020574(atp2a1);ENSDARG00000020610(TNNT2);ENSDARG00000028213(Ttn);ENSDARG00000032242(TNNT2);ENSDARG00000035322(Myh7b);ENSDARG00000041502(tgfb1);ENSDARG00000042552(CACNA1S);ENSDARG00000062974(ITGA2);ENSDARG00000079564(Myh6);ENSDARG00000100592(Slc8a2);ENSDARG00000103969(Myh7);ENSDARG00000114031(Myh7);ENSDARG00000114818(Myh6);MSTRG.11363(ITGB1);MSTRG.13189(ATP2A…	K04866+K05853+K12045+K12567+K12045+K17751+K13375+K04857+K06481+K17751+K05849+K17751+K17751+K17751+K05719+K05853+K06481+K17751+K12567+K05849+K12641+K12314
Organismal Systems	Nervous system	Synaptic vesicle cycle	14	116	0.000222672	0.00661197	ko04721	ENSDARG00000000503(STX1B);ENSDARG00000001994(Stxbp1);ENSDARG00000006356(slc18a3a);ENSDARG00000007654(NSF);ENSDARG00000015110(SLC18A2);ENSDARG00000018997(CPLX1);ENSDARG00000020609(snap25a);ENSDARG00000021735(CACNA1B);ENSDARG00000030614(SYT1);ENSDARG00000059775(slc32a1);MSTRG.1059(DNM2);MSTRG.13145(Stxbp1);MSTRG.18420(Dnm2);MSTRG.5770(Ap2s1)	K08486+K15292+K14636+K06027+K08155+K15294+K18211+K04849+K15290+K15015+K01528+K15292+K01528+K11827
Human Diseases	Infectious diseases	Malaria	10	65	0.000244888	0.00661197	ko05144	ENSDARG00000020072(thbs4b);ENSDARG00000041502(tgfb1);ENSDARG00000041546(GYPC);ENSDARG00000073810(THBS2);ENSDARG00000098431(thbs4);MSTRG.10052(thbs3b);MSTRG.12983(thbs4b);MSTRG.1957(--);MSTRG.2188(thbs4);MSTRG.8915(HGF)	K04659+K13375+K06576+K04659+K04659+K04659+K04659+K04519+K04659+K05460
Organismal Systems	Endocrine system	Thyroid hormone signaling pathway	22	260	0.000797996	0.0197504	ko04919	ENSDARG00000001437(Slc2a1);ENSDARG00000001870(atp1a1);ENSDARG00000008723(prkcbb);ENSDARG00000010472(ATP1A2);ENSDARG00000018259(ATP1A3);ENSDARG00000020574(atp2a1);ENSDARG00000035322(Myh7b);ENSDARG00000040684(plcd4);ENSDARG00000076833(atnb233);ENSDARG00000079564(Myh6);ENSDARG00000103125(TSC2);ENSDARG00000103969(Myh7);ENSDARG00000114031(Myh7);ENSDARG00000114818(Myh6);MSTRG.13189(ATP2A2);MSTRG.14267(…	K07299+K01539+K19662+K01539+K01539+K05853+K17751+K05857+K01540+K17751+K07207+K17751+K17751+K17751+K05853+K05857+K04498+K17751+K04451+K02649+K15159+K08362
Human Diseases	Cancers	Proteoglycans in cancer	29	425	0.00374248	0.0825152	ko05205	ENSDARG00000008723(prkcbb);ENSDARG00000012066(DCN);ENSDARG00000012405(COL1A1);ENSDARG00000017155(wnt10a);ENSDARG00000024141(CAV3);ENSDARG00000035809(COL1A1);ENSDARG00000041502(tgfb1);ENSDARG00000045580(LUM);ENSDARG00000053831(VTN);ENSDARG00000059093(ANK1);ENSDARG00000061741(ITPR3);ENSDARG00000062974(ITGA2);ENSDARG00000070923(CAV2);ENSDARG00000074149(Itpr1);ENSDARG00000077582(Ank3);ENSDARG00000089…	K19662+K04660+K06236+K01357+K12959+K06236+K13375+K08122+K06251+K10380+K04960+K06481+K12958+K04958+K10380+K05697+K01558+K06236+K05719+K06481+K04451+K02649+K10380+K04364+K04515+K00572+K04958+K05731+K05460
Human Diseases	Infectious diseases	Staphylococcus aureus infection	12	123	0.00388961	0.0825152	ko05150	ENSDARG00000015065(C4b);ENSDARG00000021004(C5);ENSDARG00000023082(krt13);ENSDARG00000028618(krt18);ENSDARG00000038424(C4);ENSDARG00000039579(CFD);ENSDARG00000090268(krt13);ENSDARG00000103760(Cfh);MSTRG.1013(c3);MSTRG.14253(Krt15);MSTRG.14478(Cfh);MSTRG.21917(krt18)	K03989+K03994+K07604+K07604+K03989+K01334+K07604+K04004+K03990+K07604+K04004+K07604
Organismal Systems	Excretory system	Endocrine and other factor-regulated calcium reabsorption	11	113	0.00569101	0.112682	ko04961	ENSDARG00000001870(atp1a1);ENSDARG00000008723(prkcbb);ENSDARG00000010472(ATP1A2);ENSDARG00000018259(ATP1A3);ENSDARG00000018418(PTH1R);ENSDARG00000076833(atnb233);ENSDARG00000100592(Slc8a2);MSTRG.1059(DNM2);MSTRG.18420(Dnm2);MSTRG.5770(Ap2s1);MSTRG.6318(Slc8a2)	K01539+K19662+K01539+K01539+K04585+K01540+K05849+K01528+K01528+K11827+K05849
Organismal Systems	Circulatory system	Vascular smooth muscle contraction	20	283	0.0103096	0.189081	ko04270	ENSDARG00000008723(prkcbb);ENSDARG00000009782(MYH11);ENSDARG00000033955(calcrla);ENSDARG00000042552(CACNA1S);ENSDARG00000060264(NPR1);ENSDARG00000061741(ITPR3);ENSDARG00000067997(MYH4);ENSDARG00000069823(PLA2G3);ENSDARG00000074149(Itpr1);ENSDARG00000098989(PLA2G3);ENSDARG00000099959(Myh6);ENSDARG00000116713(cnp-2);MSTRG.10080(Npr1);MSTRG.15720(EDNRA);MSTRG.15722(CALCRL);MSTRG.18352(Gna12);MSTRG.2…	K19662+K10352+K04577+K04857+K12323+K04960+K10352+K01047+K04958+K01047+K10352+K12336+K12323+K04197+K04577+K04346+K04958+K02183+K10352+K12323
Environmental Information Processing	Signal transduction	cGMP - PKG signaling pathway	24	361	0.0108228	0.189081	ko04022	ENSDARG00000001870(atp1a1);ENSDARG00000010472(ATP1A2);ENSDARG00000018259(ATP1A3);ENSDARG00000020574(atp2a1);ENSDARG00000035322(Myh7b);ENSDARG00000042552(CACNA1S);ENSDARG00000060264(NPR1);ENSDARG00000061741(ITPR3);ENSDARG00000074149(Itpr1);ENSDARG00000076833(atnb233);ENSDARG00000079564(Myh6);ENSDARG00000100592(Slc8a2);ENSDARG00000103969(Myh7);ENSDARG00000114031(Myh7);ENSDARG00000114818(Myh6);MSTRG…	K01539+K01539+K01539+K05853+K17751+K04857+K12323+K04960+K04958+K01540+K17751+K05849+K17751+K17751+K17751+K12323+K05853+K17751+K04197+K04346+K04958+K02183+K05849+K12323
Organismal Systems	Endocrine system	Insulin secretion	14	177	0.0120396	0.197139	ko04911	ENSDARG00000001437(Slc2a1);ENSDARG00000001870(atp1a1);ENSDARG00000002779(pdx1);ENSDARG00000008723(prkcbb);ENSDARG00000010472(ATP1A2);ENSDARG00000018259(ATP1A3);ENSDARG00000019753(KCNN3);ENSDARG00000020609(snap25a);ENSDARG00000042552(CACNA1S);ENSDARG00000061741(ITPR3);ENSDARG00000075924(Rapgef4);ENSDARG00000076833(atnb233);MSTRG.23309(camk2d1);MSTRG.9892(RIMS2)	K07299+K01539+K07594+K19662+K01539+K01539+K04944+K18211+K04857+K04960+K04351+K01540+K04515+K15297
Organismal Systems	Immune system	Complement and coagulation cascades	10	110	0.0129659	0.197139	ko04610	ENSDARG00000015065(C4b);ENSDARG00000021004(C5);ENSDARG00000038424(C4);ENSDARG00000039579(CFD);ENSDARG00000053831(VTN);ENSDARG00000077231(VWF);ENSDARG00000103760(Cfh);MSTRG.1013(c3);MSTRG.14478(Cfh);MSTRG.23050(F2)	K03989+K03994+K03989+K01334+K06251+K03900+K04004+K03990+K04004+K01313
Human Diseases	Infectious diseases	Pathogenic Escherichia coli infection	15	198	0.0138012	0.197139	ko05130	ENSDARG00000016301(TUBB4B);ENSDARG00000023082(krt13);ENSDARG00000027063(Arpc1b);ENSDARG00000028618(krt18);ENSDARG00000040045(CLDN1);ENSDARG00000069503(CLDN3);ENSDARG00000070155(TUBA1A);ENSDARG00000090268(krt13);ENSDARG00000095458(--);ENSDARG00000112049(CLDN15);MSTRG.11363(ITGB1);MSTRG.14253(Krt15);MSTRG.21917(krt18);MSTRG.24912(TUBA3C);MSTRG.2652(Cldn19)	K07375+K07604+K05757+K07604+K06087+K06087+K07374+K07604+K12791+K06087+K05719+K07604+K07604+K07374+K06087
