# Supplementary material for: High-throughput transcriptome sequencing reveals the key stages of cardiovascular development in zebrafish embryos
Source: BMC Genomics. 2022 Aug 13;23:587. doi: 10.1186/s12864-022-08808-x (PMC9375324; doi:10.1186/s12864-022-08808-x)
Supplement: Supplementary file 11 — Additional file 11: Table S10. The enriched KEGG pathways in DEGs of T1 vs T3. [file 12864_2022_8808_MOESM11_ESM.zip › Supplementary table 10.xlsx]

## Sheet: Supplementary table 10
Table S10 The enriched KEGG pathways in DEGs of T1 vs T3
KEGG_A_class	KEGG_B_class	Pathway	T1-vs-T3 (1320)	All (10970)	Pvalue	Qvalue	Pathway ID	Genes	K_IDs
Environmental Information Processing	Signaling molecules and interaction	ECM-receptor interaction	66	163	1.49485e-20	4.9031e-18	ko04512	ENSDARG00000002084(Lamb2);ENSDARG00000002831(Col4a4);ENSDARG00000003395(COL4A3);ENSDARG00000010785(THBS1);ENSDARG00000012405(COL1A1);ENSDARG00000018721(Npnt);ENSDARG00000019815(FN1);ENSDARG00000020007(col1a2);ENSDARG00000020072(thbs4b);ENSDARG00000020785(LAMA4);ENSDARG00000021948(TNC);ENSDARG00000022615(Lama3);ENSDARG00000022689(Itgb1);ENSDARG00000024829(TNN);ENSDARG00000031483(COL9A1);ENSDARG000…	K06243+K06237+K06237+K16857+K06236+K06824+K05717+K06236+K04659+K06241+K06252+K06240+K05719+K06252+K08131+K06259+K06236+K08131+K06590+K06493+K06248+K05636+K06251+K06251+K06493+K06258+K06258+K06258+K06238+K06481+K19719+K08131+K04659+K06262+K06238+K06247+K06824+K04659+K05637+K08131+K06236+K06252+K06252+K06252+K06252+K05719+K05637+K05637+K05637+K05637+K05637+K04659+K06480+K06481+K06245+K19719+K06252+…
Organismal Systems	Digestive system	Protein digestion and absorption	66	175	1.3086e-18	2.1461e-16	ko04974	ENSDARG00000001870(atp1a1);ENSDARG00000002831(Col4a4);ENSDARG00000003395(COL4A3);ENSDARG00000004931(Slc8a3);ENSDARG00000005894(SLC7A9);ENSDARG00000007739(atp1a1);ENSDARG00000007912(COL1A2);ENSDARG00000010472(ATP1A2);ENSDARG00000012405(COL1A1);ENSDARG00000012422(Col5a1);ENSDARG00000012593(COL5A1);ENSDARG00000013422(SLC8A1);ENSDARG00000018259(ATP1A3);ENSDARG00000018621(Slc6a19);ENSDARG00000020007(c…	K01539+K06237+K06237+K05849+K13868+K01539+K19721+K01539+K06236+K19721+K19721+K05849+K01539+K05334+K06236+K19721+K14208+K19721+K08131+K19721+K06236+K01300+K08131+K01285+K19721+K14206+K01540+K05849+K12040+K06238+K19719+K19721+K08131+K06238+K08133+K01540+K01278+K01312+K05334+K19721+K01538+K06823+K19721+K19721+K05849+K19721+K01538+K08131+K06236+K19721+K08187+K08132+K19721+K19721+K19721+K01298+K19719+…
Human Diseases	Cardiovascular diseases	Hypertrophic cardiomyopathy (HCM)	69	202	9.76557e-17	1.0677e-14	ko05410	ENSDARG00000000369(PRKAG3);ENSDARG00000001933(PRKAG2);ENSDARG00000002167(Cacnb1);ENSDARG00000002988(TNNT3);ENSDARG00000003706(RYR2);ENSDARG00000004931(Slc8a3);ENSDARG00000008772(CACNG1);ENSDARG00000011400(TNNC1);ENSDARG00000013422(SLC8A1);ENSDARG00000014804(CACNA2D1);ENSDARG00000019367(Tgfb3);ENSDARG00000020450(Cacng8);ENSDARG00000020574(atp2a1);ENSDARG00000020610(TNNT2);ENSDARG00000022689(Itgb1)…	K07200+K07200+K04862+K12045+K04962+K05849+K04866+K05865+K05849+K04858+K13377+K04873+K05853+K12045+K05719+K12567+K04857+K12045+K04867+K17751+K16366+K05865+K13375+K04857+K06590+K06493+K04871+K07610+K07610+K05849+K06493+K07610+K07198+K10351+K06481+K04858+K12314+K17751+K17751+K05459+K04962+K12314+K05637+K05849+K17751+K17751+K07610+K17751+K17751+K05719+K05637+K05637+K05637+K05637+K05637+K05853+K06480+…
Cellular Processes	Cellular community - eukaryotes	Focal adhesion	109	438	2.6163e-14	2.14536e-12	ko04510	ENSDARG00000002084(Lamb2);ENSDARG00000002589(MYLPF);ENSDARG00000002831(Col4a4);ENSDARG00000003395(COL4A3);ENSDARG00000004877(ROCK2);ENSDARG00000007219(Actn1);ENSDARG00000010785(THBS1);ENSDARG00000012405(COL1A1);ENSDARG00000018060(Pik3r2);ENSDARG00000019096(MYL7);ENSDARG00000019371(FLT1);ENSDARG00000019741(72);ENSDARG00000019815(FN1);ENSDARG00000020007(col1a2);ENSDARG00000020072(thbs4b);ENSDARG000…	K06243+K12758+K06237+K06237+K04514+K05699+K16857+K06236+K02649+K12754+K05096+K10151+K05717+K06236+K04659+K06241+K07861+K06252+K06240+K05719+K12959+K06252+K05735+K05736+K08131+K05448+K00907+K06236+K08131+K12755+K00889+K06590+K05700+K06493+K06248+K05636+K12958+K04357+K12758+K06251+K06251+K06493+K00922+K06238+K10351+K06481+K06275+K19719+K12958+K08131+K04659+K06238+K00907+K16859+K05450+K17386+K02161+…
Human Diseases	Cardiovascular diseases	Dilated cardiomyopathy (DCM)	67	233	3.13746e-12	2.05817e-10	ko05414	ENSDARG00000002167(Cacnb1);ENSDARG00000002988(TNNT3);ENSDARG00000003706(RYR2);ENSDARG00000004931(Slc8a3);ENSDARG00000008772(CACNG1);ENSDARG00000011400(TNNC1);ENSDARG00000013422(SLC8A1);ENSDARG00000014588(ADCY2);ENSDARG00000014804(CACNA2D1);ENSDARG00000019367(Tgfb3);ENSDARG00000020450(Cacng8);ENSDARG00000020574(atp2a1);ENSDARG00000020610(TNNT2);ENSDARG00000022689(Itgb1);ENSDARG00000028213(Ttn);ENS…	K04862+K12045+K04962+K05849+K04866+K05865+K05849+K08042+K04858+K13377+K04873+K05853+K12045+K05719+K12567+K04857+K12045+K04867+K17751+K05865+K13375+K04857+K06590+K06493+K04871+K07610+K04141+K07610+K05849+K06493+K08042+K07610+K10351+K06481+K04858+K12314+K17751+K17751+K05459+K04962+K12314+K05637+K05849+K17751+K17751+K07610+K17751+K17751+K05719+K05637+K05637+K05637+K05637+K05637+K05853+K06480+K06481+…
Organismal Systems	Circulatory system	Cardiac muscle contraction	50	169	6.19956e-10	3.38909e-08	ko04260	ENSDARG00000001870(atp1a1);ENSDARG00000002167(Cacnb1);ENSDARG00000002988(TNNT3);ENSDARG00000003706(RYR2);ENSDARG00000004931(Slc8a3);ENSDARG00000007739(atp1a1);ENSDARG00000008772(CACNG1);ENSDARG00000010472(ATP1A2);ENSDARG00000011400(TNNC1);ENSDARG00000011519(MYL4);ENSDARG00000013422(SLC8A1);ENSDARG00000014804(CACNA2D1);ENSDARG00000018259(ATP1A3);ENSDARG00000020450(Cacng8);ENSDARG00000020574(atp2a1…	K01539+K04862+K12045+K04962+K05849+K01539+K04866+K01539+K05865+K12750+K05849+K04858+K01539+K04873+K05853+K12045+K04857+K12045+K04867+K12750+K17751+K05865+K12750+K04857+K02267+K04871+K01540+K05849+K10351+K04858+K01540+K12314+K17751+K17751+K01538+K02273+K02273+K04962+K12314+K05849+K01538+K17751+K17751+K17751+K17751+K05853+K17751+K17751+K01539+K12314
Organismal Systems	Circulatory system	Adrenergic signaling in cardiomyocytes	76	323	3.87068e-09	1.81369e-07	ko04261	ENSDARG00000001870(atp1a1);ENSDARG00000002167(Cacnb1);ENSDARG00000002988(TNNT3);ENSDARG00000003706(RYR2);ENSDARG00000004931(Slc8a3);ENSDARG00000007739(atp1a1);ENSDARG00000008772(CACNG1);ENSDARG00000010472(ATP1A2);ENSDARG00000011065(CAMK2B);ENSDARG00000011400(TNNC1);ENSDARG00000011519(MYL4);ENSDARG00000013422(SLC8A1);ENSDARG00000014273(camk2d2);ENSDARG00000014588(ADCY2);ENSDARG00000014804(CACNA2D1…	K01539+K04862+K12045+K04962+K05849+K01539+K04866+K01539+K04515+K05865+K12750+K05849+K04515+K08042+K04858+K01539+K04873+K05853+K12045+K05850+K04857+K12045+K04867+K12750+K02183+K17751+K04167+K05865+K12750+K04857+K05850+K04871+K01540+K04515+K04141+K04142+K11584+K05849+K08042+K04354+K10351+K04858+K04351+K01540+K12314+K17751+K17751+K02161+K01538+K04962+K12314+K02677+K21290+K05849+K04838+K04456+K01538+…
Human Diseases	Cardiovascular diseases	Arrhythmogenic right ventricular cardiomyopathy (ARVC)	48	172	1.12682e-08	4.61995e-07	ko05412	ENSDARG00000001431(ACTN3);ENSDARG00000002167(Cacnb1);ENSDARG00000003706(RYR2);ENSDARG00000004931(Slc8a3);ENSDARG00000008772(CACNG1);ENSDARG00000013422(SLC8A1);ENSDARG00000013755(ACTN3);ENSDARG00000014804(CACNA2D1);ENSDARG00000020450(Cacng8);ENSDARG00000020574(atp2a1);ENSDARG00000022689(Itgb1);ENSDARG00000024785(Ctnna2);ENSDARG00000029457(CACNA1S);ENSDARG00000032565(Cacng2);ENSDARG00000041799(gja1…	K21073+K04862+K04962+K05849+K04866+K05849+K21073+K04858+K04873+K05853+K05719+K05691+K04857+K04867+K07372+K04857+K06590+K06493+K04871+K07610+K07610+K05849+K06493+K07610+K06481+K21073+K04858+K04962+K05637+K05849+K07610+K05719+K05637+K05637+K05637+K05637+K05637+K05853+K06480+K06481+K07610+K06583+K06583+K06583+K21073+K05691+K06584+K12641
Environmental Information Processing	Signal transduction	PI3K-Akt signaling pathway	125	649	3.05963e-08	1.11506e-06	ko04151	ENSDARG00000002084(Lamb2);ENSDARG00000002831(Col4a4);ENSDARG00000003395(COL4A3);ENSDARG00000004904(Gys2);ENSDARG00000009351(Fgf6);ENSDARG00000009553(GNG3);ENSDARG00000010252(JAK2);ENSDARG00000010384(Lpar6);ENSDARG00000010785(THBS1);ENSDARG00000012405(COL1A1);ENSDARG00000013522(PCK1);ENSDARG00000014565(eif4e1b);ENSDARG00000017542(FGF1);ENSDARG00000018060(Pik3r2);ENSDARG00000019371(FLT1);ENSDARG000…	K06243+K06237+K06237+K00693+K04358+K04540+K04447+K04273+K16857+K06236+K01596+K03259+K18496+K02649+K05096+K10151+K05717+K06236+K04659+K06241+K06252+K06240+K05719+K06252+K04358+K08131+K05448+K06236+K08131+K04547+K05438+K04358+K04544+K06590+K06493+K06248+K05636+K05081+K05061+K04357+K05090+K06251+K05466+K11584+K04539+K06251+K06493+K00922+K07198+K06238+K04354+K06481+K16198+K19719+K16198+K08131+K04659+…
Human Diseases	Cardiovascular diseases	Fluid shear stress and atherosclerosis	60	255	1.72148e-07	5.64646e-06	ko05418	ENSDARG00000003902(CTSV);ENSDARG00000005821(NCF2);ENSDARG00000009418(MEF2C);ENSDARG00000017676(MMP2);ENSDARG00000018060(Pik3r2);ENSDARG00000020795(Rac3);ENSDARG00000022183(GSTO1);ENSDARG00000024141(CAV3);ENSDARG00000029764(MEF2C);ENSDARG00000033285(GSTO1);ENSDARG00000034187(Calm2);ENSDARG00000034700(vegfaa);ENSDARG00000036912(EDN1);ENSDARG00000039173(CTSL);ENSDARG00000039832(GSTA2);ENSDARG0000004…	K01365+K08010+K04454+K01398+K02649+K07861+K00799+K12959+K04454+K00799+K02183+K05448+K16366+K01365+K00799+K00799+K05638+K06493+K12958+K06493+K06471+K00922+K07198+K06527+K12336+K12958+K06533+K06527+K17386+K08008+K00799+K02161+K05638+K01365+K08107+K04359+K04387+K04440+K06471+K04456+K06278+K12336+K04456+K04079+K04079+K04440+K04359+K04454+K04451+K07198+K02649+K02649+K04463+K01398+K02183+K00799+K02183+…
Human Diseases	Infectious diseases	Malaria	21	65	1.33339e-05	0.000397593	ko05144	ENSDARG00000009123(SELP);ENSDARG00000010785(THBS1);ENSDARG00000016939(ITGB2);ENSDARG00000019367(Tgfb3);ENSDARG00000020072(thbs4b);ENSDARG00000022437(Cd81);ENSDARG00000032639(CD36);ENSDARG00000041502(tgfb1);ENSDARG00000041546(GYPC);ENSDARG00000060263(Pecam1);ENSDARG00000062479(VCAM1);ENSDARG00000073810(THBS2);ENSDARG00000078824(VCAM1);ENSDARG00000097827(LRP1);ENSDARG00000098431(thbs4);ENSDARG00000…	K06496+K16857+K06464+K13377+K04659+K06508+K06259+K13375+K06576+K06471+K06527+K04659+K06527+K04550+K04659+K06471+K05718+K04659+K04550+K04659+K05460
Organismal Systems	Excretory system	Proximal tubule bicarbonate reclamation	19	58	2.73525e-05	0.000727808	ko04964	ENSDARG00000001870(atp1a1);ENSDARG00000007739(atp1a1);ENSDARG00000010472(ATP1A2);ENSDARG00000013522(PCK1);ENSDARG00000015654(CA4);ENSDARG00000018259(ATP1A3);ENSDARG00000023713(AQP1);ENSDARG00000040510(Ca4);ENSDARG00000043589(Ca4);ENSDARG00000044512(CA4);ENSDARG00000053262(ATP1B4);ENSDARG00000058498(SLC9A3);ENSDARG00000076833(atnb233);ENSDARG00000094561(fxyd2);ENSDARG00000097890(Slc25a10);ENSDARG0…	K01539+K01539+K01539+K01596+K18246+K01539+K09864+K18246+K18246+K18246+K01540+K12040+K01540+K01538+K13577+K01538+K13575+K01539+K00025
Organismal Systems	Immune system	Complement and coagulation cascades	29	110	2.88461e-05	0.000727808	ko04610	ENSDARG00000008969(FGB);ENSDARG00000012694(c3);ENSDARG00000015065(C4b);ENSDARG00000016939(ITGB2);ENSDARG00000020741(FGA);ENSDARG00000021004(C5);ENSDARG00000023111(PLG);ENSDARG00000029493(F9);ENSDARG00000034862(F7);ENSDARG00000036041(F2);ENSDARG00000037144(CPB2);ENSDARG00000037281(Fgg);ENSDARG00000038258(PROC);ENSDARG00000038424(C4);ENSDARG00000039579(CFD);ENSDARG00000040319(c5ar1);ENSDARG00000053…	K03904+K03990+K03989+K06464+K03903+K03994+K01315+K01321+K01320+K01313+K01300+K03905+K01344+K03989+K01334+K04010+K06251+K03991+K06251+K04001+K01320+K03990+K01344+K01320+K04004+K04004+K04004+K03990+K01313
Organismal Systems	Excretory system	Aldosterone-regulated sodium reabsorption	23	79	3.51997e-05	0.000824679	ko04960	ENSDARG00000001870(atp1a1);ENSDARG00000007739(atp1a1);ENSDARG00000010472(ATP1A2);ENSDARG00000018060(Pik3r2);ENSDARG00000018259(ATP1A3);ENSDARG00000053262(ATP1B4);ENSDARG00000060597(PIK3CA);ENSDARG00000076833(atnb233);ENSDARG00000086248(Kcnj1);ENSDARG00000089060(Kcnj1);ENSDARG00000090635(Kcnj1);ENSDARG00000090866(Kcnj1);ENSDARG00000094132(igf1);ENSDARG00000094561(fxyd2);ENSDARG00000099841(PRKCA);E…	K01539+K01539+K01539+K02649+K01539+K01540+K00922+K01540+K04995+K04995+K04995+K04995+K05459+K01538+K02677+K01538+K02677+K13305+K02649+K02649+K01539+K04995+K04995
Organismal Systems	Nervous system	Synaptic vesicle cycle	29	116	8.26102e-05	0.00180422	ko04721	ENSDARG00000000503(STX1B);ENSDARG00000001127(slc17a6a);ENSDARG00000001994(Stxbp1);ENSDARG00000006356(slc18a3a);ENSDARG00000006923(CACNA1A);ENSDARG00000007654(NSF);ENSDARG00000009281(DNM1);ENSDARG00000010042(Dnm1);ENSDARG00000015110(SLC18A2);ENSDARG00000015174(ATP6V0A1);ENSDARG00000018997(CPLX1);ENSDARG00000020609(snap25a);ENSDARG00000021735(CACNA1B);ENSDARG00000030614(SYT1);ENSDARG00000035152(AP2…	K08486+K12302+K15292+K14636+K04344+K06027+K01528+K01528+K08155+K02154+K15294+K18211+K04849+K15290+K11825+K02148+K12302+K07882+K13504+K18211+K15015+K15294+K04849+K01528+K15292+K15290+K01528+K02154+K15294
Organismal Systems	Endocrine system	Glucagon signaling pathway	44	206	9.20452e-05	0.00180422	ko04922	ENSDARG00000000369(PRKAG3);ENSDARG00000001437(Slc2a1);ENSDARG00000001933(PRKAG2);ENSDARG00000001937(SLC2A3);ENSDARG00000004904(Gys2);ENSDARG00000004988(PPP3CA);ENSDARG00000011065(CAMK2B);ENSDARG00000013522(PCK1);ENSDARG00000014273(camk2d2);ENSDARG00000014588(ADCY2);ENSDARG00000025106(PPP3CA);ENSDARG00000028000(PFKP);ENSDARG00000034187(Calm2);ENSDARG00000037861(SLC2A3);ENSDARG00000042010(pkm);ENSD…	K07200+K07299+K07200+K07299+K00693+K04348+K04515+K01596+K04515+K08042+K04348+K00850+K02183+K07299+K00873+K04515+K00688+K01834+K08765+K08042+K00850+K07198+K04960+K08765+K00871+K07201+K00873+K00016+K04456+K07190+K04456+K05858+K00850+K08765+K00693+K01946+K07198+K00850+K04515+K07200+K02183+K02183+K04348+K08042
Human Diseases	Infectious diseases	Human papillomavirus infection	105	614	9.35112e-05	0.00180422	ko05165	ENSDARG00000002084(Lamb2);ENSDARG00000002831(Col4a4);ENSDARG00000003395(COL4A3);ENSDARG00000005050(WNT2B);ENSDARG00000008796(Hes7);ENSDARG00000009549(UBR4);ENSDARG00000010785(THBS1);ENSDARG00000012405(COL1A1);ENSDARG00000014722(Hes7);ENSDARG00000015174(ATP6V0A1);ENSDARG00000017155(wnt10a);ENSDARG00000017917(hes7.1-a);ENSDARG00000018060(Pik3r2);ENSDARG00000019741(72);ENSDARG00000019815(FN1);ENSDAR…	K06243+K06237+K06237+K00182+K09087+K10691+K16857+K06236+K09087+K02154+K01357+K09087+K02649+K10151+K05717+K06236+K04659+K06241+K06252+K06240+K05719+K06252+K08131+K05448+K06236+K02148+K08131+K06055+K02375+K00408+K03662+K00873+K05948+K09444+K06590+K00572+K06493+K06248+K05636+K04357+K06251+K11584+K06251+K09091+K06493+K00922+K06238+K04354+K06481+K02085+K19719+K09087+K08131+K04659+K06238+K06751+K05631+…
Organismal Systems	Immune system	Leukocyte transendothelial migration	49	239	0.000111387	0.00202972	ko04670	ENSDARG00000002589(MYLPF);ENSDARG00000004877(ROCK2);ENSDARG00000005821(NCF2);ENSDARG00000007219(Actn1);ENSDARG00000014059(CLDN5);ENSDARG00000016939(ITGB2);ENSDARG00000017676(MMP2);ENSDARG00000018060(Pik3r2);ENSDARG00000019096(MYL7);ENSDARG00000020031(Cldn11);ENSDARG00000020944(EZR);ENSDARG00000022689(Itgb1);ENSDARG00000024785(Ctnna2);ENSDARG00000038123(MYL9);ENSDARG00000040045(CLDN1);ENSDARG00000…	K12758+K04514+K08010+K05699+K06087+K06464+K01398+K02649+K12754+K06087+K08007+K05719+K05691+K12755+K06087+K05700+K12758+K06087+K06087+K06471+K00922+K06527+K10351+K06089+K06087+K08015+K06533+K04351+K06087+K06527+K06735+K06274+K02677+K06471+K06087+K06087+K02677+K05718+K05719+K05871+K06787+K02649+K02649+K01398+K06520+K06087+K06735+K06520+K05691
Environmental Information Processing	Signal transduction	cGMP - PKG signaling pathway	67	361	0.000170219	0.00279972	ko04022	ENSDARG00000001712(KCNMB2);ENSDARG00000001870(atp1a1);ENSDARG00000004227(PDE3A);ENSDARG00000004877(ROCK2);ENSDARG00000004931(Slc8a3);ENSDARG00000004988(PPP3CA);ENSDARG00000007739(atp1a1);ENSDARG00000009418(MEF2C);ENSDARG00000010472(ATP1A2);ENSDARG00000013422(SLC8A1);ENSDARG00000013787(GUCY1A1);ENSDARG00000014588(ADCY2);ENSDARG00000018259(ATP1A3);ENSDARG00000018750(Npr1);ENSDARG00000020574(atp2a1)…	K04938+K01539+K19021+K04514+K05849+K04348+K01539+K04454+K01539+K05849+K12318+K08042+K01539+K12323+K05853+K05850+K04348+K05863+K04857+K04454+K02183+K00907+K17751+K04346+K12755+K04857+K05850+K01540+K04141+K04142+K05849+K08042+K04960+K07187+K04265+K00907+K01540+K17751+K17751+K01538+K06274+K21290+K05849+K04456+K01538+K17751+K17751+K17751+K17751+K12323+K00907+K04456+K05858+K05853+K04197+K17751+K00907+…
Cellular Processes	Cell motility	Regulation of actin cytoskeleton	81	456	0.000170714	0.00279972	ko04810	ENSDARG00000002589(MYLPF);ENSDARG00000004877(ROCK2);ENSDARG00000006299(Arhgef7);ENSDARG00000007219(Actn1);ENSDARG00000009351(Fgf6);ENSDARG00000009782(MYH11);ENSDARG00000010728(SCIN);ENSDARG00000012944(MYH4);ENSDARG00000014106(CFL2);ENSDARG00000016939(ITGB2);ENSDARG00000017542(FGF1);ENSDARG00000018060(Pik3r2);ENSDARG00000019096(MYL7);ENSDARG00000019815(FN1);ENSDARG00000020795(Rac3);ENSDARG00000020…	K12758+K04514+K13710+K05699+K04358+K10352+K05768+K10352+K05765+K06464+K18496+K02649+K12754+K05717+K07861+K08007+K05719+K05757+K05735+K05736+K04358+K00907+K10352+K01313+K04346+K12755+K04358+K00889+K06590+K05700+K06493+K04357+K12758+K06493+K06524+K05767+K00922+K10351+K06481+K02085+K10352+K10352+K10352+K05741+K00907+K05450+K04358+K17386+K10352+K05745+K05764+K10352+K06524+K04359+K10352+K05768+K00907+…
