# Supplementary material for: High-throughput transcriptome sequencing reveals the key stages of cardiovascular development in zebrafish embryos
Source: BMC Genomics. 2022 Aug 13;23:587. doi: 10.1186/s12864-022-08808-x (PMC9375324; doi:10.1186/s12864-022-08808-x)
Supplement: Supplementary file 12 — Additional file 12: Table S11. The enriched KEGG pathways in DEGs of T2 vs T3. [file 12864_2022_8808_MOESM12_ESM.zip › Supplementary table 11.xlsx]

## Sheet: Supplementary table 11
Table S11 The enriched KEGG pathways in DEGs of T2 vs T3
KEGG_A_class	KEGG_B_class	Pathway	T2-vs-T3 (664)	All (10970)	Pvalue	Qvalue	Pathway ID	Genes	K_IDs
Environmental Information Processing	Signaling molecules and interaction	ECM-receptor interaction	34	163	1.37255e-10	4.36471e-08	ko04512	ENSDARG00000002831(Col4a4);ENSDARG00000003395(COL4A3);ENSDARG00000012405(COL1A1);ENSDARG00000021948(TNC);ENSDARG00000022615(Lama3);ENSDARG00000022689(Itgb1);ENSDARG00000024829(TNN);ENSDARG00000031483(COL9A1);ENSDARG00000032639(CD36);ENSDARG00000035809(COL1A1);ENSDARG00000045071(Chad);ENSDARG00000053232(ITGB1);ENSDARG00000053831(VTN);ENSDARG00000055388(VTN);ENSDARG00000056018(Itga6);ENSDARG0000005…	K06237+K06237+K06236+K06252+K06240+K05719+K06252+K08131+K06259+K06236+K06248+K05719+K06251+K06251+K06485+K06493+K06258+K08131+K06824+K05637+K04659+K06252+K06252+K06252+K06252+K05637+K05637+K05637+K06480+K06245+K06252+K06238+K06584+K06238
Organismal Systems	Circulatory system	Cardiac muscle contraction	32	169	6.11638e-09	9.72505e-07	ko04260	ENSDARG00000002988(TNNT3);ENSDARG00000007739(atp1a1);ENSDARG00000008772(CACNG1);ENSDARG00000010472(ATP1A2);ENSDARG00000011400(TNNC1);ENSDARG00000011519(MYL4);ENSDARG00000013422(SLC8A1);ENSDARG00000018259(ATP1A3);ENSDARG00000020450(Cacng8);ENSDARG00000020574(atp2a1);ENSDARG00000029457(CACNA1S);ENSDARG00000032242(TNNT2);ENSDARG00000032565(Cacng2);ENSDARG00000032976(MYL4);ENSDARG00000037539(TNNC1);E…	K12045+K01539+K04866+K01539+K05865+K12750+K05849+K01539+K04873+K05853+K04857+K12045+K04867+K12750+K05865+K12750+K04857+K02267+K01540+K04865+K01540+K12314+K17751+K17751+K01538+K04962+K04863+K12314+K12750+K17751+K01539+K12314
Human Diseases	Cardiovascular diseases	Hypertrophic cardiomyopathy (HCM)	35	202	1.33241e-08	1.1776e-06	ko05410	ENSDARG00000002988(TNNT3);ENSDARG00000008772(CACNG1);ENSDARG00000011400(TNNC1);ENSDARG00000013422(SLC8A1);ENSDARG00000020450(Cacng8);ENSDARG00000020574(atp2a1);ENSDARG00000022689(Itgb1);ENSDARG00000029457(CACNA1S);ENSDARG00000032242(TNNT2);ENSDARG00000032565(Cacng2);ENSDARG00000037539(TNNC1);ENSDARG00000042552(CACNA1S);ENSDARG00000053201(des);ENSDARG00000053232(ITGB1);ENSDARG00000054321(des);ENSD…	K12045+K04866+K05865+K05849+K04873+K05853+K05719+K04857+K12045+K04867+K05865+K04857+K07610+K05719+K07610+K06485+K06493+K07610+K04865+K12314+K17751+K17751+K04962+K04863+K12314+K05637+K07610+K05637+K05637+K05637+K06480+K07610+K17751+K06584+K12314
Organismal Systems	Digestive system	Protein digestion and absorption	32	175	1.48125e-08	1.1776e-06	ko04974	ENSDARG00000002831(Col4a4);ENSDARG00000003395(COL4A3);ENSDARG00000007739(atp1a1);ENSDARG00000010472(ATP1A2);ENSDARG00000012405(COL1A1);ENSDARG00000012422(Col5a1);ENSDARG00000013422(SLC8A1);ENSDARG00000018259(ATP1A3);ENSDARG00000018621(Slc6a19);ENSDARG00000031483(COL9A1);ENSDARG00000031678(Col5a2);ENSDARG00000035809(COL1A1);ENSDARG00000037883(PRCP);ENSDARG00000040118(--);ENSDARG00000044528(SLC15A1…	K06237+K06237+K01539+K01539+K06236+K19721+K05849+K01539+K05334+K08131+K19721+K06236+K01285+K19721+K14206+K01540+K08131+K01540+K01312+K01538+K19721+K19721+K19721+K08187+K08132+K01298+K06238+K01539+K06238+K08133+K08133+K19721
Human Diseases	Cardiovascular diseases	Dilated cardiomyopathy (DCM)	36	233	1.71576e-07	1.09122e-05	ko05414	ENSDARG00000002988(TNNT3);ENSDARG00000008772(CACNG1);ENSDARG00000011400(TNNC1);ENSDARG00000013422(SLC8A1);ENSDARG00000014588(ADCY2);ENSDARG00000020450(Cacng8);ENSDARG00000020574(atp2a1);ENSDARG00000022689(Itgb1);ENSDARG00000029457(CACNA1S);ENSDARG00000032242(TNNT2);ENSDARG00000032565(Cacng2);ENSDARG00000037539(TNNC1);ENSDARG00000042552(CACNA1S);ENSDARG00000053201(des);ENSDARG00000053232(ITGB1);EN…	K12045+K04866+K05865+K05849+K08042+K04873+K05853+K05719+K04857+K12045+K04867+K05865+K04857+K07610+K05719+K07610+K06485+K06493+K07610+K04865+K12314+K17751+K17751+K04962+K04863+K12314+K05637+K07610+K05637+K05637+K05637+K06480+K07610+K17751+K06584+K12314
Organismal Systems	Circulatory system	Adrenergic signaling in cardiomyocytes	43	323	7.99097e-07	4.23522e-05	ko04261	ENSDARG00000002988(TNNT3);ENSDARG00000007739(atp1a1);ENSDARG00000008772(CACNG1);ENSDARG00000010472(ATP1A2);ENSDARG00000011065(CAMK2B);ENSDARG00000011400(TNNC1);ENSDARG00000011519(MYL4);ENSDARG00000013422(SLC8A1);ENSDARG00000014588(ADCY2);ENSDARG00000018259(ATP1A3);ENSDARG00000020450(Cacng8);ENSDARG00000020574(atp2a1);ENSDARG00000023445(Atp2b3);ENSDARG00000029457(CACNA1S);ENSDARG00000032242(TNNT2)…	K12045+K01539+K04866+K01539+K04515+K05865+K12750+K05849+K08042+K01539+K04873+K05853+K05850+K04857+K12045+K04867+K12750+K05865+K12750+K04857+K01540+K04515+K04865+K01540+K12314+K17751+K17751+K02161+K01538+K04962+K04863+K12314+K21290+K21290+K12750+K17751+K04634+K04515+K05850+K02183+K04354+K01539+K12314
Human Diseases	Cardiovascular diseases	Arrhythmogenic right ventricular cardiomyopathy (ARVC)	28	172	1.40557e-06	6.38531e-05	ko05412	ENSDARG00000008772(CACNG1);ENSDARG00000013422(SLC8A1);ENSDARG00000013755(ACTN3);ENSDARG00000020450(Cacng8);ENSDARG00000020574(atp2a1);ENSDARG00000022689(Itgb1);ENSDARG00000024785(Ctnna2);ENSDARG00000029457(CACNA1S);ENSDARG00000032565(Cacng2);ENSDARG00000041799(gja1);ENSDARG00000042552(CACNA1S);ENSDARG00000053201(des);ENSDARG00000053232(ITGB1);ENSDARG00000054321(des);ENSDARG00000056018(Itga6);ENSD…	K04866+K05849+K21073+K04873+K05853+K05719+K05691+K04857+K04867+K07372+K04857+K07610+K05719+K07610+K06485+K06493+K07610+K04865+K04962+K04863+K05637+K07610+K05637+K05637+K05637+K06480+K07610+K06584
Cellular Processes	Cellular community - eukaryotes	Focal adhesion	49	438	2.05597e-05	0.000817248	ko04510	ENSDARG00000002589(MYLPF);ENSDARG00000002831(Col4a4);ENSDARG00000003395(COL4A3);ENSDARG00000012405(COL1A1);ENSDARG00000018060(Pik3r2);ENSDARG00000019096(MYL7);ENSDARG00000020795(Rac3);ENSDARG00000021948(TNC);ENSDARG00000022615(Lama3);ENSDARG00000022689(Itgb1);ENSDARG00000024141(CAV3);ENSDARG00000024829(TNN);ENSDARG00000030154(Pak5);ENSDARG00000031483(COL9A1);ENSDARG00000034700(vegfaa);ENSDARG0000…	K12758+K06237+K06237+K06236+K02649+K12754+K07861+K06252+K06240+K05719+K12959+K06252+K05736+K08131+K05448+K06236+K12755+K06248+K05719+K12758+K06251+K06251+K06485+K06493+K06275+K12958+K08131+K05760+K02161+K04359+K05637+K04659+K06252+K06252+K06252+K06252+K05637+K05637+K05637+K04440+K06480+K06275+K06245+K04437+K06252+K04364+K06238+K06584+K06238
Organismal Systems	Excretory system	Proximal tubule bicarbonate reclamation	13	58	3.26192e-05	0.00115255	ko04964	ENSDARG00000007739(atp1a1);ENSDARG00000010472(ATP1A2);ENSDARG00000013522(PCK1);ENSDARG00000015654(CA4);ENSDARG00000018259(ATP1A3);ENSDARG00000023713(AQP1);ENSDARG00000040510(Ca4);ENSDARG00000044512(CA4);ENSDARG00000053262(ATP1B4);ENSDARG00000076833(atnb233);ENSDARG00000094561(fxyd2);ENSDARG00000097890(Slc25a10);MSTRG.60(atp1a1)	K01539+K01539+K01596+K18246+K01539+K09864+K18246+K18246+K01540+K01540+K01538+K13577+K01539
Organismal Systems	Endocrine system	Insulin secretion	24	177	0.000164844	0.00524204	ko04911	ENSDARG00000001437(Slc2a1);ENSDARG00000001937(SLC2A3);ENSDARG00000007739(atp1a1);ENSDARG00000010472(ATP1A2);ENSDARG00000011065(CAMK2B);ENSDARG00000014588(ADCY2);ENSDARG00000018259(ATP1A3);ENSDARG00000020609(snap25a);ENSDARG00000029457(CACNA1S);ENSDARG00000037861(SLC2A3);ENSDARG00000042552(CACNA1S);ENSDARG00000043835(RAB3A);ENSDARG00000053262(ATP1B4);ENSDARG00000053617(CAMK2A);ENSDARG00000056877(v…	K07299+K07299+K01539+K01539+K04515+K08042+K01539+K18211+K04857+K07299+K04857+K07882+K01540+K04515+K13504+K18211+K04194+K01540+K01538+K04962+K04587+K04634+K04515+K01539
Organismal Systems	Excretory system	Aldosterone-regulated sodium reabsorption	14	79	0.000245234	0.00708949	ko04960	ENSDARG00000007739(atp1a1);ENSDARG00000010472(ATP1A2);ENSDARG00000018060(Pik3r2);ENSDARG00000018259(ATP1A3);ENSDARG00000053262(ATP1B4);ENSDARG00000076833(atnb233);ENSDARG00000086248(Kcnj1);ENSDARG00000089060(Kcnj1);ENSDARG00000090635(Kcnj1);ENSDARG00000090866(Kcnj1);ENSDARG00000094561(fxyd2);MSTRG.60(atp1a1);MSTRG.9457(Kcnj1);MSTRG.9458(Kcnj1)	K01539+K01539+K02649+K01539+K01540+K01540+K04995+K04995+K04995+K04995+K01538+K01539+K04995+K04995
Organismal Systems	Endocrine system	Glucagon signaling pathway	26	206	0.000288897	0.00765576	ko04922	ENSDARG00000001437(Slc2a1);ENSDARG00000001937(SLC2A3);ENSDARG00000004988(PPP3CA);ENSDARG00000011065(CAMK2B);ENSDARG00000012366(FBP2);ENSDARG00000013317(Pygm);ENSDARG00000013522(PCK1);ENSDARG00000014179(PFKM);ENSDARG00000014588(ADCY2);ENSDARG00000037861(SLC2A3);ENSDARG00000053617(CAMK2A);ENSDARG00000055518(PYGM);ENSDARG00000057571(PGAM2);ENSDARG00000058285(CPT1A);ENSDARG00000074149(Itpr1);ENSDARG0…	K07299+K07299+K04348+K04515+K03841+K00688+K01596+K00850+K08042+K07299+K04515+K00688+K01834+K08765+K04958+K00873+K04583+K04498+K00850+K08765+K04634+K00850+K04515+K04958+K02183+K04348
Organismal Systems	Digestive system	Gastric acid secretion	20	161	0.00170036	0.0415935	ko04971	ENSDARG00000007739(atp1a1);ENSDARG00000010472(ATP1A2);ENSDARG00000011065(CAMK2B);ENSDARG00000014588(ADCY2);ENSDARG00000018259(ATP1A3);ENSDARG00000053262(ATP1B4);ENSDARG00000053617(CAMK2A);ENSDARG00000074149(Itpr1);ENSDARG00000076833(atnb233);ENSDARG00000086248(Kcnj1);ENSDARG00000089060(Kcnj1);ENSDARG00000090635(Kcnj1);ENSDARG00000090866(Kcnj1);MSTRG.20876(gna14);MSTRG.230(camk2d2);MSTRG.2594(Itpr…	K01539+K01539+K04515+K08042+K01539+K01540+K04515+K04958+K01540+K04995+K04995+K04995+K04995+K04634+K04515+K04958+K02183+K01539+K04995+K04995
Metabolism	Metabolism of cofactors and vitamins	Nicotinate and nicotinamide metabolism	10	58	0.00228911	0.0486544	ko00760	ENSDARG00000004580(nmnat2);ENSDARG00000033742(Nt5c1a);ENSDARG00000057575(Pnp);ENSDARG00000067848(NMRK2);ENSDARG00000071475(Aox3);MSTRG.11277(Rbp2);MSTRG.11595(NMRK2);MSTRG.11940(ENPP1);MSTRG.1491(NT5C2);MSTRG.1493(NT5C2)	K06210+K01081+K03783+K10524+K00157+K06210+K10524+K01513+K01081+K01081
Human Diseases	Neurodegenerative diseases	Amyotrophic lateral sclerosis (ALS)	15	109	0.00229502	0.0486544	ko05014	ENSDARG00000004988(PPP3CA);ENSDARG00000021239(apaf1);ENSDARG00000021351(Nefm);ENSDARG00000027828(GRIN1);ENSDARG00000043342(GPX3);ENSDARG00000043697(NEFM);ENSDARG00000052765(GRIA2);ENSDARG00000070173(GRIA2);ENSDARG00000086207(GRIN2D);ENSDARG00000089109(BCL2);ENSDARG00000102453(SLC1A2);MSTRG.13403(GRIA1);MSTRG.19215(apaf1);MSTRG.4971(PPP3CA);MSTRG.7210(Map3k5)	K04348+K02084+K04573+K05208+K00432+K04573+K05198+K05198+K05212+K02161+K05613+K05197+K02084+K04348+K04426
Metabolism	Global and overview maps	Biosynthesis of amino acids	15	110	0.00251309	0.0499476	ko01230	ENSDARG00000014179(PFKM);ENSDARG00000014287(ENO2);ENSDARG00000020028(Cps1);ENSDARG00000020143(Pah);ENSDARG00000022456(ENO1);ENSDARG00000025012(tpi1a);ENSDARG00000034470(Aldoa);ENSDARG00000057571(PGAM2);ENSDARG00000069630(Tat);ENSDARG00000098639(PYCR2);ENSDARG00000099860(pkm);ENSDARG00000111129(Acy1a);MSTRG.15831(PFKP);MSTRG.21935(PFKM);MSTRG.6753(gapdh)	K00850+K01689+K01948+K00500+K01689+K01803+K01623+K01834+K00815+K00286+K00873+K14677+K00850+K00850+K00134
Metabolism	Energy metabolism	Nitrogen metabolism	6	25	0.00315844	0.0575395	ko00910	ENSDARG00000015654(CA4);ENSDARG00000020028(Cps1);ENSDARG00000040510(Ca4);ENSDARG00000044512(CA4);ENSDARG00000045139(CA7);ENSDARG00000056499(CA6)	K18246+K01948+K18246+K18246+K01672+K01672
Metabolism	Amino acid metabolism	Tyrosine metabolism	8	42	0.00325695	0.0575395	ko00350	ENSDARG00000006008(DCT);ENSDARG00000029204(tyrp1);ENSDARG00000030621(th);ENSDARG00000039077(tyr);ENSDARG00000044935(hpd);ENSDARG00000056151(tyrp1);ENSDARG00000069630(Tat);ENSDARG00000071475(Aox3)	K01827+K00506+K00501+K00505+K00457+K00506+K00815+K00157
Metabolism	Carbohydrate metabolism	Glycolysis / Gluconeogenesis	14	103	0.0035549	0.0594978	ko00010	ENSDARG00000012366(FBP2);ENSDARG00000013522(PCK1);ENSDARG00000014179(PFKM);ENSDARG00000014287(ENO2);ENSDARG00000022456(ENO1);ENSDARG00000025012(tpi1a);ENSDARG00000034470(Aldoa);ENSDARG00000035257(akr1a1a);ENSDARG00000057571(PGAM2);ENSDARG00000099860(pkm);ENSDARG00000103826(GPI);MSTRG.15831(PFKP);MSTRG.21935(PFKM);MSTRG.6753(gapdh)	K03841+K01596+K00850+K01689+K01689+K01803+K01623+K00002+K01834+K00873+K01810+K00850+K00850+K00134
Organismal Systems	Nervous system	Synaptic vesicle cycle	15	116	0.00421084	0.066849	ko04721	ENSDARG00000000503(STX1B);ENSDARG00000001127(slc17a6a);ENSDARG00000006923(CACNA1A);ENSDARG00000007654(NSF);ENSDARG00000009281(DNM1);ENSDARG00000010042(Dnm1);ENSDARG00000018997(CPLX1);ENSDARG00000020609(snap25a);ENSDARG00000043835(RAB3A);ENSDARG00000056877(vamp2);ENSDARG00000058117(snap25b);ENSDARG00000059775(slc32a1);MSTRG.13145(Stxbp1);MSTRG.19280(SYT1);MSTRG.19834(Dnm1)	K08486+K12302+K04344+K06027+K01528+K01528+K15294+K18211+K07882+K13504+K18211+K15015+K15292+K15290+K01528
