# Supplementary material for: High-throughput transcriptome sequencing reveals the key stages of cardiovascular development in zebrafish embryos
Source: BMC Genomics. 2022 Aug 13;23:587. doi: 10.1186/s12864-022-08808-x (PMC9375324; doi:10.1186/s12864-022-08808-x)
Supplement: Supplementary file 13 — Additional file 13: Table S12. The enriched GO terms in 644 common DEGs. [file 12864_2022_8808_MOESM13_ESM.zip › Supplementary table 12.xlsx]

## Sheet: Supplementary table 12
Table S12 The enriched GO terms in 644 common DEGs
GO ID	Description	threecommon644gene (297)	All (11001)	pvalue	p.adjust	Genes
GO:0032501	multicellular organismal process	111	2485	3.84816e-09	3.51337e-06	ENSDARG00000000241(slc40a1);ENSDARG00000001437(Slc2a1);ENSDARG00000002084(Lamb2);ENSDARG00000002587(dpysl3);ENSDARG00000005112(CDH17);ENSDARG00000005629(smyd2b);ENSDARG00000007149(l1cam);ENSDARG00000009021(chrna1);ENSDARG00000009782(MYH11);ENSDARG00000009823(pou3f1);ENSDARG00000010472(ATP1A2);ENSDARG00000012066(DCN);ENSDARG00000012405(COL1A1);ENSDARG00000012694(c3);ENSDARG00000013125(dlx1a);ENSDA…
GO:0044707	single-multicellular organism process	100	2205	1.68085e-08	5.11538e-06	ENSDARG00000000241(slc40a1);ENSDARG00000001437(Slc2a1);ENSDARG00000002084(Lamb2);ENSDARG00000002587(dpysl3);ENSDARG00000005112(CDH17);ENSDARG00000007149(l1cam);ENSDARG00000009021(chrna1);ENSDARG00000009782(MYH11);ENSDARG00000009823(pou3f1);ENSDARG00000010472(ATP1A2);ENSDARG00000012066(DCN);ENSDARG00000012405(COL1A1);ENSDARG00000012694(c3);ENSDARG00000013125(dlx1a);ENSDARG00000014201(otpb);ENSDARG…
GO:0055001	muscle cell development	13	72	5.29339e-08	9.66572e-06	ENSDARG00000006757(klhl41b);ENSDARG00000009021(chrna1);ENSDARG00000009280(SMYD1);ENSDARG00000019096(MYL7);ENSDARG00000019125(klhl40b);ENSDARG00000021184(rbfox1l);ENSDARG00000029764(MEF2C);ENSDARG00000032976(MYL4);ENSDARG00000039052(klhl40a);ENSDARG00000057317(NEXN);ENSDARG00000088711(LGALS1);MSTRG.1910(MEF2C);MSTRG.7137(rbfox1l)
GO:0055002	striated muscle cell development	13	72	5.29339e-08	9.66572e-06	ENSDARG00000006757(klhl41b);ENSDARG00000009021(chrna1);ENSDARG00000009280(SMYD1);ENSDARG00000019096(MYL7);ENSDARG00000019125(klhl40b);ENSDARG00000021184(rbfox1l);ENSDARG00000029764(MEF2C);ENSDARG00000032976(MYL4);ENSDARG00000039052(klhl40a);ENSDARG00000057317(NEXN);ENSDARG00000088711(LGALS1);MSTRG.1910(MEF2C);MSTRG.7137(rbfox1l)
GO:0031032	actomyosin structure organization	10	41	9.44766e-08	1.43762e-05	ENSDARG00000006757(klhl41b);ENSDARG00000009280(SMYD1);ENSDARG00000019096(MYL7);ENSDARG00000020610(TNNT2);ENSDARG00000024141(CAV3);ENSDARG00000029764(MEF2C);ENSDARG00000032976(MYL4);ENSDARG00000058656(des);MSTRG.14328(lrrc39);MSTRG.1910(MEF2C)
GO:0044767	single-organism developmental process	103	2387	1.29671e-07	1.69128e-05	ENSDARG00000000241(slc40a1);ENSDARG00000001437(Slc2a1);ENSDARG00000002587(dpysl3);ENSDARG00000005112(CDH17);ENSDARG00000005629(smyd2b);ENSDARG00000006757(klhl41b);ENSDARG00000007149(l1cam);ENSDARG00000009021(chrna1);ENSDARG00000009280(SMYD1);ENSDARG00000009782(MYH11);ENSDARG00000009823(pou3f1);ENSDARG00000010472(ATP1A2);ENSDARG00000012066(DCN);ENSDARG00000012405(COL1A1);ENSDARG00000012694(c3);ENS…
GO:0032502	developmental process	107	2547	2.61846e-07	2.46674e-05	ENSDARG00000000241(slc40a1);ENSDARG00000001437(Slc2a1);ENSDARG00000002084(Lamb2);ENSDARG00000002587(dpysl3);ENSDARG00000005112(CDH17);ENSDARG00000005629(smyd2b);ENSDARG00000006757(klhl41b);ENSDARG00000007149(l1cam);ENSDARG00000009021(chrna1);ENSDARG00000009280(SMYD1);ENSDARG00000009782(MYH11);ENSDARG00000009823(pou3f1);ENSDARG00000010472(ATP1A2);ENSDARG00000012066(DCN);ENSDARG00000012405(COL1A1);…
GO:0061061	muscle structure development	17	155	9.20343e-07	6.46364e-05	ENSDARG00000006757(klhl41b);ENSDARG00000009021(chrna1);ENSDARG00000009280(SMYD1);ENSDARG00000019096(MYL7);ENSDARG00000019125(klhl40b);ENSDARG00000020610(TNNT2);ENSDARG00000021184(rbfox1l);ENSDARG00000029764(MEF2C);ENSDARG00000032976(MYL4);ENSDARG00000039052(klhl40a);ENSDARG00000057317(NEXN);ENSDARG00000058656(des);ENSDARG00000069922(popdc2);ENSDARG00000087704(GFRA4);ENSDARG00000088711(LGALS1);MST…
GO:0042692	muscle cell differentiation	14	110	1.44001e-06	9.08937e-05	ENSDARG00000006757(klhl41b);ENSDARG00000009021(chrna1);ENSDARG00000009280(SMYD1);ENSDARG00000019096(MYL7);ENSDARG00000019125(klhl40b);ENSDARG00000021184(rbfox1l);ENSDARG00000029764(MEF2C);ENSDARG00000032976(MYL4);ENSDARG00000039052(klhl40a);ENSDARG00000057317(NEXN);ENSDARG00000069922(popdc2);ENSDARG00000088711(LGALS1);MSTRG.1910(MEF2C);MSTRG.7137(rbfox1l)
GO:0003009	skeletal muscle contraction	5	10	3.1274e-06	0.00015028	ENSDARG00000020574(atp2a1);ENSDARG00000099959(Myh6);ENSDARG00000103969(Myh7);ENSDARG00000114031(Myh7);ENSDARG00000114818(Myh6)
GO:0003010	voluntary skeletal muscle contraction	5	10	3.1274e-06	0.00015028	ENSDARG00000020574(atp2a1);ENSDARG00000099959(Myh6);ENSDARG00000103969(Myh7);ENSDARG00000114031(Myh7);ENSDARG00000114818(Myh6)
GO:0014721	twitch skeletal muscle contraction	5	10	3.1274e-06	0.00015028	ENSDARG00000020574(atp2a1);ENSDARG00000099959(Myh6);ENSDARG00000103969(Myh7);ENSDARG00000114031(Myh7);ENSDARG00000114818(Myh6)
GO:0030154	cell differentiation	50	981	7.59468e-06	0.000330188	ENSDARG00000000241(slc40a1);ENSDARG00000001437(Slc2a1);ENSDARG00000002587(dpysl3);ENSDARG00000006757(klhl41b);ENSDARG00000009021(chrna1);ENSDARG00000009280(SMYD1);ENSDARG00000009782(MYH11);ENSDARG00000014201(otpb);ENSDARG00000015025(nadl1.1);ENSDARG00000018260(Bmp7);ENSDARG00000019096(MYL7);ENSDARG00000019125(klhl40b);ENSDARG00000019231(SPTAN1);ENSDARG00000019328(plxna4);ENSDARG00000020610(TNNT2)…
GO:0007010	cytoskeleton organization	24	329	9.43441e-06	0.000391528	ENSDARG00000004658(actr2-b);ENSDARG00000006757(klhl41b);ENSDARG00000009280(SMYD1);ENSDARG00000019096(MYL7);ENSDARG00000020610(TNNT2);ENSDARG00000024141(CAV3);ENSDARG00000027063(Arpc1b);ENSDARG00000029764(MEF2C);ENSDARG00000032976(MYL4);ENSDARG00000033234(Stmn2);ENSDARG00000033655(STMN4);ENSDARG00000045262(GSN);ENSDARG00000058656(des);ENSDARG00000062662(lmod3);ENSDARG00000067711(Parvg);ENSDARG0000…
GO:0048731	system development	68	1529	1.50361e-05	0.000596868	ENSDARG00000000241(slc40a1);ENSDARG00000001437(Slc2a1);ENSDARG00000002587(dpysl3);ENSDARG00000005112(CDH17);ENSDARG00000007149(l1cam);ENSDARG00000009021(chrna1);ENSDARG00000009823(pou3f1);ENSDARG00000010472(ATP1A2);ENSDARG00000012066(DCN);ENSDARG00000014201(otpb);ENSDARG00000015025(nadl1.1);ENSDARG00000017168(nr2f1b);ENSDARG00000018260(Bmp7);ENSDARG00000018721(Npnt);ENSDARG00000019096(MYL7);ENSDA…
GO:0044699	single-organism process	220	7053	0.000132345	0.0041666	ENSDARG00000000241(slc40a1);ENSDARG00000001437(Slc2a1);ENSDARG00000001870(atp1a1);ENSDARG00000002084(Lamb2);ENSDARG00000002587(dpysl3);ENSDARG00000004580(nmnat2);ENSDARG00000004658(actr2-b);ENSDARG00000004931(Slc8a3);ENSDARG00000004964(Cyp4b1);ENSDARG00000005112(CDH17);ENSDARG00000005629(smyd2b);ENSDARG00000005891(CYB5R3);ENSDARG00000006356(slc18a3a);ENSDARG00000006757(klhl41b);ENSDARG00000007149…
GO:0003015	heart process	8	69	0.000513929	0.0127693	ENSDARG00000005629(smyd2b);ENSDARG00000010472(ATP1A2);ENSDARG00000014976(Lims1);ENSDARG00000019096(MYL7);ENSDARG00000020610(TNNT2);ENSDARG00000032976(MYL4);ENSDARG00000044968(VCL);MSTRG.14328(lrrc39)
GO:0072358	cardiovascular system development	20	328	0.000581892	0.0136222	ENSDARG00000001437(Slc2a1);ENSDARG00000010472(ATP1A2);ENSDARG00000018260(Bmp7);ENSDARG00000018721(Npnt);ENSDARG00000019096(MYL7);ENSDARG00000020610(TNNT2);ENSDARG00000020785(LAMA4);ENSDARG00000023290(fabp3);ENSDARG00000029764(MEF2C);ENSDARG00000032976(MYL4);ENSDARG00000037429(tll1);ENSDARG00000038153(LGALS1);ENSDARG00000042690(s1pr1);ENSDARG00000045748(STAB2);ENSDARG00000055630(foxh1);ENSDARG0000…
GO:0072359	circulatory system development	20	328	0.000581892	0.0136222	ENSDARG00000001437(Slc2a1);ENSDARG00000010472(ATP1A2);ENSDARG00000018260(Bmp7);ENSDARG00000018721(Npnt);ENSDARG00000019096(MYL7);ENSDARG00000020610(TNNT2);ENSDARG00000020785(LAMA4);ENSDARG00000023290(fabp3);ENSDARG00000029764(MEF2C);ENSDARG00000032976(MYL4);ENSDARG00000037429(tll1);ENSDARG00000038153(LGALS1);ENSDARG00000042690(s1pr1);ENSDARG00000045748(STAB2);ENSDARG00000055630(foxh1);ENSDARG0000…
GO:0003013	circulatory system process	11	150	0.0024703	0.0451077	ENSDARG00000005629(smyd2b);ENSDARG00000010472(ATP1A2);ENSDARG00000014976(Lims1);ENSDARG00000015543(s100a1);ENSDARG00000016676(GNAO1);ENSDARG00000019096(MYL7);ENSDARG00000020610(TNNT2);ENSDARG00000032976(MYL4);ENSDARG00000044968(VCL);ENSDARG00000116713(cnp-2);MSTRG.14328(lrrc39)
