# Supplementary material for: High-throughput transcriptome sequencing reveals the key stages of cardiovascular development in zebrafish embryos
Source: BMC Genomics. 2022 Aug 13;23:587. doi: 10.1186/s12864-022-08808-x (PMC9375324; doi:10.1186/s12864-022-08808-x)
Supplement: Supplementary file 14 — Additional file 14: Table S13. The enriched GO terms in 167 common HDEGs. [file 12864_2022_8808_MOESM14_ESM.zip › Supplementary table 13.xlsx]

## Sheet: Supplementary table 13
Table S13 The enriched GO terms in 167 common HDEGs
KEGG_A_class	KEGG_B_class	Pathway	threecommon644gene (268)	All (10970)	Pvalue	Qvalue	Pathway ID	Genes	K_IDs
Organismal Systems	Digestive system	Protein digestion and absorption	24	175	5.7375e-12	1.15398e-09	ko04974	ENSDARG00000001870(atp1a1);ENSDARG00000004931(Slc8a3);ENSDARG00000007912(COL1A2);ENSDARG00000010472(ATP1A2);ENSDARG00000012405(COL1A1);ENSDARG00000012593(COL5A1);ENSDARG00000018259(ATP1A3);ENSDARG00000031483(COL9A1);ENSDARG00000035809(COL1A1);ENSDARG00000037845(COL9A3);ENSDARG00000040118(--);ENSDARG00000061436(COL6A2);ENSDARG00000069093(col2a1);ENSDARG00000074908(Col6a1);ENSDARG00000076833(atnb23…	K01539+K05849+K19721+K01539+K06236+K19721+K01539+K08131+K06236+K08131+K19721+K06238+K19719+K06238+K01540+K01278+K19721+K19721+K08131+K08132+K19721+K19719+K08131+K08133
Environmental Information Processing	Signaling molecules and interaction	ECM-receptor interaction	23	163	8.87678e-12	1.15398e-09	ko04512	ENSDARG00000002084(Lamb2);ENSDARG00000010785(THBS1);ENSDARG00000012405(COL1A1);ENSDARG00000018721(Npnt);ENSDARG00000020785(LAMA4);ENSDARG00000021948(TNC);ENSDARG00000031483(COL9A1);ENSDARG00000032639(CD36);ENSDARG00000035809(COL1A1);ENSDARG00000037845(COL9A3);ENSDARG00000045524(Lamb1);ENSDARG00000053831(VTN);ENSDARG00000060711(SV2B);ENSDARG00000061436(COL6A2);ENSDARG00000069093(col2a1);ENSDARG000…	K06243+K16857+K06236+K06824+K06241+K06252+K08131+K06259+K06236+K08131+K05636+K06251+K06258+K06238+K19719+K04659+K06238+K06247+K08131+K05719+K19719+K06252+K08131
Organismal Systems	Circulatory system	Cardiac muscle contraction	19	169	2.86275e-08	2.48105e-06	ko04260	ENSDARG00000001870(atp1a1);ENSDARG00000004931(Slc8a3);ENSDARG00000008772(CACNG1);ENSDARG00000010472(ATP1A2);ENSDARG00000014804(CACNA2D1);ENSDARG00000018259(ATP1A3);ENSDARG00000020574(atp2a1);ENSDARG00000020610(TNNT2);ENSDARG00000032242(TNNT2);ENSDARG00000032976(MYL4);ENSDARG00000042245(MYL4);ENSDARG00000042552(CACNA1S);ENSDARG00000062592(MYL2);ENSDARG00000076833(atnb233);ENSDARG00000079564(Myh6);…	K01539+K05849+K04866+K01539+K04858+K01539+K05853+K12045+K12045+K12750+K12750+K04857+K10351+K01540+K17751+K17751+K17751+K17751+K12314
Cellular Processes	Cellular community - eukaryotes	Focal adhesion	31	438	9.1316e-08	5.93554e-06	ko04510	ENSDARG00000002084(Lamb2);ENSDARG00000010785(THBS1);ENSDARG00000012405(COL1A1);ENSDARG00000019096(MYL7);ENSDARG00000020785(LAMA4);ENSDARG00000021948(TNC);ENSDARG00000024141(CAV3);ENSDARG00000031483(COL9A1);ENSDARG00000035809(COL1A1);ENSDARG00000037845(COL9A3);ENSDARG00000044968(VCL);ENSDARG00000045524(Lamb1);ENSDARG00000053254(MYLPF);ENSDARG00000053831(VTN);ENSDARG00000061436(COL6A2);ENSDARG00000…	K06243+K16857+K06236+K12754+K06241+K06252+K12959+K08131+K06236+K08131+K05700+K05636+K12758+K06251+K06238+K10351+K06275+K19719+K12958+K04659+K06238+K06247+K06278+K05096+K02677+K08131+K05719+K19719+K06252+K08131+K04357
Organismal Systems	Circulatory system	Adrenergic signaling in cardiomyocytes	23	323	4.15718e-06	0.000216173	ko04261	ENSDARG00000001870(atp1a1);ENSDARG00000004931(Slc8a3);ENSDARG00000008772(CACNG1);ENSDARG00000010472(ATP1A2);ENSDARG00000014804(CACNA2D1);ENSDARG00000018259(ATP1A3);ENSDARG00000020574(atp2a1);ENSDARG00000020610(TNNT2);ENSDARG00000032242(TNNT2);ENSDARG00000032976(MYL4);ENSDARG00000042245(MYL4);ENSDARG00000042552(CACNA1S);ENSDARG00000054931(Ppp2r5b);ENSDARG00000062592(MYL2);ENSDARG00000075924(Rapgef…	K01539+K05849+K04866+K01539+K04858+K01539+K05853+K12045+K12045+K12750+K12750+K04857+K11584+K10351+K04351+K01540+K17751+K17751+K17751+K17751+K02677+K11583+K12314
Human Diseases	Cardiovascular diseases	Hypertrophic cardiomyopathy (HCM)	17	202	9.02185e-06	0.000343195	ko05410	ENSDARG00000004931(Slc8a3);ENSDARG00000008772(CACNG1);ENSDARG00000014804(CACNA2D1);ENSDARG00000019367(Tgfb3);ENSDARG00000020574(atp2a1);ENSDARG00000020610(TNNT2);ENSDARG00000032242(TNNT2);ENSDARG00000042552(CACNA1S);ENSDARG00000053201(des);ENSDARG00000058656(des);ENSDARG00000062592(MYL2);ENSDARG00000079564(Myh6);ENSDARG00000103969(Myh7);ENSDARG00000114031(Myh7);ENSDARG00000114818(Myh6);MSTRG.1136…	K05849+K04866+K04858+K13377+K05853+K12045+K12045+K04857+K07610+K07610+K10351+K17751+K17751+K17751+K17751+K05719+K12314
Human Diseases	Infectious diseases	Staphylococcus aureus infection	13	123	9.23986e-06	0.000343195	ko05150	ENSDARG00000000212(Krt17);ENSDARG00000012694(c3);ENSDARG00000021004(C5);ENSDARG00000023082(krt13);ENSDARG00000028618(krt18);ENSDARG00000037281(Fgg);ENSDARG00000038424(C4);ENSDARG00000041339(krt18);ENSDARG00000044975(KRT19);ENSDARG00000055278(Cfb);ENSDARG00000090268(krt13);ENSDARG00000102456(Svep1);ENSDARG00000103760(Cfh)	K07604+K03990+K03994+K07604+K07604+K03905+K03989+K07604+K07604+K01335+K07604+K04004+K04004
Organismal Systems	Immune system	Complement and coagulation cascades	12	110	1.4803e-05	0.000481097	ko04610	ENSDARG00000008969(FGB);ENSDARG00000012694(c3);ENSDARG00000020741(FGA);ENSDARG00000021004(C5);ENSDARG00000036041(F2);ENSDARG00000037281(Fgg);ENSDARG00000038424(C4);ENSDARG00000053831(VTN);ENSDARG00000055278(Cfb);ENSDARG00000102456(Svep1);ENSDARG00000103760(Cfh);MSTRG.23050(F2)	K03904+K03990+K03903+K03994+K01313+K03905+K03989+K06251+K01335+K04004+K04004+K01313
Human Diseases	Infectious diseases	Pathogenic Escherichia coli infection	16	198	2.75043e-05	0.000794569	ko05130	ENSDARG00000000212(Krt17);ENSDARG00000016301(TUBB4B);ENSDARG00000023082(krt13);ENSDARG00000027063(Arpc1b);ENSDARG00000028618(krt18);ENSDARG00000040045(CLDN1);ENSDARG00000041339(krt18);ENSDARG00000044975(KRT19);ENSDARG00000069503(CLDN3);ENSDARG00000070155(TUBA1A);ENSDARG00000090268(krt13);ENSDARG00000104436(TUBB4B);ENSDARG00000115657(PRKCA);MSTRG.11363(ITGB1);MSTRG.24912(TUBA3C);MSTRG.2652(Cldn19)	K07604+K07375+K07604+K05757+K07604+K06087+K07604+K07604+K06087+K07374+K07604+K07375+K02677+K05719+K07374+K06087
Human Diseases	Cardiovascular diseases	Dilated cardiomyopathy (DCM)	17	233	5.70089e-05	0.00148223	ko05414	ENSDARG00000004931(Slc8a3);ENSDARG00000008772(CACNG1);ENSDARG00000014804(CACNA2D1);ENSDARG00000019367(Tgfb3);ENSDARG00000020574(atp2a1);ENSDARG00000020610(TNNT2);ENSDARG00000032242(TNNT2);ENSDARG00000042552(CACNA1S);ENSDARG00000053201(des);ENSDARG00000058656(des);ENSDARG00000062592(MYL2);ENSDARG00000079564(Myh6);ENSDARG00000103969(Myh7);ENSDARG00000114031(Myh7);ENSDARG00000114818(Myh6);MSTRG.1136…	K05849+K04866+K04858+K13377+K05853+K12045+K12045+K04857+K07610+K07610+K10351+K17751+K17751+K17751+K17751+K05719+K12314
Organismal Systems	Excretory system	Proximal tubule bicarbonate reclamation	7	58	0.000497906	0.0117687	ko04964	ENSDARG00000001870(atp1a1);ENSDARG00000010472(ATP1A2);ENSDARG00000017772(MDH1);ENSDARG00000018259(ATP1A3);ENSDARG00000040510(Ca4);ENSDARG00000076833(atnb233);MSTRG.8171(MDH1)	K01539+K01539+K00025+K01539+K18246+K01540+K00025
Human Diseases	Infectious diseases	Human papillomavirus infection	28	614	0.00105744	0.0229113	ko05165	ENSDARG00000002084(Lamb2);ENSDARG00000010785(THBS1);ENSDARG00000012405(COL1A1);ENSDARG00000020785(LAMA4);ENSDARG00000021948(TNC);ENSDARG00000031483(COL9A1);ENSDARG00000035809(COL1A1);ENSDARG00000035880(atp6v1c1b);ENSDARG00000037845(COL9A3);ENSDARG00000038569(fzd8);ENSDARG00000041417(ATP6AP1);ENSDARG00000044827(Wnt7a);ENSDARG00000045524(Lamb1);ENSDARG00000053831(VTN);ENSDARG00000054931(Ppp2r5b);EN…	K06243+K16857+K06236+K06241+K06252+K08131+K06236+K02148+K08131+K02375+K03662+K00572+K05636+K06251+K11584+K06238+K02085+K19719+K04659+K06238+K06247+K08131+K05719+K19719+K06252+K11583+K08131+K04357
Environmental Information Processing	Signal transduction	PI3K-Akt signaling pathway	29	649	0.00117986	0.0235971	ko04151	ENSDARG00000002084(Lamb2);ENSDARG00000010785(THBS1);ENSDARG00000012405(COL1A1);ENSDARG00000020785(LAMA4);ENSDARG00000021948(TNC);ENSDARG00000031483(COL9A1);ENSDARG00000035809(COL1A1);ENSDARG00000037845(COL9A3);ENSDARG00000045524(Lamb1);ENSDARG00000053831(VTN);ENSDARG00000054931(Ppp2r5b);ENSDARG00000061436(COL6A2);ENSDARG00000069093(col2a1);ENSDARG00000071658(ywhag1);ENSDARG00000073810(THBS2);ENSD…	K06243+K16857+K06236+K06241+K06252+K08131+K06236+K08131+K05636+K06251+K11584+K06238+K19719+K16198+K04659+K06238+K06247+K04539+K05096+K02677+K08131+K05465+K05719+K19719+K06252+K04360+K11583+K08131+K04357
Cellular Processes	Transport and catabolism	Phagosome	16	289	0.00196188	0.0364349	ko04145	ENSDARG00000010785(THBS1);ENSDARG00000012694(c3);ENSDARG00000016301(TUBB4B);ENSDARG00000032639(CD36);ENSDARG00000035880(atp6v1c1b);ENSDARG00000039173(CTSL);ENSDARG00000041417(ATP6AP1);ENSDARG00000070155(TUBA1A);ENSDARG00000073810(THBS2);ENSDARG00000089806(CTSL);ENSDARG00000101322(TFRC);ENSDARG00000102100(MRC1);ENSDARG00000104436(TUBB4B);MSTRG.11363(ITGB1);MSTRG.24912(TUBA3C);MSTRG.8268(CTSV)	K16857+K03990+K07375+K06259+K02148+K01365+K03662+K07374+K04659+K01365+K06503+K06560+K07375+K05719+K07374+K01365
Human Diseases	Cancers	Proteoglycans in cancer	20	425	0.00385259	0.0667783	ko05205	ENSDARG00000010785(THBS1);ENSDARG00000012066(DCN);ENSDARG00000012405(COL1A1);ENSDARG00000024141(CAV3);ENSDARG00000035809(COL1A1);ENSDARG00000038569(fzd8);ENSDARG00000039173(CTSL);ENSDARG00000044827(Wnt7a);ENSDARG00000045580(LUM);ENSDARG00000053831(VTN);ENSDARG00000061736(ANK3);ENSDARG00000070923(CAV2);ENSDARG00000075121(HBEGF);ENSDARG00000089043(PTPN6);ENSDARG00000089806(CTSL);ENSDARG00000103747(…	K16857+K04660+K06236+K12959+K06236+K02375+K01365+K00572+K08122+K06251+K10380+K12958+K08523+K05697+K01365+K06278+K02677+K05719+K10380+K01365
Organismal Systems	Nervous system	Synaptic vesicle cycle	8	116	0.00749174	0.121741	ko04721	ENSDARG00000000503(STX1B);ENSDARG00000006356(slc18a3a);ENSDARG00000007654(NSF);ENSDARG00000018997(CPLX1);ENSDARG00000020609(snap25a);ENSDARG00000035880(atp6v1c1b);ENSDARG00000059775(slc32a1);MSTRG.13145(Stxbp1)	K08486+K14636+K06027+K15294+K18211+K02148+K15015+K15292
Human Diseases	Cardiovascular diseases	Arrhythmogenic right ventricular cardiomyopathy (ARVC)	10	172	0.0095968	0.142625	ko05412	ENSDARG00000004931(Slc8a3);ENSDARG00000008772(CACNG1);ENSDARG00000013755(ACTN3);ENSDARG00000014804(CACNA2D1);ENSDARG00000020574(atp2a1);ENSDARG00000041799(gja1);ENSDARG00000042552(CACNA1S);ENSDARG00000053201(des);ENSDARG00000058656(des);MSTRG.11363(ITGB1)	K05849+K04866+K21073+K04858+K05853+K07372+K04857+K07610+K07610+K05719
Human Diseases	Cardiovascular diseases	Fluid shear stress and atherosclerosis	13	255	0.00987403	0.142625	ko05418	ENSDARG00000024141(CAV3);ENSDARG00000029764(MEF2C);ENSDARG00000039173(CTSL);ENSDARG00000039832(GSTA2);ENSDARG00000042428(Gstt3);ENSDARG00000070923(CAV2);ENSDARG00000075549(CDH5);ENSDARG00000087574(CYBB);ENSDARG00000089806(CTSL);ENSDARG00000103747(cav1);ENSDARG00000116713(cnp-2);MSTRG.1910(MEF2C);MSTRG.8268(CTSV)	K12959+K04454+K01365+K00799+K00799+K12958+K06533+K08008+K01365+K06278+K12336+K04454+K01365
Organismal Systems	Endocrine system	Thyroid hormone signaling pathway	13	260	0.0114895	0.157225	ko04919	ENSDARG00000001437(Slc2a1);ENSDARG00000001870(atp1a1);ENSDARG00000010472(ATP1A2);ENSDARG00000018259(ATP1A3);ENSDARG00000020574(atp2a1);ENSDARG00000076833(atnb233);ENSDARG00000079564(Myh6);ENSDARG00000103969(Myh7);ENSDARG00000114031(Myh7);ENSDARG00000114818(Myh6);ENSDARG00000115657(PRKCA);MSTRG.14267(plcd4);MSTRG.16067(--)	K07299+K01539+K01539+K01539+K05853+K01540+K17751+K17751+K17751+K17751+K02677+K05857+K19029
Metabolism	Carbohydrate metabolism	Fructose and mannose metabolism	5	57	0.0124781	0.162216	ko00051	ENSDARG00000019702(aldocb);ENSDARG00000034470(Aldoa);ENSDARG00000037140(Pfkfb1);ENSDARG00000053405(SORD);MSTRG.16067(--)	K01623+K01623+K19028+K00008+K19029
