# Supplementary material for: High-throughput transcriptome sequencing reveals the key stages of cardiovascular development in zebrafish embryos
Source: BMC Genomics. 2022 Aug 13;23:587. doi: 10.1186/s12864-022-08808-x (PMC9375324; doi:10.1186/s12864-022-08808-x)
Supplement: Supplementary file 15 — Additional file 15: Table S14. The enriched KEGG pathways in 644 common DEGs. [file 12864_2022_8808_MOESM15_ESM.zip › Supplementary table 14.xlsx]

## Sheet: Supplementary table 14
Table S14 The enriched KEGG pathways in 644 common DEGs
GO ID	Description	T1_T2_T3_Diffgenefold5commongene (69)	All (11001)	pvalue	p.adjust	Genes
GO:0031032	actomyosin structure organization	4	41	0.000120497	0.0156198	ENSDARG00000009280(SMYD1);ENSDARG00000019096(MYL7);ENSDARG00000024141(CAV3);ENSDARG00000032976(MYL4)
GO:0055003	cardiac myofibril assembly	2	4	0.000230755	0.0156198	ENSDARG00000019096(MYL7);ENSDARG00000032976(MYL4)
GO:0030239	myofibril assembly	3	20	0.000249412	0.0156198	ENSDARG00000009280(SMYD1);ENSDARG00000019096(MYL7);ENSDARG00000032976(MYL4)
GO:0044765	single-organism transport	16	985	0.000306167	0.0158059	ENSDARG00000001437(Slc2a1);ENSDARG00000008772(CACNG1);ENSDARG00000010312(CP);ENSDARG00000010472(ATP1A2);ENSDARG00000018259(ATP1A3);ENSDARG00000020574(atp2a1);ENSDARG00000024047(tmem38a);ENSDARG00000034307(CHRNG);ENSDARG00000036505(SYT4);ENSDARG00000038147(hbb2);ENSDARG00000042552(CACNA1S);ENSDARG00000045143(hbb);ENSDARG00000045144(HBAD);ENSDARG00000076833(atnb233);ENSDARG00000103476(TRPM1);ENSDAR…
GO:1902578	single-organism localization	16	1038	0.000550875	0.0212168	ENSDARG00000001437(Slc2a1);ENSDARG00000008772(CACNG1);ENSDARG00000010312(CP);ENSDARG00000010472(ATP1A2);ENSDARG00000018259(ATP1A3);ENSDARG00000020574(atp2a1);ENSDARG00000024047(tmem38a);ENSDARG00000034307(CHRNG);ENSDARG00000036505(SYT4);ENSDARG00000038147(hbb2);ENSDARG00000042552(CACNA1S);ENSDARG00000045143(hbb);ENSDARG00000045144(HBAD);ENSDARG00000076833(atnb233);ENSDARG00000103476(TRPM1);ENSDAR…
GO:0060537	muscle tissue development	4	65	0.000719474	0.0235367	ENSDARG00000010472(ATP1A2);ENSDARG00000019096(MYL7);ENSDARG00000032976(MYL4);ENSDARG00000098883(stac3)
GO:0055006	cardiac cell development	2	7	0.000797855	0.0235367	ENSDARG00000019096(MYL7);ENSDARG00000032976(MYL4)
GO:0055013	cardiac muscle cell development	2	7	0.000797855	0.0235367	ENSDARG00000019096(MYL7);ENSDARG00000032976(MYL4)
GO:0003015	heart process	4	69	0.000901571	0.0248232	ENSDARG00000010472(ATP1A2);ENSDARG00000014976(Lims1);ENSDARG00000019096(MYL7);ENSDARG00000032976(MYL4)
GO:0006812	cation transport	8	354	0.0016027	0.0387532	ENSDARG00000008772(CACNG1);ENSDARG00000010312(CP);ENSDARG00000010472(ATP1A2);ENSDARG00000018259(ATP1A3);ENSDARG00000020574(atp2a1);ENSDARG00000024047(tmem38a);ENSDARG00000042552(CACNA1S);ENSDARG00000076833(atnb233)
GO:0055007	cardiac muscle cell differentiation	2	10	0.001689	0.0387532	ENSDARG00000019096(MYL7);ENSDARG00000032976(MYL4)
GO:1902589	single-organism organelle organization	9	449	0.00186568	0.0405541	ENSDARG00000009280(SMYD1);ENSDARG00000019096(MYL7);ENSDARG00000024141(CAV3);ENSDARG00000027063(Arpc1b);ENSDARG00000032976(MYL4);ENSDARG00000033234(Stmn2);ENSDARG00000062662(lmod3);ENSDARG00000067711(Parvg);ENSDARG00000070537(Stmn2)
GO:0070925	organelle assembly	3	44	0.00260212	0.0537339	ENSDARG00000009280(SMYD1);ENSDARG00000019096(MYL7);ENSDARG00000032976(MYL4)
GO:0003008	system process	8	398	0.00331929	0.0652793	ENSDARG00000010472(ATP1A2);ENSDARG00000014976(Lims1);ENSDARG00000019096(MYL7);ENSDARG00000020574(atp2a1);ENSDARG00000032976(MYL4);ENSDARG00000045580(LUM);ENSDARG00000056938(kera);ENSDARG00000098883(stac3)
GO:0051234	establishment of localization	20	1725	0.00364697	0.0684635	ENSDARG00000001437(Slc2a1);ENSDARG00000007697(FABP7);ENSDARG00000008772(CACNG1);ENSDARG00000010312(CP);ENSDARG00000010472(ATP1A2);ENSDARG00000018259(ATP1A3);ENSDARG00000020574(atp2a1);ENSDARG00000024047(tmem38a);ENSDARG00000034307(CHRNG);ENSDARG00000036505(SYT4);ENSDARG00000038147(hbb2);ENSDARG00000042552(CACNA1S);ENSDARG00000045143(hbb);ENSDARG00000045144(HBAD);ENSDARG00000056108(ndufa4);ENSDARG…
GO:0006949	syncytium formation	2	17	0.00496188	0.0788175	ENSDARG00000024141(CAV3);MSTRG.21089(mymk)
GO:0031109	microtubule polymerization or depolymerization	2	17	0.00496188	0.0788175	ENSDARG00000033234(Stmn2);ENSDARG00000070537(Stmn2)
GO:0048738	cardiac muscle tissue development	2	17	0.00496188	0.0788175	ENSDARG00000019096(MYL7);ENSDARG00000032976(MYL4)
GO:0006810	transport	17	1406	0.0051636	0.0789839	ENSDARG00000001437(Slc2a1);ENSDARG00000008772(CACNG1);ENSDARG00000010312(CP);ENSDARG00000010472(ATP1A2);ENSDARG00000018259(ATP1A3);ENSDARG00000020574(atp2a1);ENSDARG00000024047(tmem38a);ENSDARG00000034307(CHRNG);ENSDARG00000036505(SYT4);ENSDARG00000038147(hbb2);ENSDARG00000042552(CACNA1S);ENSDARG00000045143(hbb);ENSDARG00000045144(HBAD);ENSDARG00000076833(atnb233);ENSDARG00000103476(TRPM1);ENSDAR…
GO:0014724	regulation of twitch skeletal muscle contraction	1	1	0.00627216	0.0827249	ENSDARG00000020574(atp2a1)
