# Supplementary material for: High-throughput transcriptome sequencing reveals the key stages of cardiovascular development in zebrafish embryos
Source: BMC Genomics. 2022 Aug 13;23:587. doi: 10.1186/s12864-022-08808-x (PMC9375324; doi:10.1186/s12864-022-08808-x)
Supplement: Supplementary file 16 — Additional file 16: Table S15. The enriched KEGG pathways in 167 common HDEGs. [file 12864_2022_8808_MOESM16_ESM.zip › Supplementary table 15.xlsx]

## Sheet: Supplementary table 15
Table S15 The enriched KEGG pathways in 167 common HDEGs
KEGG_A_class	KEGG_B_class	Pathway	T1_T2_T3_Diffgenefold5commongene (63)	All (10970)	Pvalue	Qvalue	Pathway ID	Genes	K_IDs
Organismal Systems	Circulatory system	Cardiac muscle contraction	11	169	2.57859e-09	3.24902e-07	ko04260	ENSDARG00000008772(CACNG1);ENSDARG00000010472(ATP1A2);ENSDARG00000018259(ATP1A3);ENSDARG00000020574(atp2a1);ENSDARG00000032242(TNNT2);ENSDARG00000032976(MYL4);ENSDARG00000042245(MYL4);ENSDARG00000042552(CACNA1S);ENSDARG00000076833(atnb233);ENSDARG00000079564(Myh6);MSTRG.7667(acta1)	K04866+K01539+K01539+K05853+K12045+K12750+K12750+K04857+K01540+K17751+K12314
Organismal Systems	Digestive system	Protein digestion and absorption	9	175	6.15077e-07	3.87498e-05	ko04974	ENSDARG00000010472(ATP1A2);ENSDARG00000012405(COL1A1);ENSDARG00000018259(ATP1A3);ENSDARG00000031483(COL9A1);ENSDARG00000035809(COL1A1);ENSDARG00000040118(--);ENSDARG00000076833(atnb233);ENSDARG00000101816(COL5A3);MSTRG.12620(Col12a1)	K01539+K06236+K01539+K08131+K06236+K19721+K01540+K19721+K08132
Organismal Systems	Circulatory system	Adrenergic signaling in cardiomyocytes	11	323	1.90723e-06	8.01037e-05	ko04261	ENSDARG00000008772(CACNG1);ENSDARG00000010472(ATP1A2);ENSDARG00000018259(ATP1A3);ENSDARG00000020574(atp2a1);ENSDARG00000032242(TNNT2);ENSDARG00000032976(MYL4);ENSDARG00000042245(MYL4);ENSDARG00000042552(CACNA1S);ENSDARG00000076833(atnb233);ENSDARG00000079564(Myh6);MSTRG.7667(acta1)	K04866+K01539+K01539+K05853+K12045+K12750+K12750+K04857+K01540+K17751+K12314
Organismal Systems	Nervous system	Synaptic vesicle cycle	6	116	5.10554e-05	0.00160824	ko04721	ENSDARG00000000503(STX1B);ENSDARG00000007654(NSF);ENSDARG00000018997(CPLX1);ENSDARG00000020609(snap25a);ENSDARG00000059775(slc32a1);MSTRG.13145(Stxbp1)	K08486+K06027+K15294+K18211+K15015+K15292
Cellular Processes	Cellular community - eukaryotes	Focal adhesion	10	438	0.000177689	0.00447777	ko04510	ENSDARG00000012405(COL1A1);ENSDARG00000019096(MYL7);ENSDARG00000024141(CAV3);ENSDARG00000031483(COL9A1);ENSDARG00000035809(COL1A1);ENSDARG00000053254(MYLPF);ENSDARG00000053831(VTN);ENSDARG00000067711(Parvg);ENSDARG00000070923(CAV2);MSTRG.19930(TNC)	K06236+K12754+K12959+K08131+K06236+K12758+K06251+K06275+K12958+K06252
Organismal Systems	Endocrine system	Insulin secretion	6	177	0.000514099	0.0107961	ko04911	ENSDARG00000001437(Slc2a1);ENSDARG00000010472(ATP1A2);ENSDARG00000018259(ATP1A3);ENSDARG00000020609(snap25a);ENSDARG00000042552(CACNA1S);ENSDARG00000076833(atnb233)	K07299+K01539+K01539+K18211+K04857+K01540
Human Diseases	Infectious diseases	Staphylococcus aureus infection	5	123	0.000682897	0.0122921	ko05150	ENSDARG00000023082(krt13);ENSDARG00000028618(krt18);ENSDARG00000038424(C4);ENSDARG00000090268(krt13);ENSDARG00000103760(Cfh)	K07604+K07604+K03989+K07604+K04004
Human Diseases	Infectious diseases	Pathogenic Escherichia coli infection	6	198	0.000926026	0.0143817	ko05130	ENSDARG00000016301(TUBB4B);ENSDARG00000023082(krt13);ENSDARG00000027063(Arpc1b);ENSDARG00000028618(krt18);ENSDARG00000090268(krt13);MSTRG.2652(Cldn19)	K07375+K07604+K05757+K07604+K07604+K06087
Human Diseases	Cardiovascular diseases	Hypertrophic cardiomyopathy (HCM)	6	202	0.00102727	0.0143817	ko05410	ENSDARG00000008772(CACNG1);ENSDARG00000020574(atp2a1);ENSDARG00000032242(TNNT2);ENSDARG00000042552(CACNA1S);ENSDARG00000079564(Myh6);MSTRG.7667(acta1)	K04866+K05853+K12045+K04857+K17751+K12314
Human Diseases	Cardiovascular diseases	Dilated cardiomyopathy (DCM)	6	233	0.00212947	0.0268313	ko05414	ENSDARG00000008772(CACNG1);ENSDARG00000020574(atp2a1);ENSDARG00000032242(TNNT2);ENSDARG00000042552(CACNA1S);ENSDARG00000079564(Myh6);MSTRG.7667(acta1)	K04866+K05853+K12045+K04857+K17751+K12314
Environmental Information Processing	Signaling molecules and interaction	ECM-receptor interaction	5	163	0.0023906	0.02717	ko04512	ENSDARG00000012405(COL1A1);ENSDARG00000031483(COL9A1);ENSDARG00000035809(COL1A1);ENSDARG00000053831(VTN);MSTRG.19930(TNC)	K06236+K08131+K06236+K06251+K06252
Organismal Systems	Digestive system	Bile secretion	5	166	0.00258762	0.02717	ko04976	ENSDARG00000001437(Slc2a1);ENSDARG00000010472(ATP1A2);ENSDARG00000018259(ATP1A3);ENSDARG00000061672(Ugt2a2);ENSDARG00000076833(atnb233)	K07299+K01539+K01539+K00699+K01540
Human Diseases	Cancers	Proteoglycans in cancer	8	425	0.00284005	0.0275267	ko05205	ENSDARG00000012066(DCN);ENSDARG00000012405(COL1A1);ENSDARG00000024141(CAV3);ENSDARG00000035809(COL1A1);ENSDARG00000045580(LUM);ENSDARG00000053831(VTN);ENSDARG00000070923(CAV2);ENSDARG00000089043(PTPN6)	K04660+K06236+K12959+K06236+K08122+K06251+K12958+K05697
Organismal Systems	Endocrine system	Thyroid hormone signaling pathway	6	260	0.00367196	0.0330476	ko04919	ENSDARG00000001437(Slc2a1);ENSDARG00000010472(ATP1A2);ENSDARG00000018259(ATP1A3);ENSDARG00000020574(atp2a1);ENSDARG00000076833(atnb233);ENSDARG00000079564(Myh6)	K07299+K01539+K01539+K05853+K01540+K17751
Organismal Systems	Excretory system	Proximal tubule bicarbonate reclamation	3	58	0.00444878	0.0373698	ko04964	ENSDARG00000010472(ATP1A2);ENSDARG00000018259(ATP1A3);ENSDARG00000076833(atnb233)	K01539+K01539+K01540
Organismal Systems	Digestive system	Pancreatic secretion	5	197	0.00537104	0.0422969	ko04972	ENSDARG00000010472(ATP1A2);ENSDARG00000018259(ATP1A3);ENSDARG00000020574(atp2a1);ENSDARG00000069823(PLA2G3);ENSDARG00000076833(atnb233)	K01539+K01539+K05853+K01047+K01540
Organismal Systems	Excretory system	Aldosterone-regulated sodium reabsorption	3	79	0.0104709	0.0776078	ko04960	ENSDARG00000010472(ATP1A2);ENSDARG00000018259(ATP1A3);ENSDARG00000076833(atnb233)	K01539+K01539+K01540
Organismal Systems	Digestive system	Carbohydrate digestion and absorption	3	83	0.0119708	0.0837959	ko04973	ENSDARG00000010472(ATP1A2);ENSDARG00000018259(ATP1A3);ENSDARG00000076833(atnb233)	K01539+K01539+K01540
Environmental Information Processing	Signal transduction	cGMP - PKG signaling pathway	6	361	0.0171075	0.11345	ko04022	ENSDARG00000010472(ATP1A2);ENSDARG00000018259(ATP1A3);ENSDARG00000020574(atp2a1);ENSDARG00000042552(CACNA1S);ENSDARG00000076833(atnb233);ENSDARG00000079564(Myh6)	K01539+K01539+K05853+K04857+K01540+K17751
Organismal Systems	Digestive system	Mineral absorption	3	108	0.02405	0.151324	ko04978	ENSDARG00000010472(ATP1A2);ENSDARG00000018259(ATP1A3);ENSDARG00000076833(atnb233)	K01539+K01539+K01540
